# Supplementary material for: Cross-species high-resolution transcriptome profiling suggests biomarkers and therapeutic targets for ulcerative colitis
Source: Front Mol Biosci. 2023 Jan 5;9:1081176. doi: 10.3389/fmolb.2022.1081176 (PMC9850088; doi:10.3389/fmolb.2022.1081176)
Supplement: Supplementary file 2 [file DataSheet4.XLSX]

## Sheet: KEGG&Reactome-Colon
category	term name	description	FDR value	# background genes	# genes	genes
KEGG Pathways	map04060	Cytokine-cytokine receptor interaction	2.55e-15	223	96	Ngfr|Ccl2|Ccl12|Ccl11|Il12rb1|Fasl|Ccl3|Tgfb1|Il7r|Tnfsf14|Relt|Bmp7|Ccl8|Il12rb2|Il10|Cd40|Cxcl16|Ccl4|Ccl9|Egfr|Ccl7|Cxcl14|Osmr|Tnfrsf17|Ifnar2|Cxcl13|Tnf|Csf1r|Il6|Ccr1|Il17a|Il18rap|Il1r1|Il1r2|Xcl1|Il2ra|Bmp2|Il1b|Il1a|Pdgfc|Tnfrsf1b|Tnfrsf8|Hgf|Tnfrsf9|Cxcl5|Cxcl1|Cd27|Tnfrsf1a|Il21r|Il4ra|Il2rg|Tnfsf13b|Il15|Ccl22|Il10ra|Crlf2|Csf3|Flt3|Ccr3|Ccl5|Tnfsf10|Inhbb|Clcf1|Cxcl10|Inhba|Cxcr4|Il1…
Reactome Pathways	MMU-168256	Immune System	7.51e-14	1403	325	Il12rb1|Cfp|Itgb7|Il16|Cd3g|Plaur|Hck|Il7r|Cnn2|Stx1a|Il27ra|Tnfsf14|Sptbn2|Mnda|Il12rb2|Acaa1b|Cd209d|Cybb|Ncf1|Lbp|Cd274|Il10|Vtn|Cd40|Mmp9|Nos2|Mmp8|Arg1|Irak3|Madcam1|Lgmn|Chga|Npc2|Ly86|Hexb|Scamp1|Ripk3|Tnfrsf17|Cd96|Ifnar2|Serping1|Cd4|Mmp25|Nfkbie|Trem2|Xdh|C3|Map3k8|Psmb8|Btnl2|C2|Tnf|Csf1r|Il33|Crisp1|Ifitm1|Ifitm3|Alox5|Il6|Casp4|Il17a|Il18rap|Il1r1|Il1r2|Zap70|Slc11a1|Pdcd1|Sell|Mrc1|…
Reactome Pathways	MMU-168249	Innate Immune System	1.71e-10	799	200	Cfp|Cd3g|Plaur|Hck|Cnn2|Mnda|Acaa1b|Cd209d|Cybb|Ncf1|Lbp|Vtn|Mmp9|Nos2|Mmp8|Arg1|Lgmn|Chga|Npc2|Ly86|Hexb|Scamp1|Ripk3|Serping1|Mmp25|Trem2|C3|Map3k8|Psmb8|C2|Crisp1|Alox5|Casp4|Slc11a1|Sell|Prkcq|Stom|Itgav|Snap25|Il1b|Fabp5|Mme|Ptx3|S100a11|Fcgr1|Atp6v0d2|Tnfrsf1b|Fgr|Padi2|Nos3|Cxcl3|Cxcl1|Reg3g|Clec4d|Klrk1|Olr1|Slc2a3|Pglyrp1|Siglece|Ctsc|Tyrobp|Itgax|Was|Btk|Cd209e|Chrnb4|Ltf|Nckap1l|Cd53|A…
Reactome Pathways	MMU-6798695	Neutrophil degranulation	1.81e-09	447	128	Cfp|Plaur|Cnn2|Mnda|Acaa1b|Cybb|Mmp9|Mmp8|Arg1|Npc2|Hexb|Scamp1|Mmp25|C3|Crisp1|Alox5|Slc11a1|Sell|Stom|Itgav|Snap25|Fabp5|Mme|Ptx3|S100a11|Tnfrsf1b|Fgr|Padi2|Cxcl3|Cxcl1|Clec4d|Olr1|Slc2a3|Pglyrp1|Siglece|Ctsc|Tyrobp|Itgax|Chrnb4|Ltf|Nckap1l|Cd53|Lrg1|Rap2b|Vnn1|Tbc1d10c|Fgl2|Dok3|Atp8b4|C3ar1|Rab9b|Ckap4|Gpr97|Hk3|Bst2|Fpr1|Aldh3b1|Cd14|Cfd|Acpp|Sirpb1c|Ifi205|Plekho2|Ptprn2|S100a8|Arhgap9|Tnfa…
KEGG Pathways	map05150	Staphylococcus aureus infection	8.16e-09	47	33	Itgb2|Il10|C3|C2|Fcgr1|C1qc|H2-DMa|C1qb|H2-Ab1|H2-Aa|C3ar1|C1qa|Fpr1|Cfd|C1ra|Fpr2|C1s2|Itgam|C4b|Ptafr|H2-Eb1|Fcgr4|Icam1|Masp1|Selplg|Itgal|Cfh|H2-DMb1|Selp|C1s1|C5ar1|Fcgr3|C1rb
KEGG Pathways	map04514	Cell adhesion molecules (CAMs)	9.57e-07	146	54	Itgb2|Itgb7|Cd274|Cd40|Madcam1|Nrcam|Cd4|Cdh2|Itgb8|Ctla4|Pdcd1|Sell|Sele|Itga8|Itgav|Siglec1|Vcam1|Ntng2|H2-DMa|H2-Ab1|H2-Aa|Spn|Nlgn2|Lrrc4b|Vtcn1|Lrrc4|Ncam2|Cd8a|Itgam|H2-Q7|H2-Eb1|H2-Q4|Icam1|Cd86|Nfasc|Cd80|Selplg|H2-T3|Icos|Itgal|Vcan|Cldn15|Cadm3|Pdcd1lg2|H2-T24|H2-DMb1|Cntnap2|Selp|Nrxn3|Gm8909|H2-Q10|H2-Q6|Ptprc|Mag
Reactome Pathways	MMU-198933	Immunoregulatory interactions between a Lymphoid and a non-Lymphoid cell	1.58e-06	90	41	Itgb7|Cd3g|Cd40|Madcam1|Cd96|Trem2|C3|Ifitm1|Ifitm3|Sell|Vcam1|Klrk1|Siglece|Cd3d|Trem1|Colec12|Cd300ld|Pilra|Cd200r1|Cd8a|Ifitm2|H2-Q7|H2-Q4|Ifitm6|Icam1|Lair1|Col3a1|Cd300lh|AF251705|Gm11710|B2m|Cd3e|Itgal|Cd300lf|Cd300a|Pilrb1|Treml2|Pilrb2|Gm8909|H2-Q10|Cd200r4
KEGG Pathways	map04062	Chemokine signaling pathway	5.79e-06	176	58	Ccl2|Ccl12|Ccl11|Ccl3|Hck|Ccl8|Ncf1|Cxcl16|Ccl4|Ccl9|Ccl7|Cxcl14|Adcy2|Cxcl13|Ccr1|Xcl1|Pik3r3|Fgr|Cxcl5|Cxcl3|Cxcl1|Was|Ccl22|Vav3|Rac2|Prex1|Ccr3|Ccl5|Shc4|Cxcl10|Cxcr4|Jak3|Cxcr6|Vav2|Stat1|Adrbk2|Cxcl2|Dock2|Gng3|Ccl28|Ccr7|Plcb2|Stat2|Pik3cd|Cxcr2|Arrb2|Itk|Akt3|Ccr5|Cxcl9|Gnb4|Adcy3|Gng2|Gm2564|Adcy4|Ccr2|Ccl21a|Ccl21c
KEGG Pathways	map04640	Hematopoietic cell lineage	7.73e-06	87	37	Cd3g|Il7r|Cd33|Cd44|Cd4|Tnf|Csf1r|Cd7|Il6|Il1r1|Il1r2|Il2ra|Il1b|Il1a|Mme|Fcgr1|Cd38|Cd9|Il4ra|Cd3d|H2-DMa|Csf3|Flt3|H2-Ab1|H2-Aa|Itga2|Cd14|Cd8a|Itgam|H2-Eb1|Csf2ra|Il3ra|Il11|Cd3e|Csf3r|H2-DMb1|Il5ra
KEGG Pathways	map05321	Inflammatory bowel disease (IBD)	8.16e-06	57	29	Il12rb1|Tbx21|Tgfb1|Il12rb2|Il10|Tnf|Il6|Il17a|Il18rap|Stat4|Il1b|Il1a|Tlr2|Rorc|Il21r|Il4ra|Il2rg|H2-DMa|H2-Ab1|H2-Aa|Nod2|Stat1|H2-Eb1|Il22|Il18r1|H2-DMb1|Foxp3|Il23r|Il12b
KEGG Pathways	map04380	Osteoclast differentiation	1.14e-05	120	44	Pparg|Spi1|Tgfb1|Ncf1|Ifnar2|Trem2|Tnf|Csf1r|Il1r1|Il1b|Il1a|Fcgr1|Pik3r3|Tnfrsf1a|Tyrobp|Btk|Socs1|Lilra6|Camk4|Lcp2|Socs3|Sirpb1c|Lck|Stat1|Gm14548|Pirb|Fcgr4|Tnfrsf11b|Plcg2|Mapk11|Sirpb1b|Ncf4|Sirpb1a|Sirpa|Stat2|Lilrb4|Pik3cd|Gm9733|Pira2|Gm15448|Akt3|Mapk10|Lilra5|Fcgr3
Reactome Pathways	MMU-500792	GPCR ligand binding	1.31e-05	301	84	Sst|Adora2b|Cxcl16|Nts|Gpr132|Edn1|Drd3|Cxcl13|C3|Gal|Htr2b|Htr4|Gpr37l1|Xcl1|Cckar|Cxcl5|Cxcl3|Cxcl1|Tacr1|Rho|Avpr2|Ednra|Cck|Cmklr1|Lpar3|Hrh2|Ptger2|Ccr3|Ccl5|Cysltr2|Sct|Iapp|P2ry13|Lppr5|Bdkrb1|Npy1r|Apln|Npbwr1|Ramp3|Cxcl10|C3ar1|Oxtr|Ltb4r1|Ffar2|Fpr1|Hcar2|Cnr1|Cxcr6|P2ry10|Gpr18|Adcyap1r1|Fpr2|Penk|Casr|Ptafr|Cxcl2|Adora1|Emr1|S1pr3|Gng3|Cnr2|Ccr7|Gcg|Adora2a|Oprm1|Npb|Cxcr2|Gpr68|Ccr5|…
Reactome Pathways	MMU-418594	G alpha (i) signalling events	1.59e-05	299	83	Sst|Lpl|Cxcl16|Ccl4|Ccl9|Rgs9|Akr1c18|Lrp12|Drd3|Cxcl13|C3|Clps|Gal|Rbp4|Ccr1|Prkar1b|Rdh10|Gpr37l1|Lrat|Cxcl5|Cxcl3|Cxcl1|Rho|Bcmo1|Apob|Lpar3|Ccr3|Ccl5|Akr1b8|P2ry13|Bdkrb1|Npy1r|Gpsm3|Apln|Npbwr1|Pde1c|Cxcl10|C3ar1|Fpr1|Hcar2|Cnr1|Pnlip|Rbp1|Cxcr6|Gpr18|Fpr2|Penk|Casr|Dhrs9|Ppef1|Rdh1|Ttr|Cxcl2|Rdh19|Adora1|S1pr3|Gng3|Cnr2|Ccr7|Plcb2|Oprm1|Npb|Lrp8|Cxcr2|Pde4b|Ccr5|Cxcl9|Akr1c14|Bco2|Gnb4|Adcy…
Reactome Pathways	MMU-372790	Signaling by GPCR	1.7e-05	632	144	Sst|Lpl|Adora2b|Cxcl16|Ccl4|Ccl9|Nts|Egfr|Rgs9|Pik3r5|Akr1c18|Gpr132|Edn1|Lrp12|Drd3|Cxcl13|C3|Clps|Gal|Rbp4|Ccr1|Prkar1b|Rdh10|Htr2b|Htr4|Gpr37l1|Xcl1|Prkcq|Lrat|Pik3r3|Cckar|Cxcl5|Cxcl3|Cxcl1|Tacr1|Rho|Avpr2|Ednra|Bcmo1|Cck|Arhgef4|Apob|Vav3|Cmklr1|Prex1|Lpar3|Hrh2|Ptger2|Ccr3|Ccl5|Akr1b8|Cysltr2|Rtp4|Sct|Daglb|Iapp|P2ry13|Lppr5|Bdkrb1|Npy1r|Gpsm3|Apln|Npbwr1|Pde1c|Ramp3|Cxcl10|C3ar1|Oxtr|Ltb4r…
Reactome Pathways	MMU-373076	Class A/1 (Rhodopsin-like receptors)	1.7e-05	241	71	Sst|Adora2b|Cxcl16|Nts|Gpr132|Edn1|Drd3|Cxcl13|C3|Gal|Htr2b|Htr4|Gpr37l1|Xcl1|Cckar|Cxcl5|Cxcl3|Cxcl1|Tacr1|Rho|Avpr2|Ednra|Cck|Cmklr1|Lpar3|Hrh2|Ptger2|Ccr3|Ccl5|Cysltr2|P2ry13|Lppr5|Bdkrb1|Npy1r|Apln|Npbwr1|Cxcl10|C3ar1|Oxtr|Ltb4r1|Ffar2|Fpr1|Hcar2|Cnr1|Cxcr6|P2ry10|Gpr18|Fpr2|Penk|Ptafr|Cxcl2|Adora1|S1pr3|Cnr2|Ccr7|Adora2a|Oprm1|Npb|Cxcr2|Gpr68|Ccr5|Cxcl9|Ptgir|Mchr1|Gm2564|Htr7|C5ar1|Grp|Ccl2…
Reactome Pathways	MMU-388396	GPCR downstream signalling	1.7e-05	614	141	Sst|Lpl|Adora2b|Cxcl16|Ccl4|Ccl9|Nts|Egfr|Rgs9|Pik3r5|Akr1c18|Gpr132|Edn1|Lrp12|Drd3|Cxcl13|C3|Clps|Gal|Rbp4|Ccr1|Prkar1b|Rdh10|Htr2b|Htr4|Gpr37l1|Xcl1|Prkcq|Lrat|Pik3r3|Cckar|Cxcl5|Cxcl3|Cxcl1|Tacr1|Rho|Avpr2|Ednra|Bcmo1|Cck|Arhgef4|Apob|Vav3|Prex1|Lpar3|Hrh2|Ptger2|Ccr3|Ccl5|Akr1b8|Cysltr2|Rtp4|Sct|Daglb|Iapp|P2ry13|Bdkrb1|Npy1r|Gpsm3|Apln|Npbwr1|Pde1c|Ramp3|Cxcl10|C3ar1|Oxtr|Ltb4r1|Ffar2|Fpr1|…
KEGG Pathways	map05152	Tuberculosis	3.74e-05	155	50	Itgb2|Tgfb1|Cd209d|Lbp|Il10|Nos2|Vdr|Ciita|C3|Tnf|Il6|Mrc1|Il1b|Il1a|Tlr2|Fcgr1|Atp6v0d2|Clec4e|Tnfrsf1a|Coro1a|Itgax|Cd209e|Il10ra|H2-DMa|Ripk2|Atp6v0a4|H2-Ab1|H2-Aa|Nod2|Cd14|Stat1|Itgam|Cebpb|H2-Eb1|Fcgr4|Fcer1g|Cd209b|Tlr9|Mapk11|Cd74|Card9|Mrc2|Camk2b|Akt3|Mapk10|H2-DMb1|Tcirg1|Il12b|Sphk1|Fcgr3
KEGG Pathways	map04145	Phagosome	5.6e-05	149	48	Itgb2|Cd209d|Cybb|Ncf1|Thbs4|C3|Msr1|Marco|Mrc1|Itgav|Tlr2|Fcgr1|Atp6v0d2|Olr1|Coro1a|Cd209e|H2-DMa|Atp6v0a4|H2-Ab1|Colec12|Atp6v0e2|Thbs1|H2-Aa|Itga2|Cd14|Tubb2a|C1ra|Itgam|Tubb3|H2-Q7|H2-Eb1|Tubb2b|Fcgr4|H2-Q4|Cd209b|Ncf4|Mrc2|Nos1|H2-T3|H2-T24|H2-DMb1|Tcirg1|Tap1|Fcgr3|Gm8909|H2-Q10|H2-Q6|C1rb
KEGG Pathways	map04610	Complement and coagulation cascades	7.65e-05	80	32	Itgb2|Plaur|Vtn|Serping1|C3|C2|A2m|Itgax|F7|Plat|C1qc|Fgb|C1qb|C8g|Bdkrb1|C3ar1|C1qa|Cfd|C1ra|Serpinb2|C1s2|F10|Itgam|C4b|F5|Masp1|Cfh|C1s1|C6|C5ar1|Proc|C1rb
Reactome Pathways	MMU-425407	SLC-mediated transmembrane transport	7.92e-05	196	59	Slc13a2|Slc26a3|Slc1a3|Ctns|Slc47a1|Slc5a8|Slc13a5|Emb|Slc38a4|Slc11a2|Slc4a8|Slc3a1|Slc27a6|Slc6a7|Slc15a3|Slc18a2|Slco3a1|Slc40a1|Slc9a4|Slc11a1|Slc12a6|Slc20a1|Slc2a10|Slc13a3|Slc7a11|Slc6a9|Slc10a6|Slc13a1|Slc6a6|Slc2a3|Slc7a6|Slc16a2|Slc7a5|Slco4a1|Slc16a1|Slc36a2|Slc18a1|Slc6a20a|Slc2a6|Slc26a1|Slc8b1|Slc39a14|Slco4c1|Slc15a1|Slc44a5|Cp|Slc34a2|Slc5a9|Slc24a2|Slc36a1|Slc2a13|Slc1a4|Slc28a2|…
KEGG Pathways	map04630	Jak-STAT signaling pathway	8.92e-05	135	44	Il12rb1|Il7r|Il27ra|Il12rb2|Il10|Egfr|Osmr|Ifnar2|Pim1|Il6|Stat4|Il2ra|Pik3r3|Il21r|Il4ra|Il2rg|Il15|Il10ra|Crlf2|Csf3|Socs1|Socs3|Jak3|Gfap|Stat1|Lep|Osm|Csf2ra|Cish|Il2rb|Il3ra|Il11|Csf2rb|Csf2rb2|Il22|Stat2|Pik3cd|Csf3r|Akt3|Pias2|Il23r|Il12b|Pdgfra|Il5ra
KEGG Pathways	map05323	Rheumatoid arthritis	8.92e-05	77	31	Ccl2|Ccl12|Itgb2|Ccl3|Tgfb1|Tnf|Il6|Il17a|Ctla4|Il1b|Il1a|Tlr2|Atp6v0d2|Cxcl5|Tnfsf13b|Il15|Mmp3|H2-DMa|Atp6v0a4|Ccl5|H2-Ab1|Atp6v0e2|H2-Aa|H2-Eb1|Icam1|Cd86|Il11|Cd80|Itgal|H2-DMb1|Tcirg1
KEGG Pathways	map04940	Type I diabetes mellitus	9.43e-05	50	24	Fasl|Gzmb|Tnf|Ptprn|Gad2|Il1b|Il1a|H2-DMa|H2-Ab1|Prf1|H2-Aa|Ptprn2|H2-Q7|H2-Eb1|H2-Q4|Cd86|Cd80|H2-T3|H2-T24|H2-DMb1|Il12b|Gm8909|H2-Q10|H2-Q6
Reactome Pathways	MMU-382551	Transport of small molecules	0.0002	589	130	Scnn1g|Slc13a2|Slc46a1|Slc26a3|Angptl4|Fxyd4|Slc1a3|Hmox1|Ctns|Atp7b|Atp12a|Slc47a1|Lpl|Sgk2|Trpv2|Slc5a8|Nipal4|Slc13a5|Ngb|Npc2|Amn|Emb|Ripk3|Slc38a4|Slc11a2|Slc4a8|Soat2|Slc3a1|Psmb8|Slc27a6|Slc6a7|Pcsk5|Slc15a3|Slc18a2|Abcc2|Slco3a1|Prkar1b|Slc40a1|Slc9a4|Slc11a1|Stom|Slc12a6|Slc20a1|Car2|Slc2a10|Slc13a3|Slc7a11|Casq2|Ccdc109b|Atp6v0d2|Clca3|Slc6a9|Slc10a6|Slc13a1|Clcn1|Trpv6|Slc6a6|A2m|Slc2a…
KEGG Pathways	map04659	Th17 cell differentiation	0.00021	100	35	Il12rb1|Tbx21|Cd3g|Tgfb1|Il27ra|Cd4|Nfkbie|Il6|Il17a|Il1r1|Zap70|Il2ra|Prkcq|Il1b|Rorc|Il21r|Il4ra|Il2rg|Cd3d|H2-DMa|H2-Ab1|H2-Aa|Jak3|Lck|Stat1|H2-Eb1|Mapk11|Il2rb|Il22|Cd3e|Gata3|Mapk10|H2-DMb1|Foxp3|Il23r
Reactome Pathways	MMU-109582	Hemostasis	0.00028	475	109	Plaur|Tgfb1|Cd244|Sh2b2|Itih3|Itih4|Timp1|Apbb1ip|Gata5|Nos2|Pik3r5|Dok2|Serping1|Ehd3|Ak3|Ctsw|Prkar1b|Serpine2|Sell|Prkcq|Itgav|Slc7a11|Pdpn|Pik3r3|Hgf|Fgr|Nos3|A2m|Olr1|Cd9|Itgax|F7|Plat|Slc7a6|Scg3|Lgals3bp|Apob|Vav3|Rac2|Fermt3|Pde9a|Trem1|Fgb|Sccpdh|Lefty1|Slc7a5|Daglb|Slc16a1|Atp1b2|Spn|P2rx2|Lcp2|Igf1|Cfd|Tubb2a|Sirpb1c|Vav2|Cd48|Serpinb2|Lck|F10|Tubb3|Tubb2b|Fcer1g|Plcg2|Serpina3c|F5|Atp…
KEGG Pathways	map05140	Leishmaniasis	0.00043	65	26	Itgb2|Tgfb1|Cybb|Ncf1|Il10|Nos2|C3|Tnf|Il1b|Il1a|Tlr2|Fcgr1|Ptgs2|H2-DMa|H2-Ab1|H2-Aa|Marcksl1|Stat1|Itgam|H2-Eb1|Fcgr4|Mapk11|Ncf4|H2-DMb1|Il12b|Fcgr3
KEGG Pathways	map05144	Malaria	0.00043	45	21	Ccl2|Ccl12|Itgb2|Tgfb1|Il10|Cd40|Thbs4|Tnf|Il6|Sele|Il1b|Vcam1|Tlr2|Hgf|Csf3|Thbs1|Ackr1|Tlr9|Icam1|Itgal|Selp
KEGG Pathways	map05330	Allograft rejection	0.00043	45	21	Fasl|Gzmb|Il10|Cd40|Tnf|H2-DMa|H2-Ab1|Prf1|H2-Aa|H2-Q7|H2-Eb1|H2-Q4|Cd86|Cd80|H2-T3|H2-T24|H2-DMb1|Il12b|Gm8909|H2-Q10|H2-Q6
KEGG Pathways	map04668	TNF signaling pathway	0.00062	108	35	Ccl2|Ccl12|Mmp9|Edn1|Ripk3|Map3k8|Tnf|Il6|Sele|Il1b|Vcam1|Tnfrsf1b|Pik3r3|Cxcl3|Cxcl1|Tnfrsf1a|Il15|Mmp3|Ptgs2|Ccl5|Cxcl10|Nod2|Mlkl|Socs3|Cebpb|Cxcl2|Icam1|Mapk11|Mmp14|Pik3cd|Il18r1|Ifi47|Gm5431|Akt3|Mapk10
KEGG Pathways	map05332	Graft-versus-host disease	0.00062	47	21	Fasl|Gzmb|Tnf|Il6|Il1b|Il1a|H2-DMa|H2-Ab1|Prf1|H2-Aa|H2-Q7|H2-Eb1|H2-Q4|Cd86|Cd80|H2-T3|H2-T24|H2-DMb1|Gm8909|H2-Q10|H2-Q6
KEGG Pathways	map04672	Intestinal immune network for IgA production	0.00068	40	19	Itgb7|Tgfb1|Il10|Cd40|Madcam1|Tnfrsf17|Il6|Tnfsf13b|Il15|H2-DMa|H2-Ab1|H2-Aa|Cxcr4|H2-Eb1|Cd86|Ccl28|Cd80|Icos|H2-DMb1
KEGG Pathways	map05320	Autoimmune thyroid disease	0.00086	45	20	Fasl|Gzmb|Il10|Cd40|Ctla4|H2-DMa|H2-Ab1|Prf1|H2-Aa|H2-Q7|H2-Eb1|H2-Q4|Cd86|Cd80|H2-T3|H2-T24|H2-DMb1|Gm8909|H2-Q10|H2-Q6
Reactome Pathways	MMU-375276	Peptide ligand-binding receptors	0.00095	143	44	Sst|Cxcl16|Nts|Edn1|Cxcl13|C3|Gal|Gpr37l1|Xcl1|Cckar|Cxcl5|Cxcl3|Cxcl1|Tacr1|Avpr2|Ednra|Cck|Ccr3|Ccl5|Bdkrb1|Npy1r|Apln|Npbwr1|Cxcl10|C3ar1|Oxtr|Fpr1|Cxcr6|Fpr2|Penk|Cxcl2|Ccr7|Oprm1|Npb|Cxcr2|Ccr5|Cxcl9|Mchr1|Gm2564|C5ar1|Grp|Ccl21a|Ccl21c|Tac1
KEGG Pathways	map05145	Toxoplasmosis	0.0016	106	33	Tgfb1|Lamb1|Lama5|Il10|Cd40|Nos2|Pik3r5|Ciita|Tnf|Alox5|Lamc2|Lamc3|Tlr2|Tnfrsf1a|Il10ra|H2-DMa|Socs1|H2-Ab1|Lama1|H2-Aa|Igtp|Irgm1|Stat1|Tlr11|H2-Eb1|Hspa2|Mapk11|Pik3r6|Akt3|Ccr5|Mapk10|H2-DMb1|Il12b
KEGG Pathways	map05133	Pertussis	0.0018	70	25	Itgb2|Il10|Nos2|Serping1|C3|C2|Tnf|Il6|Il1b|Il1a|Cxcl5|C1qc|C1qb|C1qa|Cd14|C1ra|C1s2|Itgam|C4b|Mapk11|Nlrp3|Mapk10|C1s1|Il12b|C1rb
Reactome Pathways	MMU-202733	Cell surface interactions at the vascular wall	0.0019	101	34	Tgfb1|Cd244|Dok2|Sell|Itgav|Slc7a11|Olr1|Itgax|Slc7a6|Apob|Trem1|Slc7a5|Slc16a1|Atp1b2|Spn|Sirpb1c|Cd48|Lck|Fcer1g|Sirpb1b|Cd74|Ceacam1|Sirpb1a|Cd47|Iglc2|Itgal|Gm5150|Gm9733|Gp6|Fcamr|Selp|Inpp5d|Proc|Mag
KEGG Pathways	map04080	Neuroactive ligand-receptor interaction	0.002	238	58	Adora2b|Chrna2|Drd3|Gzma|Htr2b|Htr4|Grik3|Cckar|Gabrb1|Tacr1|Avpr2|Ednra|Chrna3|Chrnb4|Adra2a|Lpar3|Gabrb3|Hrh2|Ptger2|Cysltr2|Npy6r|Ptger3|P2ry13|Bdkrb1|Npy1r|Npbwr1|C3ar1|Oxtr|Ltb4r1|Fpr1|P2rx2|Cnr1|P2ry10|Grin2b|Adcyap1r1|Fpr2|Gabre|Lep|Gabrg3|Ptafr|Grik1|Grin3a|Adora1|S1pr3|Grid2|Cnr2|Trpv1|Adora2a|Grik2|Oprm1|Sstr4|Glp1r|Grm4|Ptgir|Mchr1|Htr7|C5ar1|Grm7
KEGG Pathways	map04621	NOD-like receptor signaling pathway	0.002	148	41	Ccl2|Ccl12|Cybb|Trpv2|Ripk3|Ifnar2|Tnf|Il6|Casp12|Casp4|Il1b|Gbp5|Cxcl3|Cxcl1|Oas3|Ripk2|Ccl5|Antxr1|AI607873|Gbp7|Nod2|Pstpip1|Oas2|Stat1|Casr|Cxcl2|Mapk11|Mefv|Card9|Nlrp3|Plcb2|Stat2|Trpm2|Gbp3|Nlrp1b|Nlrp1a|Nlrp12|Ifi204|Mapk10|Tmem173|Gbp2
KEGG Pathways	map04658	Th1 and Th2 cell differentiation	0.002	85	28	Il12rb1|Tbx21|Cd3g|Il12rb2|Cd4|Nfkbie|Stat4|Zap70|Il2ra|Prkcq|Il4ra|Il2rg|Cd3d|H2-DMa|H2-Ab1|H2-Aa|Runx3|Jak3|Lck|Stat1|H2-Eb1|Mapk11|Il2rb|Cd3e|Gata3|Mapk10|H2-DMb1|Il12b
KEGG Pathways	map05142	Chagas disease (American trypanosomiasis)	0.0022	100	31	Ccl2|Ccl12|Fasl|Ccl3|Ace|Cd3g|Tgfb1|Il10|Nos2|C3|Tnf|Ppp2r2b|Il6|Il1b|Tlr2|Pik3r3|Ppp2r2c|Tnfrsf1a|Cd3d|C1qc|Ccl5|C1qb|C1qa|Tlr9|Mapk11|Plcb2|Cd3e|Pik3cd|Akt3|Mapk10|Il12b
KEGG Pathways	map05146	Amoebiasis	0.0026	92	29	Itgb2|Tgfb1|Lamb1|Lama5|Il10|Nos2|Arg1|Arg2|Tnf|Il6|Il1r1|Il1r2|Lamc2|Lamc3|Il1b|Tlr2|Pik3r3|Col4a1|Col4a2|C8g|Lama1|Cd14|Itgam|Col3a1|Plcb2|Pik3cd|Serpinb6b|Il12b|Muc2
KEGG Pathways	map04620	Toll-like receptor signaling pathway	0.0032	84	27	Ccl3|Irf5|Lbp|Cd40|Ccl4|Ifnar2|Map3k8|Tnf|Il6|Il1b|Tlr2|Pik3r3|Ccl5|Cxcl10|Cd14|Stat1|Tlr9|Mapk11|Cd86|Cd80|Pik3cd|Akt3|Tlr8|Spp1|Mapk10|Cxcl9|Il12b
Reactome Pathways	MMU-381426	Regulation of Insulin-like Growth Factor (IGF) transport and uptake by Insulin-like Growth Factor Binding Proteins (IGFBPs)	0.0032	114	36	Lamb1|Rcn1|Timp1|Igfbp4|Stc2|C3|Cdh2|Il6|Igfbp5|Chgb|Mmp2|Scg3|Apob|Afp|Igfbp2|Serpina10|Ckap4|Apol7c|Igf1|Apol10a|Penk|C4b|Msln|Pappa|F5|Apol9a|Apol10b|Cp|Apol7e|Tnc|Spp1|Mgat4a|Proc|Apoe|Apol7a|Vgf
KEGG Pathways	map05322	Systemic lupus erythematosus	0.0038	76	25	Il10|Cd40|C3|C2|Tnf|Fcgr1|C1qc|H2-DMa|C1qb|H2-Ab1|C8g|H2-Aa|C1qa|Grin2b|C1ra|C1s2|C4b|H2-Eb1|Fcgr4|Cd86|Cd80|H2-DMb1|C1s1|C6|C1rb
KEGG Pathways	map05340	Primary immunodeficiency	0.0039	33	15	Il7r|Cd40|Ciita|Cd4|Zap70|Btk|Il2rg|Cd3d|Jak3|Lck|Cd8a|Icos|Cd3e|Tap1|Ptprc
Reactome Pathways	MMU-1474244	Extracellular matrix organization	0.0047	224	57	Itgb7|Tgfb1|Lamb1|Mmp12|Itgae|Adamts4|Bmp7|Timp1|Mmp13|Lama5|Scube1|Vtn|Mmp9|Mmp8|Madcam1|Mmp25|Emilin2|Itgb8|Mmp19|Itga8|Lamc3|Itgav|Bmp2|Vcam1|Emilin1|A2m|Itgad|Itgax|Bgn|Col4a1|Col4a2|Mmp2|Mmp10|Fgb|Capn8|Itga2|Efemp2|Adam12|Ttr|Col25a1|Icam1|Col5a2|Col3a1|Mmp14|Bcan|Ceacam1|Col23a1|Cd47|Col18a1|Col13a1|Adam8|Itgal|Tnc|Spp1|Plod2|Lox|Adamts3
Reactome Pathways	MMU-380108	Chemokine receptors bind chemokines	0.0047	38	18	Cxcl16|Cxcl13|Xcl1|Cxcl5|Cxcl3|Cxcl1|Ccr3|Ccl5|Cxcl10|Cxcr6|Cxcl2|Ccr7|Cxcr2|Ccr5|Cxcl9|Gm2564|Ccl21a|Ccl21c
KEGG Pathways	map04657	IL-17 signaling pathway	0.0052	88	27	Ccl2|Ccl12|Ccl11|Mmp13|Mmp9|Ccl7|Tnf|Il6|Il17a|Il1b|Cxcl5|Cxcl3|Cxcl1|Mmp3|Ptgs2|Csf3|Cxcl10|Lcn2|Il17c|Il17re|S100a8|Cebpb|Cxcl2|Mapk11|Mapk15|Mapk10|S100a9
Reactome Pathways	MMU-202433	Generation of second messenger molecules	0.0054	21	13	Cd3g|Cd4|Zap70|Was|Cd3d|H2-Ab1|H2-Aa|Lcp2|Lck|Fyb|Cd3e|Itk|Pak3
Reactome Pathways	MMU-2172127	DAP12 interactions	0.0054	35	17	Trem2|Klrk1|Tyrobp|Btk|Vav3|Trem1|Lcp2|Sirpb1c|Vav2|Lck|Plcg2|Sirpb1b|Sirpb1a|B2m|Gm5150|Gm9733|Clec5a
Reactome Pathways	MMU-977606	Regulation of Complement cascade	0.0054	35	17	Cfp|Vtn|Serping1|C3|C2|C1qc|C1qb|C8g|C3ar1|C1qa|C1ra|C1s2|C4b|Cfh|C6|C5ar1|C1rb
KEGG Pathways	map05200	Pathways in cancer	0.0055	492	99	Pparg|Il12rb1|Fasl|Spi1|Tgfb1|Shh|Lamb1|Nqo1|Il7r|Gstm7|Pgf|Hmox1|Il12rb2|Lama5|Mmp9|Nos2|Egfr|Txnrd1|Gadd45g|Adcy2|Fgf10|Fzd6|Hes1|Ifnar2|Pim1|Csf1r|Gli1|Il6|Gsta3|Stat4|Rassf5|Lamc2|Il2ra|Lamc3|Pax8|Itgav|Bmp2|Pik3r3|Hgf|Ret|Il4ra|Il2rg|Col4a1|Col4a2|Ednra|Il15|Mmp2|Ptgs2|Rac2|Lpar3|Ptger2|Flt3|Wnt8b|Appl1|Ptger3|Lama1|Bdkrb1|Axin2|Gsto2|Cxcr4|Itga2|Igf1|Jak3|Stat1|Csf2ra|Hhip|Plcg2|Arnt2|Alk|F…
Reactome Pathways	MMU-166658	Complement cascade	0.0062	40	18	Cfp|Vtn|Serping1|C3|C2|C1qc|C1qb|C8g|C3ar1|C1qa|Cfd|C1ra|C1s2|C4b|Cfh|C6|C5ar1|C1rb
Reactome Pathways	MMU-8957275	Post-translational protein phosphorylation	0.0084	104	32	Lamb1|Rcn1|Timp1|Igfbp4|Stc2|C3|Cdh2|Il6|Igfbp5|Chgb|Scg3|Apob|Afp|Serpina10|Ckap4|Apol7c|Apol10a|Penk|C4b|Msln|F5|Apol9a|Apol10b|Cp|Apol7e|Tnc|Spp1|Mgat4a|Proc|Apoe|Apol7a|Vgf
Reactome Pathways	MMU-166663	Initial triggering of complement	0.0121	17	11	Cfp|C3|C2|C1qc|C1qb|C1qa|Cfd|C1ra|C1s2|C4b|C1rb
KEGG Pathways	map04512	ECM-receptor interaction	0.0123	80	24	Itgb7|Lamb1|Cd44|Lama5|Vtn|Thbs4|Itgb8|Lamc2|Itga8|Lamc3|Itgav|Col4a1|Col4a2|Sv2a|Npnt|Lama1|Thbs1|Itga2|Cd47|Gp6|Spp1|Col6a4|Sv2c|Sv2b
KEGG Pathways	map05204	Chemical carcinogenesis	0.0123	75	23	Gstm7|Adh1|Aldh1a3|Hsd11b1|Cyp1b1|Cyp2c44|Gsta3|Ugt2b1|Gstk1|Hpgds|Ptgs2|Gsto2|Aldh3b1|Ugt2b5|Ugt1a1|Cyp2c66|Cyp2c65|Adh7|Cyp2c68|Gstm6|Ugt1a6a|Ccbl1|Cyp2c40
Reactome Pathways	MMU-202430	Translocation of ZAP-70 to Immunological synapse	0.0127	11	9	Cd3g|Cd4|Zap70|Ptpn22|Cd3d|H2-Ab1|H2-Aa|Lck|Cd3e
KEGG Pathways	map04670	Leukocyte transendothelial migration	0.0134	106	29	Itgb2|Cybb|Ncf1|Mmp9|Rassf5|Vcam1|Pik3r3|Rhoh|Mylpf|Mmp2|Vav3|Rac2|Cxcr4|Vav2|Itgam|Sipa1|Plcg2|Icam1|Mapk11|Ncf4|Rapgef4|Myl7|Pik3cd|Itgal|Itk|Cldn15|Msn|Ctnna2|Txk
KEGG Pathways	map04151	PI3K-Akt signaling pathway	0.0141	319	67	Ngfr|Fasl|Itgb7|Lamb1|Il7r|Pgf|G6pc2|Lama5|Vtn|Sgk2|Myb|Egfr|Pik3r5|Thbs4|Fgf10|Osmr|Ifnar2|Ppp2r2b|Csf1r|Itgb8|Il6|Lamc2|Itga8|Il2ra|Lamc3|Itgav|Tlr2|Pdgfc|Pik3r3|Hgf|Nos3|Ppp2r2c|Il4ra|Il2rg|Eif4ebp1|Col4a1|Col4a2|Lpar3|Csf3|Flt3|Lama1|Thbs1|Pik3ap1|Itga2|Phlpp1|Igf1|Jak3|Irs1|Osm|Efna5|Klk1b4|Ntrk2|Fgfr3|Il2rb|Il3ra|Gng3|Pik3r6|Pik3cd|Csf3r|Akt3|Spp1|Col6a4|Gnb4|Gng2|Pdgfra|Pdgfd|Phlpp2
KEGG Pathways	map04650	Natural killer cell mediated cytotoxicity	0.0141	97	27	Itgb2|Fasl|Cd244|Gzmb|Ifnar2|Tnf|Zap70|Pik3r3|Klrk1|Tyrobp|Vav3|Rac2|Tnfsf10|Prf1|Shc4|Lcp2|Vav2|Cd48|Lck|Fcgr4|Fcer1g|Plcg2|Icam1|Pik3cd|Itgal|Sh3bp2|Raet1c
KEGG Pathways	map05143	African trypanosomiasis	0.0141	31	13	Fasl|Il10|Tnf|Il6|Sele|Il1b|Vcam1|Ido1|Tlr9|Icam1|Plcb2|Ido2|Il12b
KEGG Pathways	map05162	Measles	0.0141	117	31	Fasl|Cd3g|Cd209d|Ifnar2|Il6|Il2ra|Prkcq|Il1b|Il1a|Tlr2|Pik3r3|Tacr1|Il2rg|Cd209e|Cd3d|Oas3|Tnfsf10|Rab9b|Jak3|Oas2|Stat1|Hspa2|Cd209b|Tlr9|Il2rb|Cd3e|Stat2|Pik3cd|Akt3|Msn|Il12b
KEGG Pathways	map05310	Asthma	0.0159	20	10	Ccl11|Il10|Cd40|Tnf|H2-DMa|H2-Ab1|H2-Aa|H2-Eb1|Fcer1g|H2-DMb1
KEGG Pathways	map04612	Antigen processing and presentation	0.0167	69	21	Lgmn|Ciita|Cd4|Tnf|H2-DMa|H2-Ab1|H2-Aa|Cd8a|H2-Q7|H2-Eb1|Hspa2|H2-Q4|Cd74|B2m|H2-T3|H2-T24|H2-DMb1|Tap1|Gm8909|H2-Q10|H2-Q6
KEGG Pathways	map04750	Inflammatory mediator regulation of TRP channels	0.0167	104	28	Trpv2|Adcy2|Cyp2c44|Il1r1|Htr2b|Prkcq|Il1b|Pik3r3|Ptger2|Trpa1|Bdkrb1|Asic4|Trpv3|Igf1|Klk1b4|Plcg2|Cyp2c66|Cyp2c65|Mapk11|Cyp2c68|Plcb2|Trpv1|Pik3cd|Camk2b|Mapk10|Adcy3|Cyp2c40|Adcy4
KEGG Pathways	map04972	Pancreatic secretion	0.0167	94	26	Slc26a3|Cpa3|Adcy2|Pnliprp2|Car2|Clca3|Clca6|Clca2|Pla2g2f|Pla2g2d|Cd38|Cckar|Pnliprp1|Atp1b2|Clca1|Pnlip|Slc4a2|Atp2b2|AI747448|Bst1|Plcb2|Pla2g2c|Slc4a4|Adcy3|Clca4|Adcy4
Reactome Pathways	MMU-216083	Integrin cell surface interactions	0.0167	67	23	Itgb7|Itgae|Vtn|Madcam1|Itgb8|Itga8|Itgav|Vcam1|Itgad|Itgax|Col4a1|Col4a2|Fgb|Itga2|Icam1|Col5a2|Col3a1|Cd47|Col18a1|Col13a1|Itgal|Tnc|Spp1
Reactome Pathways	MMU-2173782	Binding and Uptake of Ligands by Scavenger Receptors	0.0167	29	14	Msr1|Marco|Ambp|Apob|Colec12|Apol7c|Apol10a|Hp|Apol9a|Apol10b|Apol7e|Cd163|Apoe|Apol7a
Reactome Pathways	MMU-389948	PD-1 signaling	0.0167	15	10	Cd3g|Cd274|Cd4|Pdcd1|Cd3d|H2-Ab1|H2-Aa|Lck|Cd3e|Pdcd1lg2
KEGG Pathways	map04933	AGE-RAGE signaling pathway in diabetic complications	0.0179	100	27	Ccl2|Ccl12|Tgfb1|Cybb|Edn1|Pim1|Tnf|Il6|Plcd4|Sele|Il1b|Il1a|Vcam1|Pik3r3|Nos3|Col4a1|Col4a2|Mmp2|Stat1|Plcg2|Icam1|Col3a1|Mapk11|Plcb2|Pik3cd|Akt3|Mapk10
Reactome Pathways	MMU-202427	Phosphorylation of CD3 and TCR zeta chains	0.0256	13	9	Cd3g|Cd4|Ptpn22|Cd3d|H2-Ab1|H2-Aa|Lck|Cd3e|Ptprc
Reactome Pathways	MMU-391160	Signal regulatory protein family interactions	0.0256	10	8	Tyrobp|Sirpb1c|Fyb|Sirpb1b|Sirpb1a|Cd47|Gm5150|Gm9733
Reactome Pathways	MMU-425366	Transport of bile salts and organic acids, metal ions and amine compounds	0.0256	66	22	Slc13a2|Slc47a1|Slc13a5|Emb|Slc11a2|Slc6a7|Slc18a2|Slc40a1|Slc11a1|Slc13a3|Slc6a9|Slc10a6|Slc13a1|Slc6a6|Slc16a1|Slc18a1|Slc6a20a|Slc39a14|Slc44a5|Cp|Slc2a13|Slc14a1
Reactome Pathways	MMU-425393	Transport of inorganic cations/anions and amino acids/oligopeptides	0.0256	85	26	Slc26a3|Slc1a3|Ctns|Slc5a8|Slc38a4|Slc4a8|Slc3a1|Slc15a3|Slc9a4|Slc12a6|Slc20a1|Slc7a11|Slc6a6|Slc7a6|Slc7a5|Slc36a2|Slc6a20a|Slc26a1|Slc8b1|Slc15a1|Slc34a2|Slc24a2|Slc36a1|Slc1a4|Slc26a2|Slc4a4
KEGG Pathways	map04064	NF-kappa B signaling pathway	0.0258	93	25	Tnfsf14|Lbp|Cd40|Ccl4|Tnf|Il1r1|Zap70|Prkcq|Il1b|Vcam1|Tnfrsf1a|Btk|Tnfsf13b|Ptgs2|Cd14|Bcl2a1b|Lck|Cxcl2|Plcg2|Icam1|Bcl2a1a|Bcl2a1d|Gm2564|Ccl21a|Ccl21c
KEGG Pathways	map04660	T cell receptor signaling pathway	0.0277	99	26	Cd3g|Il10|Cd4|Nfkbie|Map3k8|Tnf|Ctla4|Zap70|Pdcd1|Prkcq|Pik3r3|Cd3d|Vav3|Lcp2|Vav2|Lck|Cd8a|Mapk11|Rasgrp1|Icos|Cd3e|Pik3cd|Itk|Akt3|Pak3|Ptprc
Reactome Pathways	MMU-5683826	Surfactant metabolism	0.0286	17	10	Napsa|Adora2b|Lmcd1|Ckap4|Csf2ra|Slc34a2|Csf2rb|Csf2rb2|Adora2a|Gpr116
Reactome Pathways	MMU-6806667	Metabolism of fat-soluble vitamins	0.0286	49	18	Lpl|Akr1c18|Lrp12|Clps|Rbp4|Lrat|Bcmo1|Apob|Akr1b8|Pnlip|Rbp1|Ttr|Ttpa|Lrp8|Akr1c14|Bco2|Apoe|Rbp2
KEGG Pathways	map05416	Viral myocarditis	0.0296	69	20	Itgb2|Cd40|Rac2|H2-DMa|H2-Ab1|Prf1|H2-Aa|H2-Q7|H2-Eb1|H2-Q4|Icam1|Cd86|Cd80|H2-T3|Itgal|H2-T24|H2-DMb1|Gm8909|H2-Q10|H2-Q6
Reactome Pathways	MMU-1280215	Cytokine Signaling in Immune system	0.0316	334	71	Il12rb1|Il16|Hck|Il7r|Stx1a|Il27ra|Tnfsf14|Il12rb2|Il10|Cd40|Irak3|Tnfrsf17|Ifnar2|Cd4|Map3k8|Psmb8|Tnf|Csf1r|Il33|Il6|Il17a|Il18rap|Il1r1|Il1r2|Il2ra|Snap25|Il1b|Il1a|Tnfrsf1b|Tnfrsf8|Pik3r3|Tnfrsf9|Usp18|Cd27|Tnfrsf1a|Il21r|Il4ra|Il2rg|Tnfsf13b|Il15|Il10ra|Csf3|Socs1|Ripk2|Clcf1|Nod2|Il27|Il31ra|Socs3|Il17re|Lck|Osm|Csf2ra|Tnfrsf11b|Isg15|Mapk11|Il2rb|Il3ra|Il18bp|Il11|Csf2rb|Csf2rb2|Il22|Il1rl…
KEGG Pathways	map05020	Prion diseases	0.0328	32	12	Il6|Casp12|Il1b|Il1a|C1qc|Ccl5|C1qb|C8g|C1qa|Ncam2|Prnp|C6
KEGG Pathways	map04020	Calcium signaling pathway	0.034	173	39	Nos2|Adora2b|Egfr|Adcy2|Phkg1|Plcd4|Htr2b|Htr4|Itpka|Nos3|Cd38|Cckar|Tacr1|Stim1|Ednra|Hrh2|Cysltr2|Ptger3|Bdkrb1|Camk4|Pde1c|Oxtr|P2rx2|Ptafr|Plcg2|Slc8a1|Atp2b2|Tnnc2|Plcb2|Nos1|Pde1a|Adora2a|Camk2b|Cacna1d|Adcy3|Htr7|Pdgfra|Adcy4|Sphk1
KEGG Pathways	map05164	Influenza A	0.0399	147	34	Ccl2|Ccl12|Fasl|Ciita|Ifnar2|Tnf|Il33|Il6|Il1b|Il1a|Pik3r3|Tnfrsf1a|Tmprss13|Oas3|H2-DMa|Ccl5|Tnfsf10|H2-Ab1|H2-Aa|Cxcl10|Socs3|Oas2|Stat1|H2-Eb1|Hspa2|Icam1|Mapk11|Nlrp3|Stat2|Pik3cd|Akt3|Mapk10|H2-DMb1|Il12b
Reactome Pathways	MMU-451927	Interleukin-2 family signaling	0.0401	34	14	Il2ra|Pik3r3|Il21r|Il2rg|Il15|Lck|Csf2ra|Il2rb|Il3ra|Csf2rb|Csf2rb2|Pik3cd|Inpp5d|Il5ra
Reactome Pathways	MMU-912526	Interleukin receptor SHC signaling	0.0401	22	11	Il2ra|Pik3r3|Il2rg|Csf2ra|Il2rb|Il3ra|Csf2rb|Csf2rb2|Pik3cd|Inpp5d|Il5ra
Reactome Pathways	MMU-975634	Retinoid metabolism and transport	0.0401	47	17	Lpl|Akr1c18|Lrp12|Clps|Rbp4|Lrat|Bcmo1|Apob|Akr1b8|Pnlip|Rbp1|Ttr|Lrp8|Akr1c14|Bco2|Apoe|Rbp2
KEGG Pathways	map04978	Mineral absorption	0.0435	43	14	Slc46a1|Slc26a3|Hmox1|Slc5a1|Vdr|Slc11a2|Slc40a1|Trpv6|Mt2|Mt1|Trpm6|Atp1b2|Slc8a1|Slc34a2
Reactome Pathways	MMU-162582	Signal Transduction	0.0443	1833	304	Sox9|Fasl|Tgfb1|Shh|Lamb1|Adh1|Sst|Pgf|Sh2b2|Pip4k2a|Sptbn2|Sptbn4|Fgfrl1|Apbb1ip|Aldh1a3|Cybb|Lpl|Lama5|Ncf1|Ptk6|Tns4|Etv4|Mmp9|Adora2b|Cxcl16|Ccl4|Ccl9|Dusp9|Pdk4|Nts|Egfr|Lgr5|Rgs9|Pik3r5|Akr1c18|Evl|Gpr132|Edn1|Thbs4|Fgf10|Fst|Nefl|Spry2|Fzd6|Lrp12|Drd3|Dhh|Cxcl13|C3|Clps|Psmb8|Tnf|Pcsk5|Il33|Gal|Rbp4|Gli1|Cnksr2|Il6|Ccr1|Prkar1b|Rdh10|Htr2b|Htr4|Gpr37l1|Spta1|Xcl1|Il2ra|Prkcq|Lamc3|Galnt3|I…
Reactome Pathways	MMU-449147	Signaling by Interleukins	0.0448	254	56	Il12rb1|Il16|Hck|Il7r|Stx1a|Il27ra|Il12rb2|Il10|Irak3|Cd4|Map3k8|Psmb8|Csf1r|Il33|Il6|Il17a|Il18rap|Il1r1|Il1r2|Il2ra|Snap25|Il1b|Il1a|Pik3r3|Il21r|Il4ra|Il2rg|Il15|Il10ra|Csf3|Socs1|Ripk2|Clcf1|Nod2|Il27|Il31ra|Socs3|Il17re|Lck|Osm|Csf2ra|Mapk11|Il2rb|Il3ra|Il18bp|Il11|Csf2rb|Csf2rb2|Il22|Il1rl1|Pik3cd|Csf3r|Il18r1|Il12b|Inpp5d|Il5ra
KEGG Pathways	map05168	Herpes simplex infection	0.0475	178	39	Ccl2|Ccl12|Fasl|Cfp|Tnfsf14|Ifnar2|C3|Tnf|Il6|Il1b|Tlr2|Tnfrsf1a|Il15|Oas3|H2-DMa|Ccl5|H2-Ab1|H2-Aa|Pilra|Socs3|Oas2|Stat1|H2-Q7|H2-Eb1|H2-Q4|Tlr9|Cd74|Per3|H2-T3|Ifit1|Stat2|Mapk10|H2-T24|H2-DMb1|Il12b|Tap1|Gm8909|H2-Q10|H2-Q6

## Sheet: Gene Ontology-Colon
category	term name	description	FDR value	# background genes	# genes	genes
GO Component	GO.0005886	plasma membrane	8.97e-49	4052	921	Ngfr|Nalcn|Scnn1g|Itgb2|Plin2|Sema4f|Cd52|Il12rb1|Slc5a5|Fasl|Slc13a2|Slc46a1|Slc26a3|Lsr|Itgb7|Il16|Ace|Cd3g|Plaur|Def6|Shh|Amph|Hck|Rnd1|Myo1g|Cyp4f18|Has1|Htr3a|Il7r|Adh1|Eno2|Cd33|Cd244|Fxyd4|Sh2b2|Cd44|Ndrg1|Slc1a3|Stx1a|Hmox1|Il27ra|Tnfsf14|Itgae|Ctns|Ephb3|Upk1a|Ggt1|Tpbg|Prtn3|Itih4|Atp7b|Aplp1|Pip4k2a|B4galnt1|Atp12a|Clstn3|Relt|Slc16a12|Eng|Slc47a1|Spire2|Il12rb2|Slc5a1|Fgfrl1|Ly6g6e|Ap…
GO Process	GO.0006952	defense response	3.52e-39	977	335	Ngfr|Ccl2|Ccl12|Itgb2|Clec10a|Ccl11|Pparg|Il12rb1|Ccl3|Cfp|Tgfb1|Hck|Irf5|Cd244|Cd44|Hmox1|Il27ra|Adamts4|Orm3|Itih4|Saa4|Saa3|Relt|Ccl8|Timp1|Cd209d|Tnfaip8l2|Cybb|Gzmb|Ncf1|Lbp|Ptk6|Il10|Igfbp4|Cd40|Nos2|Mmp7|Cxcl16|Ccl4|Ccl9|Arg1|Egfr|Havcr2|Ccl7|Serpina3n|Arg2|Chga|Evl|Edn1|Ly86|Irg1|Ciita|Mapk8ip2|Morc1|Cd96|Hrg|Ifnar2|Cela1|Krt6a|Cxcl13|Serping1|Cd4|Clec4n|Mmp25|Pla2g7|Trem2|C3|C2|Aif1|Tnf|…
GO Component	GO.0005576	extracellular region	1.28e-37	1713	472	Ccl2|Ccl12|Scnn1g|Ccl11|Sema4f|Fasl|Dbh|Ccl3|Wfdc18|Cfp|Lsr|Il16|Cpa3|Ace|Unc119|Napsa|Plaur|Angptl4|Bmp8b|Tgfb1|Shh|Lamb1|Gdf15|Gstm7|Sst|Pgf|Il27ra|Mmp12|Tnfsf14|Ggt1|Adamts4|Prtn3|Orm3|Itih3|Itih4|Saa4|Saa3|Chrd|Krt13|Hapln4|Bmp7|Ccl8|Timp1|Eng|Gfod2|Mmp13|Lpl|Lama5|Adamtsl4|Lbp|Cd274|Il10|Scube1|Vtn|C1qtnf1|Igfbp4|Cd40|Wfdc2|Mmp9|Nos2|Mmp8|Mmp7|Cxcl16|Ccl4|Ccl9|Vip|Nts|Arg1|Enpp3|Vnn3|Cpm|Wif…
GO Process	GO.0023052	signaling	6.79e-26	3550	742	Ngfr|Ccl2|Ccl12|Itgb2|Ccl11|Pparg|Sox9|Il12rb1|Fasl|Ccl3|Itgb7|Acap1|Cd3g|Plaur|Bmp8b|Tgfb1|Shh|Hck|Rnd1|Myo1g|Ier3|Gdf15|Htr3a|Il7r|Irf5|Sst|Ndrg2|Cd244|Pgf|Sh2b2|Cd44|Wisp1|Ndrg1|Stx1a|Hmox1|Il27ra|Nr1i3|Itgae|Ephb3|Tead4|Upk1a|Crip1|Saa3|Chrd|Clstn3|Relt|Bmp7|Ccl8|Eng|G0s2|Il12rb2|Fgfrl1|Ly6g6e|Apbb1ip|Cybb|Plxnd1|Gzmb|Gzmc|Lpl|Lama5|Lbp|Ptk6|Cd274|Cd40|Sgk2|Nos2|Adora2b|Tbx3|Ccl4|Ccl9|Rps6kl1…
GO Component	GO.0009986	cell surface	1.27e-22	747	231	Ngfr|Scnn1g|Itgb2|Il12rb1|Fasl|Itgb7|Ace|Plaur|Tgfb1|Shh|Il7r|Eno2|Cd33|Cd244|Cd44|Slc1a3|Itgae|Upk1a|Clstn3|Eng|Il12rb2|Ly6g6e|Lpl|Lbp|Cd274|Scube1|Cd40|Adora2b|Trpv2|Mmp7|Enpp3|Vsir|Egfr|Cpm|Havcr2|Fgf10|Osmr|Fzd6|Ciita|Boc|Slc11a2|Cd4|Mmp25|Emr4|Cdh2|Tnf|Csf1r|Abcc2|Ifitm3|Il6|Slco3a1|Ccr1|Il17a|Ctla4|Il1r1|Serpine2|Pdcd1|Sell|Fcgr2b|Mrc1|Itga8|Il2ra|Fcna|Itgav|Bmp2|Il1a|Wisp2|Slc7a11|Ppfia2|V…
GO Process	GO.0050865	regulation of cell activation	7.56e-19	501	170	Ccl2|Itgb2|Il12rb1|Tbx21|Tgfb1|Shh|Il7r|Cd244|Cd44|Hmox1|Il27ra|Tnfsf14|Tnfaip8l2|Lbp|Cd274|Il10|C1qtnf1|Cd40|Adora2b|Myb|Arg1|Enpp3|Vsir|Havcr2|Arg2|Ctla2a|Fgf10|Ripk3|Hes1|Hrg|Cd4|Btnl2|Aif1|Il33|Gal|Il6|Ctla4|Zap70|Serpine2|Spta1|Xcl1|Fcgr2b|Il2ra|Prkcq|Il1b|Ptpn22|Vcam1|Rorc|Pdpn|Pla2g2f|Pla2g2d|Fgr|Cd38|Emilin1|Gpnmb|Tacr1|Lag3|Clec4d|Klrk1|Cd27|Cd9|Pglyrp1|Coro1a|Il4ra|Sash3|Btk|Il2rg|Cd209…
GO Function	GO.0004888	transmembrane signaling receptor activity	5.8e-16	685	201	Ngfr|Itgb2|Cd3g|Htr3a|Il7r|Il27ra|Ephb3|Relt|Eng|Il12rb2|Fgfrl1|Ly6g6e|Plxnd1|Cd40|Adora2b|Egfr|Lgr5|Gpr132|Chrna2|Osmr|Fzd6|Nptxr|Drd3|Ifnar2|Cd4|Celsr3|Trem2|Emr4|Csf1r|Gal|Ccr1|Il18rap|Il1r1|Il1r2|Htr2b|Htr4|Gpr37l1|Sele|Fcgr2b|Mrc1|Il2ra|Cd302|Ltk|Fcgr1|Tnfrsf1b|Tnfrsf8|Grik3|Tnfrsf9|Cckar|Gabrb1|Tgfbr3|Tacr1|Ret|Lag3|Klrk1|Rho|Cd27|Tnfrsf1a|Clec2h|Il21r|Il4ra|Il2rg|Avpr2|Sfrp1|Ednra|Il10ra|C…
GO Process	GO.0002237	response to molecule of bacterial origin	1.15e-13	307	111	Ngfr|Ccl2|Ccl12|Fasl|Ccl3|Ace|Tgfb1|Irf5|Relt|Il12rb2|Lbp|Il10|Cd40|Nos2|Cxcl16|Arg1|Irak3|Havcr2|Edn1|Fgf10|Irg1|Litaf|Cd96|Cxcl13|Trem2|Tnf|Abcc2|Il6|Cps1|Slc11a1|Fcgr2b|Mrc1|Itgav|Il1b|Ptpn22|Tlr2|Tnfrsf1b|Tnfrsf8|Alpl|Tnfrsf9|Nos3|Cxcl5|Cxcl3|Cxcl1|Klrk1|Kcnj8|Timp4|Cd27|Tnfrsf1a|Ido1|Ednra|Il10ra|Ptgs2|Apob|Zc3h12a|Ptger2|Ripk2|Kmo|Ccl5|Maob|Sbno2|Ptger3|Bdkrb1|Cxcl10|Nod2|Nr1h4|Lcn2|Tnfrsf2…
GO Process	GO.0002250	adaptive immune response	1.33e-13	243	96	Cd3g|Tgfb1|Myo1g|Cd244|Gzmb|Arg1|Havcr2|Arg2|Gadd45g|Tnfrsf17|Serping1|Cd4|Clec4n|C3|C2|Otub1|Cd7|Il6|Ctla4|Il18rap|Zap70|Slc11a1|Fcgr2b|Fcgr1|Rorc|Clec4d|Clec4a2|Klrk1|Ctsc|Il4ra|Btk|Cd3d|Eomes|Crlf2|C1qc|H2-DMa|Ripk2|Fgb|C1qb|Batf|H2-Ab1|Serpina3g|Prf1|C8g|Stx11|Rftn1|Camk4|C3ar1|C1qa|Spn|Nlrp10|Nod2|Klhl6|Gapt|Vtcn1|Il31ra|Rnf125|Jak3|Themis|C1ra|C1s2|Cd8a|Ly9|C4b|Tarm1|Pirb|Fcer1g|Icam1|Emr1|…
GO Process	GO.0050727	regulation of inflammatory response	1.35e-13	295	108	Pparg|Ccl3|Ace|Ier3|Cd44|Ggt1|Tnfaip8l2|Lbp|Il10|Nos2|Adora2b|Enpp3|Egfr|Aoah|Ctla2a|Irg1|Serping1|C3|Tnf|Il33|Il6|Casp4|Il17a|Il1r1|Il1r2|Xcl1|Fcgr2b|Il2ra|Duoxa2|Il1b|Fabp4|Tlr2|Fcgr1|Gbp5|Tnfrsf1b|Hgf|Smpdl3b|Usp18|A2m|Tnfrsf1a|Pglyrp1|Siglece|Btk|Ido1|Ednra|Ptgs2|Zc3h12a|Ccl5|Sbno2|Sema7a|Ptger3|Ttbk1|Clcf1|Gpsm3|Spn|Nlrp10|Nod2|Ffar2|Pik3ap1|Nr1h4|Itga2|Nov|Cnr1|Il17c|Adamts12|Socs3|Ffar4|S1…
GO Process	GO.0051046	regulation of secretion	1.35e-13	742	200	Itgb2|Pparg|Ccl3|Ace|Tgfb1|Cyp4f18|Cd244|G6pc2|Stx1a|Hmox1|Mmp12|Cd209d|Mmp13|Lpl|Cd274|Il10|C1qtnf1|Cd40|Nos2|Adora2b|Egfr|Havcr2|Slc6a4|Doc2b|Arg2|Chga|Gpld1|Edn1|Cartpt|Fgf10|Rgcc|Drd3|Sncg|Clec4n|Syt4|Btnl2|Tnf|Csf1r|Il33|Gal|Rbp4|Il6|Casp4|Il17a|Il1r2|Htr2b|Prkcq|Fcna|Pax8|Syt13|Snap25|Il1b|Il1a|Ptpn22|Tlr2|Unc13a|Tnfrsf1b|Sytl1|Fgr|Tnfrsf9|Cd38|Cckar|Tacr1|Clec4e|Tnfrsf1a|Nucb2|Il4ra|Acsl4|…
GO Process	GO.0002685	regulation of leukocyte migration	4.01e-13	187	81	Ccl2|Ccl12|Ccl3|Tgfb1|Pgf|Tnfsf14|Lbp|Mmp9|Ccl4|Madcam1|Ccl7|Lgmn|Edn1|Cxcl14|Thbs4|Ripk3|Cxcl13|Pla2g7|Aif1|Il33|Ccr1|Il1r1|Xcl1|Sell|Sele|Il1b|Il1a|Ptpn22|Tlr2|Padi2|Emilin1|Cxcl5|Cxcl3|Cxcl1|Tacr1|Klrk1|Mpp1|F7|Ednra|Nckap1l|Cmklr1|Rac2|Ccl5|Ptger3|Thbs1|Bdkrb1|Gpsm3|Cxcl10|C3ar1|Spn|Nod2|Itga2|Nov|Gpr18|Slc8b1|Fpr2|Slamf8|Ptafr|Cxcl2|Icam1|Adora1|Mmp14|Ccl21a|Cd74|Ccl28|Grem1|Bst1|Ccr7|Adam8|…
GO Process	GO.0019221	cytokine-mediated signaling pathway	4.93e-13	294	106	Ngfr|Ccl2|Ccl12|Ccl11|Il12rb1|Ccl3|Il7r|Irf5|Sh2b2|Cd44|Il27ra|Relt|Ccl8|Il12rb2|Cd40|Ccl4|Ccl9|Irak3|Ccl7|Osmr|Ifnar2|Cxcl13|Cd4|Tnf|Csf1r|Ifitm3|Il6|Ccr1|Il18rap|Il1r1|Il1r2|Stat4|Ptprn|Xcl1|Il2ra|Il1b|Il1a|Tnfrsf1b|Tnfrsf8|Tnfrsf9|Cxcl5|Cxcl3|Cxcl1|Iigp1|Cd27|Tnfrsf1a|Il21r|Il4ra|Il2rg|Bgn|Il15|Mt3|Ccl22|Il10ra|Crlf2|Socs1|Flt3|Ccr3|Ccl5|Ackr1|Cxcl10|Lrrc4b|Il1f9|Cxcr4|Tnfrsf26|Il31ra|Socs3|Ja…
GO Process	GO.0022610	biological adhesion	5.2e-12	689	183	Itgb2|Sox9|Itgb7|Lamb1|Myo1g|Has1|Cd33|Cd44|Wisp1|Itgae|Ephb3|Aplp1|Hapln4|Clstn3|Bmp7|Eng|Fgfrl1|Gata5|Lama5|Vtn|Egfr|Madcam1|Nrcam|Thbs4|Emb|Parvb|Parvg|Hes1|Cd96|Boc|Cd4|Celsr3|Emilin2|Cyp1b1|Cdh2|Tnf|Lamc2|Sell|Sele|Itga8|Lamc3|Itgav|Siglec1|Il1b|Wisp2|Slc7a11|Vcam1|Gbp5|Pdpn|Ptpru|Cgref1|Emilin1|Gpnmb|Cntn3|Ret|Olr1|Cd9|Siglece|Coro1a|Parva|Itgad|Itgax|Rs1|Cd209e|Sfrp1|Mpzl2|Clstn2|Lgals3bp|…
GO Process	GO.0016477	cell migration	7.32e-12	724	189	Ccl2|Ccl12|Scnn1g|Itgb2|Ccl11|Dbh|Ccl3|Itgb7|Tbx21|Il16|Tgfb1|Shh|Lamb1|Hck|Myo1g|Cd44|Mmp12|Ephb3|Prtn3|Saa4|Saa3|Ccl8|Eng|Phox2b|Plxnd1|Lama5|Lbp|Ptk6|Vtn|Mmp9|Cxcl16|Ccl4|Ccl9|Egfr|Madcam1|Ccl7|Chga|Gpld1|Cxcl14|Hexb|Thbs4|Fgf10|Spata13|Lrp12|Hes1|Cxcl13|Celsr3|Cyp1b1|Cdh2|Tnf|Slit1|Ccr1|Zap70|Htr2b|Xcl1|Sell|Sele|Prkcq|Itgav|Mdk|Il1b|Vcam1|Pdpn|Hgf|Nos3|Emilin1|Cckar|Cxcl5|Cxcl3|Cxcl1|Fscn1|R…
GO Process	GO.0001819	positive regulation of cytokine production	8.01e-12	372	119	Ccl2|Il12rb1|Ccl3|Tgfb1|Cd244|Il27ra|Mmp12|Il12rb2|Cd209d|Cybb|Lpl|Lbp|Cd274|Il10|Cd40|Adora2b|Ccl4|Havcr2|Rgcc|Clec4n|Nfatc4|Cyp1b1|C3|Btnl2|Tnf|Csf1r|Il33|Il6|Casp4|Il17a|Il1r1|Slc11a1|Htr2b|Xcl1|Prkcq|Fcna|Il1b|Il1a|Ptpn22|Tlr2|Gbp5|Tnfrsf8|Hgf|Fgr|Clec4e|Klrk1|Cd27|Tnfrsf1a|Il4ra|Sash3|Ido1|Il15|Ptgs2|Adra2a|Crlf2|Ripk2|Flt3|Ccl5|Sema7a|Thbs1|Gpsm3|C3ar1|Spn|Nlrp10|Nod2|Rltpr|Ffar2|Il1f9|Il27…
GO Function	GO.0005102	signaling receptor binding	1.04e-11	1387	310	Ngfr|Ccl2|Ccl12|Ccl11|Pparg|Fasl|Ccl3|Il16|Ace|Plaur|Bmp8b|Tgfb1|Shh|Lamb1|Hck|Rnd1|Gdf15|Gstm7|Sst|Cd244|Pgf|Sh2b2|Cd44|Wisp1|Tnfsf14|Prtn3|Aplp1|Saa4|Saa3|Bmp7|Ccl8|Timp1|Eng|Ly6g6e|Mmp13|Lpl|Lama5|Lbp|Ptk6|Il10|Vtn|Nos2|Cxcl16|Ccl4|Ccl9|Vip|Nts|Egfr|Stc2|Madcam1|Ccl7|Amn|Edn1|Cxcl14|Cartpt|Thbs4|Fgf10|Hr|Dok2|Vdr|Retnlb|Drd3|Hrg|Prl2a1|Clic6|Dhh|Cxcl13|Cd4|Nfatc4|C3|Btnl2|Tnf|Il33|Gal|Slit1|Ts…
GO Process	GO.0051094	positive regulation of developmental process	1.35e-10	1371	298	Ngfr|Itgb2|Ccl11|Pparg|Sox9|Hk2|Ccl3|Tbx21|Hoxc11|Ace|Tgfb1|Shh|Gdf15|Il7r|Mmd|Pgf|Wisp1|Hmox1|Tnfsf14|Ephb3|Tead4|Tpbg|Clstn3|Bmp7|Ccl8|Eng|Phox2b|Cybb|Plxnd1|Lpl|Gata5|Ptk6|Cd274|Il10|Cd40|Mmp9|Trpv2|Myb|Vsir|Wif1|Irak3|Asic2|Arg2|Edn1|Id4|Fgf10|Fst|Rgcc|Nefl|Osr2|Vdr|Hes1|Boc|Hcls1|Adamts1|Cela1|Cd4|Pim1|Cyp1b1|C3|Syt4|Tnf|Csf1r|Gal|Msr1|Gli1|Avil|Ifitm1|Il6|Ccr1|Il17a|Il1r1|Zap70|Serpine2|Gpr…
GO Process	GO.0006811	ion transport	2.83e-10	1081	246	Nalcn|Scnn1g|Pparg|Plin2|Slc5a5|Fasl|Ccl3|Slc13a2|Slc46a1|Slc26a3|Ace|Htr3a|Fxyd4|Slc1a3|Ctns|Atp7b|Atp12a|Slc16a12|Slc47a1|Slc5a1|Cybb|Myo1b|Nos2|Trpv2|Myb|Slc5a8|Nipal4|Asic2|Slc13a5|Slc6a4|Slc17a4|Edn1|Emb|Chrna2|Slc38a4|Vdr|Drd3|Hrg|Clic6|Slc11a2|Slc4a8|Fabp2|Nfkbie|Clic5|Prss30|Slc3a1|Slc6a7|Rbp4|Slc18a2|Abcc2|Jph3|Slco3a1|Ccr1|Slc40a1|Slc9a4|Cnga3|Slc11a1|Htr2b|Xcl1|Itgav|Slc12a6|Snap25|Slc…
GO Process	GO.0007186	G protein-coupled receptor signaling pathway	6.09e-10	642	165	Ccl2|Ccl12|Ccl11|Ccl3|Ccl8|Adora2b|Ccl4|Ccl9|Vip|Lgr5|Nsg2|Rgs9|Ccl7|Pik3r5|Chga|Akr1c18|Gpr132|Edn1|Adcy2|Cartpt|Fzd6|Drd3|Cxcl13|Celsr3|Emr4|Gal|Ccr1|Htr2b|Htr4|Marco|Gpr37l1|Xcl1|Rgs4|Rgs5|Fcna|Pdyn|Car2|Grik3|Nsg1|Cckar|Gabrb1|Cxcl5|Cxcl3|Cxcl1|Tacr1|Rho|Rs1|Avpr2|Sfrp1|Ednra|Ccl22|Cck|Adra2a|Cmklr1|Rac2|Prex1|Lpar3|Gabrb3|Hrh2|Ptger2|Gpr162|Ccr3|Ccl5|Pcsk1n|Cysltr2|Npy6r|Gpr126|Ptger3|Iapp|P…
GO Process	GO.0002253	activation of immune response	9.53e-10	211	77	Cfp|Myo1g|Sh2b2|Irak3|Havcr2|Gpld1|Rgcc|Serping1|C3|C2|Tnf|Ctla4|Zap70|Fcgr2b|Fcna|Ptpn22|Tlr2|Cd38|Reg3g|Klrk1|Pglyrp1|Nckap1l|Vav3|C1qc|Themis2|Zc3h12a|Ripk2|C1qb|C8g|Tlr13|Colec12|Rftn1|C3ar1|C1qa|Nod2|Rltpr|Ffar2|Pik3ap1|Fpr1|Klhl6|Nr1h4|Klre1|Lcp2|Cd14|Cfd|Themis|C1ra|Fpr2|Lck|C1s2|C4b|Ptafr|Fcer1g|Plcg2|Tlr9|Cd86|Masp1|Skap1|Cd3e|Gata3|Iglc2|Cd300lf|Fyb2|Lgals9|Itk|Nfam1|Cfh|Tlr8|Nfkbiz|Tme…
GO Process	GO.0043269	regulation of ion transport	1.16e-09	622	160	Ccl12|Nalcn|Ccl3|Il16|Ace|Tgfb1|Cyp4f18|Htr3a|Gstm7|Fxyd4|Cybb|Mmp9|Trpv2|Ccl4|Vip|Arg1|Stc2|Rgs9|Asic2|Slc6a4|Arg2|Edn1|Vdr|Hes1|Mapk8ip2|Drd3|Clic6|Sncg|Rgn|Cd4|Clic5|Ehd3|Syt4|Tnf|Gal|Jph3|Ccr1|Serpine2|Xcl1|Stom|Il1b|Il1a|Car2|Ptpn22|Casq2|Gpr89|Nos3|Cckar|Cxcl1|Fam115c|Clcn1|Kcnj8|Coro1a|Stim1|Acsl4|Ednra|Kcnj5|Chrna3|Hcn4|Ptgs2|Cck|Sv2a|Lpar3|Hrh2|Kmo|Ccl5|Kcnh3|Maob|Ptger3|Trpa1|Ank2|Ubash…
GO Process	GO.0050777	negative regulation of immune response	1.68e-09	138	59	Pparg|Tbx21|Tgfb1|Il7r|Hmox1|Il27ra|Mmp12|Il10|Arg1|Enpp3|Vsir|Irak3|Havcr2|Arg2|Irg1|Cd96|Serping1|Tnf|Il33|Ccr1|Ctla4|Xcl1|Fcgr2b|Il2ra|Smpdl3b|A2m|Klrb1b|Pglyrp1|Il4ra|Zc3h12a|Hlx|Trafd1|Spn|Nod2|Bst2|Klre1|Jak3|Dcst1|Slamf8|Gpx1|Col3a1|Olfm4|Fcrlb|Il1rl1|Ceacam1|Cd300a|Lgals9|Arrb2|Samsn1|Foxp3|Cd84|Il12b|Inpp5d|Tap1|Pglyrp2|Ccr2|Nlrc3|Nlrc5|Ptprc
GO Function	GO.0005539	glycosaminoglycan binding	1.56e-08	176	67	Ccl2|Ltbp2|Shh|Cd44|Wisp1|Aplp1|Chrd|Hapln4|Bmp7|Ccl8|Eng|Fgfrl1|Lpl|Vtn|Mmp7|Ccl7|Thbs4|Fgf10|Hrg|Adamts1|Cxcl13|Trem2|Serpine2|Lamc2|Mdk|Wisp2|Tlr2|Pla2g2d|Rspo1|Tgfbr3|Gpnmb|Reg3g|Pglyrp1|Bgn|Sfrp1|Ltf|Apob|Ccl5|Rspo4|Thbs1|Stab1|Cxcl10|Serpina10|Nod2|Ndnf|Nov|Cemip|Adamts15|Itgam|Tnfaip6|Col25a1|Nell1|Bcan|Prnp|Layn|Col23a1|Col13a1|Vcan|Cfh|Spock2|Crispld2|Selp|Aoc1|Pglyrp2|Nell2|Apoe|Ptprc
GO Function	GO.0005125	cytokine activity	1.67e-08	160	63	Ccl2|Ccl12|Ccl11|Fasl|Ccl3|Il16|Bmp8b|Tgfb1|Gdf15|Tnfsf14|Bmp7|Ccl8|Timp1|Il10|Cxcl16|Ccl4|Ccl9|Ccl7|Edn1|Cxcl14|Cxcl13|Tnf|Il33|Il6|Il17a|Xcl1|Bmp2|Il1b|Il1a|Cxcl5|Cxcl3|Cxcl1|Pglyrp1|Tnfsf13b|Il15|Ccl22|Crlf2|Csf3|Ccl5|Tnfsf10|Lefty1|Scgb3a1|Inhbb|Clcf1|Cxcl10|Inhba|Il1f9|Il27|Il17c|Fam3b|Osm|Cxcl2|Il11|Ccl21a|Il22|Ccl28|Grem1|Spp1|Cxcl9|Il12b|Ccl21a|Ccl21c|Ccl21c
GO Process	GO.0051241	negative regulation of multicellular organismal process	1.79e-08	1127	244	Ngfr|Ccl2|Pparg|Sox9|Sema4f|Fasl|Ccl3|Tbx21|Ace|Tgfb1|Shh|Gdf15|Ndrg2|Cd44|Hmox1|Chrd|Bmp7|Timp1|Phox2b|Gata5|Lbp|Cd274|Il10|C1qtnf1|Etv4|Pmp22|Adora2b|Arg1|Pbld1|Vsir|Egfr|Irak3|Stc2|Havcr2|Trib2|Slc6a4|Arg2|Lgmn|Evl|Id4|Cartpt|Thbs4|Rgcc|Spry2|Irg1|Hes1|Cd96|Drd3|Hrg|Adamts1|Rgn|Cxcl13|Serping1|Nfatc4|Xdh|Syt4|Tnf|Il33|Gal|Rbp4|Slit1|Il6|Ccr1|Ctla4|Il1r2|Slc11a1|Igfbp5|Serpine2|Pdcd1|Gpr37l1|Xc…
GO Process	GO.0010469	regulation of signaling receptor activity	3.23e-08	455	122	Ccl2|Ccl12|Ccl11|Fasl|Ccl3|Il16|Bmp8b|Tgfb1|Gdf15|Sst|Pgf|Tnfsf14|Saa4|Saa3|Bmp7|Ccl8|Timp1|Ly6g6e|Ncf1|Il10|Cxcl16|Ccl4|Ccl9|Vip|Nts|Stc2|Rgs9|Ccl7|Edn1|Cxcl14|Cartpt|Thbs4|Fgf10|Mapk8ip2|Retnlb|Prl2a1|Cxcl13|Tnf|Il33|Gal|Il6|Il17a|Xcl1|Mdk|Bmp2|Il1b|Il1a|Pdyn|Wisp2|Pdgfc|Hgf|Cxcl5|Cxcl3|Cxcl1|Gpnmb|Pglyrp1|Calcb|Fgf13|Tnfsf13b|Il15|Ccl22|Cck|Adra2a|Crlf2|Csf3|Ccl5|Tnfsf10|Lefty1|Sct|Wnt8b|Scgb3…
GO Process	GO.0030593	neutrophil chemotaxis	5.63e-08	58	34	Ccl2|Ccl12|Itgb2|Ccl11|Ccl3|Ccl8|Ccl4|Ccl9|Ccl7|Il1b|Cxcl5|Cxcl3|Cxcl1|Ccl22|Nckap1l|Vav3|Prex1|Trem1|Ccl5|Amica1|S100a8|Itgam|Cxcl2|Fcer1g|Ccl21a|Csf3r|Cxcr2|Spp1|S100a9|C5ar1|Fcgr3|Ccl21a|Ccl21c|Ccl21c
GO Process	GO.0070664	negative regulation of leukocyte proliferation	6.18e-08	76	39	Ccl12|Tgfb1|Shh|Cd44|Cd274|Il10|Arg1|Enpp3|Vsir|Havcr2|Arg2|Gal|Ctla4|Xcl1|Fcgr2b|Il2ra|Pla2g2f|Pla2g2d|Gpnmb|Btk|Ido1|H2-Ab1|H2-Aa|Spn|Vtcn1|Tarm1|Cebpb|Sox11|Prnp|Lst1|Ceacam1|Grem1|Prdm1|Cd300a|Lgals9|Fam65b|Pdcd1lg2|Foxp3|Inpp5d
GO Function	GO.0005509	calcium ion binding	7.76e-08	563	143	Ltbp2|Shh|Calb2|Mmp12|Rcn1|Clstn3|Mmp13|Syt14|Scube1|Rab11fip4|Rhbdl3|Mmp8|Cabcoco1|Enpp3|Doc2b|Aoah|Thbs4|Dhh|Rgn|Clec4n|Celsr3|Ehd3|Emr4|Syt4|Cdh2|Aif1|Slit1|Pnliprp2|Padi4|Cps1|Plcd4|Efhd1|Spta1|Sell|Sele|Galnt3|Prrg4|Pamr1|Syt13|Casq2|S100a11|Unc13a|Pla2g2f|Pla2g2d|Sytl1|Padi2|Cgref1|Cabp1|Hpgds|Ret|Clec4a2|Mgp|Nucb2|Mylpf|Chp2|Stim1|F7|Clstn2|Capsl|Necab1|Fstl5|Pcdh18|Npnt|Prf1|Efhc1|Crtac1|…
GO Process	GO.0055080	cation homeostasis	1.14e-07	585	144	Ccl2|Scnn1g|Fasl|Ccl3|Slc26a3|Tgfb1|Calb2|Gstm7|Hmox1|Atp7b|Atp12a|C1qtnf1|Cd40|Pdk4|Egfr|Stc2|Edn1|Hexb|Vdr|Grina|Drd3|Slc11a2|Slc4a8|Rgn|Cxcl13|Cd4|Pde6a|Jph3|Ccr1|Slc40a1|Slc9a4|Slc11a1|Htr2b|Xcl1|Itgav|Il1b|Car2|Casq2|Ccdc109b|Gpr89|Atp6v0d2|Cd38|Cckar|Cxcl3|Cxcl1|Trpv6|Tacr1|Nucb2|Chp2|Stim1|Ednra|Mt3|Mt2|Mt1|Ltf|Sv2a|Lpar3|Atp6v0a4|Ccl5|Slc25a37|Pdk2|Sfxn5|Efhc1|Ptger3|Trpa1|Ank2|Inpp4b|Bdk…
GO Process	GO.0034341	response to interferon-gamma	1.32e-07	118	49	Ccl2|Ccl12|Ccl11|Il12rb1|Ccl3|Ccl8|Cd40|Nos2|Cxcl16|Ccl4|Ccl9|Ccl7|Evl|Edn1|Irg1|Ciita|Aif1|Ifitm1|Ifitm3|Slc11a1|Xcl1|Mrc1|Tlr2|Gbp5|Was|Ccl22|Ubd|Ccl5|H2-Ab1|H2-Aa|Stx11|Irgm1|Bst2|Cdc42ep2|Stat1|Tgtp1|Ifitm2|H2-Q7|Aqp4|Ccl21a|Mefv|Gbp3|Capg|Il23r|Il12b|Gbp2|Ccl21a|Ccl21c|Ccl21c
GO Component	GO.0097458	neuron part	1.74e-07	1684	330	Ngfr|Ccl2|Ckmt1|Dbh|Tbx21|Tgfb1|Shh|Amph|Calb2|Htr3a|Nqo1|Eno2|Sst|Ndrg2|Slc1a3|Stx1a|Ephb3|Syngr3|Clstn3|Cybb|Qdpr|Ncf1|Cd40|Trpv2|Vip|Nts|Arg1|Txnrd1|Nsg2|Rgs9|Nrcam|Asic2|Slc6a4|Doc2b|Ngb|Ctla2a|Adcy2|Scamp1|Nefl|Sept3|Mapk8ip2|Boc|Slc4a8|Sncg|Clic5|Syt4|Cdh2|Aif1|Pcsk5|Gal|Slc18a2|Avil|Cnksr2|Alox5|Ccr1|Casp4|Slc40a1|Il1r1|Cnga3|Ptprn|Htr2b|Serpine2|Spta1|Fcgr2b|Myoc|Itga8|Gad2|Olfm1|Slc12a6|…
GO Process	GO.0003008	system process	1.8e-07	1247	258	Ngfr|Scnn1g|Pparg|Sox9|Dbh|Cpa3|Ace|Unc119|Tgfb1|Lamb1|Amph|Cyp4f18|Ier3|Slc1a3|Hmox1|Tmod4|Ctns|Eng|Slc5a1|Phox2b|Aldh1a3|Fli1|Nos2|Adora2b|Tbx3|Ccl4|Vip|Nts|Pbld1|Egfr|Rgs9|Nrcam|Asic2|Slc6a4|Ngb|Arg2|Lgmn|Chga|Amn|Edn1|Cartpt|Hexb|Chrna2|Nefl|Spry2|Fam134b|Vdr|Mapk8ip2|Drd3|Slc11a2|Fabp2|Clic5|Gtf2a1l|Syt4|Tnf|Lvrn|Pde6a|Pcsk5|Rbp4|Jph3|Alox5|Prkar1b|Rdh10|Cps1|Slc9a4|Chst10|Cnga3|Htr2b|Serpin…
GO Process	GO.0042493	response to drug	1.82e-07	883	196	Ccl2|Plin2|Sox9|Dbh|Ccl3|Slc46a1|Spi1|Tgfb1|Shh|Nqo1|Gstm7|Adh1|Irf5|Sst|Pgf|Slc1a3|Hmox1|Slc16a12|Slc47a1|Ly6g6e|Cybb|Lpl|Qdpr|Il10|Cd40|Mmp9|Nos2|Mmp7|Ccl4|Arg1|Slc5a8|Egfr|Gatsl3|Rgs9|Ccl7|Asic2|Slc13a5|Slc6a4|Ngb|Akr1c18|Amn|Gpld1|Edn1|Adcy2|Chrna2|Nefl|Irg1|Mcpt1|Drd3|Nfkbie|Cyp1b1|Aif1|Tnf|Slc6a7|Gal|Rbp4|Slc18a2|Abcc2|Il6|Cps1|Il18rap|Slc11a1|Htr2b|Sell|Gad2|Itgav|Mdk|Il1b|Car2|Slc13a3|Slc…
GO Process	GO.0042742	defense response to bacterium	2.72e-07	174	61	Hck|Il27ra|Adamts4|Cd209d|Ncf1|Lbp|Il10|Nos2|Mmp7|Havcr2|Chga|Krt6a|Cxcl13|Cd4|Tnf|Slc11a1|Tlr2|Fcgr1|Gbp5|Fgr|Reg3g|Clec4e|Clec4d|Klrk1|Iigp1|Tnfrsf1a|Pglyrp1|Ltf|Trem1|Ripk2|Fgb|Stab1|Spn|Nlrp10|Nod2|Wfdc12|Nr1h4|Defb40|Defb37|Slamf8|Cebpb|Hamp2|Hp|Fcer1g|Dmbt1|Tlr9|Isg15|Myo1f|Lyz2|Reg3b|Card9|Nlrp3|Iglc2|Gbp3|Cd160|Nlrp1a|Slpi|Il12b|Pglyrp2|C5ar1|Gbp2
GO Process	GO.0098657	import into cell	3.28e-07	506	127	Itgb2|Slc46a1|Lsr|Unc119|Shh|Amph|Hck|Myo1g|Slc1a3|Prtn3|Aplp1|Cd209d|Lbp|Vtn|Cxcl16|Enpp3|Egfr|Slc6a4|Hhipl1|Amn|Scamp1|Lrp12|Drd3|Slc11a2|Trem2|C3|Aif1|Msr1|Ifitm3|Slc9a4|Slc11a1|Htr2b|Marco|Fcgr2b|Mrc1|Cd302|Itgav|Slc12a6|Snap25|Siglec1|Ptx3|Prss12|Snx7|Fcgr1|Scarb2|Trpv6|Olr1|Kcnj8|Cd9|Coro1a|Cd209e|Kcnj5|Tmprss13|Hcn4|Lgals3bp|Apobr|Colec12|Ptger3|Ank2|Pacsin1|Dnajc6|Thbs1|Stab1|Slc18a1|Atp1…
GO Process	GO.0007159	leukocyte cell-cell adhesion	4.43e-07	48	29	Itgb2|Itgb7|Cd44|Bmp7|Madcam1|Tnf|Sell|Sele|Il1b|Vcam1|Olr1|Cd209e|Rac2|Fermt3|Ccl5|Spn|S100a8|Lep|Itgam|Icam1|Selplg|Itgal|Chst4|S100a9|Msn|Selp|Ccr2|Gcnt1|Ptprc
GO Process	GO.0045937	positive regulation of phosphate metabolic process	5.7e-07	1000	213	Ngfr|Ccl2|Ccl12|Ccl11|Sox9|Ccl3|Ace|Unc119|Plaur|Bmp8b|Tgfb1|Gdf15|Mmd|Cd244|Cd44|Bmp7|Ccl8|Eng|Ncf1|Vtn|C1qtnf1|Igfbp4|Cd40|Mmp9|Nos2|Adora2b|Ccl4|Ccl9|Egfr|Mrnip|Havcr2|Ccl7|Pik3r5|Gpld1|Edn1|Gadd45g|Cartpt|Thbs4|Fgf10|Rgcc|Spry2|Ripk3|Hes1|Mapk8ip2|Hcls1|Rgn|Guca2a|Cd4|Trem2|Pim1|Xdh|C3|Map3k8|Cdh2|Aif1|Tnf|Csf1r|Il6|Ccr1|Slc11a1|Htr2b|Marco|Gpr37l1|Xcl1|Fcgr2b|Itgav|Bmp2|Il1b|Il1a|Ptpn22|Tlr2…
GO Process	GO.0046903	secretion	5.7e-07	480	121	Hk2|Ccl3|Ace|Hck|Myo1g|Stx1a|Atp7b|Syngr3|Eng|Nos2|Tbx3|Mmp7|Vip|Doc2b|Chga|Edn1|Cartpt|Scamp1|Fgf10|Vdr|Drd3|Sncg|Xdh|Syt4|Pcsk5|Slc18a2|Abcc2|Il6|Ccr1|Slc9a4|Ptprn|Serpine2|Itgav|Syt13|Snap25|Car2|Prss12|Tlr2|Rorc|Gbp5|Unc13a|Slc6a9|Pla2g2f|Pla2g2d|Sytl1|Cckar|Trpv6|Cd27|Coro1a|Aqp8|Btk|Tnfsf13b|Ednra|Crlf2|Hrh2|Cplx1|Trem1|Brsk1|Ccl5|Rab8b|Guca2b|Rims4|Stx11|Slc51a|Inhba|Rims2|Nod2|Oxtr|Nr1h4|…
GO Process	GO.0042110	T cell activation	7.16e-07	227	71	Itgb2|Tbx21|Tgfb1|Shh|Il7r|Apbb1ip|Gadd45g|Ripk3|Cd4|Il6|Zap70|Slc11a1|Itgav|Ptpn22|Rorc|Ctps|Pla2g2d|Rhoh|Clec4e|Clec4d|Clec4a2|Itgad|Was|Il15|Mpzl2|Cd3d|Eomes|H2-DMa|Prex1|Ripk2|Flt3|Batf|Stx11|Spn|Amica1|Cxcr4|Themis|Gpr18|Cd48|Lck|Lep|Cd8a|Itgam|Ly9|Cebpb|Fcer1g|Icam1|Dock2|Ccl21a|Cd74|Ccr7|B2m|Cd3e|Gata3|Itgal|Il18r1|Foxn1|Itk|Runx2|Fzd7|Ephb6|Foxp3|Msn|Satb1|Lcp1|Il12b|Treml2|Txk|Ccl21a|Nlr…
GO Process	GO.0001816	cytokine production	9.74e-07	142	52	Dbh|Il12rb2|Nos2|Chga|Gadd45g|Rgcc|Cd96|Cd4|Pcsk5|Il18rap|Slc11a1|Itgav|Il1b|Fabp4|Tlr2|Rorc|Gbp5|Cxcl5|Avpr2|Ido1|Eomes|Ptgs2|Crlf2|Trem1|Batf|Rftn1|Spn|Runx3|Nod2|Nr1h4|Lcp2|Vtcn1|Il31ra|Lep|Ptafr|Fcer1g|Chil1|Tlr9|S1pr3|Nlrp3|Ccr7|Rasgrp1|Rel|Gata3|Nlrp1b|Itk|Ephb6|Tmem173|Foxp3|Heg1|Il12b|Txk
GO Process	GO.0009615	response to virus	1.18e-06	207	66	Tbx21|Irf5|Mmp12|Cd40|Irak3|Npc2|Ifnar2|Tnf|Il33|Ifitm1|Ifitm3|Il6|Xcl1|Batf3|Zbp1|Gbp5|Oasl2|Dfna5|Kcnj8|Itgax|Oas3|Apob|Zc3h12a|Flt3|Ccl5|Cd207|Rtp4|Prf1|Tlr13|Tagap|Serinc5|Cxcl10|Dclk1|Bst2|Lcn2|Ifi27l2a|Oas2|Stat1|Penk|Cd8a|Tgtp1|Ifitm2|Trim30a|Dtx3l|Tlr9|Isg15|Abcc9|Mapk11|Cd86|Card9|Nlrp3|Ifit1|Ifit2|Gata3|Stat2|Unc13d|Lgals9|Tlr8|Cxcl9|Mx1|Tmem173|Foxp3|Il12b|Apobec3|Nlrc5|Ptprc
GO Function	GO.0015075	ion transmembrane transporter activity	1.55e-06	718	165	Nalcn|Scnn1g|Slc5a5|Slc46a1|Slc26a3|Htr3a|Fxyd4|Slc1a3|Ctns|Atp7b|Atp12a|Slc16a12|Slc47a1|Slc5a1|Cybb|Trpv2|Slc5a8|Nipal4|Asic2|Slc13a5|Slc6a4|Slc17a4|Chrna2|Slc38a4|Clic6|Slc11a2|Slc4a8|Clic5|Slc6a7|Slc18a2|Abcc2|Jph3|Slco3a1|Slc40a1|Slc9a4|Cnga3|Slc11a1|Itgav|Slc12a6|Snap25|Slc20a1|Slc2a10|Slc13a3|Slc7a11|Gpr89|Atp6v0d2|Clca3|Clca6|Slc6a9|Mfsd2a|Adc|Grik3|Gabrb1|Slc10a4|Slc10a6|Slc13a1|Clcn1|Tr…
GO Process	GO.0002825	regulation of T-helper 1 type immune response	2.02e-06	30	22	Il12rb1|Il27ra|Havcr2|Il33|Il1r1|Slc11a1|Xcl1|Il1b|Il4ra|Ripk2|Hlx|H2-Ab1|Nlrp10|Il27|Jak3|Il1rl1|Ccr7|Il18r1|Arid5a|Il23r|Il12b|Ccr2
GO Process	GO.0007267	cell-cell signaling	2.06e-06	712	160	Ccl3|Shh|Sst|Ndrg2|Cd44|Wisp1|Stx1a|Clstn3|Tbx3|Vip|Wif1|Slc6a4|Doc2b|Edn1|Cxcl14|Cartpt|Fgf10|Chrna2|Fzd6|Hes1|Mapk8ip2|Drd3|Dhh|Cela1|Krt6a|Sncg|Cxcl13|Celsr3|Syt4|Lvrn|Slc18a2|Gli1|Il6|Ccr1|Ptprn|Htr4|Xcl1|Myoc|Slc12a6|Syt13|Snap25|Bmp2|Pdyn|Wisp2|Unc13a|Slc6a9|Sytl1|Grik3|Hgf|Rspo1|Ptpru|Cdk14|Draxin|Nsg1|Cckar|Gpnmb|Trpv6|Tacr1|Apba2|Btk|Plat|Sfrp1|Kcnj5|Chrna3|Chrnb4|Hcn4|Adra2a|Sv2a|Gabrb3…
GO Process	GO.1902107	positive regulation of leukocyte differentiation	2.66e-06	157	54	Ccl3|Tgfb1|Shh|Il7r|Myb|Hcls1|Cd4|Tnf|Csf1r|Il6|Ccr1|Il17a|Zap70|Il2ra|Il1b|Car2|Ocstamp|Cd27|Il4ra|Sash3|Il2rg|Il15|Nckap1l|H2-DMa|Socs1|Ripk2|Ccl5|Hlx|Vnn1|H2-Aa|Runx3|Rltpr|Tmem64|Lck|Itgam|Zbtb46|Mmp14|Cd74|Nlrp3|Ccr7|Rasgrp1|Pik3r6|Gata3|Prdm1|Adam8|Lgals9|Gpr68|Nfkbiz|Foxp3|Il12b|Inpp5d|Ccr2|Evi2b|Ptprc
GO Component	GO.0031982	vesicle	3.29e-06	1741	330	Ngfr|Ccl2|Scnn1g|Fasl|Dbh|Rnf32|Acap1|Cpa3|Ace|Napsa|Tgfb1|Shh|Pla1a|Amph|Hck|Mmd|Ndrg1|Stx1a|Ctns|Prss16|Ggt1|Prtn3|Atp7b|Syngr3|Krt13|Bmp7|Slc47a1|Spire2|Dennd1c|Fgfrl1|Cybb|Mcpt2|Gzmb|Gzmc|Cd274|Rab11fip4|Myo1b|Nos2|Trpv2|Iyd|Nts|Egfr|Pcsk4|Nsg2|Havcr2|Rnf144a|Rffl|Slc6a4|Doc2b|Lgmn|Chga|Evl|Amn|Aoah|Edn1|Pcsk1|Cartpt|Hexb|Scamp1|Mcpt1|Fzd6|Litaf|Drd3|Hrg|Adamts1|Slc11a2|Ehd3|Syt4|Tnf|Pcsk5|Il…
GO Process	GO.0002274	myeloid leukocyte activation	3.31e-06	110	43	Ccl3|Spi1|Tgfb1|Cd244|Ndrg1|Lbp|Enpp3|Havcr2|Chga|Aif1|Il33|Il18rap|Slc11a1|Batf3|Tlr2|Rhoh|Cxcl5|Tyrobp|Btk|Ubd|Ccl5|Batf|Sbno2|Stx11|Camk4|Lcp2|Cd48|Fpr2|Itgam|Pirb|Fcgr4|Fcer1g|Tlr9|Milr1|Myo1f|Dock2|Trpv1|Rasgrp1|Cd300a|Cxcr2|Pilrb1|Tlr8|Fcgr3
GO Function	GO.0004896	cytokine receptor activity	4.32e-06	85	38	Il7r|Il27ra|Il12rb2|Osmr|Ifnar2|Cd4|Ccr1|Il18rap|Il1r1|Il1r2|Il2ra|Il21r|Il4ra|Il2rg|Il10ra|Crlf2|Flt3|Ccr3|Cxcr4|Il31ra|Cxcr6|Il17re|Csf2ra|Il2rb|Il3ra|Csf2rb|Csf2rb2|Cd74|Il1rl1|Ccr7|Csf3r|Cxcr2|Il18r1|Ccr5|Il23r|Il12b|Il5ra|Ccr2
GO Process	GO.0070555	response to interleukin-1	8.67e-06	111	42	Ccl2|Ccl12|Ccl11|Sox9|Ccl3|Saa3|Ccl8|Cd40|Ccl4|Ccl9|Irak3|Ccl7|Edn1|Irg1|Otub1|Abcc2|Il6|Il17a|Il1r1|Xcl1|Sele|Il1a|Cd38|Sfrp1|Ccl22|Gclc|Zc3h12a|Ripk2|Kmo|Fgb|Ccl5|Lcn2|Adamts12|Cebpb|Cxcl2|Chil1|Mapk11|Ccl21a|Adamts7|Ccl21a|Ccl21c|Ccl21c
GO Component	GO.0098590	plasma membrane region	9.2e-06	1062	216	Ngfr|Scnn1g|Itgb2|Sema4f|Fasl|Slc46a1|Slc26a3|Ace|Hck|Cyp4f18|Htr3a|Eno2|Cd44|Slc1a3|Stx1a|Hmox1|Upk1a|Prtn3|Atp7b|Atp12a|Clstn3|Slc5a1|Plxnd1|Rab11fip4|Slc5a8|Egfr|Slc13a5|Amn|Slc17a4|Spata13|Chrna2|Spry2|Osmr|Fzd6|Sept3|Slc11a2|Ehd3|Slc3a1|Cdh2|Aif1|Abcc2|Cnksr2|Slco3a1|Slc40a1|Slc9a4|Cnga3|Sele|Itga8|Gad2|Olfm1|Itgav|Slc12a6|Snap25|Fabp5|Car2|Nbea|Atp6v0d2|Clca6|Murc|Unc13a|Pdpn|Grik3|Fgr|Nos3…
GO Process	GO.0002526	acute inflammatory response	2.14e-05	70	31	Orm3|Itih4|Saa4|Saa3|Lbp|Serpina3n|Alox5|Il6|Il1b|Il1a|Fcgr1|Cxcl1|Reg3g|Tacr1|Nupr1|Adra2a|Vnn1|Ptger3|Il31ra|Ugt1a1|Hp|Icam1|Reg3b|Trpv1|Ptges|Gata3|Oprm1|Cxcr2|Cd163|Ephb6|Fcgr3
GO Component	GO.0030133	transport vesicle	2.27e-05	310	82	Dbh|Cpa3|Shh|Amph|Hck|Stx1a|Syngr3|Fgfrl1|Nts|Doc2b|Chga|Pcsk1|Scamp1|Syt4|Il33|Slc18a2|Crisp1|Slc40a1|Ptprn|Gad2|Syt13|Snap25|Pcsk2|Mme|Adc|Sytl1|Tmem168|Slc2a3|Apba2|Bgn|Mt3|Scg3|Sv2a|Kcnk9|Brsk1|Rab8b|Npy1r|Stx11|Myrip|Slc18a1|Svop|Rassf9|Syt12|Rnf112|Igf1|Grin2b|Ptprn2|Map6|Syp|Syt5|Syt9|Sipa1|Dmbt1|Fgfr3|Lyz2|Snap91|Ceacam1|Hap1|Car4|Syt1|Stx1b|Unc13d|Trim9|Entpd1|Kif1a|C1qtnf5|Syn1|Disc1|Sy…
GO Component	GO.0031012	extracellular matrix	2.67e-05	276	75	Tgfb1|Shh|Lamb1|Mmp12|Bmp7|Timp1|Gfod2|Mmp13|Lpl|Lama5|Adamtsl4|Vtn|Mmp9|Mmp8|Mmp7|Papln|Gpld1|Thbs4|Fgf10|Adamts1|Mmp25|Mmp19|Serpine2|Lamc2|Myoc|Lamc3|Alpl|Emilin1|Tgfbr3|Mgp|Zp2|Bgn|Col4a1|Col4a2|Sfrp1|Mmp2|Mmp10|Mmp3|Tgfbi|Npnt|Lama1|Olfml2b|Spn|Ndnf|Nov|Igf1|Adamts12|Efemp2|Adamts15|Cthrc1|Frem1|Hmcn1|Efna5|Tnfrsf11b|Dmbt1|Col5a2|Col3a1|Mmp14|Bcan|Adamtsl2|Il1rl1|Hpse2|Sod3|Tgm2|Col18a1|Tnc|…
GO Process	GO.0006814	sodium ion transport	3.25e-05	160	51	Nalcn|Scnn1g|Slc5a5|Slc13a2|Slc1a3|Atp12a|Slc5a1|Slc5a8|Asic2|Slc13a5|Slc6a4|Slc17a4|Slc38a4|Slc4a8|Prss30|Slc6a7|Slc9a4|Slc20a1|Slc13a3|Slc6a9|Grik3|Slc10a4|Slc10a6|Slc13a1|Slc6a6|Slc6a12|Chp2|Fgf13|Slc6a8|Hcn4|Mfsd4b2|Asic4|Atp1b2|Slc6a20a|Slc8b1|Scn11a|Grik1|Slc4a2|Scnn1a|Slc8a1|Slc34a2|Slc4a11|Scn9a|Slc5a9|Trpm2|Grik2|Slc28a2|Slc5a6|Scn5a|Slc4a4|AI317395
GO Process	GO.0050764	regulation of phagocytosis	3.3e-05	76	32	Ccl2|Pparg|Tgfb1|Hck|Cnn2|Prtn3|Lbp|C3|C2|Tnf|Slc11a1|Fcgr2b|Itgav|Il1b|Ptx3|Tlr2|Fcgr1|Fgr|Siglece|Nckap1l|Nod2|Itga2|Fcer1g|Cd209b|Mex3b|Dock2|Ccr7|Sirpa|Cd47|Cd300lf|Cd300a|Fcgr3
GO Function	GO.0004252	serine-type endopeptidase activity	3.35e-05	131	46	Mmp12|Prtn3|Mmp13|Mcpt2|Gzmb|Gzmc|Rhbdl3|Mmp9|Mmp8|Mmp7|Pcsk4|Pcsk1|Mcpt1|Cela1|Gzma|Prss41|Prss30|C2|Pcsk5|Mmp19|Pcsk2|Prss12|Hgf|Ctsc|F7|Plat|Mmp2|Mmp3|Tmprss13|Ltf|Prss22|Rhbdl2|Prss27|Cfd|C1ra|C1s2|F10|Klk1b4|Klk1b3|Masp1|Hpn|Prss53|C1s1|Proc|Prss46|C1rb
GO Component	GO.0031225	anchored component of membrane	4.2e-05	152	49	Cd52|Plaur|Lpl|Vnn3|Cpm|Ly6i|Mmp25|Prss41|Prss30|Mmp19|Gad2|Vcam1|Alpl|Smpdl3b|Cntn3|Dpep3|Ntng2|Prss22|Vnn1|Sema7a|Igsf21|Ly6d|Bst2|Prss27|Cd14|Ly6e|Vtcn1|Ncam2|Cd48|Art2b|Ly6c1|Msln|Efna5|Dpep2|Bcan|Prnp|Cp|Bst1|Car4|Cd160|Plet1|Syn1|Tnfrsf23|Rtn4rl2|H60c|Mdga2|Raet1c|Ly6a|Ly6c2
GO Process	GO.0002673	regulation of acute inflammatory response	4.73e-05	54	26	Pparg|Serping1|C3|Tnf|Il6|Fcgr2b|Il1b|Fcgr1|A2m|Btk|Ptgs2|Ccl5|Ptger3|Spn|Ffar2|Cnr1|Alox5ap|Fcer1g|Adora1|Nlrp3|Ccr7|Adam8|Ccr5|Cfh|Fcgr3|Tac1
GO Process	GO.0048002	antigen processing and presentation of peptide antigen	7.39e-05	34	20	Slc11a1|Fcgr2b|Fcgr1|Clec4a2|H2-DMa|H2-Ab1|March1|H2-Aa|H2-Q7|Ctse|H2-Eb1|Fcer1g|Cd74|B2m|H2-T3|H2-DMb1|Tap1|Fcgr3|H2-Q10|H2-Q6
GO Process	GO.0051336	regulation of hydrolase activity	7.6e-05	1081	212	Ngfr|Ccl2|Ccl12|Ccl11|Pparg|Fasl|Ccl3|Wfdc18|Acap1|Plaur|Angptl4|Fam162a|Cd44|Tnfsf14|Ephb3|Prtn3|Itih3|Itih4|Ccl8|Timp1|Plxnd1|Vtn|Cd40|Wfdc2|Mmp9|Ccl4|Ccl9|Plin5|Rgs9|Ccl7|Rffl|Adap2|Serpina3n|Lgmn|Papln|Gpld1|Ctla2b|Fgf10|Spry2|Ripk3|Hrg|Slc11a2|Rgn|Cxcl13|Gzma|Serping1|Mmp25|Xdh|C3|Psmb8|Tnf|Ppp2r2b|Il6|Itih5|Casp12|Htr2b|Serpine2|Xcl1|Sele|Rgs4|Rgs5|Bmp2|Ptx3|Serpini1|Murc|Ambp|Tnfrsf1b|Hgf|…
GO Process	GO.0002718	regulation of cytokine production involved in immune response	7.83e-05	68	29	Tbx21|Tgfb1|Hmox1|Il10|Arg1|Vsir|Irak3|Cd96|Tnf|Il6|Il1r1|Xcl1|Il1b|Tlr2|Sash3|Sema7a|Nod2|Bst2|Ffar2|Jak3|Fcer1g|Tlr9|Cd74|Nlrp3|B2m|Gata3|Il18r1|Arid5a|Foxp3
GO Process	GO.0032675	regulation of interleukin-6 production	8.72e-05	125	42	Lbp|Il10|Adora2b|Irak3|Havcr2|Tnf|Il33|Il6|Il17a|Il1b|Il1a|Ptpn22|Tlr2|Hgf|Tnfrsf1a|Nckap1l|Zc3h12a|Ripk2|Flt3|Cd300ld|Nlrp10|Nod2|Nr1h4|Il1f9|Cebpb|Ptafr|Trim30a|Aqp4|Fcer1g|Tlr9|Card9|Lgals9|Arrb2|Nlrp12|Ccr5|Tlr8|Arid5a|Foxp3|Cd84|Inpp5d|Prg4|Nlrc3
GO Process	GO.0035456	response to interferon-beta	9.85e-05	35	20	Irg1|Ifnar2|Ifitm1|Ifitm3|Gbp5|Iigp1|Irgm1|Trex1|Bst2|Pyhin1|Ifi205|Stat1|Tgtp1|Ifitm2|Ifit1|Gbp3|Ifi204|Tmem173|Ifi203|Gbp2
GO Process	GO.0046942	carboxylic acid transport	0.00011	219	61	Pparg|Plin2|Slc46a1|Slc26a3|Ace|Slc1a3|Ctns|Slc16a12|Nos2|Slc5a8|Slc13a5|Emb|Slc38a4|Drd3|Fabp2|Nfkbie|Slc3a1|Slc6a7|Rbp4|Abcc2|Slco3a1|Slc11a1|Fabp4|Slc13a3|Slc7a11|Slc6a9|Mfsd2a|Pla2g2f|Pla2g2d|Slc10a4|Slc6a12|Aqp8|Acsl4|Slc6a8|Slc7a6|Slc16a2|Slc7a5|Sfxn5|Slc16a1|Slc36a2|Slc51a|Serinc5|Slc6a20a|Slc26a1|Ceacam2|Slc51b|Slc16a6|Lep|Ntrk2|Slc7a14|Ceacam1|Trpv1|Abcb11|Pla2g2c|Slc36a1|Slc1a4|Ace2|Slc…
GO Function	GO.0015294	solute:cation symporter activity	0.00012	83	33	Slc5a5|Slc1a3|Slc5a1|Slc5a8|Slc13a5|Slc6a4|Slc17a4|Slc11a2|Slc4a8|Slc6a7|Slc18a2|Slc12a6|Slc20a1|Slc2a10|Slc13a3|Slc6a9|Slc10a4|Slc13a1|Slc6a6|Slc6a12|Slc6a8|Slc36a2|Slc18a1|Slc6a20a|Slc4a2|Slc15a1|Slc34a2|Slc5a9|Slc36a1|Slc2a13|Slc28a2|Slc5a6|Slc4a4
GO Process	GO.0006836	neurotransmitter transport	0.00015	162	49	Slc1a3|Stx1a|Slc6a4|Doc2b|Edn1|Syt4|Slc6a7|Slc18a2|Syt13|Snap25|Slc13a3|Slc7a11|Unc13a|Slc6a9|Sytl1|Slc6a6|Slc6a12|Btk|Slc6a8|Ednra|Sv2a|Cplx1|Brsk1|Slc36a2|Rims4|Stx11|Slc18a1|Slc6a20a|Rims2|Syt12|Ptprn2|Syt5|Syt9|Fcer1g|Syt17|Snap91|Syt1|Stx1b|Cd300a|Slc36a1|Trim9|Syn1|Sv2c|Sytl3|Sv2b|Nrxn3|Fcgr3|Ddc|Slc18a3
GO Process	GO.0050880	regulation of blood vessel size	0.00016	153	47	Dbh|Ace|Nos2|Adora2b|Vip|Nts|Egfr|Asic2|Slc6a4|Chga|Edn1|Alox5|Cps1|Htr2b|Nos3|Cd38|Tgfbr3|Tacr1|Avpr2|Ednra|Mmp2|Gclc|Ptgs2|Adra2a|Hrh2|Fgb|Ptger3|Npy1r|Apln|Oxtr|Kcna5|Gja1|Lep|Casr|Ptafr|Gpx1|Icam1|Adora1|Slc8a1|Nos1|Adora2a|Add3|Mgll|Rgs2|Htr7|Apoe|Adm
GO Process	GO.0032689	negative regulation of interferon-gamma production	0.00019	27	17	Cd274|Il10|Havcr2|Cd96|Il33|Xcl1|Pglyrp1|Zc3h12a|Nod2|Nr1h4|Prnp|Il1rl1|Gata3|Lgals9|Pdcd1lg2|Foxp3|Pglyrp2
GO Process	GO.1901623	regulation of lymphocyte chemotaxis	0.00022	21	15	Ccl12|Ccl3|Tnfsf14|Ccl4|Ccl7|Cxcl14|Cxcl13|Xcl1|Padi2|Klrk1|Ccl5|Cxcl10|Slc8b1|Ccr7|Ccr2
GO Component	GO.0030054	cell junction	0.00022	1005	196	Ngfr|Lsr|Hoxc5|Def6|Amph|Hck|Rnd1|Calb2|Htr3a|Ndrg1|Stx1a|Atp7b|Syngr3|Slc5a1|Fgfrl1|Apbb1ip|Mmp13|Tns4|Pmp22|Havcr2|Evl|Emb|Chrna2|Parvb|Parvg|Sept3|Cd96|Syt4|Cdh2|Dcp2|Abcc2|Zap70|Ptprn|Htr2b|Gad2|Olfm1|Itgav|Snap25|Fabp5|Nbea|Unc13a|Pdpn|Grik3|Ptpru|Gabrb1|Fscn1|Fam115c|Rho|Coro1a|Parva|Fgf13|Was|Chrna3|Chrnb4|Cd53|Atcay|Sv2a|Evpl|Fermt3|Gabrb3|Rap2b|Brsk1|Asap3|Shc4|Ank2|Lama1|Pacsin1|Sh3pxd2…
GO Process	GO.0045765	regulation of angiogenesis	0.00024	279	71	Ngfr|Ccl2|Itgb2|Ccl11|Pparg|Hk2|Fasl|Shh|Pgf|Hmox1|Eng|Cybb|Plxnd1|Il10|Cd40|Mmp9|Adora2b|Thbs4|Rgcc|Spry2|Hrg|Adamts1|Cela1|Cyp1b1|C3|Il1b|Il1a|Ddah1|Hgf|Nos3|Emilin1|Tspan12|Tnfrsf1a|Stim1|Col4a2|Ngp|Ptgs2|Zc3h12a|Ccr3|Ccl5|Cysltr2|Thbs1|Stab1|Cxcl10|C3ar1|Cxcr4|Rhoj|Ppp1r16b|Adam12|Stat1|Lep|Bmper|Hhip|Chil1|Id1|Ecscr|Ceacam1|Grem1|Pik3r6|Cxcr2|Hdac9|Akt3|Srpx2|Ccbe1|Hipk2|Wars|C5ar1|Sphk1|Ccr…
GO Process	GO.0046850	regulation of bone remodeling	0.00027	54	24	Pdk4|Egfr|Cartpt|Csf1r|Il6|Itgav|Car2|Cd38|Sfrp1|Ubash3b|Iapp|Inpp4b|Tmem64|Gja1|Lep|Fcgr4|Tnfrsf11b|Fgfr3|Ceacam1|Grem1|Adam8|Dlk1|Spp1|Inpp5d
GO Process	GO.0019932	second-messenger-mediated signaling	0.00028	223	60	Sox9|Ccl3|Nos2|Adora2b|Vip|Chga|Edn1|Adcy2|Drd3|Nfatc4|Tnf|Gal|Jph3|Htr2b|Htr4|Casq2|Vcam1|Nos3|Mt2|Mt1|Adra2a|Pde9a|Ptger2|Gpr126|Trpa1|Ank2|Ramp3|Rims2|Gpr110|Ndnf|Cxcr4|Epha5|Grin2b|Adcyap1r1|Fpr2|Gpr65|Ntrk2|Slc8a1|Prnp|Kcnc2|Trpv1|Nos1|Rapgef4|Gcg|Trpm2|Adora2a|Oprm1|Ccr5|Camkk2|Cacna1d|Glp1r|Rit2|Adcy3|Ptgir|Selp|Htr7|Sphk1|Apoe|Ksr2|Adm
GO Process	GO.0019233	sensory perception of pain	0.00031	97	34	Ngfr|Ace|Edn1|Fam134b|Tnf|Alox5|Mme|Uchl1|Tacr1|Ednra|Ptgs2|Trpa1|Iapp|Bdkrb1|Npy1r|Hoxb8|Nlgn2|Cxcr4|Itga2|Cnr1|Grin2b|Penk|Adora1|Cnr2|Scn9a|Trpv1|Oprm1|N28178|Arrb2|Ano1|Il12b|Htr7|Ccr2|Tac1
GO Process	GO.0006956	complement activation	0.00035	36	19	Cfp|Rgcc|Serping1|C3|C2|Fcna|C1qc|C1qb|C8g|C1qa|Cfd|C1ra|C1s2|C4b|Masp1|Iglc2|Cfh|C1s1|C1rb
GO Function	GO.0043177	organic acid binding	0.00044	190	54	Pparg|Dbh|Slc46a1|Tat|Prodh|Cd44|Slc1a3|Hapln4|Nos2|Gatsl3|Vdr|Fabp2|Padi4|Cps1|Sele|Gad2|Hdc|Fabp4|Fabp5|Lrat|Ddah1|Nos3|Slc6a6|Siglece|Ido1|Crabp1|Gclc|Dmgdh|Stab1|Nags|Nr1h4|Grin2b|Cemip|Ffar4|S100a8|Casr|Tnfaip6|Alox5ap|Pygl|Grik1|Ugt1a1|Stard5|Bcan|Layn|Acacb|Vcan|S100a9|Selp|Thnsl2|Plod2|Acox2|Grm7|Ddc|Mag
GO Process	GO.0031341	regulation of cell killing	0.00046	73	28	Ccl2|Il7r|Nos2|Arg1|Havcr2|Ripk3|Il18rap|Xcl1|Cxcl5|Cxcl1|Lag3|Klrk1|Klrb1b|Pglyrp1|Prf1|Klre1|Lep|Ceacam1|B2m|Rasgrp1|Pik3r6|Lgals9|Arrb2|Ccr5|Il12b|Tap1|Raet1c|Ptprc
GO Process	GO.0046887	positive regulation of hormone secretion	0.00047	147	44	C1qtnf1|Egfr|Doc2b|Gpld1|Edn1|Cartpt|Gal|Rbp4|Snap25|Cd38|Cckar|Tacr1|Nucb2|Fgb|Sct|Rab8b|Trpa1|Inhbb|Clcf1|Apln|Myrip|Nr1h4|Nlgn2|Hcar2|Abat|Irs1|Gja1|Lep|Casr|Sox11|Gcg|Trpm2|Adora2a|Nnat|Gpr68|Cacna1d|Spp1|Glp1r|Ildr1|Ano1|Nell2|Rasl10b|Grp|Tac1
GO Process	GO.0001562	response to protozoan	0.00048	30	17	Ier3|Il10|Cd40|Arg1|Il6|Slc11a1|Gbp5|Iigp1|Il4ra|Batf|Spn|Vtcn1|Tlr12|Gbp3|Ccdc88b|Il12b|Gbp2
GO Process	GO.0043436	oxoacid metabolic process	0.00053	743	150	Pparg|Hk2|Tat|Tgfb1|Cyp2f2|Cyp4f18|Prodh|Has1|Gcdh|Gstm7|Adh1|Eno2|Cd44|Slc1a3|Mthfd2|Ggt1|Itih3|Itih4|Acaa1b|Aldh1a3|Lpl|Bhmt2|Qdpr|Ncf1|Nos2|Iyd|Arg1|Vnn3|Hkdc1|Txnrd1|Aldh1l2|Arg2|Aoah|Edn1|Eci3|Irg1|Gpt|Csad|Fabp2|Rgn|Cyp1b1|C3|Psat1|Fads2|Abcc2|Padi4|Alox5|Itih5|Rdh10|Cps1|Gad2|Hdc|Il1b|Fabp4|Acss2|Hao2|Tlr2|Ddah1|Pdpn|Ctps|Adc|Hgf|Mecr|Nos3|Asns|Hpgds|Bcat1|Tnfrsf1a|Acsl4|Bgn|Ido1|Il15|Aldh…
GO Process	GO.0033280	response to vitamin D	0.00062	24	15	Tgfb1|Bmp7|Stc2|Vdr|Pim1|Gdap1|Alpl|Sfrp1|Il15|Ptgs2|Penk|Casr|Phex|Tnc|Spp1
GO Function	GO.0030246	carbohydrate binding	0.00063	251	65	Clec10a|Hk2|Dbh|Cd33|Eng|Cd209d|Vtn|Enpp3|Hkdc1|Hexb|Clec4n|Sell|Sele|Mrc1|Fcna|Cd302|Galnt3|Siglec1|Ptx3|H6pd|Reg3g|Clec4e|Clec4d|Clec4a2|Klrk1|Clec2e|Olr1|Klrb1b|Slc2a3|Clec2h|Siglece|Rs1|Cd209e|Lgals2|Fbxo2|Galm|Cd207|Colec12|Galnt12|Hk3|Chil3|Clec14a|Klre1|C4b|Pygl|Frem1|Cd209b|Wbscr17|Bcan|Asgr1|Reg3b|Man2a2|Layn|Cd93|Mrc2|Lgals9|Vcan|Clec7a|Klra5|Siglec5|Clec5a|Selp|Plod2|Prg4|Mag
GO Process	GO.0010648	negative regulation of cell communication	0.00075	1213	225	Ngfr|Pparg|Sox9|Plaur|Shh|Ier3|Gdf15|Gstm7|Ndrg2|Cd44|Hmox1|Mmp12|Aplp1|Chrd|Bmp7|Eng|Fgfrl1|Ly6g6e|Glis2|Mmp9|Plin5|Arg1|Pbld1|Wif1|Irak3|Gatsl3|Rgs9|Rffl|Slc6a4|Lgmn|Edn1|Cartpt|Fgf10|Fst|Dok2|Spry2|Irg1|Fzd6|Litaf|Grina|Mapk8ip2|Drd3|Hrg|Nfatc4|Xdh|Syt4|Cdh2|Btnl2|Tnf|Gli1|Il6|Tmem14a|Il1r2|Igfbp5|Htr2b|Serpine2|Gpr37l1|Rgs4|Rgs5|Myoc|Prkcq|Itgav|Ell3|Chac1|Bmp2|Dusp2|Il1b|Ptpn22|Casq2|Grik3|H…
GO Process	GO.0099177	regulation of trans-synaptic signaling	0.00079	353	82	Ngfr|Ccl2|Slc1a3|Stx1a|Clstn3|Mmp9|Egfr|Slc6a4|Lgmn|Edn1|Mapk8ip2|Sncg|Nfatc4|Syt4|Cdh2|Tnf|Jph3|Serpine2|Fcgr2b|Snap25|Itpka|Il1b|Fabp5|Car2|Unc13a|Grik3|Cd38|Nsg1|Tacr1|Ptpn5|Chrna3|Clstn2|Cspg5|Ptgs2|Hrh2|Kmo|Brsk1|Rims4|Rims2|Oxtr|Nlgn2|Syt12|Cnr1|Grin2b|Abat|Gfap|Syp|Chat|Grik1|Pirb|Sorcs3|Ntrk2|Adora1|Atp2b2|Prnp|Grid2|Synpo|Cnr2|Rasgrf2|Hap1|Nos1|Rapgef4|Syt1|Adora2a|Grik2|Stx1b|Lrp8|N2817…
GO Process	GO.0050730	regulation of peptidyl-tyrosine phosphorylation	0.0008	244	62	Itgb2|Ace|Unc119|Tgfb1|Cd44|Ncf1|Ptk6|Vtn|Cd40|Egfr|Thbs4|Fgf10|Hes1|Hcls1|Hrg|Cd4|Trem2|Csf1r|Il6|Ptpn22|Pdgfc|Hgf|Tnfrsf1a|Sfrp1|Il15|Cck|Adra2a|Csf3|Socs1|Ripk2|Rap2b|Ccl5|Clcf1|Epgn|Nod2|Igf1|Il31ra|Socs3|Dok7|Lck|Lep|Osm|Efna5|Icam1|Adora1|Fgfr3|Prnp|Il11|Il22|Cd74|Grem1|Cd80|Bst1|Cd3e|Cd300a|Lrp8|Arrb2|Samsn1|Il12b|Pdgfra|Pdgfd|Ptprc
GO Process	GO.0051952	regulation of amine transport	0.0008	94	32	Stx1a|Adora2b|Arg1|Arg2|Chga|Cartpt|Drd3|Sncg|Syt4|Tnf|Il1b|Chrna3|Cck|Sv2a|Kmo|Ptger3|Slc36a2|Slc18a1|Oxtr|Cnr1|Grin2b|Abat|Lep|Grik1|Adora1|Slc15a1|Syt1|Adora2a|Entpd1|Ace2|Rgs2|Grm7
GO Process	GO.0009611	response to wounding	0.00082	376	86	Ngfr|Ccl2|Scnn1g|Clec10a|Tgfb1|Shh|Cnn2|Cd44|Slc1a3|Hmox1|Mmp12|Timp1|Eng|Arg1|Egfr|Evl|Fgf10|Nefl|Fzd6|Hrg|Krt6a|Serping1|C3|Aif1|Gli1|Il6|Slc11a1|Serpine2|Mdk|Il1a|Slc7a11|Pdgfc|Pdpn|F7|Mmp2|Pllp|Adra2a|Fermt3|Ntrk3|Rap2b|Fgb|Ubash3b|Inhbb|Serpina10|Ndnf|Amica1|Rltpr|Itga2|Nov|Igf1|Gja1|Gfap|Serpinb2|F10|Eno3|Cxcl2|Fcgr4|Tmeff2|Dysf|Gpx1|F5|Fgfr3|Col3a1|Ceacam1|Gap43|Plek|Oprm1|Pik3cd|Tnc|Gp6|S…
GO Function	GO.0048020	CCR chemokine receptor binding	0.00095	34	18	Ccl2|Ccl12|Ccl11|Ccl3|Ccl8|Ccl4|Ccl9|Ccl7|Cxcl13|Xcl1|Ccl22|Ccl5|Stat1|Ccl21a|Ccr2|Ccl21a|Ccl21c|Ccl21c
GO Process	GO.0002828	regulation of type 2 immune response	0.00099	29	16	Tbx21|Il27ra|Arg1|Arg2|Il33|Il6|Xcl1|Il4ra|Ido1|Hlx|Clcf1|Nod2|Cd74|Nlrp3|Gata3|Ccr2
GO Process	GO.0043900	regulation of multi-organism process	0.001	345	80	Il12rb1|Ccl3|Shh|Mmp12|Timp1|Lbp|Il10|Nos2|Ccl4|Vip|Arg1|Havcr2|Arg2|Ly86|Irg1|Krt6a|Cd4|Tnf|Ifitm1|Ifitm3|Il2ra|Stom|Itgav|Il1b|Ptx3|Ptpn22|Tlr2|Rspo1|Cxcl5|Cxcl1|Hpgds|Arhgdib|Pglyrp1|Zp2|Plat|Il15|Ltf|Oas3|Zc3h12a|Ripk2|Ccl5|Prf1|Inhbb|Ptplad1|Inhba|Mvb12b|Spn|Nlrp10|Nod2|Oxtr|Bst2|Cxcr4|Il27|Cnr1|Igf1|Trim10|Rnf125|Hs3st5|Stat1|Ptafr|Ifitm2|Trim30a|Dtx3l|Isg15|Pkdrej|Cd74|Ceacam1|Mdfic|Prdm1|…
GO Function	GO.0019838	growth factor binding	0.0011	135	41	Ngfr|Ltbp2|Wisp1|Eng|Fgfrl1|Igfbp4|Egfr|Osmr|Cxcl13|Il1r1|Il1r2|Igfbp5|Il2ra|Itgav|Wisp2|Tnfrsf8|Klb|Tgfbr3|A2m|Il2rg|Col4a1|Il10ra|Esm1|Thbs1|Igfbp2|Wfikkn2|Nov|Tnfrsf26|Ntrk2|Fgfr3|Col3a1|Il2rb|Il3ra|Reg3b|Hap1|Kazald1|Srpx2|Scn5a|Tnfrsf23|Pdgfra|Igfbp7
GO Process	GO.0002456	T cell mediated immunity	0.0012	37	18	Myo1g|Gzmb|Il18rap|Slc11a1|Ctsc|Crlf2|Prf1|Stx11|Rftn1|Il31ra|Cd8a|Icam1|Gata3|Ephb6|Foxp3|Il12b|H60c|Raet1c
GO Process	GO.0042445	hormone metabolic process	0.0012	135	40	Slc5a5|Ace|Shh|Adh1|Aldh1a3|Hsd11b1|Iyd|Akr1c18|Pcsk1|Cyp1b1|Pcsk5|Rbp4|Rdh10|Pcsk2|Lrat|Dgat2|Bcmo1|Aldh1a2|Crabp1|Cyp11a1|Pcsk1n|Afp|Slco4a1|Rbp1|Lep|Dhrs9|Chat|Ttr|Dio1|Dio2|Adh7|Ren1|Spp1|Bco2|Ece2|Ppargc1a|Dhrs3|Pdgfra|Gcnt4|Adm
GO Component	GO.0043195	terminal bouton	0.0012	110	35	Dbh|Amph|Calb2|Scamp1|Slc18a2|Snap25|Prss12|Unc13a|Grik3|Cckar|Hcn4|Cck|Sv2a|Gabrb3|Cplx1|Pacsin1|Prph|P2rx2|Grin2b|Ptprn2|Syp|Grik1|Ntrk2|Sgip1|Adora1|Erc2|Kcnc2|Snap91|Syt1|Grik2|Syn1|Grm4|Sv2b|Grm7|Slc18a3
GO Process	GO.0046640	regulation of alpha-beta T cell proliferation	0.0014	34	17	Cd244|Cd44|Vsir|Arg2|Zap70|Xcl1|Ptpn22|Ripk2|Rasal3|Tarm1|Ceacam1|Cd80|Cd3e|Lgals9|Il12b|Ccr2|Ptprc
GO Process	GO.0051897	positive regulation of protein kinase B signaling	0.0014	93	31	Ngfr|Tgfb1|Gdf15|Eng|C1qtnf1|Egfr|Pik3r5|Akr1c18|Spry2|Hcls1|Tnf|Il6|Igfbp5|Myoc|Ret|F7|Csf3|Thbs1|Ramp3|Phlpp1|Igf1|Lep|F10|Chil1|Gpx1|Ccl21a|Gata3|Adam8|Arrb2|Rasd2|Ccl21a
GO Process	GO.2000516	positive regulation of CD4-positive, alpha-beta T cell activation	0.0014	34	17	Myb|Il6|Xcl1|Prkcq|Il4ra|Sash3|Il2rg|Nckap1l|Socs1|Ripk2|Hlx|Ceacam1|Nlrp3|Ccr7|Nfkbiz|Foxp3|Ccr2
GO Process	GO.0001906	cell killing	0.0015	50	21	Ccl2|Gzmb|Ncf1|Cxcl14|Fcgr1|Reg3g|Klrk1|Pglyrp1|Ctsc|Coro1a|Ltf|Trem1|Prf1|Stx11|Hamp2|Ccl28|Unc13d|Ccr5|H60c|Fcgr3|Raet1c
GO Process	GO.0032663	regulation of interleukin-2 production	0.0015	54	22	Tbx21|Havcr2|Btnl2|Xcl1|Prkcq|Il1b|Il1a|Lag3|Nav3|Sash3|Ripk2|Nod2|Rltpr|Nr1h4|Vtcn1|Prnp|Ceacam1|Card9|Cd3e|Gata3|Foxp3|Ccr2
GO Process	GO.0032695	negative regulation of interleukin-12 production	0.0015	17	12	Il10|Irak3|Tlr2|Tnfrsf9|Cmklr1|Thbs1|Nod2|Jak3|Mefv|Arrb2|Tlr8|Nlrc3
GO Function	GO.0030414	peptidase inhibitor activity	0.0017	148	43	Wfdc18|Tnfsf14|Itih3|Itih4|Timp1|Wfdc2|Serpina3n|Papln|Ctla2b|Hrg|Serping1|C3|Itih5|Serpine2|Serpini1|Ambp|A2m|Timp4|Cd27|Mt3|Ngp|Ltf|Pcsk1n|Serpina3g|Serpina3k|Itih2|Serpina10|Wfdc12|Bst2|Wfikkn2|Serpina9|Wdnml1|Serpinb2|Spink6|C4b|Serpina3c|Pi15|Csta1|Pbp2|Slpi|Renbp|Serpina3f|Serpina3m
GO Component	GO.0098797	plasma membrane protein complex	0.0017	437	95	Itgb2|Il12rb1|Itgb7|Cd3g|Htr3a|Stx1a|Itgae|Apbb1ip|Cybb|Ncf1|Cd40|Chrna2|Osmr|Cdh2|Il6|Zap70|Itga8|Olfm1|Itgav|Snap25|Bmp2|Vcam1|Tlr2|Emilin1|Tgfbr3|Ret|Kcnj8|Itgad|Itgax|Kcnj5|Cd3d|Chrna3|Chrnb4|Hcn4|H2-DMa|H2-Ab1|C8g|Gjb5|H2-Aa|Gjb3|Atp1b2|Kcnab1|Ramp3|Itga2|Kcng3|Kcne4|Kcna5|Igf1|Olfm3|Grin2b|Irs1|Gja1|Scn11a|Itgam|Kcnip1|H2-Q7|Grik1|H2-Eb1|Kcnh1|Fcer1g|Hspa2|Sgip1|Abcc9|Kcnc2|Gm16432|Grid2|Gn…
GO Process	GO.0051928	positive regulation of calcium ion transport	0.0018	114	35	Ccl12|Ccl3|Gstm7|Trpv2|Ccl4|Rgn|Cd4|Ehd3|Ccr1|Xcl1|Stim1|Ednra|Lpar3|Ccl5|Ank2|Bdkrb1|Ramp3|Cxcl10|Cxcr4|Trpv3|Jak3|Cemip|Adcyap1r1|Casr|Hspa2|Plcg2|Atp2b2|Atp2c2|Trdn|Hap1|Gcg|Arrb2|Cacna1d|Cxcl9|Mchr1
GO Process	GO.0002886	regulation of myeloid leukocyte mediated immunity	0.0019	51	21	Itgb2|Hmox1|Adora2b|Arg1|C3|Fcgr1|Fgr|Cxcl5|Cxcl1|Il4ra|Btk|Rac2|Itgam|Ptafr|Fcer1g|Fes|Unc13d|Cd300a|Cd84|Fcgr3|Ccr2
GO Process	GO.0010942	positive regulation of cell death	0.002	648	130	Ngfr|Ccl12|Pparg|Fasl|Ccl3|Ace|Plaur|Tgfb1|Nqo1|Fam162a|Irf5|Cd44|Hmox1|Bmp7|G0s2|Aldh1a3|Adamtsl4|Cd274|Il10|Cd40|Mmp9|Txnrd1|Akr1c18|Gpld1|Gadd45g|Rgcc|Ripk3|Vdr|Hrg|Slc11a2|Gzma|Nfatc4|Xdh|Cyp1b1|Tnf|Ppp2r2b|Gal|Il6|Casp12|Il17a|Ctla4|Pdcd1|Fcgr2b|Ltk|Siglec1|Bmp2|Il1b|Tnfrsf1b|Tnfrsf8|Nos3|Dfna5|Ret|Klrk1|Tnfrsf1a|Ctsc|Nupr1|Ptpn5|Sfrp1|Ido1|Mmp2|Mt3|Mmp3|Aldh1a2|Ptgs2|Cck|Ubd|Zc3h12a|Ntrk3|R…
GO Function	GO.0050839	cell adhesion molecule binding	0.0021	201	53	Itgb2|Itgb7|Lamb1|Wisp1|Ndrg1|Lama5|Vtn|Nos2|Egfr|Madcam1|Thbs4|Tspan4|Sell|Itgav|Il1b|Wisp2|Vcam1|Nos3|Emilin1|Gpnmb|Cd9|Tgfbi|Fermt3|Fgb|Npnt|Esm1|Sema7a|Thbs1|Amica1|Nlgn2|Itga2|Nov|Igf1|Grin2b|Gfap|Cadm4|Casr|Prom1|Icam1|Col3a1|S1pr3|Olfm4|Mmp14|Adam8|Itgal|Ptprt|Cadm3|Msn|Lcp1|Ctnna2|Fxyd5|Cd200|Tenm3
GO Process	GO.0009887	animal organ morphogenesis	0.0022	882	168	Ccl11|Sox9|Fasl|Hoxc11|Hoxd13|Tgfb1|Shh|Lamb1|Pgf|Cd44|Crip1|Krt13|Bmp7|Eng|Fgfrl1|Aldh1a3|Mmp13|Plxnd1|Gata5|Lama5|Fli1|Etv4|Tbx3|Hoxd8|Arg1|Egfr|Slc6a4|Edn1|Id4|Irx4|Fgf10|Fst|Spry2|Fzd6|Osr2|Vdr|Hes1|Adamts1|Cela1|Clic5|Cdh2|Tnf|Rbp4|Bhlhe22|Gli1|Il6|Prkar1b|Rdh10|Slc40a1|Cnga3|Igfbp5|Htr2b|Itga8|Olfm1|Pax8|Itgav|Bmp2|Car2|Pdgfc|Alpl|Nos3|Tgfbr3|Cdx2|Tspan12|Parva|Stim1|Rs1|Sfrp1|Mmp2|Aldh1a2|…
GO Process	GO.0010574	regulation of vascular endothelial growth factor production	0.0022	32	16	Ccl2|Ndrg2|Adora2b|Cyp1b1|C3|Il6|Il1b|Il1a|Ptgs2|C3ar1|Aqp4|Sulf2|Ccbe1|C5ar1|Ccr2|Sulf1
GO Process	GO.0001101	response to acid chemical	0.0025	318	73	Ccl2|Pparg|Sox9|Nqo1|Adh1|Sst|Slc1a3|Krt13|Cybb|Ptk6|Pdk4|Arg1|Egfr|Gatsl3|Slc6a4|Akr1c18|Edn1|Nfatc4|Tnf|Rbp4|Abcc2|Il6|Gdap1|Cps1|Ltk|Tlr2|Lrat|Pdgfc|Cd38|Tgfbr3|Asns|Tacr1|Ret|Cd9|Dgat2|F7|Col4a1|Sfrp1|Mmp2|Mmp3|Aldh1a2|Gclc|Ptgs2|Apob|Zc3h12a|Ntrk3|Socs1|Ptger2|Lefty1|Igfbp2|Gjb3|Rorb|Ffar2|Nr1h4|Itga2|Gja1|Lep|Cebpb|Ptafr|Sipa1|Ntrk2|Col5a2|Col3a1|Ccl21a|Ccr7|Ptges|Akr1b3|Tnc|Ppargc1a|Pdgfra…
GO Process	GO.2000146	negative regulation of cell motility	0.0026	247	60	Ccl12|Pparg|Tgfb1|Shh|Has1|Cnn2|Chrd|Timp1|Eng|Pbld1|Evl|Rgcc|Hrg|Rgn|Cxcl13|Cyp1b1|Aif1|Il33|Ifitm1|Igfbp5|Olfm1|Ptpru|Padi2|Emilin1|Tgfbr3|Klrk1|Arhgdib|Nav3|Mst4|Was|Sfrp1|Arap3|Rap2b|Thbs1|Bst2|Nov|Tacstd2|Gpr18|ENSMUSP00000062758|Slamf8|Ndrg4|Tmeff2|Adora1|Col3a1|Srgap3|Mapk15|Ccl28|Grem1|Gata3|Cd300a|Fam65b|Ccr5|Ppargc1a|Mctp1|Apod|Abhd6|Apoe|Nrg3|Sulf1|Muc2
GO Process	GO.0010543	regulation of platelet activation	0.0028	33	16	C1qtnf1|Hrg|Serpine2|Prkcq|Pdpn|Cd9|Ptger3|Ubash3b|Abat|Fcer1g|Ceacam1|Plek|Selp|Pdgfra|Txk|Apoe
GO Process	GO.0032653	regulation of interleukin-10 production	0.0029	45	19	Cd274|Trib2|Xcl1|Fcgr2b|Tlr2|Hgf|Tnfrsf9|Sash3|Ido1|Nod2|Jak3|Fcer1g|Tlr9|Lgals9|Pdcd1lg2|Foxp3|Il23r|Cd84|Il12b
GO Process	GO.0002792	negative regulation of peptide secretion	0.003	128	37	Pparg|Il10|Arg2|Cartpt|Rgcc|Drd3|Syt4|Tnf|Il33|Il6|Il1r2|Il1b|Ptpn22|Tnfrsf9|Nucb2|Sfrp1|Adra2a|Zc3h12a|Ptger3|Inhbb|Pde1c|Nr1h4|Nov|Ffar4|Irs1|Lep|Cd74|Nlrp3|Rhbdf2|Nos1|Oprm1|Lgals9|Nlrp12|Tlr8|Foxp3|Cd84|Srgn
GO Process	GO.0032609	interferon-gamma production	0.003	19	12	Il12rb2|Gadd45g|Il18rap|Avpr2|Eomes|Spn|Runx3|Vtcn1|Gata3|Itk|Il12b|Txk
GO Function	GO.0005179	hormone activity	0.0033	77	27	Sst|Vip|Nts|Stc2|Edn1|Cartpt|Retnlb|Prl2a1|Gal|Pdyn|Calcb|Cck|Sct|Iapp|Inhbb|Apln|Inhba|Igf1|Penk|Lep|Retnlg|Hamp2|Ttr|Fndc5|Gcg|Grp|Adm
GO Process	GO.0009612	response to mechanical stimulus	0.0034	212	53	Ccl2|Sox9|Tgfb1|Cnn2|Slc1a3|Tnfsf14|Cd40|Egfr|Asic2|Edn1|Tnf|Il6|Serpine2|Il1b|Nos3|Foxp2|Asns|Tacr1|Tnfrsf1a|Ednra|Mmp2|Gclc|Ptgs2|Trpa1|Thbs1|Bdkrb1|Igfbp2|Cxcr4|Itga2|Kcna5|Igf1|Grin2b|Gja1|Lck|Stat1|Chil1|Slc8a1|Col3a1|Pkdrej|Atp2b2|Mmp14|Scel|Nos1|Tnc|N28178|Hpn|Fam65b|Tlr8|Cntnap2|Kcnc1|Htr7|Tifab|Mag
GO Process	GO.0030203	glycosaminoglycan metabolic process	0.0035	72	25	Tgfb1|Has1|Cd44|Itih3|Itih4|Hexb|Itih5|Il1b|Hgf|Pglyrp1|Bgn|Il15|Dse|Chst11|Itih2|Chsy1|Ndnf|Cemip|Csgalnact1|Chst4|Pxylp1|Spock2|Slc35d1|Pglyrp2|Ndst4
GO Process	GO.0046636	negative regulation of alpha-beta T cell activation	0.0036	42	18	Tbx21|Shh|Cd44|Cd274|Vsir|Arg2|Xcl1|Il4ra|Zc3h12a|Socs1|Hlx|Runx3|Jak3|Tarm1|Adora2a|Cd300a|Lgals9|Foxp3
GO Process	GO.2000106	regulation of leukocyte apoptotic process	0.0039	96	30	Cd3g|Il7r|Cd44|Cd274|Il10|Arg2|Ripk3|Hcls1|Pdcd1|Fcgr2b|Prkcq|Siglec1|Rorc|Cd27|Ido1|Ccl5|Nod2|Hcar2|Jak3|Fcer1g|Ccl21a|Cd74|Bcl2a1a|Ceacam1|Ccr7|Pik3cd|Adam8|Cxcr2|Ccr5|Ccl21a
GO Process	GO.0050678	regulation of epithelial cell proliferation	0.0044	332	74	Ngfr|Ccl2|Ccl12|Ccl11|Pparg|Sox9|Tgfb1|Shh|Pgf|Hmox1|Mmp12|Eng|Il10|Etv4|Vip|Arg1|Pbld1|Egfr|Thbs4|Fgf10|Rgcc|Osr2|Vdr|Hes1|Rgn|Xdh|Tnf|Gli1|Il6|Ptprn|Htr2b|Bmp2|Tgfbr3|Foxp2|Reg3g|Tacr1|Gkn3|Sfrp1|Ednra|Aldh1a2|Cyp7b1|Ccr3|Ccl5|Agap2|Thbs1|Apln|Epgn|Runx3|Nod2|Amica1|Igf1|Tacstd2|Ppp1r16b|Gja1|Stat1|Lep|Sox11|Gpx1|Fgfr3|Id1|Ceacam1|Gata3|Hpn|Sulf2|Dlk1|Akt3|Fzd7|Scn5a|Tgm1|Zfp703|C5ar1|Apoe|Sulf…
GO Function	GO.0008289	lipid binding	0.0046	617	124	Pparg|Unc119|Lamb1|Amph|Myo1g|Lpl|Ncf1|Lbp|Hsd11b1|Syt14|Myo1b|Ybx2|Sec14l4|Adap2|Doc2b|Npc2|Ckmt2|Vdr|Soat2|Fabp2|Pla2g7|Trem2|Ehd3|C3|Syt4|Rbp4|Cps1|Sell|Esrrg|Syt13|Sdcbp2|Fabp4|Fabp5|Tlr2|Lrat|Snx7|Rorc|Unc13a|Sytl1|Dfna5|Rho|Btk|Rs1|Snx20|Apoc3|Aldh1a2|Crabp1|Cyp11a1|Ltf|Clvs1|Arap3|Apob|Prex1|Lpar3|Stard3nl|Vnn1|C8g|Cyth4|Lama1|Pacsin1|Sh3pxd2b|Inpp4b|Thbs1|Mvb12b|Rltpr|Ffar2|Nr1h4|P2rx2|Sy…
GO Process	GO.0043368	positive T cell selection	0.0051	28	14	Tgfb1|Shh|Il6|Zap70|Cd3d|H2-DMa|Batf|Spn|Themis|Ly9|Dock2|Cd74|Foxp3|Ptprc
GO Function	GO.0005342	organic acid transmembrane transporter activity	0.0052	123	36	Slc46a1|Slc26a3|Slc1a3|Ctns|Slc16a12|Slc5a8|Slc13a5|Slc38a4|Slc6a7|Slc13a3|Slc7a11|Slc6a9|Mfsd2a|Slc10a4|Slc6a6|Slc6a12|Slc6a8|Slc7a6|Slc16a2|Slc7a5|Sfxn5|Slc16a1|Slc36a2|Slc51a|Serinc5|Slc6a20a|Slc26a1|Ceacam2|Slc51b|Slc16a6|Ceacam1|Abcb11|Slc36a1|Slc1a4|Slc16a11|Slc26a2
GO Component	GO.0042611	MHC protein complex	0.0053	14	10	H2-DMa|H2-Ab1|H2-Aa|H2-Q7|H2-Eb1|B2m|H2-T3|H2-DMb1|H2-Q10|H2-Q6
GO Process	GO.0009620	response to fungus	0.0055	36	16	Tgfb1|Ncf1|Hrg|Clec4n|Il6|Il17a|Ptx3|Tlr2|Btk|Ltf|Nlrp10|Hamp2|Cd209b|Card9|Pik3cd|Clec7a
GO Process	GO.0097305	response to alcohol	0.0055	218	53	Ccl2|Dbh|Ccl3|Spi1|Tgfb1|Shh|Nqo1|Adh1|Cybb|Ccl7|Akr1c18|Gpld1|Adcy2|Nefl|Drd3|Tgfbr3|Tacr1|Cd27|F7|Eif4ebp1|Sfrp1|Ntrk3|Ptger2|Maob|Ptger3|Inhbb|Inhba|Cnr1|Igf1|Cd14|Epha5|Grin2b|Abat|Adcyap1r1|Penk|Slit3|Lep|Ugt1a1|Efna5|Map4k1|Adh7|Ccl21a|Ggh|Ccr7|Gata3|Oprm1|Tnc|Ccr5|Rgs2|Adcy3|Htr7|Unc79|Ccl21a
GO Component	GO.0005581	collagen trimer	0.0055	70	24	C1qtnf1|Emilin2|Msr1|Marco|Fcna|Emilin1|Col4a1|Col4a2|C1qc|C1qb|Colec12|C1qa|C1ql1|Cthrc1|Col25a1|Col5a2|Col3a1|Col23a1|Col18a1|Col13a1|C1qtnf5|Col6a4|Ccbe1|Lox
GO Process	GO.0008277	regulation of G protein-coupled receptor signaling pathway	0.0059	119	34	Aplp1|Ly6g6e|Rgs9|Chga|Edn1|Drd3|C3|Htr2b|Rgs4|Rgs5|Ccl5|Ptger3|Mrap|Apln|Ramp3|Kctd8|Acpp|Fpr2|Syp|Adrbk2|Alk|Nos1|Plek|Oprm1|Frmpd1|N28178|Arrb2|Camk2b|Mgll|Rgs2|Abhd6|Grp|Kctd12|Adm
GO Process	GO.0071495	cellular response to endogenous stimulus	0.0059	938	173	Ngfr|Ccl2|Pparg|Sox9|Slc26a3|Bmp8b|Tgfb1|Has1|Gdf15|Gstm7|Pgf|Sh2b2|Cd44|Nr1i3|Aplp1|Chrd|Bmp7|Eng|Phox2b|Fgfrl1|Ly6g6e|Cybb|Gata5|Il10|Pdk4|Arg1|Vsir|Egfr|Gatsl3|Slc6a4|Lgmn|Akr1c18|Gpld1|Edn1|Fgf10|Fst|Irg1|Vdr|Hes1|Cxcl13|Trem2|Aif1|Tnf|Abcc2|Il6|Casp4|Il17a|Cps1|Igfbp5|Htr2b|Xcl1|Esrrg|Fcgr2b|Pax8|Bmp2|Car2|Ptpn22|Casq2|Tlr2|Pdgfc|Rorc|Pik3r3|Padi2|Nos3|Cckar|Klb|Gabrb1|Tgfbr3|Asns|Coro1a|Aqp…
GO Process	GO.0033555	multicellular organismal response to stress	0.006	85	27	Dbh|Thbs4|Mapk8ip2|Morc1|Mdk|Tacr1|Ret|Ido1|Cck|Adra2a|Trpa1|Thbs1|Asic4|P2rx2|Grin2b|Adcyap1r1|Penk|Grik1|Osm|Scn9a|Trpv1|Nos1|Grik2|Htr7|Pirt|Grm7|Tac1
GO Process	GO.0002643	regulation of tolerance induction	0.0063	18	11	Cd274|Irak3|Havcr2|Pdcd1|Il2ra|Ido1|Phlpp1|Cd86|Ccr7|Cd3e|Foxp3
GO Component	GO.0043204	perikaryon	0.0063	160	42	Ngfr|Ccl2|Ckmt1|Eno2|Ngb|Aif1|Pcsk5|Cnga3|Ptprn|Itga8|Olfm1|Pcsk2|Serpini1|Adc|Grik3|Nucb2|Ptpn5|Cyp11a1|Cck|Pde9a|Kcnab1|Kndc1|Astn2|Penk|Map1b|Kcnh1|Ntrk2|Pde10a|Kcnc2|Tmem100|Synpo|Cnr2|Kif5a|Pde11a|Trpm2|Grik2|Oprm1|Camk2b|Mapk10|Rtn4rl2|Nell2|Ccr2
GO Process	GO.0042136	neurotransmitter biosynthetic process	0.0067	33	15	Dbh|Slc1a3|Nos2|Cyp1b1|Gad2|Hdc|Ddah1|Nos3|Tph1|Daglb|Upb1|Abat|Chat|Nos1|Ddc
GO Process	GO.0043062	extracellular structure organization	0.0067	204	50	Sox9|Tgfb1|Has1|Aplp1|Eng|Gfod2|Mmp13|Lpl|Adamtsl4|Vtn|Mmp9|Soat2|Pla2g7|Cyp1b1|Tnf|Lamc2|Itga8|Emilin1|Col4a1|Apoc3|Apob|Ces1g|Tgfbi|Npnt|Sh3pxd2b|Olfml2b|Ndnf|Gfap|Efemp2|Csgalnact1|Tnfrsf11b|Col5a2|Col3a1|Adamtsl2|Hpse2|Grem1|Col18a1|Hpn|Sulf2|Smoc1|Kazald1|Col6a4|Spock2|Lcp1|Crispld2|Pdgfra|Lox|Apoe|Sulf1|Soat1
GO Process	GO.0022612	gland morphogenesis	0.0082	117	33	Ccl11|Sox9|Hoxd13|Tgfb1|Shh|Cd44|Crip1|Bmp7|Plxnd1|Lama5|Etv4|Tbx3|Arg1|Egfr|Id4|Fgf10|Vdr|Tnf|Il6|Igfbp5|Sfrp1|Mmp2|Cyp7b1|Hoxa13|Sostdc1|Lama1|Hoxb13|Igf1|Cebpb|Tgm2|Tnc|Msn|Nrg3
GO Process	GO.0006911	phagocytosis, engulfment	0.0083	34	15	Itgb2|Trem2|C3|Aif1|Msr1|Fcgr2b|Fcgr1|Thbs1|Itgam|Fcer1g|Sirpa|Iglc2|Arhgap25|Fcgr3|Bin2
GO Process	GO.0097553	calcium ion transmembrane import into cytosol	0.0089	60	21	Fasl|Ccl3|Jph3|Htr2b|Xcl1|Itgav|Trpv6|Trpa1|Grin2b|Slc8b1|Lck|Plcg2|Ccl21a|Trdn|Trpv1|Trpm2|Fam155a|Ccr5|Glp1r|Ccl21a|Ptprc
GO Process	GO.0032355	response to estradiol	0.0091	123	34	Ccl2|Tgfb1|Nqo1|Bmp7|Il10|Egfr|Rgs9|Slc6a4|Fgf10|Dhh|Il6|Nos3|Cd38|Tacr1|F7|Sfrp1|Mmp2|Aldh1a2|Ptgs2|Apob|Igfbp2|Ramp3|Oxtr|Itga2|Adcyap1r1|Gja1|Penk|Lep|Ugt1a1|Cxcl2|Arnt2|Mapk15|Ppargc1a|Zfp703
GO Process	GO.0002710	negative regulation of T cell mediated immunity	0.0095	16	10	Tbx21|Il7r|Arg1|Vsir|Xcl1|Spn|Nod2|Ceacam1|Foxp3|Ptprc
GO Process	GO.0010035	response to inorganic substance	0.0095	492	99	Pparg|Tat|Shh|Nqo1|Slc1a3|Hmox1|Crip1|Atp7b|Atp12a|Cybb|Qdpr|Ncf1|Mmp9|Arg1|Egfr|Txnrd1|Lgmn|Akr1c18|Gpld1|Edn1|Nefl|Hrg|Slc11a2|Nfatc4|Xdh|Cyp1b1|Abcc2|Il6|Slc40a1|Cps1|Il18rap|Cnga3|Itgav|Il1a|Fabp4|Car2|Nos3|Trpv6|Tacr1|Cd9|Chp2|Stim1|Mst4|Mmp2|Mt3|Mt2|Mt1|Cyp11a1|Gclc|Ptgs2|Apob|Zc3h12a|Fgb|Maob|Trpa1|Thbs1|Cpne2|Eef2k|Pde1c|Igfbp2|C1qa|Lcn2|Eef1a2|Kcna5|Rnf112|Cd14|Abat|Lck|Penk|Casr|Spag16|…
GO Process	GO.0060142	regulation of syncytium formation by plasma membrane fusion	0.0099	27	13	Gdf15|Tnfsf14|Ccl8|Ocstamp|Il4ra|Cd53|Scgb3a1|Cxcl10|Il1f9|Stat1|Fam65b|Cxcl9|Nfe2
GO Process	GO.0042535	positive regulation of tumor necrosis factor biosynthetic process	0.0103	13	9	Cybb|Lbp|Tlr2|Tnfrsf8|Thbs1|Spn|Cd209b|Fcgr3|Ccr2
GO Process	GO.1902713	regulation of interferon-gamma secretion	0.0103	13	9	Cd244|Ptpn22|Zc3h12a|Flt3|Rltpr|Nr1h4|Rasgrp1|Lgals9|Arid5a
GO Process	GO.0002544	chronic inflammatory response	0.0106	10	8	Ccl2|Ccl11|Tnf|Vnn1|Gja1|Cebpb|Ptges|Unc13d
GO Process	GO.0038094	Fc-gamma receptor signaling pathway	0.0106	10	8	Myo1g|Fcgr2b|Fcgr1|Clec4e|Clec4d|Fcgr4|Fcer1g|Fcgr3
GO Process	GO.0048468	cell development	0.0117	1480	254	Ngfr|Pparg|Sox9|Sema4f|Fasl|Slc26a3|Lsr|Itgb7|Bmp8b|Tgfb1|Shh|Lamb1|Rnd1|Gdf15|Cd44|Ndrg1|Slc1a3|Tmod4|Ephb3|Pip4k2a|Bmp7|Eng|Dazl|Phox2b|Lama5|Adamtsl4|Fli1|Etv4|Ybx2|Tbx3|Egfr|Pcsk4|Lgr5|Nrcam|Ngb|Evl|Edn1|Id4|Hexb|Thbs4|Nefl|Lrp12|Nptxr|Hes1|Mapk8ip2|Boc|Dhh|Slc11a2|Nfatc4|Celsr3|Clic5|Csf1r|Slit1|Bhlhe22|Il6|Casp4|Rdh10|Slc9a4|Cnga3|Htr2b|Efhd1|Fcgr2b|Myoc|Itga8|Lamc3|Itgav|Il1b|Il1a|Casq2|Tl…
GO Process	GO.0019216	regulation of lipid metabolic process	0.0123	308	67	Pparg|Lsr|Angptl4|Tgfb1|Adora2b|Pdk4|Plin5|Pik3r5|Akr1c18|Gpld1|Vdr|Drd3|Dhh|Rgn|C3|Tnf|Gal|Htr2b|Bmp2|Il1b|Il1a|Fabp5|Rorc|Pik3r3|Fgr|Nucb2|Dgat2|Acsl4|Isx|Apoc3|Ptgs2|Apob|Adra2a|Vav3|Ces1g|Wdtc1|Pdk2|Agap2|Foxa2|Tm6sf2|Nod2|Nr1h4|Hcar2|Eef1a2|Cnr1|Igf1|Vav2|Irs1|Fpr2|Lep|Klk1b4|Adora1|Fgfr3|Ccl21a|Ceacam1|Acacb|Pik3r6|Lpgat1|Gpr116|Diet1|Ppargc1a|Apod|Pdgfra|Igfbp7|Abhd6|Apoe|Ccl21a
GO Process	GO.0050704	regulation of interleukin-1 secretion	0.0123	36	15	Ccl3|Arg2|Casp4|Il1r2|Tlr2|Zc3h12a|Ripk2|Nlrp10|Nod2|Nlrp3|Ccr7|Nlrp1a|Nlrp12|Ccr5|Tlr8
GO Process	GO.0002691	regulation of cellular extravasation	0.0124	28	13	Ccl2|Ripk3|Il1r1|Il1a|Ptger3|Ptafr|Icam1|Ccl28|Adam8|Fam65b|Selp|Pdgfd|Ccr2
GO Process	GO.0031663	lipopolysaccharide-mediated signaling pathway	0.0124	32	14	Ccl12|Ccl3|Tgfb1|Lbp|Trem2|Tnf|Il1b|Ptpn22|Nos3|Ripk2|Ccl5|Cd14|Stat1|Ptafr
GO Process	GO.1904894	positive regulation of receptor signaling pathway via STAT	0.0124	67	22	Il7r|Cd40|Hes1|Hcls1|Cyp1b1|Csf1r|Il6|Cxcl5|Tnfrsf1a|Il15|Crlf2|Ccl5|Agap2|Clcf1|Igf1|Il31ra|Lck|Lep|Osm|Fgfr3|Akr1b3|Il12b
GO Process	GO.0002577	regulation of antigen processing and presentation	0.0126	17	10	Trem2|Slc11a1|Was|H2-Ab1|Thbs1|Nod2|Ccl21a|Cd74|Ccr7|Ccl21a
GO Process	GO.0048660	regulation of smooth muscle cell proliferation	0.0127	158	40	Pparg|Ndrg2|Wisp1|Hmox1|Il10|Mmp9|Vip|Egfr|Edn1|Adamts1|Aif1|Tnf|Il6|Igfbp5|Nos3|Tacr1|Il15|Mmp2|Ptgs2|Ccl5|Thbs1|Apln|C3ar1|Itga2|Igf1|Npr3|Stat1|Ptafr|Pdcd4|Ndrg4|Tgm2|Pde1a|Akr1b3|Ace2|Ppargc1a|Apod|Ptgir|Il12b|Pdgfd|Sulf1
GO Process	GO.0098659	inorganic cation import across plasma membrane	0.0128	58	20	Slc11a2|Slc9a4|Slc12a6|Trpv6|Kcnj8|Kcnj5|Hcn4|Atp1b2|Slc39a14|Slc8a1|Abcc9|Kcnj12|Trpv1|Trpm2|Kcnj16|Fam155a|Steap3|Kcnj15|Steap4|Slc39a5
GO Process	GO.0009991	response to extracellular stimulus	0.0133	469	94	Ccl2|Pparg|Angptl4|Bmp8b|Tgfb1|Gdf15|Nqo1|Hmox1|Bmp7|Cybb|Cd40|Mmp9|Adora2b|Pdk4|Arg1|Egfr|Stc2|Gatsl3|Slc6a4|Cartpt|Vdr|Clic5|Pim1|Clps|C2|Aif1|Il6|Gdap1|Cps1|Htr4|Sell|Il1b|Lrat|Alpl|Cckar|Asns|Nucb2|Mst4|Acsl4|F7|Eif4ebp1|Sfrp1|Il15|Aldh1a2|Gclc|Ptgs2|Cck|Zc3h12a|Pcsk1n|Bmt2|Pdk2|Inhbb|Slc16a1|Foxa2|Igfbp2|Pitx2|Chsy1|Rnf152|Nr1h4|Itga2|Lcn2|P2rx2|Cnr1|Suox|Rbp1|Stat1|Penk|Lep|Casr|Ugt1a1|Sipa…
GO Process	GO.0002224	toll-like receptor signaling pathway	0.0134	45	17	Irak3|Havcr2|Tnf|Tlr2|Reg3g|Ripk2|Tlr13|Colec12|Rftn1|Pik3ap1|Nr1h4|Cd14|Tlr9|Cd86|Cd300lf|Lgals9|Tlr8
GO Process	GO.0050864	regulation of B cell activation	0.0135	122	33	Tbx21|Tgfb1|Il27ra|Il10|Cd40|Il6|Ctla4|Fcgr2b|Cd38|Cd27|Sash3|Btk|Il2rg|Tnfsf13b|Sfrp1|Nckap1l|Vav3|Flt3|Tbc1d10c|Clcf1|Nod2|Tlr9|Mmp14|Cd74|Bst1|Iglc2|Prdm1|Cd300a|Nfam1|Samsn1|Foxp3|Inpp5d|Ptprc
GO Process	GO.0042063	gliogenesis	0.0138	208	49	Ccl2|Ccl12|Sox9|Ccl3|Tgfb1|Shh|Lamb1|Ndrg1|Phox2b|Vtn|Egfr|Id4|Hexb|Fgf10|Hes1|Cdh2|Il33|Myoc|Lamc3|Tlr2|Cd9|Mt3|Lgi4|Gpr126|Sox5|Ror1|Igf1|ENSMUSP00000062758|S100a8|Gfap|Fpr2|Penk|Itgam|Sox6|Sox11|Ntrk2|Fgfr3|Sun2|Mmp14|Apcdd1|Gap43|Adora2a|Lrp8|Vcan|Disc1|S100a9|Cdk5r2|Myrf|Mag
GO Process	GO.0032494	response to peptidoglycan	0.0141	14	9	Irf5|Irak3|Trem2|Tlr2|Ripk2|Nod2|Card9|Nlrp3|C5ar1
GO Process	GO.0072678	T cell migration	0.0141	21	11	Ccl2|Ccl3|Itgb7|Myo1g|Cxcl16|Ccl5|Cxcl10|Icam1|Cxcl9|Msn|Ccr2
GO Process	GO.0048514	blood vessel morphogenesis	0.0142	393	81	Ccl2|Ccl12|Ace|Spi1|Angptl4|Tgfb1|Shh|Pgf|Hmox1|Ephb3|Eng|Plxnd1|Nrcam|Gpld1|Edn1|Fgf10|Hes1|Hrg|Nfatc4|Cyp1b1|Cdh2|Mmp19|Itgav|Nos3|Tgfbr3|Tspan12|Parva|Col4a1|Col4a2|Ednra|Mmp2|Ptgs2|Apob|Vav3|Zc3h12a|Tgfbi|Ccr3|Hoxa13|Esm1|Lama1|Thbs1|Hand2|Apln|Epgn|Pitx2|Ndnf|Cxcr4|Nov|Clec14a|Hoxb13|Rasip1|Vav2|Gja1|Lep|Bmper|Ntrk2|Gpx1|Col3a1|Mmp14|Tmem100|Rnf213|Hoxb3|Ecscr|Grem1|Pik3r6|Tnfaip2|Col18a1|Pr…
GO Function	GO.0038024	cargo receptor activity	0.0147	78	25	Lsr|Vtn|Cxcl16|Enpp3|Hhipl1|Msr1|Marco|Mrc1|Prss12|Scarb2|Olr1|Tmprss13|Lgals3bp|Apobr|Stab1|Lrp1b|Fpr2|Dmbt1|Cubn|Asgr1|Snap91|Lrp8|Cd163|Ildr1|Prg4
GO Process	GO.0002686	negative regulation of leukocyte migration	0.0149	33	14	Ccl12|Il33|Padi2|Emilin1|Klrk1|Nov|Gpr18|Slamf8|Adora1|Ccl28|Grem1|Cd300a|Fam65b|Apod
GO Process	GO.1900015	regulation of cytokine production involved in inflammatory response	0.0149	33	14	Nos2|Il17a|Il1r2|Gbp5|Zc3h12a|Gpsm3|Nod2|Il17c|Lep|Tarm1|Pdcd4|Mefv|Apod|Nlrc3
GO Process	GO.0001776	leukocyte homeostasis	0.015	83	25	Ccl2|Tgfb1|Sh2b2|Ripk3|Tnfrsf17|Il6|Slc40a1|Spta1|Il2ra|Cxcl5|Coro1a|Tnfsf13b|Nckap1l|Flt3|Gapt|Hcar2|Jak3|Itgam|Dock10|Pirb|Bcl2a1a|Pik3cd|Foxn1|Foxp3|Ccr2
GO Component	GO.0030141	secretory granule	0.0152	316	68	Dbh|Napsa|Tgfb1|Pla1a|Stx1a|Prtn3|Mcpt2|Gzmb|Gzmc|Pcsk4|Chga|Edn1|Pcsk1|Cartpt|Hexb|Scamp1|Mcpt1|Syt4|Tnf|Pcsk5|Gal|Pnliprp2|Slc18a2|Slc11a1|Ptprn|Serpine2|Chgb|Il1b|Pcsk2|Serpini1|Clca3|Cd38|Reg3g|Slc2a3|Plat|Dpep3|Ltf|Fgb|Pcsk1n|Rab8b|Thbs1|Myrip|Igf1|Acpp|Ptprn2|Syt5|Syt9|Scnn1a|Dmbt1|F5|Abcc9|Olfm4|Lyz2|Reg3b|Car4|Nos1|Gcg|Syt1|Adam8|Unc13d|Atp8b5|Sycn|Msn|Selp|Srgn|Sv2b|Dos|Grp
GO Process	GO.0009914	hormone transport	0.0153	93	27	Tbx3|Vip|Edn1|Cartpt|Slc18a2|Abcc2|Il6|Ptprn|Cckar|Trpv6|Btk|Slc16a2|Cplx1|Slco4a1|Inhba|Rims2|Ly6e|Fam3b|Ffar4|Ptprn2|Lep|Ttr|Dio2|Rapgef4|Gata3|Glp1r|Adm
GO Function	GO.0042802	identical protein binding	0.0153	1732	294	Ngfr|Ckmt1|Pparg|Cd3g|Angptl4|Tgfb1|Gdf15|Htr3a|Nqo1|Gstm7|Adh1|Eno2|Irf5|Pgf|Sh2b2|Hmox1|Tnfsf14|Upk1a|Aplp1|Mnda|Eng|Dazl|Cd209d|Aldh1a3|Qdpr|Syt14|Ptk6|Scube1|Vtn|Rab11fip4|Mmp9|Nos2|Trpv2|Ccl4|Arid3a|Plin5|Pbld1|Vsir|Egfr|Irak3|Txnrd1|Stc2|Gatsl3|Slc6a4|Gadd45g|Pcsk1|Hexb|Spata13|Nefl|Ripk3|Sept3|Hes1|Clic6|Gzma|Cd4|Xdh|Gtf2a1l|Syt4|Cdh2|Tnf|St8sia3|Csf1r|Ak3|Bhlhe22|Padi4|Cnksr2|Slc40a1|Stat…
GO Process	GO.0040037	negative regulation of fibroblast growth factor receptor signaling pathway	0.0162	18	10	Ngfr|Fgfrl1|Spry2|Prdm14|Thbs1|Apln|Shisa2|Gata3|Sulf2|Sulf1
GO Process	GO.0051930	regulation of sensory perception of pain	0.017	51	18	Ccl3|Il10|Vip|Edn1|Il1a|Fabp5|Cck|Trpa1|Nov|Acpp|Scn11a|Ptafr|Fcgr4|Adora1|Tmem100|Nos1|Oprm1|Mgll
GO Process	GO.0031344	regulation of cell projection organization	0.0172	703	131	Ngfr|Sema4f|Cd44|Ephb3|Bmp7|Plxnd1|Ptk6|Pmp22|Trpv2|Nrcam|Evl|Nefl|Spry2|Hes1|Hrg|Adamts1|Nfatc4|Syt4|Cdh2|Slit1|Avil|Il6|Serpine2|Fcgr2b|Prkcq|Olfm1|Snap25|Itpka|Ltk|Serpini1|Unc13a|Pdpn|Tnfrsf8|Hgf|Draxin|Cd38|Cxcl5|Scarb2|Fscn1|Ret|Nav3|Ptpn5|Fgf13|Was|Sfrp1|Mt3|Chrna3|Rac2|Prex1|Lpar3|Ntrk3|Brsk1|Rab8b|Sema7a|Pacsin1|Trak1|Lppr5|Cobl|Eef2k|Rims2|Kndc1|Ndnf|Ust|Rltpr|Nlgn2|Cxcr4|Itga2|Lcn2|Tnf…
GO Process	GO.0030574	collagen catabolic process	0.0176	22	11	Prtn3|Mmp13|Mmp9|Mmp8|Mmp7|Mmp19|Mmp2|Mmp10|Mmp3|Mmp14|Mrc2
GO Process	GO.1903792	negative regulation of anion transport	0.0179	34	14	Cyp4f18|Tnf|Il1b|Fam115c|Acsl4|Hrh2|Thbs1|Abat|Lep|Adora1|Slc15a1|Rgs2|Prkg2|Grm7
GO Process	GO.0001503	ossification	0.018	212	49	Sox9|Ccl3|Bmp8b|Tgfb1|Shh|Chrd|Bmp7|Mmp13|Mmp9|Gpld1|Dhh|Gli1|Ifitm1|Igfbp5|Myoc|Bmp2|Alpl|Tgfbr3|Gpnmb|Mgp|Chrdl2|Sfrp1|Mmp2|Ptgs2|Ltf|Atp6v0a4|Sbno2|Sh3pxd2b|Runx3|Axin2|Tmem64|Igf1|Gja1|Penk|Lep|Casr|Cthrc1|Csgalnact1|Phex|Col5a2|Fgfr3|Mmp14|Col13a1|Dlk1|Kazald1|Spp1|Runx2|Slc26a2|Clec5a
GO Process	GO.0050852	T cell receptor signaling pathway	0.0181	56	19	Zap70|Ptpn22|Themis2|Zc3h12a|Ripk2|Rftn1|Rltpr|Lcp2|Themis|Plcg2|Skap1|Cd3e|Gata3|Fyb2|Itk|Nfkbiz|Foxp3|Txk|Ptprc
GO Process	GO.0032660	regulation of interleukin-17 production	0.0182	26	12	Tgfb1|Arg2|Prkcq|Tlr2|Il15|Nckap1l|Nod2|Ly9|Prnp|Arid5a|Foxp3|Il12b
GO Process	GO.0090025	regulation of monocyte chemotaxis	0.0182	26	12	Ccl2|Lgmn|Pla2g7|Aif1|Ccr1|Ccl5|Cxcl10|Nov|Fpr2|Slamf8|Grem1|Ccr2
GO Process	GO.0002523	leukocyte migration involved in inflammatory response	0.0185	15	9	Ccl2|Itgb2|Lbp|Ffar2|S100a8|Slamf8|Itgam|Adam8|S100a9
GO Process	GO.0031589	cell-substrate adhesion	0.0189	147	37	Itgb2|Itgb7|Lamb1|Myo1g|Ephb3|Lama5|Vtn|Madcam1|Cd96|Itga8|Itgav|Vcam1|Emilin1|Coro1a|Parva|Sfrp1|Rhod|Fermt3|Fgb|Npnt|Fndc3b|Antxr1|Itga2|Adamts12|Frem1|Msln|Ttyh1|Col3a1|Id1|Ccl21a|Sirpa|Col13a1|Adam8|Itgal|Hoxd3|Fzd7|Ccl21a
GO Function	GO.0005031	tumor necrosis factor-activated receptor activity	0.0192	20	11	Ngfr|Relt|Cd40|Tnfrsf1b|Tnfrsf8|Tnfrsf9|Cd27|Tnfrsf1a|Tnfrsf26|Tnfrsf11b|Tnfrsf23
GO Process	GO.1903707	negative regulation of hemopoiesis	0.02	137	35	Ccl3|Tbx21|Shh|Cd44|Cartpt|Hes1|Ctla4|Pglyrp1|Il4ra|Sfrp1|Ltf|C1qc|Zc3h12a|Socs1|Flt3|Hlx|Ubash3b|Inpp4b|Runx3|Hoxb8|Jak3|Zfp608|Gpr171|Zbtb46|Cd74|Ceacam1|Tmem176a|Gpr68|Pilrb1|Foxp3|Inpp5d|Tmem176b|Pglyrp2|Ccl21c|Ccl21c
GO Process	GO.0033004	negative regulation of mast cell activation	0.0206	12	8	Hmox1|Enpp3|Cnr1|Milr1|Cnr2|Cd300lf|Cd300a|Cd84
GO Function	GO.0019956	chemokine binding	0.0206	24	12	Ccr1|Itgav|Pdpn|A2m|Ccr3|Ackr1|Cxcr4|Cxcr6|Ccr7|Cxcr2|Ccr5|Ccr2
GO Process	GO.1901568	fatty acid derivative metabolic process	0.0211	91	26	Cyp2f2|Cyp4f18|Gcdh|Ggt1|Ncf1|Edn1|Cyp1b1|Alox5|Tlr2|Pdpn|Hpgds|Tnfrsf1a|Dgat2|Acsl4|Ptgs2|Daglb|Alox5ap|Ggt5|Cyp2a12|Cd74|Oxct2b|Ptges|Sstr4|Mgll|Cyp2c40|Sphk1
GO Process	GO.0001655	urogenital system development	0.0214	324	68	Sox9|Hoxc11|Hoxd13|Ace|Plaur|Tgfb1|Shh|Pgf|Cd44|Ephb3|Crip1|Bmp7|Slc5a1|Glis2|Lama5|Lgr5|Arg2|Id4|Fgf10|Osr2|Hes1|Adamts1|Rgn|Pcsk5|Rbp4|Gli1|Rdh10|Gsta3|Itga8|Pax8|Bmp2|Car2|Mme|Ret|Kcnj8|Col4a1|Sfrp1|Mmp2|Aldh1a2|Cyp7b1|Hoxa13|Npnt|Dact2|Basp1|Hoxb13|Igf1|Tacstd2|Stat1|Bmper|Prom1|Sox11|Ren1|Grem1|Gata3|Akr1b3|Ahi1|Cxcr2|Tnc|Sulf2|Vcan|Hoxd11|Kif26b|Pdgfra|Cdkn1c|Gcnt4|Gcnt1|Sulf1|Kirrel3
GO Process	GO.0002292	T cell differentiation involved in immune response	0.0214	35	14	Tgfb1|Gadd45g|Il6|Rorc|Clec4e|Clec4d|Eomes|Batf|Spn|Ly9|Fcer1g|Gata3|Il18r1|Il12b
GO Process	GO.0006527	arginine catabolic process	0.0217	9	7	Nos2|Arg1|Arg2|Padi4|Ddah1|Nos3|Nos1
GO Process	GO.0051966	regulation of synaptic transmission, glutamatergic	0.0217	62	20	Ngfr|Egfr|Mapk8ip2|Cdh2|Serpine2|Grik3|Ptgs2|Kmo|Oxtr|Nlgn2|Cnr1|Grik1|Ntrk2|Adora1|Syt1|Adora2a|Grik2|Disc1|Grm4|Grm7
GO Process	GO.0002437	inflammatory response to antigenic stimulus	0.0221	27	12	Tnf|Il2ra|Fcgr1|Il31ra|Icam1|Rasgrp1|Gata3|Oprm1|Cxcr2|Ephb6|Il5ra|Fcgr3
GO Process	GO.0015850	organic hydroxy compound transport	0.0223	112	30	Slc5a8|Slc6a4|Npc2|Emb|Soat2|Rbp4|Msr1|Slc18a2|Abcc2|Tlr2|Slc10a4|Aqp8|Apob|Slc16a1|Slc51a|Slc18a1|Pnlip|Ly6e|Ceacam2|Slc51b|Stard5|Fcer1g|Mapk15|Pgap1|Ceacam1|Abcb11|Cd300a|Fcgr3|Apoe|Soat1
GO Process	GO.0009266	response to temperature stimulus	0.0243	150	37	Ngfr|Ccl2|Sst|Hmox1|Lpl|Trpv2|Abcc2|Il6|Il1r1|Htr2b|Il1a|Cckar|Tfec|Tacr1|St8sia1|Gclc|Ptgs2|Pcsk1n|Trpa1|Cxcr4|Trpv3|Igf1|Cd14|Osm|Cxcl2|Hspa2|Dio2|Adora1|Trpv1|Nos1|Trpm2|Arrb2|Ano1|Ppargc1a|Cdh8|Pirt|Adm
GO Process	GO.0042573	retinoic acid metabolic process	0.0244	16	9	Adh1|Aldh1a3|Rdh10|Aldh1a2|Crabp1|Rbp1|Dhrs9|Adh7|Bco2
GO Process	GO.0050848	regulation of calcium-mediated signaling	0.0262	93	26	Ccl3|Gstm7|Ccl4|Rgn|Cd4|Trem2|Tnf|Jph3|Zap70|Casq2|Lmcd1|Chp2|Cmklr1|Pdk2|Tbc1d10c|Igf1|Cd8a|Prnp|Tmem100|Trdn|Ceacam1|Bst1|Hap1|Cd3e|Itgal|Rit2
GO Process	GO.0017001	antibiotic catabolic process	0.0264	32	13	Adh1|Txnrd1|Akr1c18|Aldh2|Npl|Akr1b8|Aldh3b1|Prdx6|Ugt1a1|Gpx1|Gpx3|Adh7|Renbp
GO Process	GO.0019835	cytolysis	0.0264	20	10	Mmd|Gzmb|Gzmc|Gzma|Reg3g|Mmd2|Prf1|C8g|Fgl2|Lyz2
GO Process	GO.0043551	regulation of phosphatidylinositol 3-kinase activity	0.0264	45	16	Tgfb1|Pik3r5|Pik3r3|Fgr|Vav3|Agap2|Nod2|Vav2|Irs1|Fpr2|Klk1b4|Fgfr3|Ccl21a|Pik3r6|Pdgfra|Ccl21a
GO Process	GO.0055067	monovalent inorganic cation homeostasis	0.0274	109	29	Scnn1g|Fasl|Slc26a3|Atp12a|Pdk4|Edn1|Slc4a8|Slc9a4|Slc11a1|Car2|Gpr89|Atp6v0d2|Chp2|Atp6v0a4|Pdk2|Atp1b2|Slc26a1|Kcna5|Slamf8|Car12|Slc4a2|Scnn1a|Slc8a1|Ttpa|Slc4a11|Car4|Dmxl2|Slc26a2|Slc4a4
GO Process	GO.0051187	cofactor catabolic process	0.0279	41	15	Cyp4f18|Hmox1|Ggt1|Ncf1|Txnrd1|Aldh1l2|Chac1|Ggt7|Art2b|Prdx6|Ggt5|Ggt6|Gpx1|Gpx3|Cubn
GO Process	GO.0014066	regulation of phosphatidylinositol 3-kinase signaling	0.0289	84	24	Sox9|Ncf1|Egfr|Hcls1|Serpine2|Myoc|Pdgfc|Hgf|Fgr|Csf3|Ccl5|Agap2|Ptpn13|Pik3ap1|Igf1|Ppp1r16b|Lep|Ntrk2|Ceacam1|Rasgrp1|Selp|Pdgfd|Prr5l|Nlrc3
GO Process	GO.0042391	regulation of membrane potential	0.0296	384	77	Ngfr|Nalcn|Slc26a3|Stx1a|Ctns|Nrcam|Asic2|Edn1|Chrna2|Mapk8ip2|Ehd3|Tnf|Il6|Cnga3|Myoc|Casq2|Grik3|Scarb2|Clcn1|Tacr1|Kcnj8|Fgf13|Kcnj5|Chrna3|Chrnb4|Hcn4|Gclc|Cck|Gabrb3|Kcnk9|Kcnh3|Trpa1|Ank2|Rims4|Atp1b2|Rims2|Slc26a1|Kcnk13|Nlgn2|Best2|P2rx2|Kcna5|Cnr1|Grin2b|Abat|Gja1|Slc8b1|Scn11a|Kcnip1|Grik1|Kcnh1|Slc25a36|Adora1|Slc8a1|Gpr88|Kcnc2|Trdn|Grid2|Cnr2|Scn9a|Trpv1|Rapgef4|Adora2a|Grik2|Oprm1|S…
GO Component	GO.0098636	protein complex involved in cell adhesion	0.0309	32	13	Itgb2|Itgb7|Itgae|Ctla4|Itga8|Itgav|Emilin1|Itgad|Itgax|Itga2|Itgam|Cd80|Itgal
GO Process	GO.0003012	muscle system process	0.0318	215	48	Tmod4|Adora2b|Arg2|Chga|Edn1|Htr2b|Myoc|Casq2|Nos3|Cd38|Clcn1|Tacr1|Kcnj8|Ednra|Il15|Kcnj5|Chrnb4|Ptger3|Trpa1|Rcsd1|Ank2|Npy1r|Cxcr4|P2rx2|Kcna5|Igf1|Lep|Synm|Adora1|Slc8a1|Trdn|Tnnc2|Trpv1|Nos1|Sulf2|Tnnt2|Cacna1d|Smpx|Obsl1|Scn5a|Rgs2|Ppargc1a|Sorbs2|Tnni1|Htr7|Mybpc2|Tifab|Sulf1
GO Process	GO.0007229	integrin-mediated signaling pathway	0.0318	70	21	Itgb2|Itgb7|Itgae|Lama5|Madcam1|Itga8|Itgav|Fgr|Tyrobp|Itgad|Itgax|Vav3|Fermt3|Sema7a|Itga2|Itgam|Fcer1g|Col3a1|Plek|Itgal|Txk
GO Process	GO.0050890	cognition	0.0318	302	63	Dbh|Lamb1|Amph|Ctns|Vip|Nts|Egfr|Slc6a4|Lgmn|Mapk8ip2|Drd3|Slc11a2|Gtf2a1l|Syt4|Jph3|Prkar1b|Chst10|Itga8|Mdk|Snap25|Il1b|Tlr2|Foxp2|Tacr1|Fgf13|St3gal4|Ptgs2|Cyp7b1|Hrh2|Brsk1|Sobp|Sct|Ttbk1|Camk4|Kcnab1|Gpr110|C1ql1|Oxtr|Cnr1|Igf1|Grin2b|Chl1|Cebpb|Chat|Pirb|Sorcs3|Ntrk2|Ndrg4|Adora1|Gpr88|Prnp|Synpo|Elavl4|Slc1a4|Glp1r|Cntnap2|Grm4|Adcy3|Htr7|Tifab|Apoe|Grm7|Tac1
GO Process	GO.0071773	cellular response to BMP stimulus	0.0318	90	25	Sox9|Bmp8b|Tgfb1|Gdf15|Chrd|Bmp7|Phox2b|Gata5|Vsir|Fst|Bmp2|Tgfbr3|Zcchc18|Sfrp1|Sostdc1|Lefty1|Adamts12|Pdcd4|Tmem100|Id1|Gata3|Adamts7|Runx2|Zcchc12|Slc39a5
GO Process	GO.0002021	response to dietary excess	0.033	25	11	Pparg|Bmp8b|Gdf15|Clic5|Cckar|Pcsk1n|Lep|Sgip1|Trpv1|Ppargc1a|Apoe
GO Process	GO.0044706	multi-multicellular organism process	0.0334	182	42	Ccl2|Tgfb1|Lamb1|Pgf|Tead4|Mmp9|Arg1|Stc2|Havcr2|Slc6a4|Akr1c18|Edn1|Hexb|Irg1|Vdr|Pcsk5|Abcc2|Igfbp5|Serpine2|Cd38|Tacr1|A2m|Acsl4|Mmp2|Ptgs2|Adra2a|Prdm14|Sh3pxd2b|Igfbp2|Oxtr|Itga2|Cnr1|Gja1|Lep|Ptafr|H2-Q7|Pappa|Akr1b3|Prdm1|Lgals9|Rgs2|Adm
GO Process	GO.0016042	lipid catabolic process	0.0336	216	48	Acap1|Pla1a|Cyp4f18|Gcdh|Lpl|Hsd11b1|Akr1c18|Aoah|Eci3|Hexb|Pla2g7|Cyp1b1|Clps|Pnliprp2|Cps1|Plcd4|Pla2g2f|Pla2g2d|Smpdl3b|Plbd1|Mt3|Apoc3|Crabp1|Apob|Akr1b8|Daglb|Neu3|Nceh1|Pnpla1|Pnlip|Irs1|Pld4|Lep|Prdx6|Aspg|Plcg2|Adora1|Plcb2|Plch2|Pla2g2c|Spp1|Mgll|Bco2|Lpin2|Acox2|Neu2|Abhd6|Apoe
GO Process	GO.0031099	regeneration	0.0339	149	36	Ccl2|Ace|Tgfb1|Pgf|Hmox1|Il10|Vtn|Egfr|Fgf10|Nefl|Rgn|Gli1|Hgf|Ptpru|Cxcl5|F7|Mmp2|Nnmt|Nov|Igf1|Gja1|Gfap|Cebpb|Eno3|Ugt1a1|Gpx1|Gap43|Tnc|Sulf2|Fzd7|Lcp1|Rtn4rl2|Apod|Txk|Apoe|Adm
GO Process	GO.2000379	positive regulation of reactive oxygen species metabolic process	0.0339	101	27	Itgb2|Tgfb1|Egfr|Akr1c18|Irg1|Ripk3|Rgn|Xdh|Cyp1b1|Aif1|Tnf|Il6|Il1b|Ptx3|Tlr2|Ddah1|Cxcl1|Klrk1|Ptgs2|Zc3h12a|Thbs1|Fpr2|Lep|Itgam|Icam1|Trpv1|Oprm1
GO Component	GO.0030139	endocytic vesicle	0.0362	175	41	Ngfr|Ccl2|Cybb|Rab11fip4|Egfr|Evl|Amn|Drd3|Hrg|Ehd3|Ctla4|Slc11a1|Tlr2|Coro1a|Was|Rab8b|Stx11|Fmnl1|Rab9b|Irgm1|Cdc42ep2|Cemip|Ffar4|Lck|Pld4|H2-Q7|Sgip1|Dysf|Dmbt1|Tlr9|Cubn|Snap91|B2m|H2-T3|Adam8|Arrb2|Capg|Tap1|H2-Q10|H2-Q6|Slc18a3
GO Component	GO.0034774	secretory granule lumen	0.0362	10	7	Dbh|Prtn3|Pcsk1|Pcsk2|Serpini1|Gcg|Grp
GO Component	GO.0048787	presynaptic active zone membrane	0.0362	10	7	Stx1a|Cdh2|Snap25|Snap91|Stx1b|Grm4|Grm7
GO Process	GO.0033089	positive regulation of T cell differentiation in thymus	0.0365	14	8	Shh|Il7r|Il1b|Il2rg|Vnn1|Rasgrp1|Adam8|Foxp3
GO Process	GO.0046006	regulation of activated T cell proliferation	0.0373	34	13	Il12rb1|Cd274|Arg1|Ripk3|Il2ra|Ido1|Igfbp2|Igf1|Jak3|Cd86|Prnp|Pdcd1lg2|Il12b
GO Function	GO.0001540	amyloid-beta binding	0.0381	52	18	Ngfr|Itgb2|Msr1|Marco|Fcgr2b|Olfm1|Tlr2|Apba2|Fbxo2|Gsap|Itga2|Ldlrad3|Pirb|Col25a1|Prnp|Cd74|Dlgap3|Apoe
GO Process	GO.0046717	acid secretion	0.0382	57	18	Ace|Nos2|Drd3|Abcc2|Slc9a4|Slc6a9|Pla2g2f|Pla2g2d|Cckar|Aqp8|Hrh2|Slc51a|Slc51b|Lep|Ntrk2|Trpv1|Abcb11|Pla2g2c
GO Process	GO.0048535	lymph node development	0.0393	30	12	Tgfb1|Il7r|Ripk3|Cxcl13|Rorc|Pdpn|Il15|Flt3|Jak3|Ccl21a|Ccr7|Ccl21a
GO Process	GO.0002440	production of molecular mediator of immune response	0.0402	72	21	Il7r|Mmp7|Chga|Il18rap|Slc11a1|Tlr2|Cd27|Btk|Tnfsf13b|Crlf2|Trem1|Batf|H2-Ab1|Nod2|Gapt|Il31ra|Nuggc|Nlrp3|Pou2f2|Il12b|Ptprc
GO Process	GO.0050886	endocrine process	0.0406	48	16	Cpa3|Ace|Tbx3|Edn1|Drd3|Pcsk5|Nos3|Trpv6|Tacr1|Avpr2|Inhba|Oxtr|Ren1|Gata3|Ace2|Rasl10b
GO Process	GO.0032753	positive regulation of interleukin-4 production	0.041	22	10	Havcr2|Il33|Prkcq|Sash3|Cebpb|Fcer1g|Nlrp3|Cd3e|Gata3|Foxp3
GO Process	GO.0051043	regulation of membrane protein ectodomain proteolysis	0.041	22	10	Timp1|Il10|Gpld1|Tnf|Il1b|Tnfrsf1b|Timp4|Adra2a|Adam8|Apoe
GO Process	GO.0002444	myeloid leukocyte mediated immunity	0.0411	39	14	Ccl3|Ace|Ncf1|Chga|Fcgr1|Btk|Trem1|Stx11|Cd300lb|Milr1|Myo1f|Rasgrp1|Cd300a|Fcgr3
GO Component	GO.0001772	immunological synapse	0.0424	34	13	Havcr2|Zap70|Prkcq|Rhoh|Coro1a|Cd53|Rltpr|Lck|Icam1|Cd3e|Itgal|Fyb2|Scimp
GO Process	GO.0048017	inositol lipid-mediated signaling	0.0436	58	18	Adap2|Pik3r5|Edn1|Csf1r|Htr2b|Ltk|Igf1|Car8|Irs1|Npr3|Ptafr|Kcnh1|Pik3r6|Gata3|Pik3cd|Nyap1|Pdgfra|Pirt
GO Process	GO.0002220	innate immune response activating cell surface receptor signaling pathway	0.0443	5	5	Fcna|Tlr2|Klrk1|Ffar2|Klre1
GO Process	GO.0002833	positive regulation of response to biotic stimulus	0.0443	44	15	Cd274|Arg1|Havcr2|Ly86|Irg1|Hrg|Xcl1|Tlr2|Cxcl1|Klrk1|Ripk2|Nlrp10|Nod2|Lgals9|Il12b
GO Process	GO.0022600	digestive system process	0.0443	63	19	Sox9|Slc5a1|Pbld1|Vdr|Drd3|Fabp2|Rbp4|Slc9a4|Cckar|Hrh2|Nod2|Pnlip|Mogat2|Npr3|Lep|Tlr9|Tifab|Muc6|Muc2
GO Function	GO.0008528	G protein-coupled peptide receptor activity	0.0444	112	30	Gal|Ccr1|Gpr37l1|Cckar|Tacr1|Avpr2|Ednra|Ccr3|Cysltr2|Npy6r|Bdkrb1|Npy1r|Npbwr1|Ramp3|Oxtr|Ltb4r1|Fpr1|Cxcr4|Cxcr6|Fpr2|Npr3|Gpr84|Ccr7|Oprm1|Cxcr2|Sstr4|Ccr5|Glp1r|Mchr1|Ccr2
GO Process	GO.0002246	wound healing involved in inflammatory response	0.0453	8	6	Clec10a|Cd44|Hmox1|Timp1|Il1a|Ccr2
GO Process	GO.0043615	astrocyte cell migration	0.0453	8	6	Ccl2|Ccl12|Ccl3|Hexb|Mmp14|Apcdd1
GO Process	GO.0050798	activated T cell proliferation	0.0453	8	6	Itgb2|Itgad|Itgam|Itgal|Ephb6|Satb1
GO Process	GO.1905521	regulation of macrophage migration	0.0466	31	12	Ccl2|Emilin1|Cmklr1|Ccl5|Thbs1|C3ar1|Slamf8|Mmp14|Ccl21a|Ccr7|C5ar1|Ccl21a
GO Process	GO.0002716	negative regulation of natural killer cell mediated immunity	0.0473	15	8	Havcr2|Cd96|Klrb1b|Klre1|Ceacam1|Lgals9|Arrb2|Tap1
GO Process	GO.0032230	positive regulation of synaptic transmission, GABAergic	0.0473	15	8	Car2|Tacr1|Oxtr|Nlgn2|Grik1|Hap1|Adora2a|Tac1
GO Process	GO.0007167	enzyme linked receptor protein signaling pathway	0.0486	512	96	Ccl2|Sox9|Bmp8b|Tgfb1|Hck|Gdf15|Pgf|Sh2b2|Ephb3|Chrd|Bmp7|Eng|Fgfrl1|Ly6g6e|Ptk6|Pdk4|Vsir|Egfr|Gpld1|Fgf10|Fst|Dok2|Emr4|Csf1r|Zap70|Myoc|Ltk|Bmp2|Pdgfc|Pik3r3|Hgf|Fgr|Klb|Tgfbr3|Ret|Btk|Zcchc18|Eif4ebp1|Col4a1|Col4a2|Plat|Chrna3|Ntrk3|Flt3|Sostdc1|Afp|Lefty1|Pdk2|Appl1|Shc4|Ubash3b|Inhbb|Nceh1|Inhba|Ror1|Pilra|Wfikkn2|Lcp2|Igf1|Jak3|Epha5|Eid2|Irs1|Lck|Epha6|Pdcd4|Efna5|Ntrk2|Fes|Alk|Fgfr3|Col3…
GO Component	GO.0043230	extracellular organelle	0.0489	93	25	Scnn1g|Fasl|Ace|Krt13|Cd274|Slc11a2|Syt4|Myoc|Il1b|Gbp5|Alpl|Iigp1|Cd9|Rap2b|Prom1|Scnn1a|Icam1|Cd86|Cubn|Bhmt|Car4|Cd47|Gbp3|Aoc1|Gbp2
GO Process	GO.0032354	response to follicle-stimulating hormone	0.0495	19	9	Akr1c18|Tgfbr3|Asns|Gclc|Inhba|Epha5|Efna5|Pappa|Ppargc1a
GO Process	GO.0032692	negative regulation of interleukin-1 production	0.0495	23	10	Il1r2|Zc3h12a|Nr1h4|Aqp4|Ceacam1|Mefv|Nlrp3|Arrb2|Nlrp12|Nlrc3
GO Process	GO.0043032	positive regulation of macrophage activation	0.0495	23	10	Lbp|Il10|Havcr2|Il33|Il4ra|Ttbk1|Thbs1|Itgam|Il1rl1|Lgals9
GO Process	GO.0045589	regulation of regulatory T cell differentiation	0.0495	23	10	Tgfb1|Cd44|Ctla2a|Ctla4|Il2rg|Socs1|Rltpr|Lck|Lgals9|Foxp3
GO Process	GO.0060548	negative regulation of cell death	0.0495	966	167	Ngfr|Ccl12|Ckmt1|Sox9|Plaur|Angptl4|Shh|Hck|Ier3|Nqo1|Il7r|Cd44|Wisp1|Hmox1|Tnfsf14|Bmp7|Timp1|Il10|Mmp9|Tbx3|Pdk4|Vip|Egfr|Rffl|Asic2|Ngb|Arg2|Lgmn|Chga|Edn1|Fgf10|Nefl|Spry2|Fam134b|Grina|Mapk8ip2|Drd3|Hcls1|Rgn|Pim1|Aif1|Tnf|Csf1r|Il6|Tmem14a|Slc40a1|Htr2b|Pdcd1|Gpr37l1|Fcgr2b|Prkcq|Pax8|Itgav|Mdk|Ell3|Ltk|Il1b|Wisp2|Rorc|Fmn2|Pdpn|Tnfrsf1b|Hgf|Draxin|Cd38|Tgfbr3|Aldh2|Asns|Gpnmb|Cd27|Tnfrsf1a…
GO Process	GO.1903306	negative regulation of regulated secretory pathway	0.0495	23	10	Hmox1|Syt4|Adra2a|Ceacam1|Cd300a|Lgals9|Trim9|Cd84|Ccr2|Dos

## Sheet: IPA-Colon
Terms	Categories	Range of B-H p-values	Molecules
Inflammatory Response	Diseases and Disorders	2,23E-77-2E-18	A2M,ABAT,ABCB11,ABCC2,ABCC9,ABHD6,ACE,ACE2,ACKR1,ACLY,ACOD1,ACOX2,ACPP,ADAM12,ADAM8,ADAMTS1,ADAMTS12,ADAMTS15,ADAMTS3,ADAMTS4,ADAMTS7,ADGRE1,ADGRF5,ADGRG3,ADGRG6,ADM,ADORA1,ADORA2A,ADORA2B,ADRA2A,AHI1,AIF1,AKT3,ALDH2,ALDH3B1,ALK,ALOX5,ALOX5AP,ALPK2,ALPL,ALPP,AMBP,AMPH,ANGPTL4,ANO1,ANTXR1,AOAH,AOC1,APOB,APOBEC3B,APOE,AQP4,ARAP3,ARG1,ARG2,ARHGAP25,ARHGAP45,ARHGAP9,ARHGDIB,ARID5A,ARRB2,ASGR1,ASNS,AT…
Immunological Disease	Diseases and Disorders	2,44E-76-1,01E-18	9930111J21Rik1/Gm12185,9930111J21Rik2,ABCC8,ACE,ACE2,ACKR1,ACLY,ACOX2,ACSL4,ADAM12,ADAM8,ADAMTS4,ADAMTS7,ADGRF5,ADGRG3,ADGRG6,ADH1C,ADM,ADORA1,ADORA2A,ADORA2B,ADRA2A,AHI1,AIF1,AKR1B1,AKR1B10,ALDH2,ALOX5,ALOX5AP,ALPK2,ALPL,ANGPTL4,ANO1,AOAH,APBB1IP,APOBR,Apoc3,APOE,Apol7e (includes others),ARG1,ARHGAP15,ARHGDIB,ARID3A,ARID5A,ARL4C,ARRB2,Art2b,ASNS,ATP2B2,B2M,B3GNT5,B4GALNT1,BATF,BATF3,BC023105,BCL…
Metabolic Disease	Diseases and Disorders	5,62E-75-7,59E-71	9930111J21Rik1/Gm12185,9930111J21Rik2,A2M,ABCC8,ABCC9,ACACB,ACE,ACE2,Acnat1/Acnat2,ACSM3,ADCYAP1R1,ADM,ADORA1,ADORA2A,ADORA2B,ADRA2A,AEBP1,AGAP2,AHI1,AIF1,AKR1B1,Akr1c14,AKR1C3,AKT3,ALDH2,ALOX5AP,ALPL,AMBP,ANGPTL4,AOC1,APLN,APOB,APOBR,Apoc3,APOD,APOE,Apol7e (includes others),APPL1,ARG1,ARHGAP15,Art2b,ASPRV1,ATP11A,AVPR2,B2M,BATF3,BB123696,BC023105,BHMT,BMP2,BMP7,BTN1A1,BTNL2,C1orf162,C1QA,C1S,C2,…
Organismal Injury and Abnormalities	Diseases and Disorders	5,62E-75-1,89E-18	9930111J21Rik1/Gm12185,9930111J21Rik2,A2M,ABAT,ABCA12,ABCB11,ABCC2,ABCC5,ABCC8,ABCC9,ABCG4,ABHD15,ABHD6,ABO,ABTB2,ACACB,ACAP1,ACAP2,ACE,ACE2,ACKR1,ACLY,Acnat1/Acnat2,ACOX2,ACPP,ACSBG1,ACSF2,ACSL4,ACSM3,ACSS2,ACTG2,ADAM12,ADAM23,ADAM28,ADAM8,ADAMTS1,ADAMTS12,ADAMTS15,ADAMTS3,ADAMTS4,ADAMTS7,ADAMTSL2,ADAMTSL4,ADAP2,ADCY2,ADCY3,ADCY4,ADCYAP1R1,ADD3,ADGRE1,ADGRF1,ADGRF5,ADGRG3,ADGRG6,ADH1C,ADH7,ADM,A…
Endocrine System Disorders	Diseases and Disorders	1,72E-74-1,54E-20	9930111J21Rik1/Gm12185,9930111J21Rik2,A2M,ABAT,ABCA12,ABCB11,ABCC2,ABCC5,ABCC8,ABCC9,ABCG4,ABHD15,ABHD6,ABO,ABTB2,ACACB,ACAP1,ACAP2,ACE,ACE2,ACLY,Acnat1/Acnat2,ACOX2,ACPP,ACSBG1,ACSF2,ACSL4,ACSM3,ACSS2,ACTG2,ADAM12,ADAM23,ADAM28,ADAMTS1,ADAMTS12,ADAMTS15,ADAMTS3,ADAMTS4,ADAMTS7,ADAMTSL2,ADAMTSL4,ADAP2,ADCY2,ADCY3,ADCY4,ADCYAP1R1,ADD3,ADH7,ADORA1,ADORA2A,ADORA2B,ADRA2A,ADSS1,AEBP1,AFP,AGAP2,AHI1,A…
Gastrointestinal Disease	Diseases and Disorders	1,72E-74-1,66E-18	9930111J21Rik1/Gm12185,9930111J21Rik2,A2M,ABAT,ABCA12,ABCB11,ABCC2,ABCC5,ABCC8,ABCC9,ABCG4,ABHD15,ABHD6,ABO,ABTB2,ACACB,ACAP1,ACAP2,ACE,ACE2,ACKR1,ACLY,Acnat1/Acnat2,ACOX2,ACPP,ACSBG1,ACSF2,ACSL4,ACSM3,ACSS2,ACTG2,ADAM12,ADAM23,ADAM28,ADAM8,ADAMTS1,ADAMTS12,ADAMTS15,ADAMTS3,ADAMTS4,ADAMTS7,ADAMTSL2,ADAMTSL4,ADAP2,ADCY2,ADCY3,ADCY4,ADCYAP1R1,ADD3,ADGRE1,ADH1C,ADH7,ADM,ADORA1,ADORA2A,ADORA2B,ADRA2A…
Dermatological Diseases and Conditions	Diseases and Disorders	9,14E-74-5,18E-19	A2M,ABAT,ABCA12,ABCB11,ABCC2,ABCC8,ABCC9,ABCG4,ABHD15,ABHD6,ABO,ABTB2,ACACB,ACAP1,ACAP2,ACE,ACE2,ACOX2,ACPP,ACSBG1,ACSF2,ACSL4,ACSM3,ADAM12,ADAM23,ADAM28,ADAMTS12,ADAMTS15,ADAMTS3,ADAMTS4,ADAMTS7,ADAMTSL2,ADAMTSL4,ADAP2,ADCY3,ADCY4,ADCYAP1R1,ADD3,ADH7,ADORA1,ADORA2A,ADSS1,AEBP1,AFP,AGAP2,AHI1,AHNAK2,AIF1,AKNA,AKR1B1,AKR1B10,AKR1C3,AKT3,ALAS1,ALDH1A2,ALDH1L2,ALDH2,ALK,ALOX5,ALPK2,ALPL,ALPP,AMBP,AM…
Infectious Diseases	Diseases and Disorders	1,03E-70-5,56E-26	ABAT,ABO,ACKR1,ADCYAP1R1,ADRA2A,AKNA,APOE,AQP4,ASGR1,B2M,BATF3,BCL2A1,Bst2,C1QA,C3,C4A/C4B,C5AR1,CAPG,CARD9,Casp12,Ccl2,CCL3L3,CCR1,CCR2,CCR5,CCR7,CD14,CD200R1,Cd209b,Cd209d,CD274,CD4,CD40,CD44,CD47,CD74,CD8A,CEACAM1,CEBPB,CERS3,CFD,CH25H,CHIT1,CHRNA3,CHRNB4,CIITA,CISH,CLEC4D,CLEC4E,CLEC6A,CLEC7A,CSF2RB,CSF3,CSF3R,CXCL10,CXCL16,CXCL6,CXCR2,CXCR4,CYBB,EIF4EBP1,FCER1G,FCGR1A,FCGR2A,FCGR2B,Fcna,FES,…
Cancer	Diseases and Disorders	3,43E-69-1,89E-18	A2M,ABAT,ABCA12,ABCB11,ABCC2,ABCC5,ABCC8,ABCC9,ABCG4,ABHD15,ABHD6,ABO,ABTB2,ACACB,ACAP1,ACAP2,ACE,ACE2,ACKR1,ACLY,ACOX2,ACPP,ACSBG1,ACSF2,ACSL4,ACSM3,ACSS2,ACTG2,ADAM12,ADAM23,ADAM28,ADAM8,ADAMTS1,ADAMTS12,ADAMTS15,ADAMTS3,ADAMTS4,ADAMTS7,ADAMTSL2,ADAMTSL4,ADAP2,ADCY2,ADCY3,ADCY4,ADCYAP1R1,ADD3,ADGRF1,ADGRF5,ADGRG6,ADH1C,ADH7,ADM,ADORA1,ADORA2A,ADORA2B,ADRA2A,ADSS1,AEBP1,AFP,AGAP2,AHI1,AHNAK2,AIF…
Connective Tissue Disorders	Diseases and Disorders	5,36E-55-1,28E-19	ABCC2,ACE,ACLY,ACOX2,ACSL4,ADAM12,ADAM8,ADAMTS1,ADAMTS12,ADAMTS15,ADAMTS3,ADAMTS4,ADAMTS7,ADGRG6,ADM,ADORA2A,ADRA2A,AHI1,AIF1,ALDH2,ALOX5,ALOX5AP,ALPK2,ALPL,APOE,ARAP3,ARG1,ARHGDIB,ASNS,ATP2B2,B2M,BDKRB1,BGN,BHMT,BMP2,BTNL2,C19orf57,C1QA,C1QB,C1R,C1S,C2,C3,C3AR1,C3orf67,C4A/C4B,C5AR1,C6,C9orf152,CA2,CACNA1D,CAMK2B,CASP4,CCL11,CCL19,Ccl2,CCL2,CCL21,CCL22,CCL3L3,CCL4,CCL5,Ccl7,Ccl8,Ccl9,CCR1,CCR2,C…
Inflammatory Disease	Diseases and Disorders	5,36E-55-5,18E-19	ABAT,ABCB11,ABCC2,ABHD6,ACE,ACE2,ACKR1,ACLY,ACOX2,ACSL4,ADAM12,ADAM8,ADAMTS1,ADAMTS12,ADAMTS15,ADAMTS3,ADAMTS4,ADAMTS7,ADGRE1,ADGRG6,ADM,ADORA1,ADORA2A,ADORA2B,ADRA2A,AHI1,AIF1,AKR1B10,ALDH2,ALOX5,ALOX5AP,ALPK2,ALPL,ALPP,AMBP,ANO1,ANTXR1,APOB,APOE,ARAP3,ARG1,ARG2,ARHGDIB,ARID5A,ARRB2,ASNS,ATP2B2,B2M,B3GNT6,BATF,BDKRB1,BGN,BHMT,BMERB1,BMP2,BTN1A1,BTNL2,C19orf57,C1QA,C1QB,C1R,C1S,C2,C3,C3AR1,C3orf6…
Skeletal and Muscular Disorders	Diseases and Disorders	5,36E-55-1,28E-19	ABCC2,ABCC8,ABCC9,ACE,ACE2,ACLY,ACOX2,ACSL4,ADAM12,ADAM8,ADAMTS1,ADAMTS12,ADAMTS15,ADAMTS3,ADAMTS4,ADAMTS7,ADGRG6,ADM,ADORA1,ADORA2A,ADORA2B,ADRA2A,AHI1,AIF1,ALDH2,ALOX5,ALOX5AP,ALPK2,ALPL,APOD,APOE,ARAP3,ARG1,ARHGDIB,ASNS,ATP2B2,B2M,BDKRB1,BGN,BHMT,BMP2,BTNL2,C19orf57,C1QA,C1QB,C1QTNF1,C1R,C1S,C2,C3,C3AR1,C3orf67,C4A/C4B,C5AR1,C6,C9orf152,CA12,CA2,CA4,CA5B,CACNA1D,CAMK2B,CASP4,CCL11,CCL19,Ccl2,C…
Respiratory Disease	Diseases and Disorders	2,2E-38-2,83E-19	ABAT,ABCA12,ABCB11,ABCC2,ABCC5,ABCC9,ABHD6,ABO,ACE,ACE2,ACKR1,ACLY,ACOX2,ACSS2,ADAM12,ADAM23,ADAM28,ADAM8,ADAMTS1,ADAMTS12,ADAMTS3,ADAMTS7,ADCY2,ADCY4,ADCYAP1R1,ADGRF1,ADH1C,ADM,ADORA1,ADORA2A,ADORA2B,ADRA2A,AHI1,AHNAK2,AKR1B1,AKR1B10,AKR1C3,AKT3,ALDH1A3,ALDH1L2,ALDH2,ALK,ALOX5,ALPK2,ALPP,AMBP,AMPH,ANGPTL4,ANKRD24,ANO1,ANTXR1,ANXA9,AOAH,APBB1IP,APLN,APOB,APOBEC3B,APOBR,APOD,APOE,AQP8,ARG1,ARG2,AR…
Neurological Disease	Diseases and Disorders	4,13E-36-2,3E-19	ABAT,ABCC8,ABHD6,ACE,ACE2,ADAMTS4,ADCY3,ADGRG6,ADH7,ADM,ADORA2A,ADORA2B,ADRA2A,AHI1,AIF1,AKT3,ALK,ALOX5,ALPL,AMPH,ANGPTL4,Ank2,AP3B2,APOB,APOE,AQP4,ARG1,ARID5A,ARNT2,ASIC2,ATP1B2,ATP2B2,ATP6V0A4,B2M,B4GALNT1,BATF,BHLHE22,BRSK1,BRSK2,BTN1A1,C11orf96,C1QA,C1QB,C3,C3AR1,C4A/C4B,C6,CA12,CA2,CA4,CA5B,CACNA1D,CAMK4,CAMKK2,CARTPT,Casp12,CASP4,CBLN3,CCKAR,CCL11,Ccl2,CCL3L3,CCL5,CCR1,CCR2,CCR5,CCR7,CD200,…
Cardiovascular Disease	Diseases and Disorders	2,16E-33-4,32E-20	ABCC8,ABCC9,ABO,ACE,ACE2,ADAM8,ADAMTS7,ADAP2,ADGRF5,ADM,ADORA1,ADORA2A,ADORA2B,ADRA2A,ALOX5,ALOX5AP,AMPH,ANGPTL4,ANKRD29,APLN,APOB,APOD,APOE,AQP4,ARG2,ARHGDIB,ARID5A,ARL4C,ASTN2,AVPR2,B2M,BDKRB1,BMP7,C1QA,C1QTNF1,C3,C3AR1,C4A/C4B,C5AR1,C6,CA12,CA2,CA4,CA5B,CACNA1D,CAPG,CARTPT,Ccl2,CCL2,CCL3L3,CCL5,Ccl7,CCN3,CCR1,CCR2,CCR5,CD14,CD163,CD38,CD4,CD40,CD44,CD47,CD53,CD68,CDH2,CEMIP,CFH,CHI3L1,CHRNA2,C…
Reproductive System Disease	Diseases and Disorders	1,7E-29-8,47E-19	A2M,ABAT,ABCA12,ABCC2,ABCC5,ABCC8,ABCC9,ABCG4,ABHD15,ABHD6,ABO,ACACB,ACE,ACE2,ACLY,ACOX2,ACPP,ACSF2,ACSL4,ACSM3,ACSS2,ACTG2,ADAM12,ADAM23,ADAM28,ADAMTS1,ADAMTS12,ADAMTS15,ADAMTS3,ADAMTS4,ADAMTS7,ADAMTSL4,ADAP2,ADCY2,ADCY3,ADCY4,ADCYAP1R1,ADD3,ADGRF5,ADGRG6,ADM,ADORA1,ADORA2A,ADORA2B,ADRA2A,ADSS1,AEBP1,AFP,AGAP2,AHNAK2,AIF1,AK3,AKNA,AKR1B1,AKR1C3,AKT3,ALAS1,ALDH1A2,ALDH1A3,ALDH1L2,ALDH2,ALK,ALOX5,…
Antimicrobial Response	Diseases and Disorders	1,66E-26-1,14E-18	ABCC9,ADAMTS4,APOBEC3B,BATF3,Bst2,CARD9,CCL11,CCL19,CCL22,CCL4,CCL5,CCR7,CD207,Cd209b,Cd209d,CD40,CD86,CD8A,CEBPB,CFP,CHGA,CHIT1,CLEC4D,CLEC4E,CLEC6A,CXCL10,CXCL13,Cxcl9,CXCR4,DTX3L,DUOX2,EGFR,FCER1G,FCGR1A,FGR,Hamp/Hamp2,HCK,HLA-A,Hrg,IFI16,Ifi27l2a/Ifi27l2b,IFI44,IFIT1B,IFIT2,IFIT3,Ifitm1,IFITM2,IFITM3,IFNAR2,IL10,IL12B,IL12RB1,IL15,IL17A,IL1B,IL22,IL23R,IL27,IL27RA,IL33,IL6,IRF5,IRGM,ISG15,ITG…
Hepatic System Disease	Diseases and Disorders	2,99E-25-5,26E-19	A2M,ABAT,ABCA12,ABCB11,ABCC2,ABCC5,ABCC8,ABCC9,ABCG4,ABHD6,ACACB,ACE,ACE2,ACKR1,ACLY,ACOX2,ACPP,ACSM3,ACSS2,ACTG2,ADAM12,ADAM23,ADAM28,ADAMTS1,ADAMTS3,ADAMTS4,ADAMTSL4,ADCY2,ADCY4,ADH1C,ADM,ADORA1,ADORA2A,ADORA2B,ADRA2A,AEBP1,AFP,AHI1,AHNAK2,AKNA,AKR1B10,AKR1C3,ALDH1A3,ALDH2,ALOX5,ALPK2,ALPL,ALPP,AMBP,AMIGO2,AMN,AMPH,ANGPTL7,ANKRD10,ANKRD24,ANXA9,AOAH,AP3B2,APBA2,APBB1IP,APC2,APCDD1,APLP1,APOB,AP…
Renal and Urological Disease	Diseases and Disorders	4,13E-24-4,13E-24	ABAT,ACE,ADM,ADORA1,ADORA2A,ADRA2A,ALOX5,AMBP,APOE,AVPR2,B2M,BDKRB1,BMP7,C1QA,C3,C3AR1,C4A/C4B,C5AR1,CA4,CAMK4,Ccl2,CCR1,CCR2,CD44,CFH,CFP,CSF3,CYBB,EDN1,FCGR1A,FCGR2A,FGR,FUT4,FYB1,GABRB1,GABRB3,GABRG3,GAD2,GGT1,GRIN2B,GRIN3A,HCK,HGF,HMOX1,ICAM1,IGF1,IL10,IL12B,IL1R1,IL6,KLRB1,LCN2,LCP2,LEP,LYZ,MDK,MME,NLRP3,NOD2,NOS2,NOS3,PDE11A,PDE4B,PDE7A,PLAT,PLAUR,POU2F2,PREX1,PROC,REN,RGCC,RIPK2,RIPK3,SCN5…
Ophthalmic Disease	Diseases and Disorders	1,02E-23-1,02E-23	B2M,C3,CCL11,CCL19,Ccl2,CCL21,CCL22,CCL3L3,CCL4,CCL5,Ccl7,Ccl9,CCR5,CCR7,CD40,CD68,CXCL10,CXCL13,CXCL3,CXCL6,CXCR4,EDN1,ETV5,F7,FASLG,GBP2,HGF,HP,IFIT3,IFITM2,IFITM3,IL10,IL11,IL12B,IL17A,IL1A,IL4R,IL6,KLRB1,LEP,MATK,MMP9,OSM,PSMB8,RORC,SATB1,SOCS3,SPP1,STAT1,STAT4,TIMP1,TLR2,TLR8,TLR9,TNFRSF17,TNFSF10,TNFSF13B,VCAM1,XCL1
Nutritional Disease	Diseases and Disorders	6,65E-23-5,35E-19	ABAT,ABCC8,ACACB,ACE,ACE2,ADAM12,ADAMTS1,ADCY3,ADGRE1,ADH1C,ADH7,ADORA1,ADORA2A,ADRA2A,AEBP1,AKR1B1,ALDH2,ANGPTL4,Ank2,APLN,APOB,Apoc3,APOE,ASB4,ATP12A,B3GNT5,BMP7,C1QTNF1,C3,C3orf67,CA12,CA2,CA4,CA5B,CACNA1D,CAMKK2,CARTPT,Ccl2,CCL2,CCL5,CCR2,CCR5,CD14,CD163,CD200,CD38,CD44,CD68,CDX2,CEACAM1,CEBPB,Ces1g,CHRNA2,CHRNA3,CHRNB4,CIDEC,CMKLR1,CNR1,CNR2,CPXM1,CSF1R,CTSC,CXCL10,CXCL2,CXCL3,CXCR4,DGAT2,DL…
Hematological Disease	Diseases and Disorders	5,72E-21-1,02E-18	ABAT,ABCA12,ABCB11,ABCC2,ABCC9,ABO,ACE,ACSL4,ACSM3,ADAM12,ADAM28,ADAMTS12,ADAMTS15,ADAMTS3,ADAMTS7,ADCY3,ADCY4,ADCYAP1R1,ADORA1,ADORA2A,AHI1,AHNAK2,AKT3,ALAS1,ALDH1L2,ALDH2,ALK,ALOX5,ALPL,ALPP,AMPH,ANGPTL4,ANO1,ANTXR1,APCDD1,APLP1,APOB,APOBEC3B,APOE,ARG1,ARHGAP15,ARHGAP9,ARID3A,ARNT2,ARSI,ASAP3,ATP11A,ATP2B2,ATP2C2,ATP6V0A4,ATP6V0D2,AXIN2,B2M,B4GALNT1,B4GALNT2,B4GALNT3,BASP1,BATF,BCAN,BCAT1,BCL2A…
Hypersensitivity Response	Diseases and Disorders	1,46E-18-1,46E-18	ALPP,ARRB2,C3,CCL11,CCL19,Ccl2,CCL2,CCL21,CCL28,CCL4,CCL5,CCR1,CCR3,CD300LF,CD47,CD48,Chil3/Chil4,CXCL10,CXCL2,Cxcl9,FABP4,FPR1,HCK,ICOS,ID1,IL10,IL12B,IL16,IL1B,IL1RL1,IL22,IL27RA,IL2RB,IL33,IL4R,ITGB2,ITK,LTF,MMP8,OSM,PIK3CD,PLA2G7,PLAUR,PPARG,PTGIR,RUNX3,SIGLEC8,SIRPA,SPI1,TNF,TNFRSF9,VCAM1,WAS
Cellular Movement	Molecular and Cellular Functions	7,33E-92-1,46E-18	A2M,ABHD6,ACE,ACKR1,ACSL4,ADAM12,Adam1a,ADAM8,ADAMTS1,ADAMTS7,ADCY3,ADCYAP1R1,ADGRF5,ADGRG3,ADGRG6,ADM,ADORA1,ADORA2A,ADORA2B,ADRA2A,AFP,AGAP2,AIF1,AKR1B1,AKT3,ALDH2,ALK,ALOX5,ALOX5AP,ALPL,ALPP,ANGPTL4,ANTXR1,APBB1IP,APLN,APOB,APOE,APPL1,AQP4,AQP8,ARAP3,ARG1,ARHGAP25,ARHGDIB,ARHGEF4,ARL4C,ARRB2,ASNS,ATP1B2,BATF,BCAN,BCAT1,BDKRB1,BGN,BIN2,BMP2,BMP7,BMPER,BST1,BTK,C2,C3,C3AR1,C4A/C4B,C5AR1,C6,CA2,C…
Cell-To-Cell Signaling and Interaction	Molecular and Cellular Functions	1,22E-78-2E-18	A2M,ABAT,ACE,ACKR1,ADAM12,Adam1a,ADAM28,ADAM8,ADD3,ADGRF1,ADGRF5,ADGRG3,ADGRG6,ADORA1,ADORA2A,ADORA2B,ADRA2A,AFP,AKR1B1,AKT3,ALK,ALOX5,ALOX5AP,AMIGO2,AMPH,ANXA9,APBA2,APBB1IP,APLN,APOB,APOE,AQP4,ARAP3,ARG1,ARRB2,ASGR1,ASIC2,B2M,B3GNT6,B4GALNT2,BATF,BATF3,BCAN,BCL2A1,BDKRB1,BGN,BMP2,BMP7,BMPER,BOC,BTK,C1QA,C1QTNF1,C3,C3AR1,C4A/C4B,C5AR1,C6,CA8,CACNA1D,CADM3,CAMK4,CAPG,CARD9,CARTPT,CASP4,CASR,CBLN2…
Cellular Function and Maintenance	Molecular and Cellular Functions	3,25E-69-7,45E-19	A2M,ABCC2,ABCC8,ABCC9,ACACB,ACAP1,ACAP2,ACE,ACKR1,ACLY,ADAM12,ADAMTS1,ADAMTS3,ADAMTS4,ADCY3,ADGRE1,ADGRF1,ADGRF5,ADGRG6,ADM,ADORA1,ADORA2A,ADORA2B,ADRA2A,AGAP2,AHI1,AKR1B1,AKT3,AMPH,ANGPTL4,Ank2,ANO1,ANTXR1,APBB1IP,APC2,APLN,APOE,APOL6,AQP4,ARAP3,ARG1,ARHGAP25,ARHGDIB,ARHGEF4,ARRB2,ASGR1,ASIC2,ATCAY,ATG9B,ATP12A,ATP13A4,ATP1B2,ATP2B2,ATP2C2,ATP6V0A4,ATP7B,AVIL,AVPR2,B2M,BASP1,BATF,BATF3,BCAT1,BCL…
Cellular Growth and Proliferation	Molecular and Cellular Functions	2,91E-55-1,02E-18	A2M,ACLY,ACPP,ADAM12,ADGRG3,ADM,ADORA1,ADORA2A,ADORA2B,AIF1,AKT3,ALK,ALOX5,APOE,APPL1,ARG1,ARHGDIB,ARID3A,Art2b,B2M,B3GNT5,B4GALNT1,BATF,BATF3,BCL2A1,BMP2,BMP7,BST1,BTK,BTN1A1,BTNL2,C1QC,C3,C3AR1,C5AR1,CAMK4,CARD9,CARMIL2,CARTPT,CASP4,CCDC88B,CCK,CCL11,CCL19,Ccl2,CCL2,CCL21,CCL22,CCL3L3,CCL4,CCL5,CCN4,CCR2,CCR5,CCR7,CD14,CD160,CD163,CD209,Cd209d,CD244,CD27,CD274,CD300A,CD300C,CD38,CD3D,CD3E,CD3G,…
Cellular Development	Molecular and Cellular Functions	1,28E-54-1,02E-18	A2M,ACLY,ACPP,ADAM12,ADAM8,ADAMTS12,ADAMTS7,ADGRF5,ADGRG3,ADM,ADORA1,ADORA2A,ADORA2B,AIF1,ALOX5,Ank2,APOE,APPL1,ARG1,ARHGDIB,ARID3A,ARID5A,Art2b,Arxes1/Arxes2,ATP6V0D2,AXIN2,B2M,B3GNT5,B4GALNT1,BATF,BATF3,BCL2A1,BGN,BMP2,BMP7,BMPER,BST1,BTK,BTN1A1,BTNL2,C1QC,C3,C3AR1,C5AR1,CA2,CAMK4,CARD9,CARMIL2,CARTPT,CASR,CCDC88B,CCL11,CCL19,Ccl2,CCL2,CCL21,CCL22,CCL3L3,CCL4,CCL5,Ccl9,CCN3,CCN4,CCR1,CCR2,CCR5,…
Protein Synthesis	Molecular and Cellular Functions	2,45E-41-1,89E-28	ACACB,ADCY3,ADCYAP1R1,ADGRG3,AKT3,ALOX5,ALPL,ANGPTL4,APOB,Apoc3,APOE,ARHGDIB,ARID3A,ARID5A,ARRB2,B2M,B3GNT5,B4GALNT2,BATF,BHMT,BST1,BTK,C1QA,C3,C3AR1,C4A/C4B,C5AR1,CACNA1D,CAMKK2,CARTPT,Casp12,CASP4,CASR,Ccl2,CCR1,CCR2,CCR3,CCR5,CCR7,CD14,CD207,Cd209b,Cd209d,CD274,Cd33,CD38,CD40,CD44,CD74,CD80,CD84,CD86,CEACAM1,CEBPB,Ces1g,CH25H,CHI3L1,CIDEC,CIITA,CLEC10A,CLEC4A,CLEC4D,CLEC4E,CLEC7A,Cmah,CNR1,COL…
Cell Death and Survival	Molecular and Cellular Functions	4,31E-41-1,34E-18	A2M,ABCC5,ABCC8,ABCC9,ABO,ACE,ACLY,ACSL4,ADAM12,ADAM8,ADAMTS1,ADAMTS12,ADAMTS3,ADAMTSL4,ADCYAP1R1,ADGRG3,ADM,ADORA1,ADORA2A,ADORA2B,AFP,AGAP2,AHI1,AIF1,AK3,AKR1B1,AKR1B10,AKT3,ALDH1A2,ALDH1A3,ALDH2,ALDH3B1,ALK,ALOX5,ALPK2,AMIGO2,ANGPTL4,ANTXR1,APLN,APOB,APOBEC3B,Apoc3,APOD,APOE,APOL6,Apol7e (includes others),APPL1,ARAP3,ARG1,ARG2,ARHGDIB,ARHGEF4,ARNT2,ARRB2,Art2b,ASIC2,ASNS,ATP2B2,ATP6V0D2,ATP7B,…
Molecular Transport	Molecular and Cellular Functions	4,31E-39-2,27E-19	A2M,ABAT,ABCA12,ABCB11,ABCC2,ABCC5,ABCC8,ABCC9,ABCG4,ABHD6,ACACB,ACE,ACKR1,ACLY,ACPP,ACSBG1,ACSL4,ADAMTS1,ADCYAP1R1,ADGRF5,ADH1C,ADM,ADORA1,ADORA2A,ADORA2B,ADRA2A,AEBP1,AFP,AHI1,AKR1B1,AKR1B10,Akr1c14,AKT3,ALK,ALOX5,ALOX5AP,AMN,ANGPTL4,Ank2,ANO1,AP3B2,APLN,APOB,Apoc3,APOD,APOE,APPL1,AQP4,AQP8,ARAP3,ARG1,ARNT2,ARRB2,ASIC2,ATP11A,ATP12A,ATP13A4,ATP1B2,ATP2B2,ATP2C2,ATP6V0A4,ATP6V0D2,ATP6V0E2,ATP7B,…
Cellular Compromise	Molecular and Cellular Functions	4,78E-34-2,75E-19	A2M,ABCC5,ACLY,ACPP,ADAM8,ADGRG3,ADORA2B,ALDH3B1,ALOX5,AOC1,ARAP3,ARG1,ARHGAP45,ARHGAP9,ARRB2,ATP11A,ATP8B4,B2M,BIN2,BST1,BTK,C3,C3AR1,C4A/C4B,C5AR1,CCL11,CCL2,CCL3L3,CCL4,CCL5,Ccl7,CCR1,CCR2,CCR3,CD14,CD200R1,CD244,CD27,CD274,CD300A,CD300LD,CD38,CD44,CD47,CD48,CD53,CD68,CD7,CD74,CD84,CD9,CD93,CD96,CEACAM1,CFD,CFP,CHGA,CHI3L1,CHIT1,CHRNB4,CKAP4,CLEC4D,CLEC5A,CNN2,CORO1A,CRISPLD2,CTLA4,CTSC,CTSW,C…
Cell Morphology	Molecular and Cellular Functions	4,76E-32-1,54E-19	ADAMTS3,ADD3,ADGRF5,ADGRG3,APOE,ARID3A,B2M,B3GNT5,B4GALNT1,BATF,BTK,C3,Ccl2,CCL2,CCL4,Ccl7,CCR1,CCR2,CCR5,CCR7,CD200,CD207,CD274,CD3E,CD4,CD40,CD47,CD74,CD80,CD84,CD86,CD8A,CEBPB,CHI3L1,CMKLR1,CNN2,CP,CPA3,CSF1R,CSF3,CSF3R,CTLA4,DLK1,ELOVL4,FASLG,FCER1G,FCGR2B,FERMT3,FES,FGR,FLI1,FOXP3,GATA3,GCNT1,GIMAP1-GIMAP5,Gzmb,Hamp/Hamp2,HCK,HDC,HEXB,HGF,HLA-A,HLA-DMA,HLA-DQA1,HLA-DQB1,HOXB8,ICAM1,ID1,IL10,…
Lipid Metabolism	Molecular and Cellular Functions	8,85E-30-1,96E-19	ABAT,ABCA12,ABCB11,ABCC2,ABCC8,ABCG4,ABHD6,ACACB,ACLY,Acnat1/Acnat2,ACPP,ACSBG1,ACSF2,ACSL4,ACSM3,ACSS2,ADGRF5,ADH1C,ADM,ADORA1,ADORA2A,ADORA2B,ADRA2A,AEBP1,AFP,AKR1B1,AKR1B10,AKR1C3,AKT3,ALK,ALOX5,ALOX5AP,ANGPTL4,AOAH,APLN,APOB,Apoc3,APOD,APOE,AQP8,ATP11A,ATP7B,Atp8b5,B3GNT5,B4GALNT1,BCO1,BCO2,BHMT,BMP2,BMP7,BTN1A1,C1QA,C3,C5AR1,CARTPT,CASR,CCL11,Ccl2,CCL2,CCL3L3,CCL5,CCR2,CCR3,CD14,CD209,Cd209d…
Small Molecule Biochemistry	Molecular and Cellular Functions	8,85E-30-1,96E-19	ABAT,ABCA12,ABCB11,ABCC2,ABCC8,ABCG4,ABHD6,ACACB,ACLY,Acnat1/Acnat2,ACPP,ACSBG1,ACSF2,ACSL4,ACSM3,ACSS2,ADGRF5,ADH1C,ADM,ADORA1,ADORA2A,ADORA2B,ADRA2A,AEBP1,AFP,AKR1B1,AKR1B10,AKR1C3,AKT3,ALK,ALOX5,ALOX5AP,ANGPTL4,AOAH,APLN,APOB,Apoc3,APOD,APOE,AQP8,ATP11A,ATP7B,Atp8b5,B3GNT5,B4GALNT1,BCO1,BCO2,BHMT,BMP2,BMP7,BTN1A1,C1QA,C3,C5AR1,CARTPT,CASR,CCL11,Ccl2,CCL2,CCL3L3,CCL5,CCR2,CCR3,CD14,CD209,Cd209d…
Cell Signaling	Molecular and Cellular Functions	1,05E-28-2,27E-19	A2M,ABCC8,ACKR1,ADAMTS1,ADCYAP1R1,ADM,ADORA1,ADORA2A,ADORA2B,ADRA2A,AHI1,ALOX5,APLN,APOE,AQP4,ARRB2,ATP2B2,ATP2C2,B2M,B4GALNT1,BATF,BDKRB1,BOC,BTK,C3,C3AR1,C4A/C4B,C5AR1,CACNA1D,CALB2,CARTPT,CASQ2,CASR,CCK,CCKAR,CCL11,CCL19,Ccl2,CCL2,CCL21,CCL22,CCL28,CCL3L3,CCL4,CCL5,Ccl7,Ccl9,CCR1,CCR2,CCR3,CCR5,CCR7,CD244,CD300A,CD38,CD3E,CD4,CD40,CD44,CD47,CD48,CD7,CD80,CD84,CD86,CD8A,CEBPD,CHGA,CHSY1,CLCF1,C…
Vitamin and Mineral Metabolism	Molecular and Cellular Functions	1,05E-28-2,27E-19	A2M,ABCC8,ACKR1,ADCYAP1R1,ADM,ADORA1,ADORA2A,ADORA2B,ADRA2A,APLN,APOE,AQP4,ARRB2,ATP2B2,ATP2C2,B2M,B4GALNT1,BDKRB1,BTK,C3,C3AR1,C4A/C4B,C5AR1,CACNA1D,CALB2,CARTPT,CASQ2,CASR,CCK,CCKAR,CCL11,CCL19,CCL2,CCL21,CCL22,CCL28,CCL3L3,CCL4,CCL5,Ccl7,Ccl9,CCR1,CCR2,CCR3,CCR5,CCR7,CD244,CD300A,CD38,CD3E,CD4,CD40,CD44,CD48,CD7,CD84,CD8A,CHGA,CLEC7A,CMKLR1,CNR2,CPM,CTLA4,CXCL10,Cxcl11,CXCL13,CXCL16,CXCL2,CXCL…
Cellular Assembly and Organization	Molecular and Cellular Functions	2,48E-25-1,29E-22	A2M,ACAP1,ACAP2,ACE,ACKR1,ADAM12,Adam1a,ADAM8,ADAMTS3,ADAMTS4,ADCY3,ADGRF1,ADGRF5,ADGRG6,ADM,ADORA2A,ADRA2A,AGAP2,AHI1,AMIGO2,AMPH,ANGPTL4,ANTXR1,ANXA9,APBB1IP,APC2,APOE,ARAP3,ARHGAP25,ARHGEF4,ARRB2,ASIC2,ATCAY,AVIL,B2M,B4GALNT2,BASP1,BCAN,BMERB1,BMP2,BMP7,BOC,BRSK1,BRSK2,BST1,Bst2,BTK,C1QA,C3,CACNA1D,CADM3,CAMK2B,CAMK4,CAMKK2,CAPG,CARMIL2,CASP4,CASR,CBLN2,CCK,CCKAR,CCL11,CCL19,CCL2,CCL21,CCL5,CC…
Free Radical Scavenging	Molecular and Cellular Functions	5,57E-22-1,39E-21	ACOD1,AKR1B1,ALDH2,ALOX5,APLN,APOE,APOL6,ARAP3,ARG1,ARHGDIB,BMP2,C3,C3AR1,C5AR1,CARD9,CCL11,CCL4,CCL5,CCR2,CCR3,CCR5,CD14,CD40,CD44,CD47,CFH,CLEC7A,COL18A1,CSF3,CTLA4,CXCL14,CXCL2,CYBB,CYP1B1,DOCK2,DUOX1,DUOX2,DUOXA2,EDN1,EEF1A2,EGFR,ENTPD1,ESRRG,F7,FASLG,FCGR2A,FCGR3A/FCGR3B,FFAR2,FGR,FLT3,FPR1,FPR2,FUT4,GGT1,GJA1,GPX1,GPX3,GZMA,HCK,HGF,HK2,HK3,HMOX1,HP,HTR4,HTR7,IAPP,ICAM1,IGF1,IL10,IL11,IL17A,…
Hematological System Development and Function	Physiological System Development and function	7,33E-92-1,46E-18	A2M,ABAT,ABCC9,ACE,ACE2,ACKR1,ACLY,ACPP,ADAM12,ADAM28,ADAM8,ADAMTS12,ADAMTS3,ADD3,ADGRE1,ADGRF5,ADGRG3,ADGRG6,ADM,ADORA1,ADORA2A,ADORA2B,ADRA2A,AIF1,AKR1B1,AKT3,ALDH2,ALOX5,ALOX5AP,ALPL,ALPP,AMBP,ANGPTL4,Ank2,AOAH,APBB1IP,APLN,APOB,APOE,APPL1,ARAP3,ARG1,ARG2,ARHGAP25,ARHGDIB,ARID3A,ARID5A,ARRB2,Art2b,ASB4,AVPR2,B2M,B3GNT5,B4GALNT1,B4GALNT2,BATF,BATF3,BCAT1,BCL2A1,BDKRB1,BGN,BMP2,BMP7,BMPER,BST1,B…
Tissue Morphology	Physiological System Development and function	7,33E-92-6,93E-19	A2M,ABCC9,ACACB,ACE,ADAM12,ADAM8,ADAMTS1,ADAMTS12,ADAMTS4,ADD3,ADGRF5,ADGRG3,ADM,ADORA2A,ADORA2B,ADRA2A,AEBP1,AKT3,ALDH1A2,ALDH2,ALK,ALOX5,ALPL,AMBP,ANGPTL4,Ank2,ANTXR1,AOAH,APBB1IP,APLP1,APOB,Apoc3,APOD,APOE,ARG1,ARG2,ARHGDIB,ARHGEF4,ARID3A,ARID5A,ARL4C,ASB4,ATP2B2,B2M,B3GNT5,B4GALNT1,B4GALNT2,BATF,BATF3,BCL2A1,BGN,BHMT,BMP2,BMP7,Bmp8b,BOC,BST1,Bst2,BTK,C1QA,C1QTNF1,C3,C3AR1,C4A/C4B,C5AR1,C6,CA1…
Immune Cell Trafficking	Physiological System Development and function	7,33E-92-1,46E-18	A2M,ACE,ACKR1,ADAM28,ADAM8,ADGRF5,ADGRG3,ADGRG6,ADM,ADORA1,ADORA2A,ADORA2B,AIF1,ALOX5,ALOX5AP,ALPP,APBB1IP,APOB,APOE,ARAP3,ARG1,ARHGAP25,ARRB2,ATP1B2,B2M,BATF,BCL2A1,BDKRB1,BGN,BMP2,BMPER,BST1,BTK,C1QA,C2,C3,C3AR1,C4A/C4B,C5AR1,C6,CAMK4,CAPG,CARD9,CASR,CCBE1,CCDC88B,CCL11,CCL19,Ccl2,CCL2,CCL21,CCL22,CCL28,CCL3L3,CCL4,CCL5,Ccl7,Ccl9,CCR1,CCR2,CCR3,CCR5,CCR7,CD14,CD163,CD200,CD200R1,CD207,CD209,CD2…
Lymphoid Tissue Structure and Development	Physiological System Development and function	9,85E-66-1,02E-18	A2M,ACLY,ACPP,ADAM12,ADAMTS3,ADGRG3,ADM,ADORA1,ADORA2A,ADORA2B,AIF1,AKT3,ALDH1A2,ALK,ALOX5,ALPL,ANGPTL4,Ank2,AOAH,APBB1IP,APOE,APPL1,ARG1,ARHGDIB,ARID3A,ARID5A,Art2b,B2M,B3GNT5,B4GALNT1,B4GALNT2,BATF,BATF3,BCL2A1,BMP2,BMP7,BST1,Bst2,BTK,BTN1A1,BTNL2,C1QC,C3,C3AR1,C4A/C4B,C5AR1,CALHM6,CAMK4,CARD9,CARMIL2,CCBE1,CCDC88B,CCL11,CCL19,Ccl2,CCL2,CCL21,CCL22,CCL28,CCL4,CCL5,CCN4,CCR1,CCR2,CCR5,CCR7,CD14,…
Hematopoiesis	Physiological System Development and function	4,43E-50-5,34E-20	ADAM12,ADD3,ADGRG3,ADM,ADORA1,ADORA2B,ALDH2,ALOX5,APOE,ARG1,ARHGDIB,ARID3A,B2M,B4GALNT1,BATF,BATF3,BCL2A1,BMP2,BMP7,BST1,BTK,BTNL2,C1QC,C3,C3AR1,C5AR1,CAMK4,CARD9,CARMIL2,CCL11,CCL19,CCL2,CCL5,CCR2,CCR7,CD14,CD209,CD244,CD27,CD274,CD300A,CD38,CD3D,CD3E,CD3G,CD4,CD40,CD44,CD47,CD7,CD74,CD80,CD86,CD8A,CD9,Cdkn1c,CEACAM1,CEBPB,CFP,CHI3L1,CHRD,CIITA,CISH,CLCF1,CLEC4A,CLEC4E,CLEC6A,CNR2,CORO1A,CRLF2,C…
Tissue Development	Physiological System Development and function	4,43E-50-1,19E-18	A2M,ACKR1,ADAM12,ADAM8,ADAMTS1,ADAMTS12,ADAMTS3,ADAMTS7,ADGRF5,ADGRG3,ADM,ADORA1,ADORA2A,ADORA2B,AGAP2,AKT3,ALDH1A2,ALK,ALOX5,ALPL,ANGPTL4,Ank2,ANTXR1,APLN,APOE,ARG1,ARID3A,ARID5A,ARRB2,Arxes1/Arxes2,ATP6V0D2,AXIN2,B2M,B3GNT5,B4GALNT1,BATF,BATF3,BCL2A1,BGN,BMP2,BMP7,BMPER,BST1,BTK,BTNL2,C1QC,C3,C3AR1,C4A/C4B,C5AR1,C6,CA2,CALB2,CAMK4,CARD9,CARMIL2,CARTPT,CASR,CCBE1,CCL11,CCL19,Ccl2,CCL2,CCL21,CCL2…
Organismal Development	Physiological System Development and function	1,11E-47-1,51E-20	ABCA12,ABCB11,ABCC2,ABCC8,ABCC9,ACACB,ACE,ACE2,ACPP,ACSL4,ACTG2,ADAM12,ADAM8,ADAMTS1,ADAMTS12,ADAMTS3,ADCY3,ADCYAP1R1,ADGRF5,ADGRG3,ADGRG6,ADH1C,ADH7,ADM,ADORA1,ADORA2A,ADORA2B,ADRA2A,AEBP1,AGAP2,AHI1,AIF1,AKR1B1,AKT3,ALDH1A2,ALDH1A3,ALK,ALOX5,ALPL,AMBP,AMIGO2,ANGPTL4,Ank2,ANO1,ANTXR1,AOAH,APBA2,APLN,APLP1,APOB,APOBEC2,APOE,ARAP3,ARG1,ARG2,ARHGDIB,ARHGEF4,ARID3A,ARRB2,ASB4,ATP12A,ATP2B2,ATP7B,AVP…
Humoral Immune Response	Physiological System Development and function	2,45E-41-1,96E-29	ADGRG3,APBB1IP,APOE,ARHGDIB,ARID3A,B2M,B3GNT5,B4GALNT2,BATF,BCL2A1,BST1,BTK,C1QA,C3,C3AR1,C4A/C4B,Ccl2,CCL28,CCR1,CCR2,CCR5,CCR7,CD207,Cd209b,Cd209d,CD27,CD274,CD300LF,CD38,CD40,CD74,CD80,CD84,CD86,CEBPB,CH25H,CHI3L1,CIITA,CLEC4A,CLEC4D,CLEC4E,Cmah,CNR2,CRLF2,CSF2RB,CSF3,CTLA4,CTSE,CXCL10,CXCL13,Cxcl9,CXCR2,CXCR4,Cyp2c23,CYP7B1,DEF6,DLK1,DOCK2,ENPP3,FASLG,FCER1G,FCGR1A,FCGR2A,FCGR2B,FCRLB,FES,FLI…
Organismal Survival	Physiological System Development and function	2,75E-41-1,84E-32	ABCA12,ABCB11,ABCC8,ABCC9,ACE,ACE2,ACLY,ACTG2,ADAM12,ADAM23,ADAMTS1,ADAMTS3,ADAMTS4,ADCY3,ADCYAP1R1,ADGRF5,ADGRG6,ADH1C,ADH7,ADM,ADORA1,ADORA2A,ADORA2B,ADRA2A,AEBP1,AHI1,AKNA,AKR1C3,AKT3,ALDH1A2,ALDH1A3,ALDH2,ALK,ALOX5,ALPL,AMBP,AMPH,ANGPTL4,Ank2,ANO1,ANTXR1,APBA2,APLP1,APOB,APOD,APOE,AQP4,ARAP3,ARG1,ARHGDIB,ARID3A,ARID5A,ARNT2,ARRB2,ASGR1,ATP12A,ATP1B2,ATP7B,AVPR2,B2M,B3GNT5,B4GALNT1,BCL2A1,BDKR…
Cell-mediated Immune Response	Physiological System Development and function	3,11E-38-2,82E-21	ACKR1,ADORA2A,ADORA2B,ALOX5,ARG1,ARRB2,B2M,BATF,BCL2A1,BMP2,BTK,BTNL2,C3,C3AR1,C5AR1,C6,CARD9,CARMIL2,CCL11,CCL19,Ccl2,CCL2,CCL21,CCL22,CCL28,CCL3L3,CCL4,CCL5,Ccl9,CCR1,CCR2,CCR3,CCR5,CCR7,CD244,CD27,CD274,CD38,CD3D,CD3E,CD3G,CD4,CD40,CD44,CD47,CD74,CD80,CD86,CD8A,Cdkn1c,CEACAM1,CEBPB,Chil3/Chil4,CHRD,CIITA,CISH,CLEC4E,CLEC6A,CNR2,COL4A1,CORO1A,CSF3,CTLA4,CXCL10,Cxcl11,CXCL13,CXCL16,CXCL3,Cxcl9,C…
Embryonic Development	Physiological System Development and function	1,4E-37-1,51E-20	ABCA12,ACE,ACE2,ADAMTS1,ADAMTS3,ADGRF5,ADGRG3,ADM,ADORA2B,AEBP1,AGAP2,AHI1,AKR1B1,ALDH1A2,ALDH1A3,APLN,APOE,ARG1,ARID3A,ARRB2,ASB4,ATP12A,ATP2B2,ATP7B,B2M,B3GNT5,BATF,BCL2A1,BICC1,BMP2,BMP7,BST1,BTK,BTN1A1,BTNL2,C3,C3AR1,C4A/C4B,C5AR1,CACNA1D,CAMK4,CARD9,CARMIL2,CASQ2,CCBE1,CCL11,CCL19,CCL2,CCL21,CCL5,CCN3,CCR2,CCR7,CD14,CD209,CD244,CD27,CD274,CD38,CD3D,CD3E,CD3G,CD4,CD40,CD44,CD74,CD80,CD84,CD86…
Organ Development	Physiological System Development and function	1,4E-37-1,51E-20	ABCB11,ABCC2,ABHD6,ACKR1,ADAMTS3,ADGRG3,ADM,ADORA1,ADORA2A,ADORA2B,ALPP,APOB,APOE,ARG1,ARID3A,B2M,B3GNT5,BATF,BCL2A1,BMP2,BST1,BTK,BTNL2,C3,C3AR1,C4A/C4B,C5AR1,CARD9,CARMIL2,CCBE1,CCL19,CCL2,CCL21,CCL22,CCL3L3,CCL4,CCL5,CCR2,CCR5,CCR7,CD14,CD209,CD244,CD27,CD274,CD38,CD3D,CD3E,CD3G,CD4,CD40,CD44,CD48,CD74,CD80,CD84,CD86,CD8A,CD9,Cdkn1c,CEBPB,CHRD,CIDEC,CIITA,CISH,CLCF1,CLEC4E,CLEC6A,CNR1,CNR2,COL…
Organ Morphology	Physiological System Development and function	1,06E-29-2,92E-19	ADGRG3,AKT3,ALOX5,ALPL,ANGPTL4,AOAH,APOE,ARHGDIB,B2M,B3GNT5,B4GALNT1,Bst2,BTK,C3,C4A/C4B,CAMK4,CCL21,CCR2,CCR7,CD200,CD244,CD3E,CD3G,CD4,CD40,CD44,CD47,CD7,CD74,CD80,CD86,CD8A,Cdkn1c,CEBPB,CIITA,CLEC4A,CLEC4D,CORO1A,CRLF2,CSF1R,CSF2RB,CSF3,CTLA4,CTSE,CXCL13,CXCL14,CXCR2,CXCR4,DLK1,DOCK2,DOK2,DUOXA2,EPGN,FADS2,FASLG,FCER1G,FCGR2B,FGF10,FLI1,FOXN1,FOXP3,FPR2,FUT4,FYB1,GAD2,GATA3,GCNT1,GIMAP1-GIMAP5…
Cardiovascular System Development and Function	Physiological System Development and function	1E-26-4,27E-19	ABAT,ABCC8,ABCC9,ACE,ACE2,ADAM12,ADAM8,ADAMTS1,ADAMTS12,ADM,ADORA1,ADORA2A,ADORA2B,ADRA2A,AIF1,AKR1B1,AKT3,ALDH1A2,ALDH2,AMIGO2,ANGPTL4,ANTXR1,APLN,APOB,APOE,ARAP3,ARG1,ARG2,ARHGEF4,ASB4,AVPR2,B4GALNT2,BDKRB1,BGN,BMP2,BMPER,C1QA,C3,C3AR1,C5AR1,C6,CARTPT,CCBE1,CCL11,Ccl2,CCL2,CCL28,CCL5,CCN3,CCR2,CCR3,CCR5,CCR7,CD160,CD274,CD3E,CD40,CD44,CD47,CD9,CDH2,Cdkn1c,CDX2,CEACAM1,CELA1,CFH,CHGA,CHI3L1,CKMT…
Connective Tissue Development and Function	Physiological System Development and function	5,45E-26-6,93E-19	A2M,ACACB,ACE,ACKR1,ADAM12,ADAM8,ADAMTS1,ADAMTS12,ADAMTS7,ADD3,ADGRF5,ADM,ADORA1,ADORA2A,ADORA2B,ADRA2A,AEBP1,ALOX5,ALPL,ANGPTL4,Ank2,ANTXR1,APOB,Apoc3,APOE,ARID3A,ARID5A,Arxes1/Arxes2,ATP2B2,ATP6V0D2,AXIN2,B4GALNT1,BGN,BMP2,BMP7,BMPER,BTK,C3,C3AR1,C5AR1,CA2,CAMK4,CAMKK2,CARTPT,CASR,CCBE1,CCKAR,Ccl2,CCL2,CCL3L3,CCL5,Ccl9,CCN3,CCN4,CCR1,CCR2,CCR5,CD14,CD200,CD300LF,Cd33,CD38,CD40,CD44,CD47,CD68,CD…
Skeletal and Muscular System Development and Function	Physiological System Development and function	5,45E-26-1,04E-18	ACKR1,ADAM12,ADAM8,ADORA1,ALOX5,ALPL,ANTXR1,APOE,ATP6V0D2,BGN,BMP2,BMP7,BMPER,BTK,C3,C3AR1,C5AR1,CA2,CAMK4,CARTPT,Ccl2,CCL2,CCL3L3,CCL5,Ccl9,CCN3,CCN4,CCR1,CCR2,CCR5,CD14,CD200,CD300LF,CD38,CD40,CD44,CD47,CD68,CD80,CD9,Cdkn1c,CDX2,CEACAM1,CEBPB,CHSY1,CIITA,CLEC4A,Cmah,CMKLR1,CNR1,CNR2,COL18A1,CSF1R,CSF3,CSGALNACT1,CTHRC1,CXCR4,CYP1B1,CYP7B1,DBH,DEF6,DLK1,E2F3,EDN1,EDNRA,EGFR,EPHB3,EVX2,FASLG,FCER…
Digestive System Development and Function	Physiological System Development and function	6,21E-25-2E-21	ABCA12,ABCB11,ABCC2,ABHD6,ACKR1,ADAMTS3,ADORA1,ADORA2A,AEBP1,ALPL,ALPP,ANGPTL4,ANTXR1,AOAH,APOB,APOE,ARG1,ARRB2,ATP7B,AXIN2,B2M,BHMT,BMP7,C3,C3AR1,C4A/C4B,CACNA1D,CCBE1,CCK,CCKAR,CCL2,CCL21,CCL22,CCL3L3,CCL4,CCL5,CCR1,CCR2,CCR5,CCR7,CD14,CD207,CD274,CD38,CD44,CD48,Cdkn1c,CEACAM1,CHRNA3,CIDEC,CISH,CLCA1,CLDN15,CLEC7A,CMKLR1,CNR1,CNR2,COL3A1,CP,CSF2RA,CSF2RB,CSF3R,CTHRC1,CTLA4,CXCL10,CXCL14,CXCL2,C…
Hepatic System Development and Function	Physiological System Development and function	8,94E-22-2E-21	ABCB11,ABCC2,ABHD6,ACKR1,ADORA1,ADORA2A,ALPP,APOB,APOE,C3,C4A/C4B,CCL2,CCL21,CCL22,CCL3L3,CCL4,CCL5,CCR2,CCR5,CCR7,CD14,CD274,CD44,CD48,CIDEC,CNR1,CNR2,COL3A1,CSF2RA,CSF2RB,CSF3R,CTLA4,CXCL10,CXCL2,CXCL3,CXCL6,CYP2C9,EGFR,EOMES,FASLG,FCGR1A,FCGR2A,FCGR2B,FCGR3A/FCGR3B,FOXP3,GABRB1,GABRB3,GABRG3,GBP2,GPT,GRIN3A,HAVCR2,HGF,HLA-A,HLA-DQA1,HMOX1,HP,IFNAR2,IGF1,IL10,IL10RA,IL12B,IL17A,IL17C,IL1R1,IL22…
Nervous System Development and Function	Physiological System Development and function	1,55E-21-1,61E-18	A2M,ACE,ADAMTS4,ADCY3,ADCYAP1R1,ADGRG6,ADH7,ADORA1,ADORA2A,AGAP2,AHI1,AKT3,ALDH1A2,ALK,ALPL,AMPH,Ank2,APBA2,APOB,APOE,AQP4,ARG1,ARNT2,ASIC2,ATP1B2,ATP2B2,B2M,B4GALNT1,BHLHE22,BMP2,BRSK1,BRSK2,C1QA,C3,CA8,CACNA1D,CAMK2B,CAMK4,CAMKK2,CARTPT,Casp12,CASP4,CASR,CBLN3,CCK,CCKAR,CCL11,Ccl2,CCL2,CCL21,CCL22,CCL5,CCR2,CCR5,CD200,CD40,CD44,CD47,CD80,CD86,CD9,CDH2,CDH23,CDH8,CDK5R2,Cdkn1c,CEBPB,CELSR3,CFH,C…
Behavior	Physiological System Development and function	1,33E-19-1,33E-19	ABCC8,ADCY3,ADGRF1,ADORA1,ADORA2A,ADRA2A,AMPH,APOD,APOE,BRSK1,C1QA,C1QL1,C3,C5AR1,CAMK2B,CAMK4,CAMKK2,CCK,CCL3L3,CCR5,CD47,CEBPD,CHAT,CHL1,CHRD,CHST10,CKMT1A/CKMT1B,CLSTN2,CNR1,CNTNAP2,CREM,CRMP1,CSF3,CTNS,CYBB,CYP7B1,DBH,DRD3,ELAVL4,EPHA6,FAM107A,FBXO2,FGF13,GABRB3,GAL,GJA1,GLP1R,GPR37L1,GPR88,GRID2,GRIK1,GRIK2,GRIN2B,GRM4,GRM7,GRP,GTF2A1L,HDC,HRH2,HSD11B1,HTR4,HTR7,IGF1,IL1B,IL1R1,IL6,ITGA8,ITG…

## Sheet: KEGG&Reactome-Blood
category	term name	description	FDR value	# background genes	# genes	genes
Reactome Pathways	MMU-6798695	Neutrophil degranulation	6.37e-19	411	63	Itgb2l|Cfp|Plaur|Ampd3|Pgam1|Mmp8|Dgat1|Mmp25|C3|Diap1|Capn1|Alox5|Slc11a1|Gca|Fabp5|S100a11|Fgr|Clec4d|Atg7|Siglece|Anxa2|Pkm|Qsox1|Lrg1|Abca13|Ckap4|Gpr97|Hk3|Fpr1|Cd14|Acpp|Sirpb1c|Plekho2|S100a8|Cd177|Tnfaip6|Tarm1|Ptafr|Pygl|Mgam|Hp|Cxcl2|Fcgr4|Rac1|Chil1|Atp11a|Sirpb1b|Sirpb1a|Trpm2|Lilrb4|Adam8|Itgal|Cxcr2|Gm5150|Gm9733|Slpi|Nfam1|S100a9|Clec5a|Crispld2|Iqgap1|C5ar1|H2-Q10
Reactome Pathways	MMU-168249	Innate Immune System	2.43e-18	729	83	Itgb2l|Cfp|Plaur|Mapk13|App|Ampd3|Pgam1|Nos2|Mmp8|Map2k3|Ctsl|Dgat1|Rps6ka2|Mmp25|C3|Diap1|Capn1|Alox5|Casp4|Slc11a1|Gca|Il1b|Fabp5|S100a11|Txn1|Fgr|Clec4d|Atg7|Siglece|Anxa2|Pkm|Myd88|Qsox1|C1qc|Lrg1|Trem1|C1qb|Abca13|Tlr4|Ckap4|Gpr97|Hk3|Fpr1|Cd14|Acpp|Sirpb1c|Plekho2|S100a8|Cd177|Tnfaip6|Tarm1|Ptafr|Pygl|Mgam|Hp|Cxcl2|Fcgr4|Rac1|Chil1|Atp11a|Sirpb1b|Ncf4|Sirpb1a|Mefv|Card9|Nlrp3|Trpm2|Lilrb4|A…
Reactome Pathways	MMU-168256	Immune System	2.97e-18	1283	114	Itgb2l|Cfp|Akt1|Map3k3|Plaur|Mapk13|App|Ampd3|Tnfsf14|Pgam1|Nos2|Mmp8|Map2k3|Ctsl|Dgat1|Rps6ka2|Mmp25|Xdh|C3|Diap1|Capn1|Ifitm1|Alox5|Casp4|Il18rap|Il1r2|Slc11a1|Gca|Il1b|Fabp5|Ptpn1|S100a11|Txn1|Fgr|Clec4d|Atg7|Ltbr|Tnfrsf1a|Siglece|Il4ra|Il13ra1|Klhl2|Anxa2|Pkm|Myd88|Qsox1|C1qc|Lrg1|Trem1|C1qb|Abca13|Tlr4|Fbxl5|Cd300ld|Pilra|Ckap4|Gpr97|Hk3|Fpr1|Cd14|Socs3|Clec4g|Acpp|Sirpb1c|Plekho2|S100a8|Cd1…
KEGG Pathways	map05150	Staphylococcus aureus infection	1.07e-07	36	14	Itgb2l|C3|C1qc|C1qb|Fpr1|Fpr2|Itgam|Ptafr|Fcgr4|Selplg|Itgal|Cfh|C5ar1|Fcgr3
KEGG Pathways	map04380	Osteoclast differentiation	5.26e-07	117	21	Akt1|Spi1|Gab2|Mapk13|Il1b|Fosl2|Tnfrsf1a|Socs3|Sirpb1c|Gm14548|Pirb|Fcgr4|Rac1|Sirpb1b|Ncf4|Sirpb1a|Lilrb4|Gm9733|Pira2|Fcgr3|Ncf2
KEGG Pathways	map05152	Tuberculosis	5.69e-05	149	20	Itgb2l|Akt1|Mapk13|Nos2|C3|Il1b|Tlr2|Clec4e|Tnfrsf1a|Myd88|Tlr4|Cd14|Tlr6|Itgam|Camk2g|Plk3|Fcgr4|Card9|Fcgr3|Tirap
KEGG Pathways	map05133	Pertussis	7.1e-05	65	13	Itgb2l|Mapk13|Nos2|C3|Il1b|Myd88|C1qc|C1qb|Tlr4|Cd14|Itgam|Nlrp3|Tirap
KEGG Pathways	map05140	Leishmaniasis	7.1e-05	64	13	Itgb2l|Mapk13|Nos2|C3|Il1b|Tlr2|Myd88|Tlr4|Itgam|Fcgr4|Ncf4|Fcgr3|Ncf2
KEGG Pathways	map04060	Cytokine-cytokine receptor interaction	0.00019	186	21	Kit|Tnfsf14|Ccr1|Il18rap|Il1r2|Il1b|Ltbr|Tnfrsf1a|Il4ra|Il13ra1|Bmpr1a|Ccr3|Ifnlr1|Osm|Cxcl2|Csf2ra|Csf2rb|Csf2rb2|Csf3r|Cxcr2|Cxcr1
Reactome Pathways	MMU-198933	Immunoregulatory interactions between a Lymphoid and a non-Lymphoid cell	0.00026	78	14	Itgb2l|C3|Ifitm1|Siglece|Trem1|Cd300ld|Pilra|Clec4g|Ifitm2|Ifitm6|Itgal|Cd300lf|Pilrb2|H2-Q10
KEGG Pathways	map04145	Phagosome	0.0012	134	16	Itgb2l|Ctsl|C3|Tlr2|Thbs1|Tlr4|Cd14|Tlr6|Rab7b|Itgam|Fcgr4|Rac1|Ncf4|Fcgr3|H2-Q10|Ncf2
KEGG Pathways	map05134	Legionellosis	0.0014	55	10	Itgb2l|C3|Il1b|Tlr2|Myd88|Tlr4|Cd14|Itgam|Cxcl2|Tlr5
KEGG Pathways	map04620	Toll-like receptor signaling pathway	0.0019	84	12	Akt1|Mapk13|Map2k3|Il1b|Tlr2|Myd88|Tlr4|Cd14|Tlr6|Rac1|Tlr5|Tirap
Reactome Pathways	MMU-109582	Hemostasis	0.0026	425	33	Itgb2l|Akt1|Plaur|Cd244|App|Nos2|Actn1|Pde1b|Ptpn1|Slc7a11|Tln1|Fgr|Gnb2|Anxa2|Qsox1|Dock5|Trem1|Gpc1|Gp1ba|Sirpb1c|Cd177|Slc16a3|Dgkh|Rac1|Dgkg|Sirpb1b|Sirpb1a|Pik3r6|Itgal|Gm5150|Gm9733|Arrb2|Gng12
Reactome Pathways	MMU-372790	Signaling by GPCR	0.0026	429	33	Akt1|Rhoc|App|Rdh12|Pde1b|Rps6ka2|C3|Anxa1|Ccr1|Gnb2|Prok2|Hrh2|Ptger2|Ccr3|P2ry13|Gpc1|Ltb4r1|Fpr1|Fpr2|Dhrs9|Ptafr|Dgkh|Cxcl2|Dgkg|P2ry14|Abr|Gpr27|Pik3r6|Cxcr2|Arrb2|Gng12|Gpr35|C5ar1
Reactome Pathways	MMU-388396	GPCR downstream signalling	0.0032	418	32	Akt1|Rhoc|App|Rdh12|Pde1b|Rps6ka2|C3|Anxa1|Ccr1|Gnb2|Prok2|Hrh2|Ptger2|Ccr3|P2ry13|Gpc1|Ltb4r1|Fpr1|Fpr2|Dhrs9|Ptafr|Dgkh|Cxcl2|Dgkg|P2ry14|Abr|Gpr27|Pik3r6|Cxcr2|Arrb2|Gng12|C5ar1
Reactome Pathways	MMU-202733	Cell surface interactions at the vascular wall	0.0037	94	13	Itgb2l|Cd244|Slc7a11|Trem1|Gpc1|Sirpb1c|Cd177|Slc16a3|Sirpb1b|Sirpb1a|Itgal|Gm5150|Gm9733
Reactome Pathways	MMU-373076	Class A/1 (Rhodopsin-like receptors)	0.0037	140	16	C3|Anxa1|Prok2|Hrh2|Ptger2|Ccr3|P2ry13|Ltb4r1|Fpr1|Fpr2|Ptafr|Cxcl2|P2ry14|Cxcr2|Gpr35|C5ar1
Reactome Pathways	MMU-500792	GPCR ligand binding	0.0037	171	18	C3|Anxa1|Gnb2|Prok2|Hrh2|Ptger2|Ccr3|P2ry13|Ltb4r1|Fpr1|Fpr2|Ptafr|Cxcl2|P2ry14|Cxcr2|Gng12|Gpr35|C5ar1
Reactome Pathways	MMU-2172127	DAP12 interactions	0.0038	35	8	Trem1|Sirpb1c|Rac1|Sirpb1b|Sirpb1a|Gm5150|Gm9733|Clec5a
KEGG Pathways	map05142	Chagas disease (American trypanosomiasis)	0.004	93	12	Akt1|Mapk13|Nos2|C3|Il1b|Tlr2|Tnfrsf1a|Myd88|C1qc|C1qb|Tlr4|Tlr6
KEGG Pathways	map00860	Porphyrin and chlorophyll metabolism	0.0045	31	7	Hmox1|Ugt1a2|Ugt1a7c|Ugt1a5|Alas1|Ugt1a6a|Ugt1a6b
Reactome Pathways	MMU-391160	Signal regulatory protein family interactions	0.0045	10	5	Sirpb1c|Sirpb1b|Sirpb1a|Gm5150|Gm9733
KEGG Pathways	map00830	Retinol metabolism	0.0046	43	8	Rdh12|Dgat1|Ugt1a2|Ugt1a7c|Dhrs9|Ugt1a5|Ugt1a6a|Ugt1a6b
KEGG Pathways	map04610	Complement and coagulation cascades	0.0046	56	9	Itgb2l|Plaur|C3|C1qc|C1qb|Itgam|Cfh|Vwf|C5ar1
KEGG Pathways	map04640	Hematopoietic cell lineage	0.0046	82	11	Cd33|Cd44|Kit|Il1r2|Il1b|Il4ra|Cd14|Gp1ba|Itgam|Csf2ra|Csf3r
KEGG Pathways	map05146	Amoebiasis	0.0049	85	11	Itgb2l|Nos2|Arg2|Actn1|Il1r2|Il1b|Tlr2|Tlr4|Cd14|Rab7b|Itgam
KEGG Pathways	map04015	Rap1 signaling pathway	0.0056	168	16	Itgb2l|Akt1|Mapk13|Igf1r|Kit|Epha2|Map2k3|Tln1|Vasp|Arap3|Thbs1|Fpr1|Itgam|Rac1|Itgal|Sipa1l2
KEGG Pathways	map04630	Jak-STAT signaling pathway	0.0056	118	13	Akt1|Il4ra|Il13ra1|Ccnd3|Socs3|Jak3|Ifnlr1|Osm|Csf2ra|Csf2rb|Csf2rb2|Csf3r|Stat3
KEGG Pathways	map05132	Salmonella infection	0.0056	73	10	Mapk13|Nos2|Il1b|Myd88|Tlr4|Cd14|Rab7b|Cxcl2|Rac1|Tlr5
KEGG Pathways	map04066	HIF-1 signaling pathway	0.006	90	11	Akt1|Hmox1|Igf1r|Nos2|Slc2a1|Ltbr|Egln3|Tlr4|Hk3|Camk2g|Stat3
KEGG Pathways	map05418	Fluid shear stress and atherosclerosis	0.0074	125	13	Akt1|Mapk13|Hmox1|Ctsl|Dusp1|Il1r2|Il1b|Txn1|Tnfrsf1a|Bmpr1a|Gpc1|Rac1|Ncf2
KEGG Pathways	map04931	Insulin resistance	0.0082	95	11	Akt1|Rps6ka2|Ptpn1|Slc2a1|Tnfrsf1a|Socs3|Ppp1r3d|Ppp1r3b|Pygl|Slc27a4|Stat3
KEGG Pathways	map00053	Ascorbate and aldarate metabolism	0.0083	18	5	Ugt1a2|Ugt1a7c|Ugt1a5|Ugt1a6a|Ugt1a6b
KEGG Pathways	map04621	NOD-like receptor signaling pathway	0.0083	146	14	Mapk13|Casp4|Il1b|Txn1|Antxr2|Myd88|Tlr4|Oas2|Cxcl2|Mefv|Card9|Nlrp3|Trpm2|Nlrp12
KEGG Pathways	map05221	Acute myeloid leukemia	0.0083	66	9	Akt1|Spi1|Ppard|Kit|Cd14|Per2|Itgam|Rara|Stat3
KEGG Pathways	map05144	Malaria	0.0087	41	7	Itgb2l|Il1b|Tlr2|Myd88|Thbs1|Tlr4|Itgal
KEGG Pathways	map05145	Toxoplasmosis	0.0105	101	11	Akt1|Mapk13|Nos2|Map2k3|Alox5|Tlr2|Tnfrsf1a|Myd88|Tlr4|Pik3r6|Stat3
KEGG Pathways	map05230	Central carbon metabolism in cancer	0.0123	58	8	Akt1|G6pdx|Kit|Pgam1|Slc2a1|Pkm|Hk3|Slc16a3
KEGG Pathways	map04062	Chemokine signaling pathway	0.0125	156	14	Akt1|Ccr1|Fgr|Gnb2|Ccr3|Jak3|Cxcl2|Rac1|Pxn|Cxcr2|Arrb2|Gng12|Stat3|Cxcr1
KEGG Pathways	map00040	Pentose and glucuronate interconversions	0.0134	22	5	Ugt1a2|Ugt1a7c|Ugt1a5|Ugt1a6a|Ugt1a6b
KEGG Pathways	map04064	NF-kappa B signaling pathway	0.0134	90	10	Tnfsf14|Il1b|Ltbr|Tnfrsf1a|Myd88|Tlr4|Cd14|Cxcl2|Card10|Tirap
KEGG Pathways	map05205	Proteoglycans in cancer	0.0134	176	15	Akt1|Plaur|Mapk13|Cd44|Igf1r|Ctsl|Tlr2|Thbs1|Tlr4|Gpc1|Camk2g|Rac1|Pxn|Stat3|Iqgap1
Reactome Pathways	MMU-156588	Glucuronidation	0.0144	14	5	Ugt1a2|Ugt1a7c|Ugt1a5|Ugt1a6a|Ugt1a6b
KEGG Pathways	map00561	Glycerolipid metabolism	0.0154	48	7	Dgat1|Agpat9|Dgat2|Lipg|Dgkh|Dgkg|Gyk
KEGG Pathways	map04670	Leukocyte transendothelial migration	0.0198	97	10	Itgb2l|Mapk13|Actn1|Vasp|Itgam|Rac1|Pxn|Ncf4|Itgal|Ncf2
KEGG Pathways	map05200	Pathways in cancer	0.0204	436	27	Akt1|Spi1|Ppard|Hmox1|Igf1r|Kit|Nos2|Notch1|Slc2a1|Gnb2|Il4ra|Il13ra1|Ptger2|Ccnd3|Egln3|Jak3|Rara|Camk2g|Csf2ra|Notch2|Rac1|Rasgrp4|Csf2rb|Csf2rb2|Csf3r|Gng12|Stat3
KEGG Pathways	map05321	Inflammatory bowel disease (IBD)	0.0212	52	7	Il18rap|Il1b|Tlr2|Il4ra|Tlr4|Tlr5|Stat3
Reactome Pathways	MMU-418594	G alpha (i) signalling events	0.0241	210	18	App|Rdh12|Pde1b|C3|Anxa1|Ccr1|Gnb2|Ccr3|P2ry13|Gpc1|Fpr1|Fpr2|Dhrs9|Cxcl2|P2ry14|Cxcr2|Gng12|C5ar1
Reactome Pathways	MMU-1280215	Cytokine Signaling in Immune system	0.0253	308	23	Map3k3|App|Tnfsf14|Map2k3|Rps6ka2|Il18rap|Il1r2|Il1b|Ptpn1|Ltbr|Tnfrsf1a|Il4ra|Il13ra1|Myd88|Socs3|Camk2g|Ifnlr1|Osm|Csf2ra|Csf2rb|Csf2rb2|Csf3r|Stat3
Reactome Pathways	MMU-1500931	Cell-Cell communication	0.0253	64	9	Actn1|Vasp|Sirpb1c|Sirpb1b|Sirpb1a|Gm5150|Gm9733|Cadm3|Iqgap1
Reactome Pathways	MMU-444473	Formyl peptide receptors bind formyl peptides and many other ligands	0.0253	3	3	Anxa1|Fpr1|Fpr2
Reactome Pathways	MMU-5686938	Regulation of TLR by endogenous ligand	0.0253	9	4	Tlr4|Cd14|S100a8|S100a9
Reactome Pathways	MMU-8848021	Signaling by PTK6	0.0253	39	7	Akt1|Ptpn1|Gpnmb|Socs3|Rac1|Pxn|Stat3
Reactome Pathways	MMU-977606	Regulation of Complement cascade	0.0253	27	6	Cfp|C3|C1qc|C1qb|Cfh|C5ar1
Reactome Pathways	MMU-2142691	Synthesis of Leukotrienes (LT) and Eoxins (EX)	0.0271	19	5	Ggt1|Alox5|Alox5ap|Ggt5|Dpep2
Reactome Pathways	MMU-5676934	Protein repair	0.0293	4	3	Txn1|Msra|Msrb1
Reactome Pathways	MMU-449147	Signaling by Interleukins	0.0326	228	18	Map3k3|App|Map2k3|Rps6ka2|Il18rap|Il1r2|Il1b|Il4ra|Il13ra1|Myd88|Socs3|Ifnlr1|Osm|Csf2ra|Csf2rb|Csf2rb2|Csf3r|Stat3
KEGG Pathways	map04010	MAPK signaling pathway	0.0371	243	17	Akt1|Map3k3|Mapk13|Igf1r|Kit|Epha2|Map2k3|Rps6ka2|Dusp1|Il1b|Tnfrsf1a|Myd88|Cd14|Rac1|Rasgrp4|Arrb2|Gng12
KEGG Pathways	map04664	Fc epsilon RI signaling pathway	0.0371	59	7	Akt1|Gab2|Mapk13|Map2k3|Alox5|Alox5ap|Rac1
KEGG Pathways	map05167	Kaposi's sarcoma-associated herpesvirus infection	0.0371	164	13	Akt1|Mapk13|C3|Ccr1|Gnb2|Tnfrsf1a|Ccr3|Cxcl2|Rac1|Pik3r6|Gng12|Stat3|H2-Q10
KEGG Pathways	map00980	Metabolism of xenobiotics by cytochrome P450	0.0426	46	6	Ugt1a2|Cbr3|Ugt1a7c|Ugt1a5|Ugt1a6a|Ugt1a6b
KEGG Pathways	map04080	Neuroactive ligand-receptor interaction	0.0464	114	10	Hrh2|Ptger2|P2ry13|Ltb4r1|Fpr1|Fpr2|Ptafr|P2ry14|Gpr35|C5ar1
Reactome Pathways	MMU-166663	Initial triggering of complement	0.0471	13	4	Cfp|C3|C1qc|C1qb
Reactome Pathways	MMU-8979227	Triglyceride metabolism	0.0471	13	4	Dgat1|Fabp5|Dgat2|Gyk
Reactome Pathways	MMU-375276	Peptide ligand-binding receptors	0.0489	78	9	C3|Anxa1|Prok2|Ccr3|Fpr1|Fpr2|Cxcl2|Cxcr2|C5ar1

## Sheet: Gene Ontology-Blood
category	term name	description	FDR value	# background genes	# genes	genes
GO Process	GO.0006952	defense response	1.1e-23	848	102	Itgb2l|Cfp|Akt1|Cd244|Cd44|App|Hmox1|Kit|Epha2|Saa3|Nos2|Map2k3|Sec14l1|Arg2|Irg1|Bcl6|Clec4n|Mmp25|Pla2g7|C3|Anxa1|Padi4|Ifitm1|Alox5|Ccr1|Casp4|Il18rap|Slc11a1|Notch1|Atrn|Il1b|Tlr2|Adam15|Fgr|Ctnnbip1|Oasl2|Clec4e|Clec4d|Atg7|Ltbr|Tnfrsf1a|Il4ra|Myd88|C1qc|Themis2|Trem1|Ccr3|C1qb|C1rl|Tlr13|Thbs1|Tlr4|Ltb4r1|Fpr1|Il1f9|Lcn2|Cd14|Jak3|Oas2|Tlr6|S100a8|Cd177|Rab7b|Fpr2|Itgam|Tarm1|Ptafr|Alox5ap|…
GO Component	GO.0071944	cell periphery	1.23e-16	3382	207	Itgb2l|Acvrl1|Kcnn3|S100a6|Flot1|Akt1|Plaur|Rhoc|Rnd1|G6pdx|Gab2|Cd33|Cd244|Cd44|App|Hmox1|Igf1r|Kit|Tnfsf14|Ggt1|Epha2|Clstn3|Chp1|Nos2|Rnf144a|Cpd|Actn1|Ctsl|Slc6a19|Amer2|Dgat1|Ets2|Clec4n|Celsr3|Mmp25|Diap1|Anxa1|Capn1|Ifitm1|Alox5|Rassf3|Ccr1|Casp4|Slc40a1|Il18rap|Il1r2|Slc11a1|Gca|Notch1|Atrn|Fabp5|Ptpn1|Slc7a11|Tlr2|Sema4a|Ambp|Tln1|Slc2a1|Fgr|Antxr2|Gnb2|Gpnmb|Dfna5|Slc6a6|Clec4d|Ltbr|Tnf…
GO Process	GO.0050727	regulation of inflammatory response	1.36e-09	254	36	Ppard|Ier3|Cd44|App|Ggt1|Nos2|Irg1|Bcl6|C3|Anxa1|Casp4|Il1r2|Il1b|Tlr2|Tnfrsf1a|Siglece|Myd88|Sbno2|Tlr4|Socs3|Tlr6|S100a8|Itgam|Tnfaip6|Tarm1|Alox5ap|Abr|Mefv|Nlrp3|Bst1|Adam8|Nlrp12|Cfh|S100a9|Zyx|Fcgr3
GO Component	GO.0005576	extracellular region	1.84e-09	1220	89	Wfdc18|Cfp|Plaur|App|Kit|Tnfsf14|Ggt1|Saa3|Adamtsl4|Timp2|Nos2|Mmp8|Cpd|Ctsl|Mmp25|Pla2g7|Emilin2|Xdh|C3|Anxa1|Adpgk|Casp4|Il1r2|Notch1|Atrn|Il1b|Fabp5|Adam15|Sema4a|Ambp|Txn1|Hsd17b11|Prok2|Tnfrsf1a|Il4ra|Scrg1|Mcam|Anxa2|Ntng2|Qsox1|C1qc|Ceacam10|Tgfbi|Ccr3|C1qb|Apobr|C1rl|Crtac1|Thbs1|Grn|Gpc1|Olfml2b|Sned1|Il1f9|Lcn2|Cd14|Pam|Sorl1|Acpp|Tacstd2|S100a8|Wdnml1|Lipg|Itgam|Tnfaip6|Retnlg|Hp|Osm|C…
GO Function	GO.0038023	signaling receptor activity	4.28e-09	613	59	Itgb2l|Acvrl1|Plaur|Ppard|Cd244|Igf1r|Kit|Epha2|Celsr3|Ccr1|Il18rap|Il1r2|Nr4a2|Notch1|Atrn|Tlr2|Antxr2|Clec4e|Ltbr|Tnfrsf1a|Il4ra|Il13ra1|Bmpr1a|Hrh2|Ptger2|Ccr3|P2ry13|Tlr4|Gpr97|Ltb4r1|Fpr1|Tlr6|Fpr2|Nr1d1|Rara|Ptafr|Ifnlr1|Csf2ra|Fcgr4|Notch2|P2ry14|Il1rap|Csf2rb|Csf2rb2|Gpr27|Gpr174|Sort1|Csf3r|Itgal|Cxcr2|Nfam1|Tlr5|Mrgpra2b|Stat3|Gpr35|C5ar1|Fcgr3|Gpr56|Cxcr1
GO Process	GO.0051270	regulation of cellular component movement	1.9e-08	782	65	Acvrl1|Akt1|Map3k3|Rhoc|Ppard|Gab2|App|Hmox1|Igf1r|Kit|Tnfsf14|Epha2|Tctex1d2|Map2k3|Actn1|Bcl6|Pla2g7|Diap1|Anxa1|Ifitm1|Ccr1|Notch1|Il1b|Tlr2|Adam15|Sema4a|Fgr|Gpnmb|Mcam|Myd88|Arap3|Bmpr1a|Dock5|Kcnj2|Shtn1|Thbs1|Gpr97|Sorl1|Tacstd2|Fpr2|Trib1|Tnfaip6|Ptafr|Gcnt2|Dach1|Mink1|Cxcl2|Rac1|Fes|Myo1f|Dab2ip|Mtus1|Abr|Hdac4|Bst1|Adam8|Cxcr2|Pld1|Stat3|Iqgap1|Card10|C5ar1|Myadm|Tirap|Gpr56
GO Process	GO.0050900	leukocyte migration	3.03e-08	154	26	Kit|Anxa1|Ccr1|Il1b|Trem1|Ccr3|Eps8|Fpr1|S100a8|Cd177|Fpr2|Itgam|Retnlg|Cxcl2|Rac1|Selplg|Trpm2|Adam8|Csf3r|Cxcr2|Nlrp12|Lyst|S100a9|Gpr35|C5ar1|Fcgr3
GO Process	GO.0071345	cellular response to cytokine stimulus	4.85e-08	581	53	Akt1|Mapk13|Cd44|Klf5|Kit|Saa3|Nos2|Irg1|Pde1b|Ccr1|Il18rap|Il1r2|Il1b|Tlr2|Dfna5|Ltbr|Tnfrsf1a|Il4ra|Il13ra1|Myd88|Ccr3|Sbno2|Egln3|Tlr4|Eps8|Il1f9|Lcn2|Gp1ba|Socs3|Jak3|Oas2|Nfil3|Rab7b|Ifnlr1|Osm|Cxcl2|Csf2ra|Pirb|Chil1|Dab2ip|Plscr1|Il1rap|Csf2rb|Csf2rb2|Hdac4|Csf3r|Cd300lf|Cxcr2|Nlrp12|Stat3|Zyx|Gpr35|Cxcr1
GO Process	GO.0002237	response to molecule of bacterial origin	6.13e-08	286	35	Akt1|Ppard|Nos2|Irg1|Slc11a1|Notch1|Il1b|Tlr2|Ltbr|Tnfrsf1a|Myd88|Ptger2|Sbno2|Tlr4|Lcn2|Cd14|Tlr6|Wdnml1|Trib1|Nr1d1|Rara|Ptafr|Cd300lb|Cxcl2|Fcgr4|Dab2ip|Plscr1|Abr|Card9|Nlrp3|Slpi|Gng12|C5ar1|Tirap|Ncf2
GO Process	GO.0043410	positive regulation of MAPK cascade	1.09e-07	389	41	Map3k3|Cd44|App|Igf1r|Kit|Timp2|Map2k3|Xdh|C3|Lmnb1|Ccr1|Notch1|Il1b|Ptpn1|Tlr2|Gpnmb|Dfna5|Prok2|Ltbr|Myd88|Thbs1|Tlr4|Tlr6|Fpr2|Rara|Gcnt2|Mink1|Peli2|Osm|Notch2|Chil1|Pxn|Dab2ip|Card9|Pik3r6|Adam8|Arrb2|Ndst1|Iqgap1|C5ar1|Tirap
GO Component	GO.0009986	cell surface	3.36e-07	616	52	Acvrl1|Plaur|Cd33|Cd244|Cd44|App|Kit|Epha2|Clstn3|Timp2|Ctsl|Mmp25|Anxa1|Ccr1|Notch1|Slc7a11|Tlr2|Adam15|Ambp|Tln1|Antxr2|Tnfrsf1a|Siglece|Gsr|Mcam|Anxa2|Bmpr1a|Thbs1|Tlr4|Ckap4|Cd14|Pam|Gp1ba|Lipg|Itgam|Rnpep|Fcgr4|Notch2|Sort1|Adam8|Itgal|Cxcr2|Nfam1|Vcan|Entpd1|Vwf|Igsf5|Clec5a|C5ar1|Fcgr3|H2-Q10|Ly6g
GO Process	GO.0002694	regulation of leukocyte activation	1.25e-06	433	41	Gab2|Cd244|Cd44|App|Hmox1|Tnfsf14|Arg2|Bcl6|Anxa1|Il1b|Fgr|Gpnmb|Clec4d|Il4ra|Myd88|Thbs1|Tlr4|Pram1|Clec4g|Jak3|Tlr6|Cd177|Itgam|Rara|Tarm1|Ptafr|Flot2|Ptpre|Cd300lb|Fes|Plscr1|Abr|Nlrp3|Bst1|Pik3r6|Adam8|Itgal|Cd300lf|Nfam1|Lyst|Tirap
GO Process	GO.0007155	cell adhesion	3.41e-06	545	46	Itgb2l|Ppard|Cd33|Cd44|App|Kit|Epha2|Clstn3|Actn1|Celsr3|Emilin2|Il1b|Slc7a11|Adam15|Tln1|Gpnmb|Siglece|Mcam|Tgfbi|Fndc3b|Thbs1|Sned1|Gp1ba|Tacstd2|S100a8|Cd177|Itgam|Tnfaip6|Flot2|Rac1|Fes|Pxn|Selplg|Cntnap1|Adam8|Csf3r|Itgal|Vcan|Cadm3|Vwf|Bmx|Igsf5|S100a9|Zyx|Mybpc3|Gpr56
GO Process	GO.0002274	myeloid leukocyte activation	6.37e-06	105	18	Spi1|Cd244|Kit|Il18rap|Slc11a1|Tlr2|Ltbr|Sbno2|Tlr4|Tlr6|Fpr2|Itgam|Pirb|Fcgr4|Notch2|Myo1f|Cxcr2|Fcgr3
GO Function	GO.0043177	organic acid binding	7.95e-06	146	22	Ppard|Cd44|Nos2|Plod1|Dgat1|Padi4|Hdc|Fabp5|Sesn2|Slc6a6|Siglece|Ugt1a2|Egln3|Pam|S100a8|Tnfaip6|Rara|Alox5ap|Pygl|Pgd|Vcan|S100a9
GO Process	GO.0001816	cytokine production	1.83e-05	128	19	G6pdx|App|Kit|Nos2|Il18rap|Slc11a1|Notch1|Il1b|Tlr2|Myd88|Trem1|Tlr4|Tlr6|Ptafr|Notch2|Chil1|Il1rap|Nlrp3|Gpr56
GO Process	GO.0002886	regulation of myeloid leukocyte mediated immunity	1.97e-05	47	12	Gab2|Hmox1|C3|Fgr|Il4ra|Pram1|Cd177|Itgam|Ptafr|Fes|Abr|Fcgr3
GO Component	GO.0001726	ruffle	2.4e-05	161	21	S100a6|Epha2|Actn1|Diap1|Notch1|S100a11|Tln1|Fgr|Klhl2|Anxa2|Arap3|Inpp5j|Mtss1l|Eps8|Rac1|Mefv|Bmx|Lcp1|Iqgap1|Myadm|Tirap
GO Process	GO.0032502	developmental process	3.14e-05	4057	189	Acvrl1|Flot1|Akt1|Map3k3|Spi1|Plaur|Rhoc|Ppard|Rnd1|Hlf|G6pdx|Gab2|Cd44|Klf5|App|Hmox1|Igf1r|Kit|Epha2|Clstn3|Adam19|Adamtsl4|Timp2|Mmp8|Plod1|Rab32|Arg2|Actn1|Ctsl|Amer2|Irg1|Pde1b|Bcl6|Ets2|Celsr3|Rps6ka2|Mmp25|Xdh|Dusp1|Dync2li1|Diap1|Anxa1|Capn1|Padi4|Ifitm1|Ccr1|Casp4|Slc40a1|Ctdsp1|Nr4a2|Notch1|Atrn|Il1b|Slc7a11|Tlr2|Adam15|Sema4a|Slc2a1|Fgr|Ctnnbip1|Fosl2|Asns|Gpnmb|Dfna5|Prok2|Clec4e|Clec…
GO Process	GO.0050790	regulation of catalytic activity	3.18e-05	1743	98	Wfdc18|Akt1|Map3k3|Plaur|Rhoc|Ppard|Pnkp|Cd44|App|Por|Igf1r|Kit|Tnfsf14|Epha2|Chp1|Timp2|Nos2|Map2k3|Plin5|Arg2|Bcl6|Mmp25|Xdh|C3|Dusp1|Anxa1|Capn1|Dnmbp|Slc11a1|Nr4a2|Notch1|Il1b|Ptpn1|Ambp|Fgr|Sesn2|Prok2|Anxa2|Arap3|Ccnd3|Palm|Egln3|P2ry13|Thbs1|Tbc1d2b|Tlr4|Midn|Mtss1l|Gp1ba|Sorl1|Hip1|Socs3|Tlr6|S100a8|Wdnml1|Ppp1r3b|Fpr2|Stfa3|Itgam|Trib1|Rara|Ptafr|Alox5ap|Mink1|Preb|Hp|Stfa2l1|Rac1|Chil1|…
GO Function	GO.0005102	signaling receptor binding	4.44e-05	1118	72	Flot1|Plaur|Ppard|Rnd1|Gab2|Cd244|Cd44|App|Igf1r|Tnfsf14|Saa3|Timp2|Nos2|Sec14l1|Actn1|Ets2|C3|Nr4a2|Notch1|Il1b|Ptpn1|Tlr2|Adam15|Tln1|Fgr|Gpnmb|Prok2|Clec4d|Myd88|Tob1|Tgfbi|Cib2|Palm|Thbs1|Tlr4|Grn|Pilra|Fpr1|Il1f9|Jak3|Tlr6|S100a8|Cd177|Fpr2|Per2|Rara|Tarm1|Retnlg|Flot2|Wbp2|Osm|Cxcl2|Fes|Pxn|Dab2ip|Plscr1|Il1rap|Adam8|Cd300lf|Arrb2|Tlr5|Cadm3|Vwf|S100a9|Lcp1|Stat3|Pitpnm2|Sema6b|Pilrb2|Fcgr3…
GO Process	GO.0051046	regulation of secretion	5.43e-05	614	46	Ppard|Gab2|Cd244|Hmox1|Nos2|Arg2|Glrx|Clec4n|Anxa1|Casp4|Il1r2|Notch1|Il1b|Tlr2|Fgr|Clec4e|Atg7|Tnfrsf1a|Il4ra|Hrh2|Tlr4|Midn|Cd14|Pram1|Pam|Rab11fip1|Oas2|Tlr6|S100a8|Cd177|Per2|Itgam|Nr1d1|Ptafr|Osm|Fes|Abr|Il1rap|Gpr27|Nlrp3|Trpm2|Nlrp12|Tlr5|Entpd1|S100a9|Clec5a
GO Function	GO.0050839	cell adhesion molecule binding	0.00013	169	21	Timp2|Nos2|Actn1|Il1b|Adam15|Tln1|Gpnmb|Tgfbi|Cib2|Shtn1|Thbs1|Armc7|Cd177|Tbc1d2|Pxn|Adam8|Itgal|Cadm3|Vwf|Lcp1|Fxyd5
GO Process	GO.0030099	myeloid cell differentiation	0.00014	213	23	Spi1|G6pdx|Gab2|App|Kit|Epha2|Actn1|Pde1b|Bcl6|Ccr1|Tlr2|Ltbr|Anxa2|Sbno2|Jak3|Itgam|Pirb|Notch2|Plscr1|Adam8|Cd300lf|Clec5a|Tirap
GO Process	GO.1903555	regulation of tumor necrosis factor superfamily cytokine production	0.00017	125	17	Arg2|Tlr2|Gpnmb|Tnfrsf1a|Myd88|Thbs1|Tlr4|Cd300ld|Cd14|Tlr6|Rara|Ptafr|Card9|Adam8|Arrb2|Fcgr3|Tirap
GO Function	GO.0035325	Toll-like receptor binding	0.00021	13	7	Saa3|Tlr2|Myd88|Tlr6|S100a8|S100a9|Tirap
GO Process	GO.0007186	G protein-coupled receptor signaling pathway	0.0003	423	34	Ppard|Celsr3|Anxa1|Ccr1|Gnb2|Prok2|Hrh2|Ptger2|Ccr3|Palm|P2ry13|Gpr97|Ltb4r1|Fpr1|Fpr2|Ptafr|Cxcl2|Atrnl1|Rac1|Dgkg|P2ry14|Gpr27|Gpr174|Pik3r6|Sort1|Cxcr2|Arrb2|Entpd1|Gng12|Mrgpra2b|Gpr35|C5ar1|Gpr56|Cxcr1
GO Process	GO.2000377	regulation of reactive oxygen species metabolic process	0.00032	163	19	Akt1|Ier3|G6pdx|Plin5|Arg2|Irg1|Xdh|Il1b|Tlr2|Thbs1|Tlr4|Tlr6|Cd177|Fpr2|Itgam|Hp|Hdac4|Tlr5|Stat3
GO Process	GO.0009719	response to endogenous stimulus	0.00033	990	61	Acvrl1|Akt1|Ppard|Mapk13|Cd44|Klf5|App|Por|Igf1r|Kit|Timp2|Ctsl|Glrx|Irg1|Dusp1|Diap1|Anxa1|Casp4|Nr4a2|Notch1|Ptpn1|Tlr2|Slc2a1|Sesn2|Fosl2|Asns|Anxa2|Pkm|Myd88|Bmpr1a|Ptger2|Cib2|Ccnd3|Zfhx3|Tlr4|Grn|Mtss1l|Sepn1|Tlr6|Fpr2|Rab31|Nr1d1|Rara|Ptafr|Gcnt2|Wbp2|Cxcl2|Pxn|Dab2ip|Hdac4|Nlrp3|Sort1|Trpm2|Arrb2|Pld1|Stat3|Zyx|Ndst1|Iqgap1|Cpeb2|Ncf2
GO Process	GO.1901224	positive regulation of NIK/NF-kappaB signaling	0.00037	56	11	App|Tnfsf14|Glrx|Il1b|Tlr2|Tlr4|Cd14|Chil1|Nlrp12|Card10|Tirap
GO Process	GO.0002253	activation of immune response	0.00039	198	21	Cfp|C3|Tlr2|Myd88|C1qc|Themis2|C1qb|C1rl|Tlr13|Tlr4|Fpr1|Cd14|Tlr6|Fpr2|Ptafr|Cd300lf|Nfam1|Tlr5|Cfh|C5ar1|Tirap
GO Process	GO.0034121	regulation of toll-like receptor signaling pathway	0.00047	58	11	Flot1|Irg1|Tlr2|Tlr6|Rab7b|Nr1d1|Dab2ip|Cd300lf|Arrb2|Tlr5|Tirap
GO Function	GO.0008289	lipid binding	0.00055	534	40	Akt1|Ppard|Gab2|Anxa11|Amer2|Dgat1|Soat2|Pla2g7|C3|Anxa1|Fabp5|Tlr2|Tln1|Dfna5|Anxa2|Arap3|Kcnj2|Ugt1a2|Thbs1|Tlr4|Mtss1l|Wdfy3|Cd14|Pram1|Hip1|Tlr6|S100a8|Rara|Ptafr|Alox5ap|Fes|Dab2ip|Ncf4|Cd300lf|Snx18|S100a9|Pld1|Pitpnm2|Iqgap1|Tirap
GO Component	GO.0030139	endocytic vesicle	0.0008	161	18	Rab32|Anxa11|Slc11a1|Tlr2|Fmnl1|Rab11fip1|Hip1|Tlr6|Rab7b|Rab31|Flot2|Dab2ip|Adam8|Arrb2|Pld1|Zyx|H2-Q10|Tirap
GO Process	GO.0010466	negative regulation of peptidase activity	0.00084	162	18	Wfdc18|Akt1|Plaur|Cd44|App|Por|Tnfsf14|Timp2|C3|Ambp|Thbs1|Sorl1|Wdnml1|Stfa3|Stfa2l1|Arrb2|Slpi|Pi16
GO Component	GO.0005887	integral component of plasma membrane	0.00099	747	48	Itgb2l|Acvrl1|Plaur|Ggt1|Epha2|Slc6a19|Notch1|Slc7a11|Slc2a1|Gpnmb|Slc6a6|Ltbr|Tnfrsf1a|Kcnj2|Tlr13|Tmc4|P2ry13|Mfsd2b|Tlr4|Gpr97|Ltb4r1|Eps8|Fpr1|Pam|Gp1ba|Tacstd2|Tlr6|Fpr2|Itgam|Slc16a3|Ptafr|Ifnlr1|Notch2|Sgms2|P2ry14|Plscr1|Ncf4|Trpm2|Adam8|Itgal|Cadm3|Steap4|Mrgpra2b|Fxyd5|Gpr35|C5ar1|Sema6b|Ncf2
GO Process	GO.0002250	adaptive immune response	0.0011	232	22	Cd244|Arg2|Bcl6|Clec4n|C3|Anxa1|Il18rap|Slc11a1|Sema4a|Clec4d|Il4ra|Myd88|C1qc|C1qb|C1rl|Jak3|Tarm1|Pirb|Lilrb4|Lyst|Stat3|Fcgr3
GO Process	GO.0006691	leukotriene metabolic process	0.0013	15	6	Ggt1|Alox5|Tlr2|Tlr4|Alox5ap|Ggt5
GO Process	GO.0002687	positive regulation of leukocyte migration	0.0015	124	15	App|Tnfsf14|Pla2g7|Ccr1|Il1b|Tlr2|Thbs1|Fpr2|Ptafr|Cxcl2|Rac1|Adam8|Cxcr2|C5ar1|Tirap
GO Process	GO.1904018	positive regulation of vasculature development	0.0016	156	17	Acvrl1|Map3k3|Hmox1|Kit|C3|Anxa1|Notch1|Il1b|Tnfrsf1a|Ccr3|Thbs1|Chil1|Pxn|Pik3r6|Cxcr2|Stat3|C5ar1
GO Process	GO.0032652	regulation of interleukin-1 production	0.0017	57	10	Arg2|Anxa1|Casp4|Il1r2|Tlr2|Tlr4|Mefv|Nlrp3|Arrb2|Nlrp12
GO Process	GO.0045410	positive regulation of interleukin-6 biosynthetic process	0.0017	9	5	Il1b|Tlr4|Tlr6|Ptafr|Tirap
GO Function	GO.0005509	calcium ion binding	0.0017	427	33	S100a6|Clstn3|Chp1|Mmp8|Actn1|Anxa11|Clec4n|Celsr3|Anxa1|Capn1|Padi4|Gca|Notch1|S100a11|Anxa2|Cib2|Crtac1|Thbs1|Lpcat2|Sned1|Pam|Sepn1|S100a8|Notch2|Dgkg|Plscr1|Tpd52|Trpm2|Adam8|Vcan|S100a9|Lcp1|Pitpnm2
GO Process	GO.0006629	lipid metabolic process	0.0023	778	48	Ppard|G6pdx|App|Por|Kit|Ggt1|Plin5|Galc|Rdh12|Irg1|Dgat1|Soat2|Pla2g7|C3|Alox5|Cers6|Fabp5|Sesn2|Hsd17b11|Agpat9|Tnfrsf1a|Gdpd3|Dgat2|Mboat7|Apobr|Inpp5j|Lpcat2|Pnpla1|Pam|Sorl1|Ugt1a7c|B4galt6|Lipg|Per2|Dhrs9|Alox5ap|Ggt5|Slc27a4|Dgkg|Sgms2|Plscr1|Pik3r6|Lyst|B4galt3|Inpp4a|Pld1|Gyk|Pbx1
GO Process	GO.0042060	wound healing	0.0023	248	22	Acvrl1|Rhoc|Ppard|Cd44|Hmox1|C3|Anxa1|Slc11a1|Notch1|Slc7a11|Adam15|Mcam|Pkm|Gp1ba|Sepn1|Cxcl2|Fcgr4|Notch2|Arhgap24|Lyst|Entpd1|Vwf
GO Process	GO.0010942	positive regulation of cell death	0.0025	586	39	Akt1|Plaur|Cd44|Hmox1|G0s2|Adamtsl4|Bcl6|Rps6ka2|Xdh|Dusp1|Anxa1|Notch1|Il1b|Dfna5|Atg7|Ltbr|Tnfrsf1a|Egln3|Thbs1|Tlr4|Hip1|Jak3|Tlr6|S100a8|Itgam|Hp|Osm|Notch2|Dab2ip|Plscr1|Hdac4|Nlrp3|Sort1|Trpm2|Adam8|Cxcr2|Arrb2|S100a9|Ncf2
GO Process	GO.0006796	phosphate-containing compound metabolic process	0.0028	1536	80	Acvrl1|Akt1|Map3k3|Ppard|Pnkp|G6pdx|Mapk13|App|Igf1r|Kit|Ampd3|Epha2|Saa3|Pgam1|Map2k3|Upp1|Pde1b|Dgat1|Rps6ka2|Pla2g7|Dusp1|Adpgk|Ctdsp1|Slc11a1|Il1b|Fabp5|Ptpn1|Tlr2|Fgr|Agpat9|Oasl2|Gdpd3|Dgat2|Pkm|Myd88|Bmpr1a|Mboat7|Ccr3|Ccnd3|Tlr4|Inpp5j|Lpcat2|Hk3|Pfkfb4|Acpp|Jak3|Mocos|Ppp1r3b|Trib1|Rara|Ptafr|Pygl|Camk2g|Mink1|Ptpre|Osm|Plk3|Fes|Pgd|Pxn|Stk36|Dgkg|Sgms2|Dab2ip|Plscr1|Stk40|Aatk|Pik3r6|Na…
GO Process	GO.1900015	regulation of cytokine production involved in inflammatory response	0.0031	28	7	Nos2|Il1r2|Myd88|Tlr4|Tlr6|Tarm1|Mefv
GO Process	GO.0009636	response to toxic substance	0.0033	370	28	Spi1|G6pdx|Mapk13|Hmox1|Igf1r|Pde1b|Dusp1|Anxa1|Il18rap|Nr4a2|Slc7a11|Txn1|Sesn2|Asns|Gsr|Tlr4|Eps8|Lcn2|Cd14|S100a8|Rara|Hp|Cxcl2|Kdm6b|Trpm2|S100a9|Gyk|Stat3
GO Process	GO.0050830	defense response to Gram-positive bacterium	0.0036	64	10	Epha2|Tlr2|Fgr|Myd88|Myo1f|Card9|Nlrp3|Pld1|C5ar1|Tirap
GO Process	GO.0042063	gliogenesis	0.0038	171	17	Akt1|App|Anxa1|Notch1|Tlr2|Mboat7|Tlr4|Gpc1|S100a8|Fpr2|Itgam|Dab2ip|Cntnap1|Vcan|S100a9|Stat3|Gpr56
GO Process	GO.0062012	regulation of small molecule metabolic process	0.0041	261	22	Akt1|Ier3|Cd244|Por|Kit|Pgam1|Nos2|Plin5|Dgat1|Anxa1|Il1b|Fabp5|Sesn2|Dgat2|Midn|Ppp1r3b|Nr1d1|Ptafr|Hdac4|Entpd1|Gyk|Stat3
GO Process	GO.0007229	integrin-mediated signaling pathway	0.0043	66	10	Itgb2l|Gab2|Adam15|Tln1|Fgr|Pram1|Itgam|Pxn|Itgal|Zyx
GO Process	GO.1903706	regulation of hemopoiesis	0.0046	340	26	Spi1|Cd44|Bcl6|Anxa1|Ccr1|Notch1|Il1b|Ctnnbip1|Atg7|Il4ra|C1qc|Jak3|Rab7b|Klf13|Itgam|Trib1|Rara|Notch2|Fes|Nlrp3|Pik3r6|Adam8|Csf3r|Nfam1|Stat3|Tmem176b
GO Process	GO.0002526	acute inflammatory response	0.0047	54	9	Saa3|Alox5|Il1b|Ctnnbip1|Hp|Plscr1|Cxcr2|Stat3|Fcgr3
GO Process	GO.0043032	positive regulation of macrophage activation	0.0047	21	6	App|Il4ra|Thbs1|Tlr4|Tlr6|Itgam
GO Process	GO.0045628	regulation of T-helper 2 cell differentiation	0.005	13	5	Bcl6|Anxa1|Il4ra|Rara|Nlrp3
GO Process	GO.0007159	leukocyte cell-cell adhesion	0.0052	43	8	Cd44|Il1b|S100a8|Cd177|Itgam|Selplg|Itgal|S100a9
GO Function	GO.0034987	immunoglobulin receptor binding	0.0054	10	5	Fgr|Clec4d|Tarm1|Fes|Fcgr3
GO Process	GO.0098657	import into cell	0.0056	448	31	Flot1|App|Anxa11|C3|Anxa1|Slc11a1|Kcnj2|Apobr|Thbs1|Grn|Lcn2|Cd14|Sorl1|Hip1|Fpr2|Rab31|Itgam|Rara|Slc27a4|Rac1|Ncf4|Sort1|Trpm2|Itgal|Cxcr2|Arrb2|Snx18|Steap4|Fcgr3|Cxcr1|Ncf2
GO Function	GO.0019955	cytokine binding	0.0064	89	12	Acvrl1|Kit|Ccr1|Il1r2|Tnfrsf1a|Plp2|Ccr3|Thbs1|Csf2ra|Csf3r|Cxcr2|Cxcr1
GO Process	GO.0009895	negative regulation of catabolic process	0.0066	237	20	Akt1|Ier3|Hmox1|Timp2|Nos2|Plin5|Slc11a1|Il1b|Atg7|N4bp1|Anxa2|Myd88|Qsox1|Tob1|Hp|Dab2ip|Hdac4|Golga2|Stat3|Tirap
GO Process	GO.0071260	cellular response to mechanical stimulus	0.0066	58	9	Akt1|Tnfsf14|Il1b|Slc2a1|Ltbr|Tnfrsf1a|Kcnj2|Rac1|Hdac4
GO Process	GO.0005975	carbohydrate metabolic process	0.0068	314	24	Akt1|G6pdx|Pgam1|Adpgk|Fabp5|Dgat2|Pkm|Ugt1a2|Chst11|Hk3|Pfkfb4|Ugt1a7c|Ppp1r3b|B4galt6|Per2|Nr1d1|Pygl|Chil1|Pgd|Stk40|B4galt3|Ugt1a6a|Gyk|Ndst1
GO Process	GO.0050764	regulation of phagocytosis	0.0072	73	10	C3|Slc11a1|Il1b|Tlr2|Fgr|Atg7|Siglece|Abr|Cd300lf|Fcgr3
GO Function	GO.0042803	protein homodimerization activity	0.0073	732	45	S100a6|Akt1|G6pdx|Hmox1|Kit|Nos2|Arid3a|Actn1|Xdh|Anxa1|Padi4|Slc11a1|Gca|Hdc|S100a11|Ambp|Asns|Atg7|Dgat2|Gsr|Klhl2|Bmpr1a|Ugt1a2|Cib2|C1qb|Tlr13|Lcn2|Ugt1a7c|Hip1|Acpp|Alox5ap|Pygl|Camk2g|Ptpre|Hp|Pirb|Tmcc1|Dab2ip|Tpd52|Card9|Cadm3|Vwf|Ugt1a6a|Stat3|Tirap
GO Process	GO.0007162	negative regulation of cell adhesion	0.0074	222	19	Acvrl1|Rnd1|Cd44|Arg2|Bcl6|Anxa1|Notch1|Adam15|Gpnmb|Il4ra|Thbs1|Clec4g|Jak3|Tacstd2|Tarm1|Gcnt2|Myo1f|Adam8|Myadm
GO Process	GO.0034116	positive regulation of heterotypic cell-cell adhesion	0.0085	8	4	Flot1|Cd44|Il1b|Gcnt2
GO Function	GO.0005488	binding	0.0088	8943	343	Acvrl1|Kcnn3|S100a6|Mxd1|Flot1|Akt1|Map3k3|Spi1|Plaur|Rhoc|Ppard|Pnkp|Rnd1|Rad23a|Hlf|G6pdx|Gab2|Cd33|Cd244|Mapk13|Cd44|Klf5|App|Hmox1|Por|Igf1r|Kit|Ampd3|Tnfsf14|Epha2|Saa3|Clstn3|Adam19|Pgam1|Tctex1d2|Chp1|Adamtsl4|Timp2|Nos2|Mmp8|Map2k3|Plod1|Arid3a|Plin5|Rab32|Rnf144a|Sec14l1|Cpd|Arg2|Actn1|Ctsl|Glrx|Anxa11|Amer2|Pde1b|Bcl6|Dgat1|Ets2|Soat2|Clec4n|Celsr3|Rps6ka2|Mmp25|Pla2g7|Xdh|C3|Dusp1|Dync…
GO Process	GO.0038093	Fc receptor signaling pathway	0.0089	16	5	Kit|Clec4e|Clec4d|Fcgr4|Fcgr3
GO Function	GO.0005149	interleukin-1 receptor binding	0.0093	13	5	Il1b|Myd88|Il1f9|Il1rap|Tlr5
GO Function	GO.0044548	S100 protein binding	0.0093	13	5	S100a6|Anxa11|S100a11|Anxa2|Iqgap1
GO Process	GO.0044057	regulation of system process	0.0102	388	27	Akt1|G6pdx|App|Kit|Arg2|Dgat1|Alox5|Notch1|Il1b|Fabp5|Prok2|Tnfrsf1a|Dock5|Kcnj2|Hrh2|Tlr4|Rab11fip1|Acpp|Sepn1|Per2|Ptafr|Camk2g|Fcgr4|Hdac4|Pi16|Gpr35|Mybpc3
GO Process	GO.0002551	mast cell chemotaxis	0.0112	3	3	Kit|Ccr3|Rac1
GO Process	GO.0009812	flavonoid metabolic process	0.0112	9	4	Por|Ugt1a2|Ugt1a7c|Ugt1a6a
GO Process	GO.0008015	blood circulation	0.0126	274	21	Acvrl1|Akt1|Ppard|Ier3|G6pdx|Hmox1|Nos2|Map2k3|Rps6ka2|Alox5|Ctnnbip1|Dock5|Kcnj2|Hrh2|Per2|Ptafr|Rnpep|Abr|Cxcr2|Mybpc3|Ncf2
GO Component	GO.0030864	cortical actin cytoskeleton	0.0127	49	8	Flot1|Slc2a1|Cib2|Lasp1|Mtss1l|Flot2|Myo1f|Myadm
GO Process	GO.0006959	humoral immune response	0.013	81	10	Cfp|C3|Notch1|C1qc|C1qb|C1rl|Notch2|Slpi|Cfh|S100a9
GO Process	GO.0008285	negative regulation of cell population proliferation	0.0133	525	33	Acvrl1|Ppard|Cd44|App|Hmox1|Timp2|Arg2|Ctsl|Bcl6|Rps6ka2|Xdh|Dusp1|Ifitm1|Notch1|Il1b|Tlr2|Ctnnbip1|Gpnmb|Dfna5|Tob1|Thbs1|Clec4g|Per2|Klf13|Trib1|Rara|Tarm1|Dach1|Osm|Dab2ip|Hdac4|Stat3|Gpr56
GO Process	GO.0051764	actin crosslink formation	0.0144	10	4	Actn1|Eps8|Marcks|Lcp1
GO Process	GO.0010876	lipid localization	0.0145	202	17	Ppard|Nos2|Plin5|Dgat1|Soat2|Anxa1|Il1b|Dgat2|Abca13|Apobr|Mfsd2b|Sorl1|Lipg|Slc27a4|Atp11a|Plscr1|Pitpnm2
GO Process	GO.1902882	regulation of response to oxidative stress	0.0146	83	10	Glrx|Txn1|Sesn2|Atg7|Tlr4|Hk3|Sepn1|Tlr6|Itgam|Trpm2
GO Process	GO.0043436	oxoacid metabolic process	0.0153	643	38	Akt1|Ppard|Cd44|Por|Ggt1|Pgam1|Nos2|Plod1|Arg2|Irg1|C3|Adpgk|Padi4|Alox5|Hdc|Il1b|Tlr2|Sesn2|Asns|Tnfrsf1a|Pkm|Ugt1a2|Ccnd3|Egln3|Chst11|Tlr4|Hk3|Pam|Ugt1a7c|Per2|Dhrs9|Alox5ap|Ggt5|Slc27a4|Pgd|Ugt1a6a|Inpp4a|Ndst1
GO Function	GO.0050786	RAGE receptor binding	0.0154	8	4	Fpr1|S100a8|Fpr2|S100a9
GO Process	GO.0007167	enzyme linked receptor protein signaling pathway	0.0156	425	28	Acvrl1|Akt1|Gab2|Igf1r|Kit|Epha2|Ptpn1|Fgr|Myd88|Bmpr1a|Pilra|Jak3|Gcnt2|Ptpre|Rac1|Fes|Pxn|Dab2ip|Sort1|Arrb2|Bmx|Palm2Akap2|Stat3|Zyx|Ndst1|Mvp|Iqgap1|Pilrb2
GO Process	GO.0002374	cytokine secretion involved in immune response	0.0166	4	3	Tlr2|Trem1|Nlrp3
GO Process	GO.0071726	cellular response to diacyl bacterial lipopeptide	0.0166	4	3	Tlr2|Cd14|Tlr6
GO Process	GO.0072073	kidney epithelium development	0.0166	101	11	Cd44|Arg2|Notch1|Ctnnbip1|Tacstd2|Rara|Notch2|Cxcr2|Vcan|Iqgap1|Pbx1
GO Component	GO.0019897	extrinsic component of plasma membrane	0.0166	145	14	S100a6|Anxa1|Fgr|Gnb2|Anxa2|Armc7|Hip1|Jak3|Rac1|Fes|Snx18|Bmx|Gng12|Iqgap1
GO Process	GO.0043433	negative regulation of DNA-binding transcription factor activity	0.0169	135	13	Hmox1|Igf1r|Chp1|Irg1|Ctnnbip1|Gpr97|Trib1|Dab2ip|Hdac4|Nlrp3|Arrb2|Nlrp12|Pbx1
GO Process	GO.0045730	respiratory burst	0.0169	11	4	Pgam1|Slc11a1|Ncf4|Ncf2
GO Component	GO.0045121	membrane raft	0.0191	319	23	Flot1|App|Hmox1|Igf1r|Arid3a|Tlr2|Slc2a1|Tnfrsf1a|Anxa2|Bmpr1a|Gpc1|Ltb4r1|Cd14|Tlr6|Cd177|Itgam|Flot2|Plscr1|Selplg|Nfam1|Iqgap1|Myadm|Gpr56
GO Process	GO.0007249	I-kappaB kinase/NF-kappaB signaling	0.0204	45	7	Akt1|Saa3|Tlr2|Tlr4|Dab2ip|Card9|Tirap
GO Process	GO.0001525	angiogenesis	0.0224	253	19	Acvrl1|Klf5|Hmox1|Epha2|Notch1|Adam15|Sema4a|Prok2|Mcam|Anxa2|Tgfbi|Thbs1|Notch2|Dab2ip|Arhgap24|Pik3r6|Tnfaip2|Adam8|Gpr56
GO Function	GO.0030246	carbohydrate binding	0.0229	216	18	G6pdx|Cd33|Plod1|Clec4n|Atrn|Clec4e|Clec4d|Siglece|Crybg3|Egln3|Hk3|Pam|Clec4g|Pygl|Atrnl1|Pgd|Vcan|Clec5a
GO Process	GO.0018119	peptidyl-cysteine S-nitrosylation	0.0234	5	3	Nos2|S100a8|S100a9
GO Process	GO.0072602	interleukin-4 secretion	0.0234	5	3	Notch1|Notch2|Il1rap
GO Process	GO.0002673	regulation of acute inflammatory response	0.0242	47	7	C3|Il1b|Alox5ap|Nlrp3|Adam8|Cfh|Fcgr3
GO Process	GO.0002285	lymphocyte activation involved in immune response	0.0248	92	10	Cd244|Slc11a1|Sema4a|Clec4e|Clec4d|Tlr4|Notch2|Itgal|Lcp1|Stat3
GO Process	GO.0036336	dendritic cell migration	0.0252	13	4	Eps8|Retnlg|Trpm2|Nlrp12
GO Process	GO.0060192	negative regulation of lipase activity	0.0252	13	4	Por|Plin5|Anxa1|Sort1
GO Process	GO.0070555	response to interleukin-1	0.0258	93	10	Mapk13|Saa3|Irg1|Anxa1|Myd88|Lcn2|Cxcl2|Chil1|Dab2ip|Hdac4
GO Component	GO.0030027	lamellipodium	0.0269	175	15	Flot1|Cd44|App|Epha2|Notch1|Vasp|Klhl2|Arap3|Shtn1|Mtss1l|Flot2|Rac1|Pxn|Mefv|Pld1
GO Component	GO.0005912	adherens junction	0.0282	253	19	Flot1|Rnd1|Epha2|Actn1|Notch1|Adam15|Tln1|Vasp|Cib2|Lasp1|Flot2|Fes|Pxn|Arhgap24|Cadm3|Lcp1|Zyx|Tgm1|Iqgap1
GO Process	GO.1902893	regulation of pri-miRNA transcription by RNA polymerase II	0.0288	36	6	Spi1|Ppard|Klf5|Bmpr1a|Hdac4|Stat3
GO Process	GO.0032091	negative regulation of protein binding	0.0289	95	10	Akt1|Adam15|Ctnnbip1|Crtac1|Sorl1|Plscr1|Arrb2|Slpi|Styx|Golga2
GO Function	GO.0030414	peptidase inhibitor activity	0.0295	99	11	Wfdc18|App|Tnfsf14|Timp2|C3|Ambp|Wdnml1|Stfa3|Stfa2l1|Slpi|Pi16
GO Function	GO.0016667	oxidoreductase activity, acting on a sulfur group of donors	0.0297	55	8	Glrx|Txn1|Sesn2|Gsr|Qsox1|Msra|Sqrdl|Msrb1
GO Process	GO.0006527	arginine catabolic process	0.0304	6	3	Nos2|Arg2|Padi4
GO Process	GO.0032635	interleukin-6 production	0.0304	6	3	Nos2|Il18rap|Il1b
GO Component	GO.0001931	uropod	0.0308	13	4	Flot1|Flot2|Selplg|Bst1
GO Function	GO.0005539	glycosaminoglycan binding	0.0318	134	13	Cd44|App|Tlr2|Gpnmb|Thbs1|Lipg|Itgam|Tnfaip6|Ccdc80|Vcan|Cfh|Crispld2|Gpr56
GO Process	GO.0002444	myeloid leukocyte mediated immunity	0.034	38	6	Kit|Trem1|Cd300lb|Myo1f|Lyst|Fcgr3
GO Process	GO.0043551	regulation of phosphatidylinositol 3-kinase activity	0.034	38	6	Fgr|Fpr2|Rara|Rac1|Dab2ip|Pik3r6
GO Process	GO.0048017	inositol lipid-mediated signaling	0.0346	52	7	Akt1|Gab2|Igf1r|Ptafr|Pik3r6|Pld1|Pitpnm2
GO Process	GO.0045862	positive regulation of proteolysis	0.0358	311	21	Akt1|Rad23a|App|Rnf144a|Mmp25|Xdh|C3|Il1b|Atg7|Egln3|Hip1|S100a8|Lonrf1|Trib1|Plk3|Dab2ip|Mefv|Nlrp3|Adam8|S100a9|Stat3
GO Process	GO.0002430	complement receptor mediated signaling pathway	0.0388	7	3	Fpr1|Fpr2|C5ar1
GO Process	GO.2000562	negative regulation of CD4-positive, alpha-beta T cell proliferation	0.0388	7	3	Cd44|Arg2|Tarm1
GO Process	GO.0000165	MAPK cascade	0.0394	137	12	Map3k3|Mapk13|Map2k3|Slc11a1|Il1b|Ptpn1|Myd88|Ccr3|Trib1|Mink1|Dab2ip|Tirap
GO Process	GO.0030850	prostate gland development	0.0394	40	6	Plaur|Cd44|Igf1r|Anxa1|Notch1|Rara
GO Component	GO.0005811	lipid droplet	0.0413	66	8	Plin5|Hsd17b11|Dgat2|Anxa2|Lpcat2|Pnpla1|Ckap4|Plin4
GO Process	GO.0042592	homeostatic process	0.0414	1185	58	Akt1|Spi1|G6pdx|App|Hmox1|Igf1r|Kit|Ampd3|Chp1|Glrx|Bcl6|Dgat1|Soat2|Anxa1|Ccr1|Slc40a1|Slc11a1|Notch1|Il1b|Fabp5|Txn1|Sesn2|Atg7|Dgat2|Gsr|Qsox1|Cib2|Sfxn5|Tlr4|Fbxl5|Pnpla1|Lin28a|Hk3|Fpr1|Lcn2|Sepn1|Jak3|Tpcn2|Fpr2|Lipg|Itgam|Nr1d1|Gcnt2|Pygl|Mink1|Cxcl2|Pirb|Rac1|Gpr174|Trpm2|Cxcr2|Lyst|Steap4|Dmxl2|Gyk|Stat3|Gpr35|C5ar1
GO Process	GO.0007585	respiratory gaseous exchange	0.043	28	5	Chst11|Sepn1|Dach1|Stk40|Ndst1
GO Process	GO.0043901	negative regulation of multi-organism process	0.043	139	12	Sec14l1|Arg2|Irg1|Ifitm1|Tlr2|Anxa2|Myd88|Trib1|Ifitm2|Plscr1|Slpi|Tirap
GO Process	GO.0001659	temperature homeostasis	0.0448	17	4	Il1b|Nr1d1|Trpm2|Stat3
GO Process	GO.0009628	response to abiotic stimulus	0.0448	872	45	Acvrl1|Akt1|Ppard|Mapk13|App|Hmox1|Kit|Tnfsf14|Chp1|Nos2|Plod1|Pde1b|Dusp1|Anxa1|Nr4a2|Notch1|Il1b|Txn1|Slc2a1|Fosl2|Asns|Atg7|Ltbr|Tnfrsf1a|N4bp1|Usp2|Kcnj2|Hrh2|Palm|Thbs1|Tlr4|Cd14|Pam|Ptafr|Camk2g|Osm|Cxcl2|Plk3|Rac1|Chil1|Hdac4|Trpm2|Adam8|Arrb2|Cpeb2
GO Process	GO.0030036	actin cytoskeleton organization	0.0448	363	23	Rnd1|Kit|Actn1|Bcl6|Diap1|Anxa1|Casp4|Ptpn1|Tln1|Vasp|Shtn1|Fmnl1|Eps8|Mink1|Rac1|Marcks|Abr|Msrb1|S100a9|Lcp1|Palm2Akap2|Zyx|Mybpc3
GO Process	GO.0034341	response to interferon-gamma	0.0456	105	10	Nos2|Irg1|Ifitm1|Slc11a1|Tlr2|Tlr4|Rab7b|Ifitm2|Mefv|Zyx
GO Component	GO.0070820	tertiary granule	0.0459	7	3	Slc11a1|Cd177|Adam8
GO Process	GO.0099024	plasma membrane invagination	0.0463	42	6	C3|Thbs1|Itgam|Rac1|Snx18|Fcgr3
GO Process	GO.2000192	negative regulation of fatty acid transport	0.0473	8	3	Akt1|Hrh2|Thbs1
GO Process	GO.0045661	regulation of myoblast differentiation	0.0499	43	6	Ppard|Tnfsf14|Notch1|Zfhx3|Il1f9|Flot2

## Sheet: IPA-Blood
Terms	Categories	Range of B-H p-values	Molecules
Inflammatory Response	Diseases and Disorders	6,07E-43-2,38E-07	ABCA13,ABR,ACOD1,ACPP,ACTN1,ACVRL1,ADAM15,ADAM8,ADGRG3,AKT1,ALOX5,ALOX5AP,AMBP,AMPD3,ANXA1,ANXA2,APP,ARAP3,ARG2,ARRB2,ASNS,ATG7,ATP11A,ATRN,B4GALT6,BCL6,BMPR1A,BMX,BST1,C3,C5AR1,CAMK2G,CAPN1,CARD9,CASP4,CCND3,CCNO,CCR1,CCR3,CD14,CD177,CD244,CD300LB,CD300LD,CD300LF,Cd33,CD44,CEBPD,CERS6,CFH,CFP,CHI3L1,CKAP4,CLEC4D,CLEC4E,CLEC4G,CLEC5A,CLEC6A,CRISPLD2,CSF2RA,CSF2RB,CSF3R,CTSV,CXCL3,CXCR1,CXCR2,DGAT…
Immunological Disease	Diseases and Disorders	1,56E-23-2,11E-07	ABCA13,ACVRL1,ADAM15,ADAM19,ADAM8,ADGRG3,AKT1,ALOX5,ALOX5AP,ANXA1,ANXA11,ANXA2,APOBR,APP,ARID3A,ARRB2,ASNS,ATG7,ATP11A,ATRN,ATRNL1,BCL6,BMX,C1QB,C3,C5AR1,CAPN1,CARD9,CASP4,CCND3,CCR1,CCR3,CD14,CD244,CD300LF,CD44,CEBPD,CERS6,CFH,CFP,CHI3L1,CLEC4D,CLEC4E,CLEC4G,CLEC6A,CNTNAP1,CPD,CRISPLD2,CSF2RA,CSF2RB,CSF3R,CTSV,CXCL3,CXCR1,CXCR2,DGAT1,DGAT2,DIAPH1,DMXL2,DOCK5,DUSP1,ENTPD1,EPHA2,EPS8,FABP5,FCGR2A,…
Connective Tissue Disorders	Diseases and Disorders	3,76E-23-3,18E-08	ADAM15,ADAM8,AKT1,ALOX5,ALOX5AP,ANXA1,ARAP3,ASNS,BCL6,BMX,C1QB,C3,C5AR1,CASP4,CCND3,CCR1,CD244,CD44,CERS6,CFH,CFP,CHI3L1,CLEC4D,CLEC4E,CLEC5A,CSF2RB,CSF3R,CXCL3,CXCR1,CXCR2,DGAT2,DIAPH1,DUSP1,FABP5,FCGR2A,FCGR3A/FCGR3B,FES,FGR,FPR1,FPR2,G0S2,GCA,GNB2,GP1BA,GRN,GSR,HDAC4,HLA-A,HMOX1,HP,HRH2,IFIT1,IGF1R,IGSF5,IL1B,IL1R2,IL4R,ITGAM,JAK3,KCNN3,KIT,KLF13,LCN2,LCP1,LTB4R,LTBR,MAP3K3,MEFV,MINK1,MMP25,MM…
Inflammatory Disease	Diseases and Disorders	3,76E-23-2,07E-07	ACTN1,ADAM15,ADAM8,AKT1,ALOX5,ALOX5AP,AMBP,AMPD3,ANXA1,APP,ARAP3,ASNS,ATG7,BCL6,BMX,C1QB,C3,C5AR1,CAMK2G,CARD9,CASP4,CCND3,CCNO,CCR1,CCR3,CD14,CD177,CD244,CD300LF,CD44,CEBPD,CERS6,CFH,CFP,CHI3L1,CLEC4D,CLEC4E,CLEC4G,CLEC5A,CSF2RA,CSF2RB,CSF3R,CTSV,CXCL3,CXCR1,CXCR2,DGAT1,DGAT2,DIAPH1,DUSP1,EGLN3,ENTPD1,EPS8,FABP5,FCGR2A,FCGR3A/FCGR3B,FES,FGR,FLOT1,FLOT2,FOSL2,FPR1,FPR2,G0S2,G6PD,GCA,GGT5,GNB2,GP1…
Organismal Injury and Abnormalities	Diseases and Disorders	3,76E-23-2,42E-07	AATK,ABCA13,ABR,ACPP,ACTN1,ACVRL1,ADAM15,ADAM19,ADAM8,ADAMTSL4,ADGB,ADGRG1,ADPGK,AKT1,ALAS1,ALOX5,ALOX5AP,AMBP,AMER2,AMPD3,ANKRD22,ANKRD33B,ANTXR2,ANXA1,ANXA11,ANXA2,APOBR,APP,ARAP3,ARG2,ARHGAP24,ARID3A,ARMC7,ARRB2,ASB7,ASNS,ASPRV1,ATG7,ATP11A,ATRN,ATRNL1,ATXN10,B4GALT3,B4GALT6,BCL6,BMPR1A,BMX,BST1,C19orf38,C1orf226,C1QB,C1QC,C1RL,C3,C4orf19,C5AR1,CADM3,CAMK2G,CAMTA2,CAPN1,CARD10,CARD9,CASP4,CBR3…
Skeletal and Muscular Disorders	Diseases and Disorders	3,76E-23-3,18E-08	ADAM15,ADAM8,AKT1,ALOX5,ALOX5AP,ANXA1,ARAP3,ASNS,BCL6,BMX,C1QB,C3,C5AR1,CASP4,CCND3,CCR1,CD244,CD44,CERS6,CFH,CFP,CHI3L1,CLEC4D,CLEC4E,CLEC5A,CSF2RB,CSF3R,CXCL3,CXCR1,CXCR2,DGAT2,DIAPH1,DUSP1,FABP5,FCGR2A,FCGR3A/FCGR3B,FES,FGR,FPR1,FPR2,G0S2,GCA,GNB2,GP1BA,GRN,GSR,HDAC4,HLA-A,HMOX1,HP,HRH2,IFIT1,IGF1R,IGSF5,IL1B,IL1R2,IL4R,ITGAM,JAK3,KCNN3,KIT,KLF13,LCN2,LCP1,LTB4R,LTBR,MAP3K3,MEFV,MINK1,MMP25,MM…
Infectious Diseases	Diseases and Disorders	6,49E-19-1,07E-07	ACOD1,ACPP,ACTN1,AKT1,ALOX5,ANTXR2,ANXA1,ANXA2,APP,ARRB2,ATG7,BCL6,C3,C5AR1,CARD9,CASP4,CCR1,CD14,CD300LF,CD44,CEBPD,CIB2,CLEC4D,CLEC4E,CLEC4G,CLEC6A,CLSTN3,CSF2RA,CSF2RB,CSF3R,CTSV,CXCL3,CXCR1,CXCR2,DIAPH1,DUSP1,ENTPD1,EPHA2,EPS8,ETS2,FCGR2A,FCGR3A/FCGR3B,FES,FGR,FLOT2,FPR1,GAB2,GALC,GCA,GRN,HIP1,HLA-A,HMOX1,HP,HRH2,IER3,IFIT1,IFITM2,IFNLR1,IGF1R,IL13RA1,IL1B,IL36G,IL4R,ITGAL,ITGAM,KCNJ2,KIT,Klr…
Cancer	Diseases and Disorders	1,72E-18-2,42E-07	AATK,ABCA13,ABR,ACPP,ACTN1,ACVRL1,ADAM15,ADAM19,ADAM8,ADAMTSL4,ADGB,ADGRG1,ADPGK,AKT1,ALAS1,ALOX5,ALOX5AP,AMBP,AMER2,AMPD3,ANKRD22,ANKRD33B,ANTXR2,ANXA1,ANXA11,ANXA2,APOBR,APP,ARAP3,ARG2,ARHGAP24,ARID3A,ARMC7,ARRB2,ASB7,ASNS,ASPRV1,ATG7,ATP11A,ATRN,ATRNL1,ATXN10,B4GALT3,B4GALT6,BCL6,BMPR1A,BMX,BST1,C19orf38,C1orf226,C1QB,C1QC,C1RL,C3,C4orf19,C5AR1,CADM3,CAMK2G,CAMTA2,CAPN1,CARD10,CARD9,CASP4,CBR3…
Respiratory Disease	Diseases and Disorders	1,48E-17-6,5E-10	ACTN1,ALOX5,AMBP,AMPD3,ANXA1,ANXA2,ARG2,ARRB2,ATG7,BCL6,C3,C5AR1,CARD9,CCNO,CCR1,CCR3,CD14,CD300LF,CD44,CEBPD,CHI3L1,CLEC4D,CLEC4E,CLEC5A,CSF2RB,CXCL3,CXCR1,CXCR2,DUSP1,ENTPD1,FCGR2A,FCGR3A/FCGR3B,FLOT2,FPR1,FPR2,GGT5,HLA-A,HMOX1,HP,HRH2,IER3,IL1B,IL4R,ITGAM,KCNN3,KIT,LCN2,LTB4R,LTBR,MAP2K3,MAPK13,MMP8,MSRA,MVP,MXD1,MYD88,NDST1,NFIL3,NLRP3,NOS2,OSM,PADI4,PLA2G7,PLAUR,PTAFR,PTGER2,PYGL,RAB31,RAB32…
Dermatological Diseases and Conditions	Diseases and Disorders	2,5E-14-7,02E-08	AATK,ABCA13,ABR,ACPP,ACTN1,ACVRL1,ADAM15,ADAM19,ADAMTSL4,ADGB,AKT1,ALAS1,ALOX5,AMBP,AMER2,AMPD3,ANKRD22,ANKRD33B,ANTXR2,ANXA1,ANXA2,APOBR,APP,ARAP3,ARRB2,ATP11A,ATRNL1,BCL6,BMX,C1orf226,C1QC,C1RL,C3,C5AR1,CADM3,CAMK2G,CAMTA2,CAPN1,CARD10,CARD9,CASP4,CCND3,CCR1,CCR3,CD14,CD300LB,CD300LD,CD300LF,CD44,CEBPD,CELSR3,CFH,CFP,CHI3L1,CKAP4,CLEC4D,CLEC4E,CLEC4F,CLEC5A,CLEC6A,CLSTN3,CNTNAP1,CPD,CPEB2,CPNE2…
Gastrointestinal Disease	Diseases and Disorders	2,77E-14-8,79E-08	AATK,ABCA13,ABR,ACPP,ACTN1,ACVRL1,ADAM15,ADAM19,ADAM8,ADAMTSL4,ADGB,ADGRG1,ADPGK,AKT1,ALAS1,ALOX5,ALOX5AP,AMBP,AMER2,AMPD3,ANKRD22,ANKRD33B,ANTXR2,ANXA1,ANXA11,ANXA2,APOBR,APP,ARAP3,ARHGAP24,ARID3A,ARMC7,ARRB2,ASB7,ASNS,ASPRV1,ATG7,ATP11A,ATRN,ATRNL1,ATXN10,B4GALT3,B4GALT6,BCL6,BMPR1A,BMX,BST1,C1QB,C1QC,C1RL,C3,C4orf19,C5AR1,CADM3,CAMK2G,CAMTA2,CAPN1,CARD10,CARD9,CASP4,CBR3,CCDC80,CCND3,CCNO,CCR1…
Metabolic Disease	Diseases and Disorders	9,39E-14-8,01E-09	AATK,AKT1,ALOX5AP,AMBP,ANXA1,ANXA11,ANXA2,APOBR,APP,ASPRV1,ATG7,ATP11A,ATRNL1,BMPR1A,C3,CASP4,CCR1,CD44,CEBPD,CEP19,CFH,CHI3L1,CHP1,CLEC6A,CSTA,CTSV,DDX4,DGAT1,DGAT2,DUSP1,ETS2,FCGR2A,FCGR3A/FCGR3B,FLOT1,FXYD5,G6PD,Gk,GPAT3,GPNMB,HDAC4,HDC,HLA-A,HP,IFIT1,IGF1R,IL1B,IL1R2,IQGAP1,ITGAM,KCNJ2,KLF5,LCN2,LCP1,LILRB3,LILRB4,LTB4R,LTBR,Ly6a (includes others),MAP3K3,MCAM,MGAM,MS4A6A,MYD88,MYO1F,NCF2,NLRP…
Hematological Disease	Diseases and Disorders	1,14E-13-1,65E-07	ABCA13,ACVRL1,ADAM19,ADGB,AKT1,ALAS1,ALOX5,ANKRD22,ANXA1,ANXA11,ANXA2,APP,ARHGAP24,ARID3A,ARRB2,ATG7,ATP11A,ATRN,ATRNL1,BCL6,C3,CAMK2G,CAPN1,CARD9,CASP4,CCND3,CCR1,CCR3,CD14,CD244,CD44,CEBPD,CELSR3,CFH,CFP,CHI3L1,CLEC4G,CLEC6A,CNTNAP1,CPD,CRTAC1,CSF2RA,CSF2RB,CSF3R,CXCL3,CXCR2,DDX4,DIAPH1,DMXL2,DNMBP,DUSP1,EGLN3,EMILIN2,ENTPD1,EPHA2,FAM160A2,FCGR2A,FCGR3A/FCGR3B,FGR,FNDC3B,FOSL2,FOXD4,GAB2,GCA,GD…
Neurological Disease	Diseases and Disorders	1,64E-13-1,96E-09	AKT1,ALOX5,ANXA1,APP,BCL6,C3,CASP4,CCR1,CD300LF,CD44,CLEC4D,CLEC4E,CLEC5A,DGAT1,DUSP1,FCGR2A,FCGR3A/FCGR3B,GPR174,GRN,HDC,HLA-A,HRH2,IGF1R,IL1B,ITGAL,KIT,LTBR,MMP8,MYD88,NFIL3,NLRP3,NOS2,NOTCH1,NOTCH2,NR4A2,PPARD,PTAFR,PTGER2,SEMA4A,SPI1,TLR2,TLR4,TNFRSF1A,TNFSF14,TOB1,TRPM2,UPP1,VWF
Hepatic System Disease	Diseases and Disorders	1,8E-13-1,8E-13	ALOX5,APP,ARHGAP24,ARRB2,C3,CD14,CD44,CFH,CXCR2,DUSP1,FGR,HLA-A,HMOX1,IGF1R,IL1B,IL4R,ITGAL,LTB4R,MAP2K3,MYD88,NLRP3,NOS2,OSM,PPARD,PTPN1,SLC7A11,SORT1,STAT3,TACSTD2,TLR2,TLR4,TNFRSF1A
Reproductive System Disease	Diseases and Disorders	1,76E-12-2,42E-07	AATK,ABCA13,ABR,ACPP,ACTN1,ACVRL1,ADAM15,ADAM19,ADAMTSL4,ADGB,ADGRG1,AKT1,ALAS1,ALOX5,ALOX5AP,AMPD3,ANTXR2,ANXA1,ANXA11,ANXA2,APOBR,APP,ARAP3,ARG2,ARID3A,ASB7,ASNS,ASPRV1,ATG7,ATP11A,ATRN,ATRNL1,B4GALT3,B4GALT6,BCL6,BMPR1A,BMX,BST1,C1QC,C1RL,C3,CADM3,CAMTA2,CARD10,CASP4,CBR3,CCDC80,CCND3,CCNO,CCR1,CCR3,CD14,CD244,CD44,CEBPD,CELSR3,CFH,CFP,CHI3L1,CHST11,CIB2,CKAP4,CLEC4F,CLSTN3,CNTNAP1,CPD,CPEB2,C…
Tumor Morphology	Diseases and Disorders	3,53E-11-5,28E-08	ADAM15,AKT1,ALOX5,ANXA1,ANXA2,ATG7,CCND3,CD44,CSF2RA,CSF2RB,CSF3R,CTSV,CXCL3,CXCR2,DUSP1,EPHA2,FCGR2A,FCGR3A/FCGR3B,FES,FGR,GPC1,GRN,GSR,HMOX1,IGF1R,IL1B,KIT,LCN2,MAPK13,MCAM,MTUS1,MYD88,NLRP3,NOS2,NOTCH1,NR4A2,OSM,PEG10,PKM,PLAUR,PLD1,POR,PTAFR,PTPRE,PXN,RAC1,RARA,S100A6,S100A9,SLPI,SOCS3,SPI1,STAT3,STK36,TACSTD2,THBS1,TIMP2,TLR2,TLR4,TPD52,VCAN
Renal and Urological Disease	Diseases and Disorders	4,84E-11-1,07E-07	AATK,ADAM19,ADAM8,ADAMTSL4,AKT1,ALAS1,ALOX5,AMBP,ANXA2,ARAP3,ASNS,ATG7,B4GALT3,BST1,C3,C5AR1,CCNO,CCR1,CD44,CFH,CFP,CIB2,CPEB2,CSF2RB,CSF3R,DAB2IP,DGAT2,DHRS7,DUSP1,ENTPD1,ETS2,FABP5,FCGR2A,FGR,G6PD,GGT1,GOLGA2,HDAC4,HMOX1,IGF1R,IL1B,IL1RAP,KDM6B,KIT,LCN2,LCP1,LILRB3,LILRB4,LYST,MAP2K3,MCAM,MOCOS,MXD1,MYD88,NFAM1,NLRP12,NLRP3,NOS2,NOTCH1,NOTCH2,NT5C2,PKM,PLAUR,PLSCR1,POR,PPARD,PRICKLE3,PTAFR,PTGI…
Cardiovascular Disease	Diseases and Disorders	5,62E-10-2,39E-07	ACVRL1,ADAM8,AKT1,ALOX5,ALOX5AP,ANXA1,ANXA2,APP,ARG2,ARRB2,ATG7,BCL6,C3,C5AR1,CAMK2G,CAPN1,CCR1,CD14,CD44,CERS6,CFH,CFP,CHI3L1,CKAP4,CSF2RB,CSF3R,CTSV,CXCL3,ENTPD1,EPHA2,ETS2,FABP5,FCGR2A,FCGR3A/FCGR3B,FPR1,GLRX,GP1BA,GRN,HLA-A,HMOX1,HP,HSD17B11,IGF1R,IL1B,ITGAL,ITGAM,KCNJ2,LCN2,LCP1,LIPG,LTB4R,MAP2K3,MCAM,MGAM,MINK1,MMP8,MSRA,MYADM,MYD88,NCF2,NOS2,NOTCH1,NR4A2,OSM,PADI4,PKM,PLA2G7,PLAUR,PLEKHO2,…
Antimicrobial Response	Diseases and Disorders	2,72E-09-6,16E-09	ATG7,CARD9,CFP,CLEC4D,CLEC4E,CLEC6A,FGR,HLA-A,IFIT1,Ifitm1,IFITM2,IFNLR1,IL1B,LCN2,LYST,MYD88,MYO1F,NLRP3,NOS2,NOTCH2,OAS2,Oasl2,OSM,PLD1,PLSCR1,S100A8,S100A9,SLC11A1,SLPI,SOCS3,Tlr13,TLR2,TLR4,TLR6,TNFRSF1A
Endocrine System Disorders	Diseases and Disorders	8,01E-09-4,16E-08	AATK,ABCA13,ABR,ACPP,ACTN1,ACVRL1,ADAM15,ADAM19,ADAMTSL4,ADGB,ADPGK,AKT1,ALAS1,ALOX5,ALOX5AP,AMBP,AMER2,AMPD3,ANKRD22,ANKRD33B,ANTXR2,ANXA1,ANXA11,ANXA2,APOBR,ARAP3,ARG2,ARHGAP24,ARID3A,ARMC7,ARRB2,ASB7,ASNS,ASPRV1,ATG7,ATP11A,ATRN,ATRNL1,ATXN10,BCL6,BMPR1A,BMX,BST1,C19orf38,C1orf226,C1QB,C3,C4orf19,CADM3,CAMK2G,CAMTA2,CAPN1,CARD10,CARD9,CASP4,CBR3,CCDC80,CCND3,CCNO,CCR1,CD177,CD244,CD300LB,CD300…
Hypersensitivity Response	Diseases and Disorders	1,08E-08-2,35E-08	ADAM8,ALOX5,ANXA1,APP,BCL6,C3,C5AR1,CAPN1,CCR3,CD300LD,CFP,CSF2RB,DOCK5,DUSP1,FCGR2A,FES,FGR,GAB2,HMOX1,IL13RA1,IL1B,IL4R,ITGAL,ITGAM,KIT,KLF5,LILRB4,MYD88,NOS2,PLD1,RASGRP4,SELPLG,THBS1,TLR2,TLR4,TNFRSF1A,TRIB1,TXN
Cellular Movement	Molecular and Cellular Functions	4,1E-46-2,39E-07	ABR,ACTN1,ACVRL1,ADAM15,ADAM19,ADAM8,ADGRG1,ADGRG3,AKT1,ALOX5,ALOX5AP,ANXA1,ANXA2,APP,ARAP3,ARHGAP24,ARRB2,ASNS,ATG7,ATRN,B4GALT6,BCL6,BMPR1A,BMX,BST1,C3,C5AR1,CAMK2G,CAPN1,CARD10,CARD9,CCR1,CCR3,CD14,CD177,CD244,CD300LB,CD300LF,CD44,Ceacam10,CEBPD,CELSR3,CERS6,CFH,CHI3L1,CLEC4E,CLEC5A,CSF2RA,CSF2RB,CSF3R,CTDSP1,CTNNBIP1,CTSV,CXCL3,CXCR1,CXCR2,DACH1,DDX4,DIAPH1,DLX2,DNMBP,DOCK5,DUSP1,EGLN3,EMILIN…
Cellular Compromise	Molecular and Cellular Functions	6,07E-43-2,35E-08	ABCA13,ACPP,ACTN1,ADAM8,ADGRG3,ALOX5,AMPD3,ANXA1,ANXA2,APP,ARAP3,ATG7,ATP11A,BST1,C3,C5AR1,CAPN1,CCR1,CCR3,CD14,CD177,CD244,CD300LD,CD44,CFP,CHI3L1,CKAP4,CLEC4D,CLEC5A,CRISPLD2,CXCL3,CXCR1,CXCR2,DGAT1,DIAPH1,DOCK5,DUSP1,ENTPD1,FABP5,FCGR2A,FCGR3A/FCGR3B,FES,FGR,FPR1,FPR2,GAB2,GCA,GP1BA,GRN,HK3,HMOX1,HP,IL1B,IL4R,IQGAP1,ITGAL,ITGAM,KIT,LCN2,LILRB3,LILRB4,LRG1,LTB4R,MCEMP1,MGAM,MMP25,MMP8,MVP,MYO1F…
Cell-To-Cell Signaling and Interaction	Molecular and Cellular Functions	3E-31-2,38E-07	ABR,ACVRL1,ADAM15,ADAM8,ADGRG3,AKT1,ALOX5,ALOX5AP,ANXA1,ANXA2,APP,ARAP3,ARRB2,ATG7,ATRN,B4GALT6,BCL6,BMPR1A,C3,C5AR1,CAPN1,CARD9,CASP4,CCR1,CCR3,CD14,CD177,CD244,CD300LB,CD300LD,CD300LF,CD44,CEBPD,CFH,CFP,CHI3L1,CHST11,CLEC4E,CLEC4G,CLEC5A,CLEC6A,CSF2RA,CSF2RB,CSF3R,CXCL3,CXCR1,CXCR2,DACH1,DGAT1,DGKG,DGKH,DIAPH1,DUSP1,EMILIN2,ENTPD1,EPHA2,ETS2,FABP5,FCGR2A,FCGR3A/FCGR3B,FES,FGR,FLOT1,FPR1,FPR2,FX…
Cellular Function and Maintenance	Molecular and Cellular Functions	8,37E-26-2E-07	AATK,ABR,ACTN1,ACVRL1,ADAM15,AKT1,ALAS1,AMBP,AMPD3,ANTXR2,ANXA1,ANXA2,APP,ARAP3,ARHGAP24,ARRB2,ASB7,ATG7,ATRN,ATXN10,B4GALT6,BCL6,BMX,BST1,C3,C5AR1,CAPN1,CARD9,CASP4,CCND3,CCNO,CCR1,CCR3,CD14,CD177,CD244,CD300LF,CD44,CELSR3,CEP19,CFH,CHI3L1,CHP1,CIB2,CKAP4,CLEC4E,CLEC4G,CLEC6A,CNTNAP1,CSF2RA,CSF2RB,CSF3R,CTSV,CXCL3,CXCR1,CXCR2,DAB2IP,DGKG,DIAPH1,DLX2,DNMBP,DOCK5,DUSP1,DYNC2LI1,ENTPD1,EPHA2,EPS8,E…
Cell Death and Survival	Molecular and Cellular Functions	1,38E-19-1,96E-07	AATK,ABR,ACVRL1,ADAM15,ADAM8,ADAMTSL4,ADGRG3,AKT1,ALOX5,ANTXR2,ANXA1,ANXA11,ANXA2,APP,ARAP3,ARG2,ARRB2,ASNS,ATG7,BCL6,BMPR1A,BMX,C3,C5AR1,CAMK2G,CAPN1,CARD10,CARD9,CASP4,CCDC80,CCND3,CCR1,CD14,CD300LB,CD300LD,CD44,CEBPD,CERS6,CFH,CHI3L1,CHST11,Clca3a1/Clca3a2,CLEC5A,CLEC6A,CPEB2,CSF2RA,CSF2RB,CSF3R,CSTA,CTNNBIP1,CTSV,CXCL3,CXCR1,CXCR2,DAB2IP,DACH1,DGAT1,DLX2,DUSP1,EGLN3,EMILIN2,ENTPD1,EPHA2,ETS2,…
Free Radical Scavenging	Molecular and Cellular Functions	1,04E-18-4,21E-08	ACOD1,AKT1,ALOX5,ANXA1,ANXA2,APP,ARAP3,ATG7,C3,C5AR1,CARD9,CCR3,CD14,CD44,CFH,CXCL3,CXCR1,DOCK5,DUSP1,ENTPD1,FCGR2A,FCGR3A/FCGR3B,FGR,FPR1,FPR2,G6PD,GAB2,GGT1,GRN,HK3,HMOX1,HP,IL1B,IQGAP1,ITGAM,MAP2K3,MTUS1,MYD88,NCF2,NCF4,NLRP3,NOS2,PLAUR,PNKP,PPARD,PRAM1,PTPN1,RAC1,S100A6,S100A8,SELPLG,SIGLEC9,SLC2A1,SOCS3,SPI1,STAT3,TLR2,TLR4,TLR5,TNFRSF1A,TNFSF14,TRPM2,TXN,XDH
Cellular Development	Molecular and Cellular Functions	2,84E-18-1,7E-07	ACPP,ACTN1,ACVRL1,ADAM15,ADAM8,ADGRG3,AKT1,ALOX5,ALOX5AP,ANTXR2,ANXA1,ANXA2,APP,ARHGAP24,ARID3A,ASNS,ATG7,BCL6,BMPR1A,BMX,BST1,C1QC,C3,C5AR1,CAMK2G,CARD10,CARD9,CCND3,CCR1,CCR3,CD14,CD244,CD300LF,CD44,CEBPD,CFP,CHI3L1,CLEC4D,CLEC4E,CLEC4G,CLEC6A,CSF2RA,CSF2RB,CSF3R,CTDSP1,CTNNBIP1,CTSV,CXCL3,CXCR1,CXCR2,DAB2IP,DACH1,DIAPH1,DLX2,DUSP1,EGLN3,EIF5,EMILIN2,ENTPD1,EPHA2,EPS8,ETS2,FABP5,FCGR2A,FCGR3A/F…
Cellular Growth and Proliferation	Molecular and Cellular Functions	2,84E-18-1,7E-07	ACPP,ACTN1,ACVRL1,ADAM15,ADGRG3,AKT1,ALOX5,ALOX5AP,ANTXR2,ANXA1,ANXA2,APP,ARHGAP24,ARID3A,ASNS,ATG7,BCL6,BMPR1A,BMX,BST1,C1QC,C3,C5AR1,CAMK2G,CAPN1,CARD10,CARD9,CASP4,CCDC80,CCND3,CCR3,CD14,CD244,CD44,CEBPD,CFP,CHI3L1,Clca3a1/Clca3a2,CLEC4D,CLEC4E,CLEC4G,CLEC6A,CSF2RA,CSF2RB,CSF3R,CTDSP1,CTNNBIP1,CTSV,CXCL3,CXCR1,CXCR2,DAB2IP,DACH1,DIAPH1,DLX2,DUSP1,EIF5,EMILIN2,ENTPD1,EPHA2,EPS8,ETS2,FABP5,FCGR2…
Protein Synthesis	Molecular and Cellular Functions	1,02E-16-1,7E-12	AKT1,ALOX5,ARRB2,C3,C5AR1,CASP4,CCDC80,CCR1,CCR3,CD14,Cd33,CD44,CERS6,CLEC4D,CLEC4E,CLEC4G,CXCR2,DGAT1,DUSP1,EGLN3,FABP5,FES,GPAT3,HDC,HMOX1,IL13RA1,IL1B,IL4R,ITGAL,Klra17,LCN2,LIN28A,LIPG,MAPK13,MYD88,NFIL3,NLRP3,NOS2,OFCC1,P2RY13,PER2,PILRA,PILRB,PTPN1,S100A9,SOAT2,SOCS3,STAT3,STEAP4,TIRAP,TLR2,TLR4,TLR5,TNFRSF1A,TRPM2
Lipid Metabolism	Molecular and Cellular Functions	3,25E-15-1,07E-07	ACPP,AKT1,ALOX5,ALOX5AP,ANXA1,APOBR,APP,ARRB2,ATG7,ATP11A,B4GALT6,BMX,C3,C5AR1,CAMK2G,CCDC80,CCR1,CCR3,CD14,CD44,CEBPD,CEP19,CERS6,CFH,CSF2RB,CXCL3,CXCR1,CXCR2,DAB2IP,DGAT1,DGAT2,DGKH,DHRS9,DIAPH1,DPEP2,DUSP1,ENTPD1,FABP5,FCGR2A,FES,FGR,FLOT1,FLOT2,FPR1,FPR2,G0S2,G6PD,GALC,GDPD3,GGT1,GGT5,Gk,GPAT3,GPC1,HDC,HLF,HMOX1,HP,HSD17B11,IGF1R,IL18RAP,IL1B,IL1R2,IL4R,INPP4A,INPP5J,ITGAL,KIT,KLF5,LCN2,LIN28…
Small Molecule Biochemistry	Molecular and Cellular Functions	3,25E-15-1,07E-07	ACPP,AKT1,ALOX5,ALOX5AP,ANXA1,APOBR,APP,ARG2,ARRB2,ATG7,ATP11A,B4GALT6,BCL6,BMX,C3,C5AR1,CAMK2G,CCDC80,CCR1,CCR3,CD14,CD300LF,CD44,CEBPD,CEP19,CERS6,CFH,CPD,CSF2RB,CXCL3,CXCR1,CXCR2,DAB2IP,DGAT1,DGAT2,DGKH,DHRS9,DIAPH1,DPEP2,DUSP1,ENTPD1,FABP5,FCGR2A,FES,FGR,FLOT1,FLOT2,FPR1,FPR2,G0S2,G6PD,GALC,GDPD3,GGT1,GGT5,Gk,GPAT3,GPC1,HDC,HLF,HMOX1,HP,HSD17B11,IGF1R,IL18RAP,IL1B,IL1R2,IL4R,INPP4A,INPP5J,ITG…
Carbohydrate Metabolism	Molecular and Cellular Functions	8,02E-15-5,21E-11	ACPP,ADPGK,AKT1,AMBP,ANXA1,APP,ATG7,B4GALT3,B4GALT6,BMX,C3,CBR3,CCDC80,CCND3,CD14,CD244,CD44,CEP19,CERS6,CFH,CHP1,CHST11,CXCL3,DAB2IP,DGAT1,DGAT2,DGKH,DUSP1,FABP5,FCGR2A,FES,FPR1,FPR2,G6PD,GCNT2,GGT1,Gk,GPAT3,GPC1,GPR35,HDAC4,HLA-A,IGF1R,IL1B,IL1R2,IL4R,INPP4A,INPP5J,KIT,LIPG,LTB4R,LYST,MAPK13,MBOAT7,MGAM,MVP,MYD88,NDST1,NOS2,NR1D1,NR4A2,OSM,P2RY13,PBX1,PER2,PFKFB4,PGD,PIK3R6,PITPNM2,PKM,PLD1,PLS…
Cellular Assembly and Organization	Molecular and Cellular Functions	3,1E-13-2,62E-07	AATK,ABR,ACTN1,ACVRL1,AKT1,ALAS1,ANXA1,APP,ARAP3,ARHGAP24,ARRB2,ASB7,ATG7,ATRN,ATXN10,B4GALT6,BCL6,BMX,BST1,C3,CAPN1,CASP4,CCNO,CD14,CD44,CELSR3,CEP19,CHP1,CKAP4,CNTNAP1,CTSV,CXCR1,CXCR2,DAB2IP,DGKG,DIAPH1,DLX2,DNMBP,DOCK5,DYNC2LI1,EPHA2,EPS8,FAM160A2,FCGR2A,FES,FGR,FLOT1,Fmnl1,GNG12,GOLGA2,GPR35,GRN,HDAC4,HRH2,IGF1R,IL1B,IL1RAP,INPP5J,IQGAP1,ITGAM,KCNJ2,KIT,KLF5,LASP1,LCN2,LCP1,LMNB1,LTB4R,LYST,…
Cell Signaling	Molecular and Cellular Functions	4,16E-12-6,26E-08	AATK,ADAM15,AKT1,ALOX5,ANXA1,APP,ARG2,ARRB2,BCL6,BMX,C3,C5AR1,CCR1,CCR3,CD14,CD244,CD300LF,CD44,CEBPD,CPD,CSF2RA,CSF2RB,CSF3R,CXCL3,CXCR1,CXCR2,DUSP1,FCGR2A,FCGR3A/FCGR3B,FGR,FLOT1,FPR1,FPR2,G6PD,GAB2,GNB2,GPR35,HDC,HIP1,HLA-A,HMOX1,HRH2,IFNLR1,IGF1R,IL13RA1,IL1B,IL1R2,IL1RAP,IL36G,IL4R,IQGAP1,ITGAM,JAK3,KIT,LCN2,LILRB3,LILRB4,LTB4R,Ly6a (includes others),MMP8,MYD88,NDST1,NFAM1,NOS2,NOTCH1,OSM,PI…
Molecular Transport	Molecular and Cellular Functions	2,67E-10-4,21E-08	ACPP,AKT1,ALOX5,ALOX5AP,ANXA1,ANXA2,APOBR,APP,ARRB2,ATG7,B4GALT6,BMX,C3,C5AR1,CASP4,CCDC80,CCR1,CCR3,CD14,CD244,CD44,CEBPD,CEP19,CERS6,CFH,CLEC4E,CLEC5A,CLEC6A,CSF2RB,CXCL3,CXCR1,CXCR2,DAB2IP,DGAT1,DGAT2,DUSP1,ENTPD1,FABP5,FCGR2A,FCGR3A/FCGR3B,FES,FGR,FLOT1,FLOT2,FPR1,FPR2,G0S2,G6PD,GAB2,GALC,GGT5,Gk,GNB2,GPAT3,GPR35,GRN,HDC,HLA-A,HMOX1,HP,HRH2,IL1B,IL1R2,IL4R,INPP4A,IQGAP1,ITGAL,KIT,LCN2,LILRB3,…
Vitamin and Mineral Metabolism	Molecular and Cellular Functions	2,67E-10-2,67E-10	AKT1,ANXA1,ARRB2,BMX,C3,C5AR1,CCR1,CCR3,CD244,CD44,CXCL3,CXCR1,CXCR2,FCGR2A,FCGR3A/FCGR3B,FLOT1,FPR1,FPR2,GAB2,GNB2,GPR35,HLA-A,HRH2,KIT,LILRB3,LILRB4,LTB4R,Ly6a (includes others),MYD88,PILRA,PLAUR,PLSCR1,PROK2,PTAFR,RAC1,TLR2,TREM1
Post-Translational Modification	Molecular and Cellular Functions	9,56E-10-6,26E-08	AATK,ACVRL1,AKT1,ANXA2,APP,ARRB2,BMPR1A,BMX,C3,CAMK2G,CCND3,CCR1,CCR3,CD244,CD44,CELSR3,CHP1,CTDSP1,DAB2IP,DUSP1,FCGR2A,FES,FGR,FLOT1,FPR2,GPNMB,HIP1,IGF1R,IL1B,IQGAP1,ITGAM,JAK3,KIT,LILRB3,MAP2K3,MAP3K3,MAPK13,MINK1,MYADM,NFAM1,NIBAN1,OSM,PELI2,PLAUR,PLK3,PTPN1,RAC1,RARA,RPS6KA2,SESN2,SOCS3,SPI1,STAT3,STK36,THBS1,VWF,XDH
Cell Morphology	Molecular and Cellular Functions	3,95E-09-2,17E-07	ADGRG3,AKT1,APP,ARAP3,ARHGAP24,ARID3A,ARRB2,ATG7,ATRN,ATXN10,B4GALT6,BST1,C3,CCND3,CCNO,CCR1,CD44,CELSR3,CEP19,CHI3L1,CLEC4G,CNTNAP1,CSF3R,CXCR1,CXCR2,DAB2IP,DGKG,DIAPH1,DLX2,DNMBP,DOCK5,DYNC2LI1,EPHA2,EPS8,ETS2,FCGR2A,FES,FGR,FLOT1,GOLGA2,GP1BA,GRN,HDAC4,HDC,HIP1,HLA-A,IGF1R,IL1B,IL1RAP,IL4R,IQGAP1,ITGAL,ITGAM,JAK3,KCNJ2,KIT,KLF13,KLF5,LASP1,LCN2,LCP1,LILRB3,LILRB4,LMNB1,LTBR,Ly6a (includes othe…
Gene Expression	Molecular and Cellular Functions	7,08E-08-1,2E-07	ACVRL1,AKT1,ALOX5,APP,BCL6,BMPR1A,BMX,CCND3,CD300LB,CD300LF,CD44,CEBPD,CHP1,CIB2,CSF2RA,CTNNBIP1,ETS2,FABP5,FOSL2,GLRX,GNB2,HDAC4,HDC,HP,IER3,IL1B,IL4R,ITGAM,JAK3,KLF13,KLF5,LTBR,MAP2K3,MAP3K3,MAPK13,MXD1,MYD88,N4BP1,NOS2,NOTCH1,NOTCH2,NR2F1,NR4A2,OSM,PBX1,PEG10,PKM,PLK3,POR,PPARD,PTAFR,PTGER2,PTPN1,PXN,RAC1,RARA,RHOC,SELPLG,SLC11A1,SLPI,SOCS3,SPI1,STAT3,TIRAP,TLR4,TNFRSF1A,TXN,XDH
Cell Cycle	Molecular and Cellular Functions	1,2E-07-1,2E-07	AKT1,ALOX5,APP,BMPR1A,BMX,CEBPD,CSF2RA,ETS2,FOSL2,GLRX,HDC,HP,IER3,IL1B,IL4R,ITGAM,JAK3,KLF13,KLF5,LTBR,NOS2,NOTCH1,NR2F1,NR4A2,OSM,PBX1,PKM,PLK3,POR,PPARD,PTAFR,PTGER2,PTPN1,RAC1,RARA,SLC11A1,SLPI,SOCS3,SPI1,STAT3,TLR4,TNFRSF1A,TXN
Immune Cell Trafficking	Physiological System Development and function	2E-45-2,11E-07	ACVRL1,ADAM15,ADAM8,ADGRG3,AKT1,ALOX5,ALOX5AP,ANXA1,ANXA2,APP,ARAP3,ARRB2,ATG7,ATRN,B4GALT6,BCL6,BMPR1A,BST1,C3,C5AR1,CARD9,CCR1,CCR3,CD14,CD177,CD244,CD300LB,CD300LD,CD300LF,CD44,CFH,CFP,CHI3L1,CLEC4E,CLEC4G,CLEC5A,CSF2RA,CSF2RB,CSF3R,CTSV,CXCL3,CXCR1,CXCR2,DIAPH1,DOCK5,DUSP1,EGLN3,ENTPD1,EPHA2,EPS8,ETS2,FABP5,FCGR2A,FCGR3A/FCGR3B,FES,FGR,FLOT1,FPR1,FPR2,GAB2,GGT5,GLRX,GP1BA,GPC1,GPNMB,GRN,HDAC4…
Hematological System Development and Function	Physiological System Development and function	7,22E-35-2,11E-07	ACPP,ACVRL1,ADAM15,ADAM8,ADGRG3,AKT1,ALOX5,ALOX5AP,AMBP,ANXA1,ANXA2,APP,ARAP3,ARID3A,ARRB2,ATG7,ATRN,B4GALT6,BCL6,BMPR1A,BST1,C1QC,C3,C5AR1,CAMK2G,CAPN1,CARD9,CASP4,CBR3,CCND3,CCR1,CCR3,CD14,CD177,CD244,CD300LB,CD300LD,CD300LF,Cd33,CD44,CFH,CFP,CHI3L1,CLEC4D,CLEC4E,CLEC4G,CLEC5A,CLEC6A,CSF2RA,CSF2RB,CSF3R,CTNNBIP1,CTSV,CXCL3,CXCR1,CXCR2,DGAT1,DGKG,DGKH,DIAPH1,DOCK5,DUSP1,EGLN3,EMILIN2,ENTPD1,EPHA…
Tissue Morphology	Physiological System Development and function	8,37E-29-9,7E-08	ADAM8,ADGRG3,AKT1,ALOX5,AMBP,ANXA1,APP,ARG2,ARID3A,ATG7,BCL6,BMPR1A,BST1,C3,C5AR1,CAMK2G,CAPN1,CBR3,CCDC80,CCND3,CCR1,CCR3,CD14,CD244,CD300LF,Cd33,CD44,CEBPD,CELSR3,CEP19,CERS6,CFH,CFP,CHI3L1,CLEC4D,CLEC4E,CLEC4G,CSF2RB,CSF3R,CTSV,CXCL3,CXCR2,DACH1,DGAT1,DGAT2,DIAPH1,DLX2,DUSP1,ENTPD1,ENTPD3,EPHA2,EPS8,ETS2,FABP5,FCGR2A,FES,FOSL2,FPR1,FPR2,G0S2,GAB2,GCNT2,GGT1,Gm12854/S100a11,GP1BA,GPAT3,GPNMB,GR…
Organismal Survival	Physiological System Development and function	4,17E-23-2,08E-13	ABR,ACVRL1,ADAM15,ADAM19,ADGRG1,AKT1,ALOX5,AMBP,ANTXR2,ANXA1,ANXA2,APP,ARAP3,ARID3A,ARRB2,ATG7,BCL6,BMPR1A,BMX,C3,C5AR1,CAPN1,CARD10,CARD9,CASP4,CCND3,CCR1,CD14,CD44,CEBPD,CELSR3,CFH,CFP,CLEC4D,CLEC4E,CLEC5A,CLEC6A,CNTNAP1,CPEB2,CSF2RB,CTNNBIP1,CTSV,CXCL3,CXCR1,CXCR2,DAB2IP,DACH1,DGAT1,DGAT2,DLX2,DUSP1,DYNC2LI1,EGLN3,EPHA2,ETS2,FBXL5,FCGR2A,FCGR3A/FCGR3B,FES,FNDC3B,FOSL2,FPR1,FPR2,G6PD,GALC,GCA,G…
Tissue Development	Physiological System Development and function	1,14E-22-2,62E-07	ACVRL1,ADAM15,ADAM8,ADAMTSL4,ADGRG3,AKT1,ALOX5,ALOX5AP,ANTXR2,ANXA1,ANXA2,APP,ARHGAP24,ARID3A,ARRB2,ASB7,BCL6,BMPR1A,BMX,BST1,C1QC,C3,C5AR1,CAMK2G,CAPN1,CARD9,CCDC80,CCND3,CCR1,CCR3,CD14,CD244,CD300LB,CD300LF,CD44,CEBPD,CFP,CHI3L1,CLEC4E,CLEC4G,CLEC6A,CNTNAP1,CSF2RA,CSF2RB,CSF3R,CTNNBIP1,CTSV,CXCL3,CXCR1,CXCR2,DAB2IP,DACH1,DIAPH1,DOCK5,DUSP1,EGLN3,ENTPD1,EPHA2,ETS2,FCGR2A,FCGR3A/FCGR3B,FES,Fmnl1,…
Hematopoiesis	Physiological System Development and function	2,84E-18-1,7E-07	ADGRG3,AKT1,ALOX5,ANXA1,APP,ARID3A,BCL6,BMPR1A,BST1,C1QC,C3,C5AR1,CARD9,CCND3,CD14,CD244,CD44,CFP,CHI3L1,CLEC4E,CLEC6A,CSF2RA,CSF2RB,CSF3R,CTNNBIP1,CTSV,CXCL3,CXCR1,CXCR2,ENTPD1,EPHA2,ETS2,FCGR2A,FES,GAB2,GPR174,HDAC4,HLA-A,IGF1R,IL13RA1,IL1B,IL4R,ITGAL,ITGAM,JAK3,KIT,LCP1,LILRB3,LILRB4,LTBR,MINK1,MYD88,NFAM1,NFIL3,NLRP12,NOS2,NOTCH1,NOTCH2,NR4A2,OSM,PBX1,PIK3R6,PLSCR1,RAC1,RARA,RASGRP4,SEMA4A,SI…
Lymphoid Tissue Structure and Development	Physiological System Development and function	2,84E-18-1,7E-07	ACPP,ADGRG3,AKT1,ALOX5,ANXA1,APP,ARID3A,ATG7,BCL6,BMPR1A,BST1,C1QC,C3,C5AR1,CAMK2G,CARD9,CCND3,CCR1,CD14,CD244,CD300LF,CD44,CFP,CHI3L1,CLEC4D,CLEC4E,CLEC4G,CLEC6A,CSF2RA,CSF2RB,CSF3R,CTNNBIP1,CTSV,CXCL3,CXCR1,CXCR2,DGAT1,DIAPH1,DUSP1,ENTPD1,EPHA2,ETS2,FABP5,FCGR2A,FCGR3A/FCGR3B,FES,GAB2,GCNT2,GPNMB,GPR174,HDAC4,HLA-A,HMOX1,HRH2,IGF1R,IL13RA1,IL18RAP,IL1B,IL4R,INPP4A,ITGAL,ITGAM,JAK3,KIT,KLF13,Klr…
Cardiovascular System Development and Function	Physiological System Development and function	4,5E-17-2,07E-07	ACVRL1,ADAM15,ADAM19,ADAM8,ADGRG1,ADGRG3,AKT1,ALOX5AP,ANTXR2,ANXA1,ANXA2,APP,ARAP3,ARG2,ARHGAP24,ARID3A,ARRB2,ATG7,BCL6,BMPR1A,BMX,C3,C5AR1,CAMK2G,CAPN1,CCND3,CCR1,CCR3,CD44,CEBPD,CFH,CHI3L1,CLEC4E,CSF2RB,CTNNBIP1,CTSV,CXCL3,CXCR1,CXCR2,DAB2IP,DGAT1,DLX2,DOCK5,DUSP1,EGLN3,EPHA2,FES,FGR,FPR2,G6PD,GAB2,GLRX,GP1BA,GPC1,GRN,HDAC4,HMOX1,HP,HRH2,IER3,IGF1R,IL1B,IL4R,IQGAP1,ITGAL,ITGAM,KCNJ2,KIT,KLF5,LA…
Organismal Development	Physiological System Development and function	9,61E-17-1,09E-07	ACPP,ACVRL1,ADAM15,ADAM19,ADAM8,ADGRG1,ADGRG3,AKT1,ALOX5,AMBP,ANTXR2,ANXA1,ANXA2,APP,ARAP3,ARG2,ARHGAP24,ARID3A,ARRB2,ATG7,BCL6,BMPR1A,BMX,BST1,C3,C5AR1,CAPN1,CARD9,CCND3,CCR1,CCR3,CD14,CD244,CD300LB,CD44,CEBPD,CELSR3,CFH,CHI3L1,CLEC4D,CLEC4E,CLEC6A,CSF2RB,CSF3R,CTNNBIP1,CTSV,CXCL3,CXCR1,CXCR2,DAB2IP,DACH1,DGAT1,DIAPH1,DUSP1,DYNC2LI1,EGLN3,ENTPD1,EPHA2,ETS2,FABP5,FCGR2A,FES,FGR,Fmnl1,FPR2,G0S2,G6…
Connective Tissue Development and Function	Physiological System Development and function	8,84E-13-9,7E-08	ACVRL1,ADAM8,AKT1,ALOX5,ANXA2,ARID3A,ATG7,BCL6,BMPR1A,BMX,C3,C5AR1,CAPN1,CCDC80,CCND3,CCR1,CD14,CD244,CD300LF,Cd33,CD44,CEBPD,CEP19,CERS6,CLEC4G,CTNNBIP1,CTSV,CXCL3,CXCR2,DAB2IP,DACH1,DGAT1,DGAT2,DUSP1,EGLN3,EPHA2,FABP5,FES,FNDC3B,FOSL2,G0S2,GAB2,GGT1,GPAT3,GPNMB,GRN,HDAC4,HDC,HMOX1,IGF1R,IL1B,IL36G,ITGAM,JAK3,KDM6B,KIT,KLF13,KLF5,LCN2,LILRB3,LILRB4,LIN28A,LMNB1,LRG1,Ly6a (includes others),MAP2K3…
Embryonic Development	Physiological System Development and function	4,73E-11-1,09E-07	ACVRL1,ADAM19,ADGRG3,AKT1,ANXA1,ANXA2,ARID3A,ARRB2,ATG7,BCL6,BMPR1A,BST1,C3,C5AR1,CARD9,CCND3,CD14,CD244,CD44,CEBPD,CELSR3,CHI3L1,CLEC4E,CLEC6A,CSF2RB,CSF3R,CTNNBIP1,CTSV,CXCL3,CXCR1,CXCR2,DGAT1,DUSP1,DYNC2LI1,ENTPD1,EPHA2,ETS2,FCGR2A,Fmnl1,GAB2,GGT1,GPR174,GRN,HDAC4,HLA-A,HMOX1,HP,IFITM2,IGF1R,IL13RA1,IL1B,IL4R,ITGAL,ITGAM,JAK3,KDM6B,KIT,LCN2,LCP1,LILRB4,LMNB1,LTBR,MINK1,MYBPC3,MYD88,NDST1,Neat1…
Organ Development	Physiological System Development and function	4,73E-11-1,09E-07	ADGRG3,AKT1,ALOX5AP,ANXA1,ARID3A,BCL6,BMPR1A,BST1,C3,C5AR1,CAMK2G,CARD9,CCND3,CD14,CD244,CD44,CEBPD,CLEC4E,CLEC6A,CSF3R,CTNNBIP1,CTSV,CXCR1,CXCR2,DUSP1,ENTPD1,EPHA2,ETS2,FCGR2A,GPR174,HDAC4,HLA-A,HMOX1,IGF1R,IL1B,IL4R,ITGAL,ITGAM,JAK3,KIT,KLF5,LCP1,LILRB4,LTBR,MINK1,MMP8,MYBPC3,MYD88,NCF2,NFAM1,NFIL3,NOS2,NOTCH1,NOTCH2,NR4A2,OSM,PBX1,PIK3R6,PLAUR,PLD1,PPARD,PTAFR,PTPN1,RAC1,RARA,RASGRP4,SEMA4A,SL…
Skeletal and Muscular System Development and Function	Physiological System Development and function	8,57E-11-2,3E-07	ADAM8,AKT1,ALOX5,ALOX5AP,ARRB2,ATG7,BCL6,BMPR1A,C3,C5AR1,CAMK2G,CAPN1,CCR1,CD300LF,CD44,CEBPD,CTNNBIP1,CTSV,CXCL3,CXCR1,CXCR2,DGAT1,DUSP1,ENTPD1,EPHA2,GAB2,GGT1,GPNMB,HDAC4,HDC,HLA-A,HMOX1,IER3,IGF1R,IL1B,ITGAM,KCNJ2,KIT,KLF5,LILRB3,LILRB4,Ly6a (includes others),MAP2K3,MMP8,MYBPC3,MYD88,NCF2,NEB,NOS2,NOTCH1,NOTCH2,NR4A2,OSM,P2RY13,PER2,PILRB,PLAUR,PLD1,PLIN5,PPARD,PTAFR,PTGER2,PTPN1,PTPRE,RAC1,RA…
Cell-mediated Immune Response	Physiological System Development and function	3,59E-10-1,09E-07	AKT1,ALOX5,ANXA1,APP,ARRB2,BCL6,C3,C5AR1,CARD9,CCR1,CCR3,CD244,CD44,CLEC4E,CLEC6A,CTSV,CXCR1,CXCR2,DIAPH1,ENTPD1,EPHA2,ETS2,FCGR2A,FLOT1,GPR174,HLA-A,IGF1R,IL1B,IL4R,ITGAL,JAK3,KIT,LCP1,LILRB4,LTBR,Ly6a (includes others),MCAM,MINK1,MYD88,NLRP3,NOS2,NOTCH1,NOTCH2,NR4A2,OSM,PBX1,PIK3R6,RAC1,RASGRP4,SELPLG,SEMA4A,SLC2A1,SOCS3,SPI1,STAT3,THBS1,THEMIS2,TIMP2,TLN1,TLR2,TLR4,TLR5,TNFRSF1A,TNFSF14
Nervous System Development and Function	Physiological System Development and function	2,3E-07-2,3E-07	AATK,ABR,ACVRL1,AKT1,ANXA1,APP,ATG7,ATRN,BMPR1A,C3,CASP4,CD44,CELSR3,CFH,CIB2,CLSTN3,CNTNAP1,CPEB2,CRTAC1,CTNNBIP1,CTSV,CXCR2,DIAPH1,DLX2,DUSP1,DYNC2LI1,EGLN3,ENTPD1,FES,GOLGA2,GRN,HDC,IGF1R,IL1B,IL4R,IQGAP1,LILRB3,LMNB1,LRG1,Marcks,MBOAT7,MYD88,NDST1,NEUROD2,NOS2,NOTCH1,NR2F1,NR4A2,OSM,PER2,PLAUR,PPARD,PROK2,RAC1,RARA,RDH12,SLC2A1,SORL1,SORT1,SPI1,STAT3,TIMP2,TLR2,TLR4,TMEM176B,TNFRSF1A,UPP1,VCAN
