# Supplementary material for: Cross-species high-resolution transcriptome profiling suggests biomarkers and therapeutic targets for ulcerative colitis
Source: Front Mol Biosci. 2023 Jan 5;9:1081176. doi: 10.3389/fmolb.2022.1081176 (PMC9850088; doi:10.3389/fmolb.2022.1081176)
Supplement: Supplementary file 3 [file DataSheet6.XLSX]

## Sheet: miRNA Targets-Colon
miRNA	Gene Names
mmu-let-7b-5p	Xpo6,Ccnd2,Itgb2,Tmprss2,Acvr1b,Cd52,Usp32,Hip1r,Ell2,Celf2,Slc2a3,Dgcr2,Rps11,Dusp3,Snrnp200,Man1a,Nfat5,Stat3,Dnmt1,Lpcat3,Coro1c,Tax1bp1,Ndrg2,Pkn2,Arid3b,Ulk2,Lbr,Slc1a2,Crbn,Insr,Metap1,Ncoa2,Kctd20,Crkl,Clint1,Kmt2b,Tgfbr1,Sertad1,Pou2f2,Slc16a12,Tnpo1,Cbx5,Tmem167,Atp6v0d1,Map3k4,Slc25a13,Slamf1,Golga7,Cacfd1,Setdb1,Anp32e,Tab2,Cnih1,Chdh,Hsd11b1,Cd274,Lamp2,Atxn10,Kctd5,Taok1,Nlk,Arl5b,Se…
mmu-let-7c-5p	Xpo6,Ccnd2,Itgb2,Tmprss2,Acvr1b,Cd52,Usp32,Hip1r,Ell2,Celf2,Med6,Slc2a3,Dgcr2,Rps11,Dusp3,Snrnp200,Nfat5,Stat3,Dnmt1,Lpcat3,Coro1c,Tax1bp1,Ndrg2,Pkn2,Arid3b,Ulk2,Lbr,Slc1a2,Crbn,Insr,Metap1,Ncoa2,Kctd20,Crkl,Clint1,Kmt2b,Tgfbr1,Sertad1,Pou2f2,Slc16a12,Tnpo1,Cbx5,Tmem167,Atp6v0d1,Map3k4,Slc25a13,Slamf1,Golga7,Cacfd1,Setdb1,Anp32e,Tab2,Cnih1,Hsd11b1,Cd274,Lamp2,Atxn10,Cmah,Kctd5,Taok1,Nlk,Arl5b,Suz…
mmu-mir-10a-3p	Creb1
mmu-mir-10a-5p	Klf4,Hdac4,Bcl2l11
mmu-mir-10b-5p	4933426M11Rik,Pa2g4,Hoxd10
mmu-mir-127-3p	Fcgr1,Bcl6
mmu-mir-129-5p	Gsk3b
mmu-mir-132-3p	Klf6,Hip1r,Oxa1l,Cyp51,Ikzf4,Lcp2,Lbr,Fbxo11,Celf1,Trim28,Stambp,Ctnnb1,Tnpo1,Akt1s1,Anp32e,H3f3b,Taok1,Zfp207,Mmp9,Crk,Vmp1,Mapt,Pank3,Utrn,Rev3l,Atp2b1,Arid5b,Vps54,Actr2,Frs2,Osbpl8,Fbxw11,Sptbn1,Hspa4,Hus1,Btg2,Fam114a2,Pdia6,Rdh14,Dnmt3a,Ddx5,Per1,Stat5b,Hif1a,Rasa1,Slc4a7,Map3k1,Il6st,Sucla2,Rnf19a,Myh9,Alcam,Cblb,Pros1,Brwd1,Son,Parp3,Ache,Lnpep,Nfya,Pim1,Sos1,Wac,Zfp871,Etf1,Nr3c1,Hbegf,S…
mmu-mir-134-5p	Pum2,Cd86,Creb1,Nr5a2,Limk1,Fadd,Chrdl1,Dcx,Gnao1,Hspa12b
mmu-mir-141-3p	Ulk2,Klf5,Ubc,Efr3a,Acox1,Hsp90aa1,Iqgap2,Stk3,Brwd1,Lpin2,Zeb1,Cyb5a,Gsta3,Prdx6,Zeb2,Slc23a2,Ube4b,Magt1,Cdh11,Fnip1,Ccbl1,Cpeb2,Tardbp,Lman1,Dpy19l1,Igf2,Mapk14,Lifr,Tmed9,Slc25a3,Sepp1,Emc1
mmu-mir-142a-3p	Trim25,Mkrn2,Krit1,Oxa1l,Il16,Kmt2a,Rmnd5a,Ppard,Ikzf4,Pex6,Kdelr1,Hbp1,Cdkn1b,Sri,Ranbp2,Slc25a1,Ier3,Crot,Nfat5,Mmd,Dnmt1,Lpcat3,Pkn2,Chmp2b,Hnrnpa2b1,Adcy9,Metap1,Apc,Trap1,Pgrmc1,Pdk1,Cdt1,Kif5b,Mark3,Tgfbr1,Khsrp,Hnrnpa0,Ctsd,Tnpo1,Cbx5,Ubp1,Akt1s1,Med15,Dnajc7,Zfyve20,Hnrnpl,Gzmb,Tab2,Lcorl,Cmah,Nbr1,Brca1,Psmd3,Taok1,Myo1c,Crk,Cyb5r3,Ywhab,Smurf2,Vezf1,Ypel2,Aatf,Mpdu1,Arrb1,Hint3,Cd164,Ut…
mmu-mir-146a-5p	Pparg,Kat2b,Col18a1,Sept7,Relb,Ranbp2,Hnrnpa2b1,Usp19,Eif1b,Hnrnpa0,Cd274,Igfbp4,Crk,Hnf4a,Med1,Ypel2,Pank3,Apaf1,Vps54,Ube2b,Ddx5,Nos2,Sec23a,Hif1a,Esyt2,Pfkp,Npc2,Ccnk,Irf4,Hnrnpk,Serinc5,N6amt2,Wnt5a,Dab2,C6,Slc38a2,Hes1,Dyrk1a,Atl3,Cpt1a,Ablim1,Scd2,Atp5b,Tm9sf2,Bach1,Pikfyve,Cd28,Mrpl30,Stat1,Nucks1,Adck3,Fam107b,Notch1,Camsap1,Cers6,Sp3,Traf6,Trp53inp1,Ppp3r2,Pitpnm2,Wasl,Calu,Slc37a3,Arl8b…
mmu-mir-148a-3p	Itga5,Cp,Gcdh,Gstm3,Dnmt1,Lbr,Pgrmc1,Dynll1,Ap1b1,Met,2610507B11Rik,Pten,B4galt5,Hnf4a,Kdm6b,Eif4ebp2,Ddx5,4933426M11Rik,Slmap,Ppp2r2a,Laptm4b,Aco2,Adck5,Cpox,Sik1,Lpin2,Rock1,Camk2a,Atp5b,Tnrc6c,Stradb,Cflar,Fn1,Irf6,Frmd4a,Sord,Pdia3,Trp53inp1,Clta,Errfi1,Ugt2b34,Arl6ip1,Rrm1,Acsl4,Col4a1,Aplp2,Stt3a,Csk,Atg12,Myl12b,Hectd1,Zhx3,Otud4,Ndufv1,Polg,Eif4h,Arel1,Gpr146,Stbd1,A1cf,Arhgef12,Kalrn,Qk,…
mmu-mir-155-5p	Gnai3,Ubl3,Celf2,Nr1h3,Spi1,Sfpi1,Plekha3,Hbp1,Csnk1g2,Ccdc130,Ubqln1,Dnajb1,Eif4g2,Clint1,Sfmbt1,Abhd16a,Rhoa,Pea15a,Ppp1cb,Zdhhc12,Hivep2,Tab2,Nfe2l2,Arl5b,Stk4,Srsf1,Kansl1,Dhx40,Pank3,E2f2,Lims1,Atp2b1,Tmpo,Rufy2,Tbc1d15,Peli1,Uqcr11,Lpin1,Smc6,Prkar1a,Nf1,Srp68,Cpd,Map3k14,Sel1l,Papola,Wdr37,Rps6ka5,Numb,Npc2,Fos,2010107E04Rik,Zkscan3,Nup153,Ripk1,Nsd1,Bmpr1a,Trim35,Trio,Myo10,Lrp12,Slc38a2,…
mmu-mir-182-5p	Akt1,Tbx1,Clic5,Fbxw7,Ctbp2,Tlr4,Foxo3
mmu-mir-183-5p	Sdc2,Zfpm2,Zeb2,Lrp6
mmu-mir-192-5p	Etfb,Gcat,Elovl1,Tnpo1,Atp6v0d1,H3f3b,Serinc3,Abcc3,Tmed10,Anxa7,Ap3m1,Alcam,Sik1,Npc1,Zeb2,Atp2a2,Pxmp2,Sh3bgrl2,Noc4l,Klf9,Plxnb2,Psmd7,Hibch,Pcca,Gjb2,Adnp,Ang,Ugt1a1
mmu-mir-194-2-3p	Tom1l2,Jup,Flii,Aqp1,Mlxipl,Ankrd52,Ddx21,Ap3d1,Flt4,Lpin1,Apob,Prpf8,Psma6,Rnase4,Tkt,Syvn1,Glul,Psmb7,Decr1,Rad23b,Dcaf12,Tnfrsf1b,H6pd,Agt,Spata2l,Hdlbp,1810055G02Rik,Tubb4b,Scd1,Pde4dip,Gdf15,Ptpn3,Tmem214,Icmt,Stat2,Szrd1,Znrf3,Yod1,Tns1,Zfp110,Selenbp2,Zfp568,Ugt1a5,Ugt1a1
mmu-mir-194-5p	Hbp1,Rabac1,Tax1bp1,Slc2a9,Prg4,Ppp2cb,Psen2,Fads1,Cars,Lamp2,Cd164,Osbpl8,Prpf8,Sgpp1,Wdr37,Pdhb,Ajuba,Fzd6,Zbtb20,Lpin2,Mal2,Zfand5,Atl3,Syvn1,Cpt1a,Rela,Csnk1d,Sgk3,Hspd1,Slc40a1,Nucks1,Glul,Tor1b,Rab14,Helz2,Aadac,Il6ra,Tmem56,Trp53inp1,Ptprd,Ikbkap,Rheb,Ugdh,Cxcl1,Hibadh,Dusp11,Ergic2,Tnks,Slc7a2,Pccb,Lpar6,Cml2,Mrpl15,Daam1,Arl5a,Fam178a,4932438A13Rik,Gnpnat1,Zcchc2,Nrn1,Cpeb2,Slc16a6,Fam63…
mmu-mir-196a-5p	Tgfbr2,Hoxb8,Hmga2
mmu-mir-196b-5p	Tgfbr2
mmu-mir-199a-3p	Runx1,Smad1,COX2
mmu-mir-199a-5p	Ctgf,Sirt1,Hif1a,Ccnb1
mmu-mir-199b-3p	Dyrk1a,Jag1
mmu-mir-200a-3p	Gata6,Ctnnb1,Sirt1,Pafah1b1,Zeb1,Nrp1,Zeb2,Slc23a2,Areg,Flt1,Dcx,Pkd1,Igf2
mmu-mir-200a-5p	Zeb1,Zeb2
mmu-mir-200b-3p	Ift46,Tmem167,Suz12,Pafah1b1,Zfpm2,Eif4a2,App,Zeb1,Npc1,Atp5b,Cfh,Atp1b1,Bmi1,Zeb2,Flt1,Dgat2,Dcx,Srpr,Pkd1,Cited2,Jun,Zcchc24
mmu-mir-200b-5p	Zeb1,Zeb2
mmu-mir-200c-3p	Zfpm2,Zeb1,Bmi1,Zeb2,Flt1,Reln,Jun
mmu-mir-203-3p	Cdc42,Cav1,Lamp2,Crk,Slc38a4,Hhex,Rbms1,Trpm7,Ppap2b,Lrig1,Myd88,Zfp281,Insig1,Aff4
mmu-mir-210-3p	Acvr1b,Il16,Crnkl1,Stard3nl,Hif3a,Ndrg1,Celf1,Cdc42,B4galnt1,Slc35b4,Arg1,Hcfc2,Hif1a,Trip11,Trim23,Mylk,Synj1,Ppil1,Twsg1,Rhoq,Tcf7l2,Fyco1,Sigirr,Wdr12,Trak2,Inpp5d,Soat1,Spred1,Mbnl1,Serp1,Tpm3,Zbtb7b,Fbxw7,Nfkb1,Rragd,Cap1,Nasp,Ccnl2,Ndufa4,Arl8b,Cul4a,Gsr,Msmo1,Vps35,Usp10,Hmg20a,Tpm1,Dpp8,Trib1,Cep350,Ucp2,Hdlbp,Sidt2,Baz1a,Hykk,Ndufa13,Ago2,Bag4,Mylip,Txnip,Pptc7,Alkbh4,Ino80d,Tet2,Elmsan1…
mmu-mir-218-5p	Sfrp2,Dkk2,Tob1,Adnp,Socs3
mmu-mir-21a-5p	Ccnd2,Krit1,Calm1,Snd1,Ifrd1,Gramd3,Rmnd5a,Braf,Tiam1,Cd97,Cdkn1b,Ranbp2,Nfat5,Ssbp2,Stat3,Cdip1,Dnmt1,Lbr,Polr2a,Fbxo11,Celf1,Usp19,Sod2,Hipk1,Gabpa,Nf2,Tnpo1,Steap4,Pten,Tnfaip8l2,Hspa8,Cers2,E2f3,Suz12,Pgs1,Mmp9,Crk,Hnf4a,Ikzf1,Pank3,Map2k3,Utrn,Asf1a,Uhrf1bp1l,Tmpo,Pcbd1,Slc29a3,4632428N05Rik,Peli1,Snrpd3,Hcfc2,Hspa4,Cnot6,Canx,Rad50,Btg2,Rtn4,Rnft1,Itsn2,Rffl,Prpf8,Spag9,Klhl28,Esyt2,Yy1,Eif…
mmu-mir-223-3p	Ccl3,Eif2b5,Cp,Stat3,Igf1r,Mef2c,Slc30a4,Pttg1ip,Gzmb,Tbx3,Egfr,Apob,Acly,Psma6,Sfxn1,Aco2,Lpin2,C3,Fth1,Cdk2,Il6,Desi2,Atp1b1,F5,Fcna,Itch,Fbxw7,Uox,Gne,Rnf11,Macf1,Rint1,Klb,Tspan12,Hibadh,Grin2b,Psd3,Slc7a2,Sc5d,Rnf111,Gria2,Faah,Lif,Fmnl2,Scd1,Matr3,Serpinf2,Herc1,Arid4b,Abhd11,Il17rd,Ssr2,Arhgap32,Dmgdh,Insig1,Mtus1,Ppp1r15b,Rnf149,Foxo3,Aff4,Hbb-bs,Supt7l,Spcs3,Usf2
mmu-mir-224-5p	Ptx3,Acsl4,Egr2,Npas4
mmu-mir-296-3p	Igf1r,Tnf
mmu-mir-298-5p	Igf1r,Vdr,Tnf,Bace1,Siah2,Bace2
mmu-mir-30a-5p	Klf6,Ccnd2,Mef2d,Npepps,Cyp51,Ell2,Il16,Sept7,Kmt2a,Ccne1,Stat6,Rmnd5a,Lcp2,Hbp1,Ddr1,As3mt,Insig2,Mmd,Gstm3,Pkn2,Slc1a2,Prlr,Nid1,Kctd20,Hnrnpa0,Nfib,Hipk1,Tnpo1,Rnmt,Cbx5,Vps4b,Psen2,Atp6v0d1,Tvp23b,Ankrd52,E2f4,Gzmb,Anp32e,Chdh,E2f3,Plgrkt,Lnx2,Etaa1,Taok1,Atad5,Crk,B4galt5,Med13l,Ypel2,Ikzf1,Pank3,P4ha2,E2f2,Ahr,Stxbp5,Hint3,Cd164,Reep3,Ppp1r12a,P4ha1,Lims1,Cdk1,Atp2b1,Arid5b,Tmpo,Apaf1,Nedd1…
mmu-mir-30d-5p	Klf6,Ccnd2,Mef2d,Npepps,Cyp51,Ell2,Sept7,Kmt2a,Ccne1,Stat6,Lcp2,Hbp1,Ddr1,As3mt,Insig2,Mmd,Gstm3,Pkn2,Slc1a2,Prlr,Nid1,Kctd20,Hnrnpa0,Nfib,Hipk1,Tnpo1,Rnmt,Cbx5,Vps4b,Psen2,Atp6v0d1,Tvp23b,Ankrd52,E2f4,Gzmb,Anp32e,Chdh,E2f3,Plgrkt,Lnx2,Etaa1,Taok1,Atad5,Crk,B4galt5,Med13l,Ypel2,Ikzf1,Pank3,P4ha2,E2f2,Ahr,Stxbp5,Hint3,Cd164,Ppp1r12a,P4ha1,Lims1,Cdk1,Atp2b1,Arid5b,Tmpo,Apaf1,Nedd1,Ifngr1,Ddit4,Egfr…
mmu-mir-30e-5p	Klf6,Ccnd2,Mef2d,Npepps,Cyp51,Ell2,Il16,Sept7,Kmt2a,Ccne1,Stat6,Rmnd5a,Lcp2,Hbp1,Ddr1,As3mt,Insig2,Mmd,Gstm3,Pkn2,Slc1a2,Prlr,Nid1,Kctd20,Hnrnpa0,Nfib,Hipk1,Tnpo1,Rnmt,Cbx5,Vps4b,Psen2,Atp6v0d1,Tvp23b,Ankrd52,E2f4,Gzmb,Anp32e,Chdh,E2f3,Plgrkt,Lnx2,Etaa1,Taok1,Atad5,Crk,B4galt5,Med13l,Ypel2,Ikzf1,Pank3,P4ha2,E2f2,Ahr,Stxbp5,Hint3,Cd164,Ppp1r12a,P4ha1,Lims1,Cdk1,Atp2b1,Arid5b,Tmpo,Apaf1,Nedd1,Ifngr…
mmu-mir-335-3p	Ank3
mmu-mir-363-3p	Tbx3,Hand2
mmu-mir-370-3p	Dnmt3a,Tgfbr3,Bmpr2
mmu-mir-381-3p	Med13l,Gabbr1,Sumf1,Kmt2d
mmu-mir-382-3p	Arg1
mmu-mir-429-3p	Zeb1,Zeb2,Flt1,Bcl2
mmu-mir-434-3p	Ctnnb1,Vcan,Eif5a
mmu-mir-494-3p	Pten,Hsf2,Igf1,Rock1,Fgfr2
mmu-mir-9-3p	Scn2b
mmu-mir-96-5p	Insig2,Akt1s1,Sdc2,Clic5,Gstm1

## Sheet: miRNA Targets-Blood
miRNA	Gene Names
mmu-let-7f-5p	Xpo6,Ccnd2,Itgb2,Acvr1b,Cd52,Hip1r,Med6,Flii,Slc2a3,Dgcr2,Prkcsh,Rps11,Dusp3,Snrnp200,Nfat5,Stat3,Dnmt1,Lpcat3,Coro1c,Tax1bp1,Ndrg2,Pkn2,Arid3b,Ulk2,Lbr,Crbn,Insr,Metap1,Ncoa2,Kctd20,Clint1,Kmt2b,Tgfbr1,Sertad1,Pou2f2,Cbx5,Map3k4,Surf4,Slc25a13,Slamf1,Golga7,Cacfd1,Setdb1,Anp32e,Tab2,Cnih1,Hsd11b1,Cd274,Atxn10,Cmah,Taok1,Nlk,Arl5b,Ctsa,Crk,Il12rb2,Akap1,Ncor1,Pnpo,Dync1h1,Ndel1,Acsl1,Arid3a,Cd164…
mmu-let-7i-5p	Xpo6,Ccnd2,Itgb2,Acvr1b,Cd52,Usp32,Hip1r,Ell2,Celf2,Flii,Slc2a3,Dgcr2,Prkcsh,Rps11,Dusp3,Snrnp200,Man1a,Nfat5,Stat3,Dnmt1,Lpcat3,Coro1c,Tax1bp1,Pkn2,Arid3b,Ulk2,Lbr,Crbn,Insr,Metap1,Ncoa2,Kctd20,Crkl,Clint1,Kmt2b,Tgfbr1,Sertad1,Pou2f2,Slc16a12,Cbx5,Tmem167,Atp6v0d1,Map3k4,Surf4,Slc25a13,Slamf1,Golga7,Cacfd1,Setdb1,Anp32e,Tab2,Cnih1,Hsd11b1,Cd274,Atxn10,Cmah,Kctd5,Taok1,Nlk,Arl5b,Serinc3,Crk,Trove…
mmu-mir-122-5p	Gnai3,Klf6,Cox5a,Dlat,Rtca,Wdr77,Usp32,Pxmp4,Agpat3,Mef2d,Npepps,Ell2,Jup,Ifrd1,Gramd3,Clpb,Idh3g,Kmt2a,Ift46,Ppard,Daxx,Cd320,Ap2a2,Fam32a,Cdk12,Kpna6,Man1a,Mast2,Nfat5,Tmed4,Tax1bp1,Pias4,Prkaca,Cs,Clint1,Pgrmc1,Hfe,Tgfbr1,Arpp19,Zmiz1,Hipk1,Nf2,Cbx5,2610507B11Rik,Lmbr1,Apip,Ankrd52,Tex261,Rabl6,Hivep2,Arnt,Cers2,Rxra,Mtif3,Pacsin2,Acot8,Pigt,Fam134c,Ints2,Med1,Mtmr4,Appbp2,Ncor1,Pip4k2b,Zbtb4,…
mmu-mir-126a-3p	Sfpi1,Dnmt1,Sgpp1,Runx1,Vegfa,Huwe1,Spred1,Tal1,Errfi1,Adam9,Pik3r2,Ghitm,Fzd7
mmu-mir-16-5p	Narf,Klf6,Axin2,Ccnd2,Trim25,Itgb2,Gm2a,Hk2,Dnajc5,Sp1,Kpnb1,Npepps,Ell2,Gramd3,Chordc1,Capns1,Sept7,Ccne1,Axl,Lcp2,Flii,Ap2a2,Slc2a3,Ranbp2,Rabac1,Prkcsh,Ncstn,Slc25a1,Snrnp200,Il7r,Mmd,Clcn3,Cul3,Stxbp2,Rab11a,Srpk1,Lbr,Ndrg1,Man2b1,Asf1b,Celf1,Insr,Trim28,Rfx5,Bloc1s6,Metap1,Nr2c2,Clint1,Atp6v1b2,Kmt2b,Cdc42,Kif5b,Ctnnb1,Mark3,Pou2f2,Hipk1,Nf2,Ap1b1,Pttg1ip,Tnpo1,Srp14,Cbx5,Bcr,Kdsr,Tmem167,Zf…
mmu-mir-215-5p	Pxmp4,Cct3,Sardh,Atp6v0d1,Slc12a7,Wars,Ap3m1,Alcam,Sik1,Mib1,Npc1,Pcx,Orc4,Zeb2,Psmc2,H6pd,Ctnnbip1,Sh3bgrl2,Klf9,Parp14,Psmd7,Fndc3b,Hibch,Pcca,BC004004,C4b
mmu-mir-223-3p	Eif2b5,Stat3,Igf1r,Mef2c,Slc30a4,Pttg1ip,Gzmb,Acly,Psma6,Sfxn1,Aco2,Lpin2,C3,Fth1,Cdk2,Desi2,Atp1b1,F5,Itch,Fbxw7,Gne,Rnf11,Macf1,Rint1,Tspan12,Hibadh,Psd3,Sc5d,Rnf111,Faah,Scd1,Matr3,Herc1,Arid4b,Abhd11,Ssr2,Insig1,Mtus1,Ppp1r15b,Rnf149,Foxo3,Aff4,Hbb-bs,Supt7l,Spcs3,Usf2
mmu-mir-374b-5p	Hipk1,Tmem167,Nfe2l2,Acsl1,Fastkd1,Txn1,Ahcyl2,Aff4,Eif1a

## Sheet: KEGG&Reactome-Colon
category	term name	description	FDR value	# background genes	# genes	genes
KEGG Pathways	map05200	Pathways in cancer	3.93e-08	403	151	Gnai3|Ccnd2|Pparg|Fasl|Sp1|Jup|Akt1|Spi1|Ppard|Braf|Tgfb1|Shh|Cdkn1b|Gstm3|Gstm1|Traf6|Igf1r|Crkl|Ctnnb1|Tgfbr1|Rhoa|Il12rb2|Pten|Birc3|Mmp9|Crk|Stk4|Nos2|Apaf1|Ifngr1|Egfr|Mdm2|Flt4|Rock2|Gna13|Hif1a|Fos|Ptch1|Rb1|Fzd6|Myc|Crebbp|Hes1|Gsk3b|Runx1|Ifngr2|Ifnar1|Hsp90ab1|Pim1|Smad4|Pmaip1|Gnaq|Rps6kb2|Rela|Casp7|Cdk2|Il6|Gsta3|Stat4|Il2ra|Notch1|Itgav|Jag1|Pik3ca|Nras|Il6ra|Lef1|Nfkb1|Ccne2|Slc2a1…
KEGG Pathways	map05206	MicroRNAs in cancer	2.9e-06	127	63	Ccnd2|Rdx|Cdkn1b|Dnmt1|Crkl|Rhoa|Pten|Brca1|Mmp9|Crk|Timp3|Ddit4|Egfr|Mdm2|Dnmt3a|Itgb3|Spry2|Myc|Itga5|Crebbp|Pim1|Zeb1|Bmi1|Notch1|Nras|Nfkb1|Ccne2|Reck|Kras|Socs1|Hnrnpk|Rps6ka5|Dicer1|Mcl1|E2f2|Zfpm2|Prkca|Hoxd10|Ezr|Ep300|Sos1|Mdm4|Rock1|Zeb2|Hmga2|Pdcd4|Apc|Notch2|Bmpr2|Marcks|Casp3|Mtor|E2f3|Sirt1|Ccne1|Bcl2l11|Bcl2|Tpm1|Gls|Trp63|Met|Stat3|Sos2
Reactome Pathways	MMU-162582	Signal Transduction	5.17e-05	1301	354	Gnai3|Actr2|Acvr1b|Kat2b|Fasl|Tyk2|Sp1|Jup|Akt1|Ppard|Braf|Tgfb1|Shh|Tmed5|Cdkn1b|Ranbp2|Dusp3|Mapk14|App|Dnajb1|Ncoa2|Crkl|Pdk1|Pip4k2a|Ctnnb1|Tgfbr1|Cav1|Rhoa|Sptbn2|Dynll1|Ppp2cb|Atp6v0d1|Pten|Pea15a|E2f4|Ppp1cb|Limk1|Lpl|Myh9|Psmd3|Suz12|Mmp9|Crk|Cdc73|Stk4|Ywhab|Stk3|Dync1h1|Ap2b1|Ndel1|Reep3|Cdk1|Dusp6|Egfr|Frs2|Mdm2|Flt4|Gna13|Rdh14|Itgb3|Psmc5|Pafah1b1|Nmt1|Sel1l|Psma6|Hif1a|Fos|Yy1|Gpr13…
Reactome Pathways	MMU-168256	Immune System	5.17e-05	1029	293	Actr2|Tyk2|Npepps|Jup|Akt1|Il16|Tollip|Map3k3|Dusp3|Mapk14|App|Fbxo11|Ctsb|Crkl|Ctnnb1|Rhoa|Sptbn2|Dynll1|Ap1b1|Ppp2cb|Il12rb2|Cd209a|Atp6v0d1|Pten|Anapc1|Zfyve20|Limk1|Cd274|Myh9|Psmd3|Mmp9|Crk|Cyb5r3|Ywhab|Nos2|Dync1h1|Ap2b1|Map2k3|Rab5c|Dusp6|Apaf1|Arg1|Ifngr1|Tbk1|Asb3|Canx|Ube2b|Psmc5|Map3k14|Sec23a|Psma6|Npc2|Fos|Fbxl3|Rnf19a|Atp6v1c1|Fbxo32|Eif4a2|Brwd1|Ifngr2|Ifnar1|Igf2r|Hsp90ab1|C3|Kif5…
KEGG Pathways	map04218	Cellular senescence	0.00011	134	58	Ccnd2|Akt1|Tgfb1|Mapk14|Tgfbr1|Pten|E2f4|Ppp1cb|Map2k3|Cdk1|Mdm2|Rad50|Hus1|Zfp36l1|Rb1|Myc|Rela|Cdk2|Il6|Hipk3|Il1a|Pik3ca|Ccna2|Ppid|Hipk1|Nras|Nfkb1|Ccne2|Ppp3r2|Rheb|Kras|Eif4ebp1|Slc25a4|Rbl2|Ets1|Ccnb2|Atr|Serpine1|E2f2|Foxo3|Ppp3ca|Foxo1|Pik3r1|Tgfbr2|Mapk1|Chek2|Rras2|Ccnb1|Fbxw11|Mtor|Trpm7|E2f3|Sirt1|Pik3cd|Ccne1|Nfatc3|Calm1|Ppp3cb
KEGG Pathways	map04630	Jak-STAT signaling pathway	0.00011	102	49	Ccnd2|Tyk2|Akt1|Il12rb2|Ifngr1|Egfr|Myc|Crebbp|Ifngr2|Ifnar1|Pim1|Il6|Stat4|Il2ra|Pik3ca|Il6ra|Il21r|Il4ra|Il10ra|Socs1|Socs5|Mcl1|Pik3r1|Socs3|Ifng|Jak2|Socs6|Stat1|Ep300|Lif|Sos1|Pias3|Ghr|Cish|Stat6|Mtor|Stam2|Jak1|Stam|Stat2|Pik3cd|Stat5b|Bcl2|Ptpn2|Stat3|Prlr|Lifr|Sos2|Il6st
KEGG Pathways	map05152	Tuberculosis	0.00011	118	54	Itgb2|Akt1|Tgfb1|Traf6|Mapk14|Rhoa|Cd209a|Atp6v0d1|Nos2|Rab5c|Apaf1|Ifngr1|Vdr|Crebbp|Ifngr2|C3|Tnf|Rela|Il6|Hspd1|Il1a|Fcgr1|Nfkb1|Ppp3r2|Tnfrsf1a|Bax|Fadd|Irak1|Il10ra|Myd88|Nfya|Tlr4|Malt1|Lamp2|Ppp3ca|Irak2|Eea1|Ifng|Jak2|Mapk1|Stat1|Ep300|Cebpb|Casp3|Jak1|Camk2a|Camk2d|Calm1|Bcl2|Rfx5|Ctsd|Ppp3cb|Arhgef12|Creb1
KEGG Pathways	map05161	Hepatitis B	0.00011	120	55	Fasl|Akt1|Tgfb1|Cdkn1b|Tgfbr1|Pten|Mmp9|Ywhab|Apaf1|Tbk1|Fos|Rb1|Myc|Crebbp|Ifnar1|Tnf|Smad4|Ddb1|Rela|Cdk2|Il6|Stat4|Pik3ca|Ccna2|Nras|Nfkb1|Ccne2|Kras|Bax|Fadd|Myd88|Egr2|Tlr4|E2f2|Ikbke|Pik3r1|Prkca|Mapk1|Stat1|Ep300|Stat6|Casp3|Jak1|E2f3|Stat2|Pik3cd|Jun|Stat5b|Ccne1|Map3k1|Nfatc3|Atf2|Bcl2|Stat3|Creb1
KEGG Pathways	map04010	MAPK signaling pathway	0.00018	238	86	Fasl|Akt1|Map3k3|Braf|Tgfb1|Dusp3|Traf6|Mapk14|Igf1r|Crkl|Tgfbr1|Hspa8|Crk|Stk4|Stk3|Map2k3|Dusp6|Egfr|Flt4|Map3k14|Fos|Myc|Nr4a1|Map3k12|Dusp1|Tnf|Rela|Il1a|Nras|Nfkb1|Ppp3r2|Areg|Flt1|Kras|Tnfrsf1a|Irak1|Dusp4|Rasa2|Myd88|Rac2|Fgf2|Map3k7|Rps6ka5|Dusp5|Ppp3ca|Cdc42|Taok1|Igf1|Bdnf|Tgfbr2|Prkca|Mapk1|Rap1b|Sos1|Fgf7|Rras2|Nf1|Elk4|Mapk8ip3|Mekk4|Insr|Casp3|Relb|Map3k5|Map3k2|Arrb1|Mapt|Rasgrp1|I…
KEGG Pathways	map01522	Endocrine resistance	0.00046	83	40	Sp1|Akt1|Braf|Cdkn1b|Mapk14|Igf1r|Mmp9|Egfr|Mdm2|Fos|Rb1|Hbegf|Rps6kb2|Notch1|Jag1|Pik3ca|Nras|Kras|Bax|E2f2|Igf1|Pik3r1|Mapk1|Sos1|Ncor1|Notch2|Gnas|Ncoa3|Cdkn2c|Mtor|Abcb11|E2f3|Pik3cd|Jun|Med1|Bcl2|Adcy9|Rps6kb1|Adcy7|Sos2
KEGG Pathways	map04066	HIF-1 signaling pathway	0.00046	91	42	Akt1|Cdkn1b|Igf1r|Pdk1|Nos2|Ifngr1|Egfr|Hif1a|Pdhb|Crebbp|Tfrc|Ifngr2|Rps6kb2|Rela|Il6|Pik3ca|Il6ra|Nfkb1|Slc2a1|Flt1|Eif4ebp1|Vhl|Serpine1|Egln3|Tlr4|Igf1|Pik3r1|Prkca|Ifng|Mapk1|Ep300|Egln2|Insr|Mtor|Camk2a|Pik3cd|Camk2d|Ldha|Bcl2|Rps6kb1|Stat3|Cul2
KEGG Pathways	map04380	Osteoclast differentiation	0.00046	98	44	Pparg|Tyk2|Akt1|Spi1|Tgfb1|Traf6|Mapk14|Tgfbr1|Ifngr1|Itgb3|Map3k14|Fos|Ifngr2|Ifnar1|Tnf|Fosl1|Rela|Il1a|Pik3ca|Fcgr1|Nfkb1|Ppp3r2|Fosl2|Tnfrsf1a|Socs1|Cyld|Map3k7|Ppp3ca|Lcp2|Pik3r1|Socs3|Tgfbr2|Ifng|Junb|Mapk1|Stat1|Relb|Jak1|Stat2|Pik3cd|Jun|Tab2|Ppp3cb|Creb1
KEGG Pathways	map04659	Th17 cell differentiation	0.00046	77	38	Tyk2|Tgfb1|Mapk14|Tgfbr1|Ifngr1|Hif1a|Fos|Irf4|Runx1|Ifngr2|Hsp90ab1|Smad4|Rela|Il6|Il2ra|Il6ra|Nfkb1|Ppp3r2|Il21r|Il4ra|Rora|Ppp3ca|Tgfbr2|Ifng|Jak2|Mapk1|Stat1|Stat6|Hsp90aa1|Mtor|Jak1|Jun|Stat5b|Nfatc3|Ahr|Stat3|Ppp3cb|Il6st
KEGG Pathways	map05205	Proteoglycans in cancer	0.00046	177	67	Rdx|Fasl|Akt1|Braf|Tgfb1|Shh|Mapk14|Igf1r|Ctnnb1|Cav1|Rhoa|Ppp1cb|Mmp9|Timp3|Egfr|Frs2|Mdm2|Rock2|Itgb3|Ddx5|Hif1a|Ptch1|Sdc2|Fzd6|Myc|Itga5|Tnf|Hbegf|Rps6kb2|Itgav|Pik3ca|Nras|Col1a2|Kras|Fgf2|Tlr4|Fn1|Cdc42|Igf1|Pik3r1|Prkca|Hoxd10|Ezr|Wnt5a|Mapk1|Sos1|Ppp1r12a|Rock1|Rras2|Actg1|Pdcd4|Itgb1|Ank3|Casp3|Actb|Mtor|Camk2a|Pik3cd|Igf2|Camk2d|Kdr|Met|Rps6kb1|Stat3|Tiam1|Arhgef12|Sos2
KEGG Pathways	map04722	Neurotrophin signaling pathway	0.00054	96	43	Fasl|Akt1|Map3k3|Braf|Zfp110|Traf6|Mapk14|Crkl|Rhoa|Psen2|Crk|Frs2|Gsk3b|Rela|Pik3ca|Nras|Nfkb1|Arhgdib|Kras|Sh2b1|Bax|Irak1|Rps6ka5|Foxo3|Cdc42|Irak2|Pik3r1|Bdnf|Kidins220|Mapk1|Rap1b|Sos1|Map3k5|Sort1|Camk2a|Pik3cd|Camk2d|Jun|Map3k1|Calm1|Bcl2|Sh2b3|Sos2
KEGG Pathways	map05215	Prostate cancer	0.00054	86	40	Tmprss2|Akt1|Braf|Cdkn1b|Igf1r|Ctnnb1|Pten|Mmp9|Egfr|Mdm2|Rb1|Crebbp|Gsk3b|Hsp90ab1|Zeb1|Rela|Cdk2|Pik3ca|Nras|Lef1|Nfkb1|Ccne2|Kras|E2f2|Foxo1|Igf1|Pik3r1|Mapk1|Ep300|Sos1|Hsp90aa1|Mtor|E2f3|Pik3cd|Ccne1|Tcf7l2|Bcl2|Fgfr2|Sos2|Creb1
KEGG Pathways	map04068	FoxO signaling pathway	0.00076	119	49	Ccnd2|Fasl|Akt1|Braf|Tgfb1|Cdkn1b|Mapk14|Igf1r|Sod2|Tgfbr1|Pten|Stk4|Egfr|Mdm2|Fbxo32|Bcl6|Crebbp|Smad4|Cdk2|Il6|Pik3ca|Nras|Prkaa2|Ccng2|Kras|Plk1|Rbl2|Ccnb2|Prkab2|Atg12|Setd7|Foxo3|Foxo1|Igf1|Pik3r1|Tgfbr2|Mapk1|Ep300|Sos1|Ccnb1|Insr|Sirt1|Pik3cd|Bcl2l11|Sgk1|Nlk|Stat3|Sgk3|Sos2
KEGG Pathways	map01521	EGFR tyrosine kinase inhibitor resistance	0.0009	70	34	Akt1|Braf|Igf1r|Pten|Egfr|Gsk3b|Rps6kb2|Il6|Pik3ca|Nras|Il6ra|Kras|Bax|Eif4ebp1|Fgf2|Foxo3|Igf1|Pik3r1|Prkca|Jak2|Mapk1|Sos1|Nf1|Mtor|Jak1|Pik3cd|Bcl2l11|Bcl2|Kdr|Met|Fgfr2|Rps6kb1|Stat3|Sos2
KEGG Pathways	map05142	Chagas disease (American trypanosomiasis)	0.0013	85	38	Gnai3|Fasl|Ccl3|Akt1|Tgfb1|Traf6|Mapk14|Tgfbr1|Ppp2cb|Nos2|Ifngr1|Fos|Ifngr2|C3|Tnf|Gnaq|Rela|Il6|Pik3ca|Nfkb1|Tnfrsf1a|Fadd|Irak1|Myd88|Serpine1|Gna11|Tlr4|Pik3r1|Gnai2|Tgfbr2|Ifng|Mapk1|Gnas|Ppp2r2a|Pik3cd|Jun|Cflar|Gnao1
KEGG Pathways	map05145	Toxoplasmosis	0.0013	85	38	Gnai3|Tyk2|Akt1|Tgfb1|Traf6|Mapk14|Birc3|Hspa8|Nos2|Map2k3|Ifngr1|Ifngr2|Tnf|Rela|Nfkb1|Tnfrsf1a|Irak1|Il10ra|Ldlr|Myd88|Socs1|Map3k7|Tlr4|Igtp|Gnai2|Ifng|Jak2|Mapk1|Stat1|Itgb1|Casp3|Jak1|Ccr5|Bcl2|Gnao1|Stat3|Tab2|Hspa1b
KEGG Pathways	map05162	Measles	0.0013	96	41	Ccnd2|Fasl|Tyk2|Akt1|Cdkn1b|Traf6|Cd209a|Slamf1|Hspa8|Ifngr1|Tbk1|Gsk3b|Ifngr2|Ifnar1|Rela|Cdk2|Il6|Cd28|Il2ra|Il1a|Pik3ca|Nfkb1|Ccne2|Irak1|Myd88|Map3k7|Tlr4|Ikbke|Pik3r1|Ifng|Jak2|Stat1|Jak1|Stat2|Pik3cd|Stat5b|Ccne1|Cblb|Stat3|Tab2|Hspa1b
KEGG Pathways	map05164	Influenza A	0.0013	116	47	Tmprss2|Fasl|Tyk2|Akt1|Kpna1|Mapk14|Dnajb1|Hspa8|Map2k3|Ifngr1|Tbk1|Crebbp|Gsk3b|Ifngr2|Ifnar1|Ivns1abp|Tnf|Rela|Il6|Il1a|Pik3ca|Nfkb1|Tnfrsf1a|Myd88|Tlr4|Ikbke|Pik3r1|Socs3|Prkca|Ifng|Jak2|Mapk1|Stat1|Ep300|Actg1|Rnasel|Actb|Jak1|Xpo1|Stat2|Pik3cd|Jun|Trim25|Atf2|Furin|Hspa1b|Agfg1
KEGG Pathways	map05166	HTLV-I infection	0.0013	214	73	Ccnd2|Itgb2|Kat2b|Akt1|Map3k3|Spi1|Tgfb1|Ctnnb1|Tgfbr1|Anapc1|Myb|Canx|Map3k14|Fos|Rb1|Fzd6|Myc|Crebbp|Gsk3b|Tnf|Smad4|Fosl1|Rela|Il6|Nrp1|Il2ra|Pik3ca|Nras|Nfkb1|Trp53inp1|Ppp3r2|Slc2a1|Kras|Tnfrsf1a|Pold3|Bax|Slc25a4|Ets1|Ccnb2|Atr|Egr2|E2f2|Ppp3ca|Pik3r1|Zfp36|Tgfbr2|Wnt5a|Chek2|Ep300|Rras2|Apc|Anapc5|Elk4|Cdc27|Relb|Cdkn2c|Trrap|Jak1|Xpo1|E2f3|Pik3cd|Itgal|Jun|Stat5b|Map3k1|Nfatc3|Atf2|Adcy9|…
KEGG Pathways	map05167	Kaposi's sarcoma-associated herpesvirus infection	0.0013	139	53	Tyk2|Akt1|Mapk14|Ctnnb1|Ifngr1|Tbk1|Hif1a|Fos|Rb1|Myc|Crebbp|Atg3|Gsk3b|Ifnar1|C3|Rela|Il6|Pik3ca|Nras|Nfkb1|Ppp3r2|Cxcl1|Kras|Tnfrsf1a|Bax|Fadd|Fgf2|Ccr8|E2f2|Ppp3ca|Ikbke|Pik3r1|Zfp36|Jak2|Mapk1|Stat1|Ep300|Cd86|Casp3|Mtor|Jak1|E2f3|Stat2|Pik3cd|Jun|Nfatc3|Calm1|Ccr5|Gng12|Stat3|Ppp3cb|Il6st|Creb1
KEGG Pathways	map05202	Transcriptional misregulation in cancer	0.0013	134	52	Ccnd2|Tmprss2|Pparg|Sp1|Jup|Spi1|Cdkn1b|Igf1r|Birc3|Gzmb|Mmp9|Dusp6|Mdm2|Ddx5|Myc|Bcl6|Runx1|Zeb1|Rela|Hhex|Il6|Ccnt2|Bmi1|Fcgr1|Nfkb1|Flt1|Bax|Bmp2k|Mycn|Foxo1|Igf1|Whsc1|Aff1|Kdm6a|Tgfbr2|Per2|Bcl11b|Ncor1|Cebpb|Smad1|Hmga2|Elk4|Cd86|Cdkn2c|Fus|Maf|Max|Runx2|Kmt2a|Met|Mef2c|Jmjd1c
KEGG Pathways	map05221	Acute myeloid leukemia	0.0013	56	29	Jup|Akt1|Spi1|Ppard|Braf|Dusp6|Myc|Runx1|Pim1|Rps6kb2|Rela|Pik3ca|Nras|Lef1|Fcgr1|Nfkb1|Kras|Eif4ebp1|Pik3r1|Mapk1|Per2|Sos1|Mtor|Pik3cd|Stat5b|Tcf7l2|Rps6kb1|Stat3|Sos2
KEGG Pathways	map04668	TNF signaling pathway	0.0017	92	39	Akt1|Mapk14|Birc3|Mmp9|Map2k3|Map3k14|Fos|Tnf|Rela|Casp7|Il6|Jag1|Pik3ca|Nfkb1|Tnfrsf1b|Cxcl1|Tnfrsf1a|Fadd|Map3k7|Rps6ka5|Bag4|Pik3r1|Socs3|Junb|Mapk1|Lif|Cebpb|Casp3|Map3k5|Pik3cd|Jun|Itch|Atf2|Pgam5|Cflar|Bcl3|Tab2|Ripk1|Creb1
Reactome Pathways	MMU-1280215	Cytokine Signaling in Immune system	0.0019	257	91	Tyk2|Il16|Tollip|Map3k3|Dusp3|Mapk14|App|Crkl|Ppp2cb|Il12rb2|Psmd3|Crk|Map2k3|Dusp6|Ifngr1|Tbk1|Canx|Psmc5|Map3k14|Psma6|Fos|Eif4a2|Brwd1|Ifngr2|Ifnar1|Ltb|Tnf|Rela|Il6|Psmb7|Il2ra|Il1a|Pik3ca|Il6ra|Nfkb1|Tnfrsf1b|Psmb2|Cd27|Tnfrsf1a|Sh2b1|Il21r|Il4ra|Irak1|Dusp4|Il10ra|Smarca4|Nedd4|Psma4|Myd88|Socs1|Socs5|Skp1a|Map3k7|Tnfsf9|Psmd7|Rps6ka5|Psme4|Irak2|Pik3r1|Socs3|Ifng|Mapk1|Lif|Sos1|Ghr|Fbxw11|…
KEGG Pathways	map05140	Leishmaniasis	0.0023	51	26	Itgb2|Tgfb1|Traf6|Mapk14|Nos2|Ifngr1|Fos|Ifngr2|C3|Tnf|Rela|Il1a|Fcgr1|Nfkb1|Irak1|Myd88|Map3k7|Tlr4|Ifng|Jak2|Mapk1|Stat1|Itgb1|Jak1|Jun|Tab2
KEGG Pathways	map04151	PI3K-Akt signaling pathway	0.0026	261	83	Ccnd2|Fasl|Akt1|Cdkn1b|Igf1r|Ppp2cb|Pten|Brca1|Ywhab|Myb|Ddit4|Egfr|Mdm2|Flt4|Itgb3|Myc|Itga5|Gsk3b|Ifnar1|Nr4a1|Hsp90ab1|Rps6kb2|Rela|Cdk2|Il6|Il2ra|Itgav|Pik3ca|Nras|Il6ra|Nfkb1|Ccne2|Prkaa2|Rheb|Areg|Flt1|Col1a2|Kras|Il4ra|Eif4ebp1|Col4a1|Col4a2|Rbl2|Fgf2|Pkn2|Lpar6|Mcl1|Tlr4|Foxo3|Ywhag|Fn1|Igf1|Pik3r1|Bdnf|Prkca|Jak2|Mapk1|Sos1|Ghr|Fgf7|Ppp2r2a|Itgb1|Insr|Hsp90aa1|Mtor|Jak1|Pik3cd|Igf2|Ccne1…
KEGG Pathways	map05160	Hepatitis C	0.0026	88	37	Tyk2|Akt1|Braf|Traf6|Mapk14|Ppp2cb|Tbk1|Egfr|Eif3e|Cldn1|Gsk3b|Ifnar1|Tnf|Rela|Pik3ca|Nras|Nfkb1|Kras|Tnfrsf1a|Ldlr|Cd81|Ikbke|Pik3r1|Socs3|Mapk1|Stat1|Sos1|Rnasel|Ppp2r2a|Jak1|Stat2|Pik3cd|Irf1|Nr1h3|Stat3|Ripk1|Sos2
KEGG Pathways	map04217	Necroptosis	0.0028	110	43	Fasl|Tyk2|Chmp2b|Birc3|Ifngr1|Ifngr2|Ifnar1|Hsp90ab1|Tnf|Fth1|Stat4|Il1a|Ppid|Tnfrsf1a|Bax|Fadd|Slc25a4|Cyld|Aifm1|Tlr4|H2afx|Ifng|Jak2|Parp3|Stat1|Hmgb1|Glul|Stat6|Hsp90aa1|Vps4b|Trpm7|Jak1|Camk2a|Stat2|Camk2d|Stat5b|Pgam5|Bcl2|Chmp3|Cflar|Stat3|Ripk1|Spata2l
KEGG Pathways	map05210	Colorectal cancer	0.0029	79	34	Akt1|Braf|Tgfb1|Ctnnb1|Tgfbr1|Rhoa|Egfr|Fos|Myc|Gsk3b|Smad4|Pmaip1|Rps6kb2|Pik3ca|Nras|Lef1|Areg|Kras|Bax|Rac2|Pik3r1|Tgfbr2|Mapk1|Sos1|Apc|Casp3|Mtor|Pik3cd|Jun|Bcl2l11|Tcf7l2|Bcl2|Rps6kb1|Sos2
KEGG Pathways	map05226	Gastric cancer	0.0029	114	44	Jup|Akt1|Braf|Tgfb1|Shh|Cdkn1b|Ctnnb1|Tgfbr1|Egfr|Rb1|Fzd6|Myc|Gsk3b|Smad4|Rps6kb2|Cdk2|Pik3ca|Nras|Lef1|Ccne2|Lrp6|Kras|Bax|Fgf2|Ctnna1|E2f2|Pik3r1|Tgfbr2|Wnt5a|Mapk1|Sos1|Fgf7|Apc|Mtor|E2f3|Pik3cd|Ccne1|Tcf7l2|Bcl2|Met|Fgfr2|Rps6kb1|Csnk1a1|Sos2
KEGG Pathways	map04917	Prolactin signaling pathway	0.0036	57	27	Ccnd2|Akt1|Mapk14|Fos|Gsk3b|Rela|Pik3ca|Nras|Nfkb1|Kras|Socs1|Socs5|Foxo3|Pik3r1|Socs3|Jak2|Socs6|Mapk1|Stat1|Sos1|Cish|Pik3cd|Stat5b|Irf1|Stat3|Prlr|Sos2
KEGG Pathways	map05165	Human papillomavirus infection	0.0036	246	78	Ccnd2|Fasl|Tyk2|Akt1|Cdkn1b|Ctnnb1|Ppp2cb|Pten|Tbk1|Egfr|Mdm2|Itgb3|Rb1|Fzd6|Itga5|Crebbp|Hes1|Gsk3b|Ifnar1|Tnf|Rps6kb2|Rela|Cdk2|Notch1|Itgav|Jag1|Pik3ca|Ccna2|Nras|Nfkb1|Ccne2|Rheb|Col1a2|Kras|Tnfrsf1a|Bax|Fadd|Eif4ebp1|Col4a1|Col4a2|Rbl2|Atr|Hdac3|Rbpj|Ikbke|Fn1|Cdc42|Foxo1|Pik3r1|Maml1|Wnt5a|Mapk1|Stat1|Ep300|Sos1|Apc|Notch2|Gnas|Mpp5|Ppp2r2a|Itgb1|Casp3|Hdac4|Ubr4|Llgl2|Mtor|Jak1|Stat2|Pik3c…
KEGG Pathways	map04919	Thyroid hormone signaling pathway	0.0043	103	40	Kat2b|Akt1|Ncoa2|Ctnnb1|Mdm2|Itgb3|Hif1a|Myc|Crebbp|Gsk3b|Atp1b1|Notch1|Itgav|Pik3ca|Nras|Slc2a1|Rheb|Atp2a2|Kras|Atp1b3|Hdac3|Med13|Foxo1|Pik3r1|Prkca|Mapk1|Stat1|Ep300|Ncor1|Actg1|Notch2|Ncoa3|Med14|Actb|Med13l|Mtor|Pik3cd|Med1|Pfkp|Pfkfb2
KEGG Pathways	map05224	Breast cancer	0.0045	118	44	Sp1|Akt1|Braf|Igf1r|Ctnnb1|Pten|Brca1|Egfr|Flt4|Fos|Rb1|Fzd6|Myc|Hes1|Gsk3b|Rps6kb2|Notch1|Jag1|Pik3ca|Nras|Lef1|Lrp6|Kras|Bax|Fgf2|Brca2|E2f2|Igf1|Pik3r1|Wnt5a|Mapk1|Sos1|Fgf7|Apc|Notch2|Ncoa3|Mtor|E2f3|Pik3cd|Jun|Tcf7l2|Rps6kb1|Csnk1a1|Sos2
KEGG Pathways	map04211	Longevity regulating pathway	0.0047	83	34	Pparg|Akt1|Igf1r|Sod2|Rps6kb2|Rela|Rb1cc1|Pik3ca|Nras|Nfkb1|Prkaa2|Rheb|Kras|Bax|Eif4ebp1|Sesn3|Prkab2|Foxo3|Foxo1|Igf1|Pik3r1|Insr|Sesn1|Mtor|Ehmt1|Sirt1|Pik3cd|Akt1s1|Atf2|Adipor1|Adcy9|Rps6kb1|Adcy7|Creb1
KEGG Pathways	map04658	Th1 and Th2 cell differentiation	0.0047	69	30	Tyk2|Mapk14|Il12rb2|Ifngr1|Fos|Ifngr2|Rela|Stat4|Il2ra|Notch1|Jag1|Nfkb1|Ppp3r2|Il4ra|Rbpj|Runx3|Ppp3ca|Maml1|Ifng|Jak2|Mapk1|Stat1|Notch2|Stat6|Jak1|Jun|Stat5b|Maf|Nfatc3|Ppp3cb
KEGG Pathways	map05169	Epstein-Barr virus infection	0.0047	160	55	Tyk2|Snd1|Akt1|Spi1|Cdkn1b|Traf6|Mapk14|Hspa8|Psmd3|Ywhab|Map2k3|Cdk1|Tbk1|Mdm2|Psmc5|Map3k14|Rb1|Myc|Crebbp|Gsk3b|Rela|Cdk2|Pik3ca|Ccna2|Nfkb1|Psmc2|Polr3e|Irak1|Il10ra|Nedd4|Polr2j|Map3k7|Rbpj|Psmd7|Spn|Polr2a|Ywhag|Pik3r1|Polr1d|Ifng|Ep300|Relb|Hdac4|Jak1|Xpo1|Pik3cd|Itgal|Jun|Atf2|Bcl2|Tbpl1|Stat3|Tab2|Ripk1|Hspa1b
KEGG Pathways	map05225	Hepatocellular carcinoma	0.0047	137	49	Akt1|Braf|Tgfb1|Gstm3|Gstm1|Igf1r|Ctnnb1|Tgfbr1|Pten|Egfr|Smarcd2|Rb1|Fzd6|Myc|Gsk3b|Smad4|Rps6kb2|Gsta3|Pik3ca|Actl6a|Nras|Lef1|Lrp6|Kras|Bax|Smarca4|E2f2|Pik3r1|Tgfbr2|Prkca|Wnt5a|Mapk1|Sos1|Actg1|Apc|Arid2|Actb|Mtor|Nfe2l2|E2f3|Smarcc2|Pik3cd|Igf2|Tcf7l2|Pbrm1|Met|Rps6kb1|Csnk1a1|Sos2
KEGG Pathways	map04660	T cell receptor signaling pathway	0.0053	84	34	Akt1|Mapk14|Rhoa|Map3k14|Fos|Gsk3b|Tnf|Rela|Ctla4|Cd28|Pik3ca|Nras|Nfkb1|Ppp3r2|Kras|Map3k7|Malt1|Ppp3ca|Cdc42|Lcp2|Pik3r1|Ifng|Mapk1|Sos1|Rasgrp1|Pik3cd|Jun|Itk|Nfatc3|Cblb|Nck1|Ppp3cb|Ptprc|Sos2
KEGG Pathways	map05133	Pertussis	0.0055	57	26	Gnai3|Itgb2|Traf6|Mapk14|Rhoa|Nos2|Fos|Itga5|C3|Tnf|Rela|Casp7|Il6|Il1a|Nfkb1|Irak1|Myd88|Tlr4|Gnai2|Mapk1|Cfl2|Itgb1|Casp3|Jun|Irf1|Calm1
KEGG Pathways	map04062	Chemokine signaling pathway	0.0057	121	44	Gnai3|Ccl3|Akt1|Braf|Crkl|Rhoa|Crk|Rock2|Gsk3b|Rela|Pik3ca|Nras|Nfkb1|Cxcl1|Wasl|Kras|Rac2|Ccr8|Foxo3|Cxcr4|Cdc42|Pik3r1|Gnai2|Jak2|Mapk1|Rap1b|Stat1|Sos1|Rock1|Elmo1|Cxcl12|Arrb1|Ccr7|Stat2|Pik3cd|Stat5b|Itk|Ccr5|Gng12|Adcy9|Stat3|Tiam1|Adcy7|Sos2
KEGG Pathways	map05203	Viral carcinogenesis	0.0069	149	51	Ccnd2|Kat2b|Snd1|Cdkn1b|Rhoa|Atp6v0d1|Ywhab|Cdk1|Mdm2|Rb1|Crebbp|C3|Pmaip1|Ddb1|Rela|Cdk2|Pik3ca|Ccna2|Nras|Nfkb1|Ccne2|Kras|Bax|Rbl2|Rasa2|Hdac3|Ccr8|Hnrnpk|Rbpj|Egr2|Ywhag|Cdc42|Pik3r1|Mapk1|Ep300|Casp3|Hdac4|Ubr4|Jak1|Pik3cd|Jun|Stat5b|Ccne1|Ccr5|Atf2|Tbpl1|Stat3|Hist2h2bb|Hist4h4|Il6st|Creb1
KEGG Pathways	map05321	Inflammatory bowel disease (IBD)	0.0069	39	20	Tgfb1|Il12rb2|Ifngr1|Ifngr2|Tnf|Rela|Il6|Stat4|Il1a|Nfkb1|Il21r|Il4ra|Rora|Tlr4|Ifng|Stat1|Stat6|Jun|Maf|Stat3
KEGG Pathways	map04550	Signaling pathways regulating pluripotency of stem cells	0.007	112	41	Acvr1b|Akt1|Mapk14|Igf1r|Ctnnb1|Setdb1|Tbx3|Fzd6|Myc|Gsk3b|Smad4|Bmi1|Pik3ca|Nras|Smarcad1|Kras|Bmpr1a|Fgf2|Pcgf3|Igf1|Pik3r1|Pcgf5|Jak2|Wnt5a|Mapk1|Lif|Smad1|Apc|Rest|Bmpr2|Sox2|Jak1|Pik3cd|Klf4|Smad5|Fgfr2|Skil|Stat3|Lifr|Jarid2|Il6st
KEGG Pathways	map04933	AGE-RAGE signaling pathway in diabetic complications	0.007	90	35	Akt1|Tgfb1|Cdkn1b|Mapk14|Tgfbr1|Pim1|Tnf|Smad4|Rela|Il6|Il1a|Pik3ca|Nras|Nfkb1|Col1a2|Kras|Bax|Col4a1|Col4a2|Serpine1|Fn1|Cdc42|Foxo1|Pik3r1|Tgfbr2|Prkca|Jak2|Mapk1|Stat1|Casp3|Pik3cd|Jun|Stat5b|Bcl2|Stat3
KEGG Pathways	map04012	ErbB signaling pathway	0.0086	74	30	Akt1|Braf|Cdkn1b|Crkl|Crk|Egfr|Myc|Gsk3b|Hbegf|Rps6kb2|Abl2|Pik3ca|Nras|Areg|Kras|Eif4ebp1|Pik3r1|Prkca|Mapk1|Sos1|Mtor|Camk2a|Pik3cd|Camk2d|Jun|Stat5b|Cblb|Nck1|Rps6kb1|Sos2
KEGG Pathways	map04657	IL-17 signaling pathway	0.0086	60	26	Traf6|Mapk14|Mmp9|Tbk1|Fos|Gsk3b|Hsp90ab1|Tnf|Fosl1|Rela|Il6|Nfkb1|Cxcl1|Fadd|Map3k7|Mapk6|Ikbke|Ifng|Mapk1|Cebpb|Anapc5|Casp3|Hsp90aa1|Jun|Srsf1|Tab2
KEGG Pathways	map04915	Estrogen signaling pathway	0.0086	92	35	Gnai3|Sp1|Akt1|Ncoa2|Hspa8|Mmp9|Egfr|Fos|Hsp90ab1|Gabbr1|Hbegf|Gnaq|Pik3ca|Nras|Kras|Pik3r1|Gnai2|Mapk1|Sos1|Fkbp5|Gnas|Ncoa3|Hsp90aa1|Pik3cd|Jun|Calm1|Atf2|Bcl2|Adcy9|Gnao1|Ctsd|Adcy7|Hspa1b|Sos2|Creb1
KEGG Pathways	map05418	Fluid shear stress and atherosclerosis	0.0086	110	40	Akt1|Gstm3|Gstm1|Mapk14|Ctnnb1|Cav1|Rhoa|Mmp9|Itgb3|Fos|Sdc2|Hsp90ab1|Dusp1|Tnf|Rela|Gsta3|Itgav|Il1a|Pik3ca|Nfkb1|Prkaa2|Tnfrsf1a|Bmpr1a|Rac2|Map3k7|Pik3r1|Ifng|Actg1|Bmpr2|Hsp90aa1|Map3k5|Actb|Nfe2l2|Pik3cd|Jun|Calm1|Bcl2|Kdr|Mef2a|Mef2c
KEGG Pathways	map04150	mTOR signaling pathway	0.0103	127	44	Akt1|Braf|Ulk2|Igf1r|Rhoa|Pten|Ddit4|Atp6v1c1|Fzd6|Gsk3b|Tnf|Seh1l|Rps6kb2|Stradb|Tti1|Pik3ca|Nras|Prkaa2|Rheb|Lrp6|Kras|Sec13|Tnfrsf1a|Eif4ebp1|Slc7a5|Fnip1|Rictor|Igf1|Pik3r1|Prkca|Wnt5a|Mapk1|Sos1|Lpin1|Rraga|Insr|Rragd|Mtor|Pik3cd|Akt1s1|Atp6v1a|Sgk1|Rps6kb1|Sos2
KEGG Pathways	map04024	cAMP signaling pathway	0.0105	135	46	Gnai3|Akt1|Braf|Rhoa|Ppp1cb|Atp2b1|Rock2|Fos|Ptch1|Crebbp|Gabbr1|Rela|Atp1b1|Pik3ca|Nfkb1|Atp2a2|Pde3b|Ednra|Atp1b3|Rac2|Adrb1|Pik3r1|Gnai2|Bdnf|Adrb2|Grin2b|Acox1|Mapk1|Rap1b|Ep300|Ppp1r12a|Rock1|Rras2|Gria2|Gnas|Camk2a|Adora2a|Pik3cd|Camk2d|Pde4b|Jun|Calm1|Adcy9|Tiam1|Adcy7|Creb1
KEGG Pathways	map04120	Ubiquitin mediated proteolysis	0.0109	124	43	Traf6|Birc3|Anapc1|Cul4a|Brca1|Mdm2|Ube2b|Ddb1|Huwe1|Ubox5|Cul5|Nedd4|Uba6|Socs1|Skp1a|Vhl|Stub1|Herc1|Ube3c|Socs3|Trim32|Pias3|Herc2|Fbxw11|Anapc5|Uba3|Smurf2|Cdc27|Klhl9|Ube4b|Uba2|Fbxw7|Wwp1|Map3k1|Itch|Ubr5|Cblb|Syvn1|Ube2j1|Cul2|Ube2f|Ube2d3|Birc6
KEGG Pathways	map04210	Apoptosis	0.0112	113	40	Fasl|Ern1|Akt1|Ctsb|Birc3|Gzmb|Apaf1|Map3k14|Fos|Tnf|Pmaip1|Lmnb1|Rela|Casp7|Pik3ca|Nras|Casp6|Nfkb1|Casp2|Kras|Tnfrsf1a|Ctsc|Bax|Fadd|Aifm1|Mcl1|Pik3r1|Parp3|Mapk1|Actg1|Casp3|Map3k5|Actb|Pik3cd|Jun|Bcl2l11|Bcl2|Cflar|Ctsd|Ripk1
KEGG Pathways	map04810	Regulation of actin cytoskeleton	0.0121	164	53	Itgb2|Rdx|Braf|Crkl|Pip4k2a|Rhoa|Ppp1cb|Limk1|Myh9|Crk|Egfr|Rock2|Gna13|Itgb3|Itga5|Mylk|Nckap1|Itgav|Pik3ca|Nras|Wasl|Kras|Rac2|Fgf2|Myl12b|Ssh2|Fn1|Cdc42|Pik3r1|Ezr|Mapk1|Iqgap2|Sos1|Ppp1r12a|Rock1|Fgf7|Rras2|Actg1|Arhgap35|Cfl2|Apc|Itgb1|Pikfyve|Actb|Arpc3|Pik3cd|Itgal|Gng12|Fgfr2|Ssh1|Tiam1|Arhgef12|Sos2
KEGG Pathways	map04213	Longevity regulating pathway - multiple species	0.0122	56	24	Akt1|Igf1r|Sod2|Hspa8|Eif4ebp2|Rps6kb2|Pik3ca|Nras|Prkaa2|Kras|Prkab2|Foxo3|Foxo1|Igf1|Pik3r1|Insr|Mtor|Sirt1|Pik3cd|Akt1s1|Adcy9|Rps6kb1|Adcy7|Hspa1b
KEGG Pathways	map05220	Chronic myeloid leukemia	0.0122	70	28	Akt1|Braf|Tgfb1|Cdkn1b|Crkl|Tgfbr1|Crk|Mdm2|Rb1|Myc|Runx1|Smad4|Rela|Pik3ca|Nras|Nfkb1|Kras|Bax|E2f2|Pik3r1|Tgfbr2|Mapk1|Sos1|E2f3|Pik3cd|Stat5b|Ctbp2|Sos2
KEGG Pathways	map04152	AMPK signaling pathway	0.0145	108	38	Pparg|Akt1|Igf1r|Ppp2cb|Hnf4a|Rps6kb2|Cpt1a|Scd2|Stradb|Rab14|Pik3ca|Ccna2|Prkaa2|Rheb|Eif4ebp1|Prkab2|Scd1|Map3k7|Tbc1d1|Foxo3|Foxo1|Igf1|Pik3r1|Rab2a|Pfkm|Ppp2r2a|Insr|Mlycd|Acaca|Mtor|Sirt1|Pik3cd|Akt1s1|Adipor1|Pfkp|Rps6kb1|Pfkfb2|Creb1
KEGG Pathways	map05168	Herpes simplex infection	0.0148	139	46	Fasl|Tyk2|Traf6|Ppp1cb|Cdk1|Ifngr1|Tbk1|Hcfc2|Per1|Fos|Crebbp|Ifngr2|Ifnar1|C3|Tnf|Rela|Taf5|Cdk2|Il6|Nfkb1|Tnfrsf1a|Fadd|Myd88|Skp1a|Hnrnpk|Map3k7|Arntl|Polr2a|Ikbke|Socs3|Ifng|Jak2|Per2|Stat1|Ep300|Srsf7|Rnasel|Taf5l|Casp3|Jak1|Stat2|Jun|Tbpl1|Srsf6|Srsf1|Tab2
KEGG Pathways	map04710	Circadian rhythm	0.0152	28	15	Csnk1d|Per1|Fbxl3|Prkaa2|Bhlhe40|Bhlhe41|Rora|Prkab2|Skp1a|Arntl|Npas2|Per2|Fbxw11|Cry2|Creb1
KEGG Pathways	map04071	Sphingolipid signaling pathway	0.016	98	35	Gnai3|Akt1|Mapk14|Rhoa|Ppp2cb|Pten|Cers2|Rock2|Gna13|Sgpp1|Tnf|Gnaq|Rela|Cers6|Pik3ca|Nras|Nfkb1|Nsmaf|Kras|Tnfrsf1a|Bax|Rac2|Acer2|Degs1|Pik3r1|Gnai2|Prkca|Mapk1|Rock1|Ppp2r2a|Map3k5|Pik3cd|Bcl2|Sgms1|Ctsd
KEGG Pathways	map05211	Renal cell carcinoma	0.016	65	26	Akt1|Braf|Tgfb1|Crkl|Crk|Hif1a|Crebbp|Pik3ca|Nras|Slc2a1|Kras|Ets1|Vhl|Egln3|Cdc42|Pik3r1|Mapk1|Rap1b|Ep300|Sos1|Egln2|Pik3cd|Jun|Met|Cul2|Sos2
KEGG Pathways	map05132	Salmonella infection	0.0169	62	25	Ccl3|Mapk14|Nos2|Dync1h1|Ifngr1|Rock2|Fos|Ifngr2|Rela|Il6|Il1a|Nfkb1|Cxcl1|Wasl|Myd88|Pkn2|Tlr4|Cdc42|Ifng|Mapk1|Rock1|Actg1|Actb|Arpc3|Jun
Reactome Pathways	MMU-3247509	Chromatin modifying enzymes	0.017	128	51	Kdm7a|Ncoa2|Suz12|Arid5b|Dnmt3a|Smarcd2|Brwd1|Kmt2d|Kdm4b|Rela|Actl6a|Nfkb1|Atf7ip|Sap30|Smarca4|Arid4a|Kdm5b|Kdm2b|Phf20|Setd7|H2afx|Whsc1|Kdm6a|Ep300|Tbl1xr1|Rest|Rcor1|Msl2|Aebp2|Kdm6b|Kmt2e|Arid2|Kdm5a|Ehmt1|Smarcc2|Kdm4a|Kansl1|Kmt2b|Arid4b|Atf2|Pbrm1|Suv420h1|Kmt2a|Jade3|Whsc1l1|Setd2|Ing4|Kdm3a|Hist2h2bb|Hist4h4|Ash1l
KEGG Pathways	map04620	Toll-like receptor signaling pathway	0.0173	73	28	Ccl3|Akt1|Tollip|Traf6|Mapk14|Map2k3|Tbk1|Fos|Ifnar1|Tnf|Rela|Il6|Pik3ca|Nfkb1|Fadd|Irak1|Myd88|Map3k7|Tlr4|Ikbke|Pik3r1|Mapk1|Stat1|Cd86|Pik3cd|Jun|Tab2|Ripk1
KEGG Pathways	map04621	NOD-like receptor signaling pathway	0.0173	114	39	Tyk2|Traf6|Mapk14|Ctsb|Rhoa|Birc3|Tbk1|Nampt|Ifnar1|Hsp90ab1|Tnf|Rela|Il6|Atg16l1|Nek7|Nfkb1|Gbp5|Cxcl1|Fadd|Myd88|Atg12|Map3k7|Antxr1|Tlr4|Gbp7|Ikbke|Mapk1|Stat1|Rnasel|Hsp90aa1|Trpm7|Jak1|Stat2|Gbp3|Txnip|Jun|Bcl2|Tab2|Ripk1
KEGG Pathways	map04115	p53 signaling pathway	0.0176	59	24	Ccnd2|Pten|Cdk1|Apaf1|Mdm2|Rrm2|Pmaip1|Cdk2|Ccne2|Ccng2|Bax|Sesn3|Ccnb2|Atr|Serpine1|Igf1|Chek2|Mdm4|Ccnb1|Casp3|Sesn1|Ccne1|Shisa5|Gtse1
KEGG Pathways	map05212	Pancreatic cancer	0.0183	70	27	Akt1|Braf|Tgfb1|Tgfbr1|Egfr|Rb1|Smad4|Rps6kb2|Rela|Pik3ca|Nfkb1|Kras|Bax|Rac2|Brca2|E2f2|Cdc42|Pik3r1|Tgfbr2|Mapk1|Stat1|Mtor|Jak1|E2f3|Pik3cd|Rps6kb1|Stat3
KEGG Pathways	map04140	Autophagy - animal	0.0184	115	39	Ern1|Akt1|Ulk2|Traf6|Igf1r|Ctsb|Ppp2cb|Pten|Vmp1|Ddit4|Hif1a|Atg3|Rps6kb2|Rb1cc1|Atg16l1|Pik3ca|Nras|Prkaa2|Rheb|Kras|Atg7|Atg12|Map3k7|Lamp2|Pik3r1|Rab33b|Mapk1|Rras2|Hmgb1|Rraga|Rragd|Mtor|Pik3cd|Akt1s1|Bcl2|Cflar|Rps6kb1|Ctsd|Sh3glb1
KEGG Pathways	map04360	Axon guidance	0.0197	151	48	Gnai3|Shh|Pdk1|Rhoa|Limk1|Rock2|Sema4d|Ptch1|Dpysl2|Gsk3b|Sema4g|Nrp1|Plxna2|Pik3ca|Nras|Ppp3r2|Kras|Rac2|Sema7a|Ssh2|Plxnb2|Ppp3ca|Cxcr4|Cdc42|Pik3r1|Gnai2|Prkca|Wnt5a|Mapk1|Rock1|Cxcl12|Cfl2|Ablim1|Bmpr2|Srgap3|Itgb1|Sema6d|Camk2a|Pik3cd|Camk2d|Nfatc3|Rasa1|Sema4c|Met|Nck1|Ssh1|Ppp3cb|Arhgef12
KEGG Pathways	map05214	Glioma	0.0197	60	24	Akt1|Braf|Igf1r|Pten|Egfr|Mdm2|Rb1|Pik3ca|Nras|Kras|Bax|E2f2|Igf1|Pik3r1|Prkca|Mapk1|Sos1|Mtor|Camk2a|E2f3|Pik3cd|Camk2d|Calm1|Sos2
KEGG Pathways	map04350	TGF-beta signaling pathway	0.0201	71	27	Acvr1b|Sp1|Tgfb1|Tgfbr1|Rhoa|Ppp2cb|E2f4|Myc|Crebbp|Tnf|Smad4|Rps6kb2|Smad7|Bmpr1a|Skp1a|Nog|Tgfbr2|Ifng|Mapk1|Ep300|Rock1|Smad1|Bmpr2|Smurf2|Smad5|Rps6kb1|Tgif1
KEGG Pathways	map00310	Lysine degradation	0.0209	50	21	Ogdh|Gcdh|Setdb1|Ehhadh|Kmt2d|Suv39h2|Acat1|Hykk|Setd7|Kmt2c|Whsc1|Aldh3a2|Kmt2e|Nsd1|Ehmt1|Kmt2b|Suv420h1|Kmt2a|Whsc1l1|Setd2|Ash1l
KEGG Pathways	map05230	Central carbon metabolism in cancer	0.0209	57	23	Akt1|Pdk1|Pten|Egfr|Hif1a|Pdhb|Myc|Pik3ca|Nras|Slc2a1|Kras|Slc7a5|Pik3r1|Pfkm|Mapk1|Slc16a3|Mtor|Pik3cd|Ldha|Gls|Met|Fgfr2|Pfkp
KEGG Pathways	map04015	Rap1 signaling pathway	0.0224	165	51	Gnai3|Itgb2|Akt1|Braf|Mapk14|Igf1r|Crkl|Ctnnb1|Rhoa|Crk|Map2k3|Egfr|Flt4|Itgb3|Gnaq|Pik3ca|Nras|Flt1|Kras|Rac2|Fgf2|Dock4|Cdc42|Lcp2|Igf1|Pik3r1|Gnai2|Grin2b|Prkca|Mapk1|Rap1b|Fgf7|Actg1|Krit1|Gnas|Itgb1|Insr|Actb|Rapgef6|Adora2a|Pik3cd|Itgal|Calm1|Kdr|Met|Fgfr2|Prkd3|Adcy9|Gnao1|Tiam1|Adcy7
KEGG Pathways	map04914	Progesterone-mediated oocyte maturation	0.0231	76	28	Gnai3|Akt1|Braf|Mapk14|Igf1r|Anapc1|Cdk1|Cpeb4|Hsp90ab1|Cdk2|Pik3ca|Ccna2|Kras|Pde3b|Plk1|Ccnb2|Igf1|Pik3r1|Gnai2|Mapk1|Ccnb1|Anapc5|Cdc27|Hsp90aa1|Pik3cd|Adcy9|Adcy7|Cpeb2
Reactome Pathways	MMU-1280218	Adaptive Immune System	0.0236	482	139	Npepps|Akt1|Fbxo11|Ctsb|Sptbn2|Dynll1|Ap1b1|Ppp2cb|Cd209a|Pten|Anapc1|Cd274|Psmd3|Ywhab|Dync1h1|Ap2b1|Asb3|Canx|Ube2b|Psmc5|Map3k14|Sec23a|Psma6|Fbxl3|Rnf19a|Fbxo32|C3|Kif5b|Dctn4|Rela|Huwe1|Cd28|Psmb7|Itgav|Pdia3|Ubox5|Pik3ca|Rnf115|Fcgr1|Nfkb1|Rnf220|Psmb2|Vamp3|Col1a2|Kras|Sec13|Atg7|Ctsc|Klhl2|Rnf111|Nedd4|Psma4|Csk|Uba6|Fbxo21|Lnpep|Trim41|Socs1|Skp1a|Pvr|Vhl|Map3k7|Stub1|Psmd7|Tubb4b|Klhl42…
Reactome Pathways	MMU-168249	Innate Immune System	0.0236	585	163	Actr2|Jup|Tollip|Dusp3|Mapk14|App|Ctsb|Ctnnb1|Rhoa|Dynll1|Ppp2cb|Cd209a|Atp6v0d1|Zfyve20|Limk1|Myh9|Psmd3|Mmp9|Crk|Cyb5r3|Nos2|Dync1h1|Map2k3|Rab5c|Dusp6|Apaf1|Arg1|Tbk1|Psmc5|Map3k14|Psma6|Npc2|Fos|Atp6v1c1|Igf2r|Hsp90ab1|C3|Rela|Huwe1|Pa2g4|Cct8|Psmb7|Rab14|Nckap1|Itgav|Pik3ca|Ptx3|Fcgr1|Nfkb1|Sdcbp|B4galt1|Tnfrsf1b|Psmb2|Cxcl1|Wasl|Casp2|Kras|Atg7|Slc2a3|Ctsc|Fadd|Irak1|Dusp4|Ist1|Psma4|Tmem30…
Reactome Pathways	MMU-449147	Signaling by Interleukins	0.0236	192	67	Tyk2|Il16|Tollip|Map3k3|Dusp3|Mapk14|App|Crkl|Ppp2cb|Il12rb2|Psmd3|Crk|Map2k3|Dusp6|Tbk1|Canx|Psmc5|Psma6|Fos|Brwd1|Rela|Il6|Psmb7|Il2ra|Il1a|Pik3ca|Il6ra|Nfkb1|Psmb2|Il21r|Il4ra|Irak1|Dusp4|Il10ra|Smarca4|Psma4|Myd88|Socs1|Socs5|Skp1a|Map3k7|Psmd7|Rps6ka5|Psme4|Irak2|Pik3r1|Socs3|Mapk1|Lif|Sos1|Fbxw11|Txlna|Stat6|Peli1|Casp3|Pik3cd|Jun|Stat5b|Atf2|Ubc|Stat3|Tab2|Lifr|Inpp5d|Sos2|Il6st|Creb1
Reactome Pathways	MMU-74160	Gene expression (Transcription)	0.0236	689	187	Ccnd2|Kat2b|Sp1|Ell2|Akt1|Ppard|Tgfb1|Cdkn1b|Ranbp2|Dnmt1|Mapk14|Lbr|Trim28|Pip4k2a|Ctnnb1|Rnmt|Ppp2cb|Med15|E2f4|Brca1|Psmd3|Suz12|Hnf4a|Cdc73|Ywhab|Zkscan1|Cdk1|Ddit4|Yeats4|Snrpd3|Mdm2|Hus1|Btg2|E2f6|Dnmt3a|Rffl|Psmc5|Smarcd2|Psma6|Nup153|Vdr|Gsk3b|Kmt2d|Nr4a1|Med20|Smad4|Seh1l|Cdk2|Cbx2|Smad7|Nabp1|Ccnt2|Nr5a2|Bmi1|Psmb7|Epc1|Nr4a2|Phf19|Notch1|Rtf1|Actl6a|Ccna2|Hipk1|Lef1|Trp53inp1|Ccne2|Ncb…
KEGG Pathways	map04670	Leukocyte transendothelial migration	0.0238	80	29	Gnai3|Itgb2|Mapk14|Ctnnb1|Rhoa|Mmp9|Rock2|Cldn1|Pik3ca|Rac2|Myl12b|Ctnna1|Cxcr4|Cdc42|Pik3r1|Gnai2|Prkca|Ezr|Rap1b|Rock1|Actg1|Cxcl12|Arhgap35|Itgb1|Actb|Pik3cd|Itgal|Itk|Jam2
Reactome Pathways	MMU-212436	Generic Transcription Pathway	0.0264	511	144	Ccnd2|Kat2b|Sp1|Akt1|Ppard|Tgfb1|Cdkn1b|Mapk14|Lbr|Trim28|Pip4k2a|Ctnnb1|Ppp2cb|Med15|E2f4|Brca1|Psmd3|Suz12|Hnf4a|Ywhab|Zkscan1|Cdk1|Ddit4|Yeats4|Mdm2|Hus1|Btg2|E2f6|Rffl|Psmc5|Smarcd2|Psma6|Vdr|Kmt2d|Nr4a1|Med20|Smad4|Cdk2|Cbx2|Smad7|Ccnt2|Nr5a2|Bmi1|Psmb7|Epc1|Nr4a2|Notch1|Actl6a|Ccna2|Hipk1|Lef1|Trp53inp1|Ccne2|Prkaa2|Tceb3|Psmb2|Rheb|Cdk8|Casp2|Kras|Bax|Mecp2|Wrn|Gsr|Sesn3|Smarca4|Rnf111|Ror…
Reactome Pathways	MMU-8953897	Cellular responses to external stimuli	0.0267	321	98	Cdkn1b|Ranbp2|Chmp2b|Mapk14|Dnajb1|Sod2|Dynll1|Dnajc7|Anapc1|Psmd3|Suz12|Dync1h1|Map2k3|Asf1a|Mdm2|Psmc5|Psma6|Hif1a|Fos|Nup153|Ero1l|Rb1|Atg3|Gsk3b|Hsp90ab1|Seh1l|Lmnb1|Dctn4|Cdk2|Cbx2|Rb1cc1|Atg16l1|Hspa14|Bmi1|Psmb7|Ccna2|Ccne2|Prkaa2|Psmb2|Rheb|Nup210|Atg7|Gsr|Hsbp1|Ets1|Psma4|Hif1an|Prkab2|Cited2|Atg12|Nupl1|Vhl|Psmd7|Tubb4b|Bag4|Psme4|Nup88|H2afx|Ajuba|Ubn1|Nup188|Mapk1|Ep300|Mdm4|Cebpb|Hmg…
Reactome Pathways	MMU-983169	Class I MHC mediated antigen processing & presentation	0.0267	269	85	Npepps|Fbxo11|Anapc1|Psmd3|Asb3|Canx|Ube2b|Psmc5|Sec23a|Psma6|Fbxl3|Rnf19a|Fbxo32|Huwe1|Psmb7|Itgav|Pdia3|Ubox5|Rnf115|Fcgr1|Rnf220|Psmb2|Vamp3|Sec13|Atg7|Klhl2|Rnf111|Nedd4|Psma4|Uba6|Fbxo21|Lnpep|Trim41|Socs1|Skp1a|Vhl|Stub1|Psmd7|Klhl42|Herc1|Psme4|Fbxl5|Sec24c|Ube3c|Mylip|Arel1|Rbbp6|Rnf138|Socs3|Trim32|Siah2|Herc2|Fbxw11|Znrf2|Anapc5|Tpp2|Uba3|Mex3c|Smurf2|Rnf213|Cdc27|Klhl9|Znrf1|Ubr4|Hspa5…
Reactome Pathways	MMU-2262752	Cellular responses to stress	0.0284	275	86	Cdkn1b|Ranbp2|Mapk14|Dnajb1|Sod2|Dynll1|Dnajc7|Anapc1|Psmd3|Suz12|Dync1h1|Map2k3|Asf1a|Mdm2|Psmc5|Psma6|Hif1a|Fos|Nup153|Ero1l|Rb1|Gsk3b|Hsp90ab1|Seh1l|Lmnb1|Dctn4|Cdk2|Cbx2|Hspa14|Bmi1|Psmb7|Ccna2|Ccne2|Psmb2|Nup210|Gsr|Hsbp1|Ets1|Psma4|Hif1an|Cited2|Nupl1|Vhl|Psmd7|Tubb4b|Bag4|Psme4|Nup88|H2afx|Ajuba|Ubn1|Nup188|Mapk1|Ep300|Mdm4|Cebpb|Hmga2|Hsph1|Hspa4l|Fkbp5|Egln2|Anapc5|Cdc27|Kdm6b|Hsp90aa1|M…
KEGG Pathways	map04060	Cytokine-cytokine receptor interaction	0.0289	132	42	Acvr1b|Fasl|Ccl3|Tgfb1|Tgfbr1|Il12rb2|Ifngr1|Egfr|Flt4|Ifngr2|Ifnar1|Ltb|Tnf|Il6|Il2ra|Il1a|Il6ra|Tnfrsf1b|Cxcl1|Flt1|Cd27|Tnfrsf1a|Il21r|Il4ra|Il10ra|Bmpr1a|Ccr8|Tnfsf9|Cxcr4|Tgfbr2|Ifng|Lif|Ghr|Cxcl12|Bmpr2|Ccr7|Ccr5|Kdr|Met|Prlr|Lifr|Il6st
KEGG Pathways	map04390	Hippo signaling pathway	0.0289	128	41	Ccnd2|Itgb2|Tgfb1|Ctnnb1|Tgfbr1|Ppp2cb|Ppp1cb|Csnk1d|Ywhab|Stk3|Ctgf|Lats2|Fzd6|Myc|Gsk3b|Smad4|Smad7|Lef1|Areg|Bmpr1a|Serpine1|Ctnna1|Ywhag|Mob1a|Ajuba|Tgfbr2|Wnt5a|Smad1|Actg1|Fbxw11|Apc|Mpp5|Bmpr2|Ppp2r2a|Sox2|Actb|Llgl2|Nf2|Tcf7l2|Amot|Lats1
KEGG Pathways	map04932	Non-alcoholic fatty liver disease (NAFLD)	0.0289	124	40	Fasl|Ern1|Akt1|Tgfb1|Mlxipl|Uqcr11|Gsk3b|Tnf|Rela|Casp7|Il6|Il1a|Pik3ca|Il6ra|Nfkb1|Prkaa2|Ndufa4|Tnfrsf1a|Bax|Prkab2|Ndufb7|Ndufv1|Cox6a1|Cdc42|Pik3r1|Socs3|Mlxip|Uqcrh|mt-Co2|Insr|Casp3|Map3k5|Pik3cd|Jun|Itch|Ndufa13|Bcl2l11|Nr1h3|Adipor1|Ndufa12
KEGG Pathways	map05100	Bacterial invasion of epithelial cells	0.0292	67	25	Crkl|Ctnnb1|Cav1|Rhoa|Crk|Itga5|Cd2ap|Sept2|Pik3ca|Wasl|Ctnna1|Fn1|Cdc42|Pik3r1|Actg1|Elmo1|Arhgap10|Itgb1|Actb|Cltc|Arpc3|Pik3cd|Clta|Met|Dnm2
KEGG Pathways	map05146	Amoebiasis	0.0301	71	26	Itgb2|Tgfb1|Nos2|Rab5c|Arg1|C9|Tnf|Gnaq|Rela|Il6|Pik3ca|Nfkb1|Col1a2|Col4a1|Col4a2|Gna11|Tlr4|Fn1|Pik3r1|Prkca|Ifng|Gnas|Casp3|Serpinb9|Pik3cd|Serpinb6b
KEGG Pathways	map04114	Oocyte meiosis	0.0304	90	31	Igf1r|Ppp2cb|Anapc1|Ppp1cb|Ywhab|Cdk1|Cpeb4|Smc3|Cdk2|Ccne2|Ppp3r2|Plk1|Ccnb2|Skp1a|Slk|Ywhag|Ppp3ca|Igf1|Mapk1|Ccnb1|Fbxw11|Anapc5|Cdc27|Camk2a|Camk2d|Ccne1|Calm1|Adcy9|Ppp3cb|Adcy7|Cpeb2
KEGG Pathways	map04931	Insulin resistance	0.0312	98	33	Akt1|Mlxipl|Pten|Ppp1cb|Gsk3b|Tnf|Rps6kb2|Cpt1a|Rela|Mgea5|Il6|Pik3ca|Nfkb1|Prkaa2|Slc2a1|Tnfrsf1a|Prkab2|Ppp2r4|Foxo1|Pik3r1|Socs3|Mlxip|Ppp1r3b|Ppargc1b|Ppp1r3c|Insr|Mtor|Pik3cd|Nr1h3|Gfpt1|Rps6kb1|Stat3|Creb1
KEGG Pathways	map05222	Small cell lung cancer	0.0312	79	28	Akt1|Cdkn1b|Traf6|Pten|Birc3|Nos2|Apaf1|Rb1|Myc|Rela|Cdk2|Itgav|Pik3ca|Nfkb1|Ccne2|Bax|Col4a1|Col4a2|E2f2|Fn1|Pik3r1|Itgb1|Casp3|E2f3|Pik3cd|Ccne1|Max|Bcl2
KEGG Pathways	map04662	B cell receptor signaling pathway	0.0316	57	22	Akt1|Fos|Gsk3b|Rela|Pik3ca|Nras|Nfkb1|Ppp3r2|Kras|Rac2|Cd81|Malt1|Ppp3ca|Pik3r1|Mapk1|Sos1|Pik3cd|Jun|Nfatc3|Ppp3cb|Inpp5d|Sos2
KEGG Pathways	map05213	Endometrial cancer	0.0344	54	21	Akt1|Braf|Ctnnb1|Pten|Egfr|Myc|Gsk3b|Pik3ca|Nras|Lef1|Kras|Bax|Ctnna1|Foxo3|Pik3r1|Mapk1|Sos1|Apc|Pik3cd|Tcf7l2|Sos2
KEGG Pathways	map05134	Legionellosis	0.0346	40	17	Itgb2|Hspa8|Apaf1|C3|Tnf|Rab1b|Rela|Casp7|Il6|Hspd1|Nfkb1|Cxcl1|Myd88|Tlr4|Casp3|Rab1|Hspa1b
KEGG Pathways	map04650	Natural killer cell mediated cytotoxicity	0.0353	69	25	Itgb2|Fasl|Braf|Gzmb|Ifngr1|Ifngr2|Ifnar1|Tnf|Pik3ca|Nras|Ppp3r2|Kras|Rac2|Ppp3ca|Lcp2|Pik3r1|Prkca|Ifng|Mapk1|Sos1|Casp3|Pik3cd|Itgal|Ppp3cb|Sos2
KEGG Pathways	map05323	Rheumatoid arthritis	0.0365	51	20	Itgb2|Ccl3|Tgfb1|Atp6v0d1|Fos|Atp6v1c1|Ltb|Tnf|Il6|Ctla4|Cd28|Il1a|Flt1|Tlr4|Ifng|Cxcl12|Cd86|Itgal|Jun|Atp6v1a
KEGG Pathways	map04926	Relaxin signaling pathway	0.0367	104	34	Gnai3|Akt1|Tgfb1|Mapk14|Tgfbr1|Mmp9|Nos2|Egfr|Fos|Rela|Pik3ca|Nras|Nfkb1|Col1a2|Kras|Col4a1|Col4a2|Pik3r1|Gnai2|Tgfbr2|Prkca|Mapk1|Sos1|Gnas|Arrb1|Pik3cd|Jun|Atf2|Gng12|Adcy9|Gnao1|Adcy7|Sos2|Creb1
KEGG Pathways	map04310	Wnt signaling pathway	0.0369	116	37	Ccnd2|Ppard|Ctnnb1|Rhoa|Rock2|Fzd6|Myc|Crebbp|Gsk3b|Senp2|Smad4|Fosl1|Lef1|Sfrp2|Dkk2|Ppp3r2|Lrp6|Rac2|Skp1a|Map3k7|Ppp3ca|Prkca|Wnt5a|Ep300|Tbl1xr1|Fbxw11|Apc|Daam1|Camk2a|Camk2d|Jun|Nfatc3|Tcf7l2|Nlk|Ppp3cb|Csnk1a1|Ctbp2
Reactome Pathways	MMU-983168	Antigen processing: Ubiquitination & Proteasome degradation	0.0388	235	75	Npepps|Fbxo11|Anapc1|Psmd3|Asb3|Ube2b|Psmc5|Psma6|Fbxl3|Rnf19a|Fbxo32|Huwe1|Psmb7|Ubox5|Rnf115|Rnf220|Psmb2|Atg7|Klhl2|Rnf111|Nedd4|Psma4|Uba6|Fbxo21|Lnpep|Trim41|Socs1|Skp1a|Vhl|Stub1|Psmd7|Klhl42|Herc1|Psme4|Fbxl5|Ube3c|Mylip|Arel1|Rbbp6|Rnf138|Socs3|Trim32|Siah2|Herc2|Fbxw11|Znrf2|Anapc5|Tpp2|Uba3|Mex3c|Smurf2|Rnf213|Cdc27|Klhl9|Znrf1|Ubr4|Fbxw7|Wwp1|Itch|Lrr1|Ubr2|Cblb|Ccnf|Rlim|Ubc|Fbxo30|Ub…
Reactome Pathways	MMU-9006934	Signaling by Receptor Tyrosine Kinases	0.0472	286	87	Jup|Akt1|Braf|Dusp3|Mapk14|Crkl|Ctnnb1|Cav1|Rhoa|Ppp2cb|Atp6v0d1|Mmp9|Crk|Ap2b1|Dusp6|Egfr|Frs2|Flt4|Itgb3|Spry2|Atp6v1c1|Hbegf|Nrp1|Nckap1|Itgav|Spred1|Pik3ca|Ncbp1|Klb|Col1a2|Kras|Col4a1|Col4a2|Dusp4|Nedd4|Csk|Fgf2|Stub1|Rps6ka5|Ctnna1|Spry1|Polr2a|Rictor|Fn1|Cdc42|Igf1|Pik3r1|Bdnf|Kidins220|Mapk1|Sos1|Rock1|Fgf7|Actg1|Elmo1|Ptpn3|Itgb1|Insr|Stat6|Rab4b|Hsp90aa1|Epn1|Actb|Lrig1|Cltc|Mtor|Eps15|…
KEGG Pathways	map04912	GnRH signaling pathway	0.0491	68	24	Map3k3|Mapk14|Map2k3|Egfr|Hbegf|Gnaq|Nras|Kras|Gna11|Cdc42|Prkca|Mapk1|Sos1|Gnas|Mekk4|Map3k2|Camk2a|Camk2d|Jun|Map3k1|Calm1|Adcy9|Adcy7|Sos2
KEGG Pathways	map04510	Focal adhesion	0.0492	164	48	Ccnd2|Akt1|Braf|Igf1r|Crkl|Ctnnb1|Cav1|Rhoa|Pten|Birc3|Ppp1cb|Crk|Egfr|Flt4|Rock2|Itgb3|Itga5|Gsk3b|Mylk|Itgav|Pik3ca|Flt1|Col1a2|Col4a1|Col4a2|Rac2|Myl12b|Fn1|Cdc42|Igf1|Pik3r1|Prkca|Mapk1|Rap1b|Sos1|Ppp1r12a|Rock1|Actg1|Arhgap35|Itgb1|Actb|Pik3cd|Jun|Bcl2|Kdr|Met|Reln|Sos2
KEGG Pathways	map05223	Non-small cell lung cancer	0.0496	57	21	Akt1|Braf|Stk4|Egfr|Rb1|Pik3ca|Nras|Kras|Bax|E2f2|Foxo3|Pik3r1|Prkca|Mapk1|Sos1|Eml4|E2f3|Pik3cd|Stat5b|Stat3|Sos2

## Sheet: Gene Ontology-Colon
category	term name	description	FDR value	# background genes	# genes	genes
GO Process	GO.0080090	regulation of primary metabolic process	1.33e-20	3861	1035	Klf6|Ccnd2|Itgb2|Dazap2|Pparg|Acvr1b|Rdx|Kat2b|Fasl|Hip1r|Ccl3|Ern1|Sp1|Mef2d|Snd1|Ell2|Jup|Fxr1|Ifrd1|Akt1|Il16|Pabpc1|Tollip|Map3k3|Spi1|Kdm7a|Ppard|Braf|Tgfb1|Shh|Flii|Cdkn1b|Ranbp2|Eif2b5|Dusp3|Ier3|Gdf15|Insig2|Mmd|Ssbp2|Dnmt1|Zfp110|Coro1c|Ndrg2|Aqp1|Traf6|Mapk14|Klf5|App|Mlxipl|Dnajb1|Igf1r|Trim28|Ncoa2|Trap1|Crkl|Gcat|Pdk1|Itih4|Cdt1|Qars|Usp19|Sod2|Ctnnb1|Tgfbr1|Cav1|Khsrp|Rhoa|Hnrnpa0|S…
GO Process	GO.0000122	negative regulation of transcription by RNA polymerase II	2.76e-09	639	217	Pparg|Fasl|Spi1|Ppard|Tgfb1|Shh|Dnmt1|Traf6|Klf5|Mlxipl|Dnajb1|Trim28|Ncoa2|Ctnnb1|Tgfbr1|Cav1|Gabpa|Tbx1|Psen2|Strn3|Setdb1|Suz12|Cdc73|Tbx3|Ikzf1|Arid5b|Myb|Mdm2|Hcfc2|Btg2|E2f6|Dnmt3a|Ddx5|Per1|Hif1a|Yy1|Sema4d|Ptch1|Mxd3|Rb1|Mtdh|Myc|Vdr|Bcl6|Crebbp|Hes1|Runx1|Sik1|Zeb1|Tnf|Impact|Tcerg1|Smad4|Rela|Hhex|Cdk2|Cbx2|Bach1|Smad7|Suv39h2|Bmi1|Epc1|Nr4a2|Phf19|Notch1|Hipk3|Rtf1|Gzf1|Sall4|Ppid|Hipk…
GO Process	GO.0051726	regulation of cell cycle	3.02e-08	785	248	Ccnd2|Rdx|Kat2b|Ern1|Akt1|Map3k3|Tgfb1|Cdkn1b|Ranbp2|Dusp3|Ier3|Chmp2b|Mapk14|App|Mlxipl|Igf1r|Cdt1|Usp19|Ctnnb1|Clic1|Rhoa|Pten|Pea15a|E2f4|Hspa8|Cul4a|Brca1|Atad5|Hnf4a|Cdc73|Stk4|Stk3|Tbx3|Aatf|Dync1h1|Map2k3|Cdk1|Ctgf|Egfr|Mdm2|Rad50|Ube2b|Hus1|Rock2|Pafah1b1|Map3k14|Zfyve26|Zfp36l1|Gpr132|Ptch1|Trip13|Bap1|Lats2|Rgcc|Trim35|Rb1|Rad21|Myc|Mtbp|Crebbp|Hes1|Cep97|Prkdc|Senp2|Nr4a1|Chd1|Hsp90ab1…
GO Process	GO.0051704	multi-organism process	6.7e-08	1125	328	Fasl|Ccl3|Sp1|Akt1|Ppard|Tgfb1|Ier3|Gstm3|Aqp1|Ulk2|Traf6|Chmp2b|Mapk14|App|Trim28|Ncoa2|Ctsb|B4galnt1|Sod2|Ctnnb1|Tgfbr1|Cav1|Rhoa|Hnrnpa0|Tbx1|Il12rb2|Cd209a|Pten|Hspa8|Cul4a|Serinc3|Mmp9|Crk|Vmp1|Cdc73|Prpf8|Ggnbp2|Nos2|Arg1|Ifngr1|Eif4ebp2|Ddit4|Tbk1|Ube2b|Nampt|Rock2|Dnmt3a|Itgb3|Pafah1b1|Map3k14|Npc2|Fos|Yy1|Irf4|Trip13|Cct5|Mtdh|Myc|Slc38a2|Vdr|Itga5|Bcl6|Cldn1|Crebbp|Cxadr|Hrg|Ifnar1|Kmt2…
GO Process	GO.1903706	regulation of hemopoiesis	1.31e-07	281	113	Acvr1b|Ccl3|Spi1|Braf|Tgfb1|Shh|Traf6|Mapk14|Ctnnb1|Rhoa|Gabpa|Cul4a|Cdc73|Ikzf1|Myb|Ap3d1|Itgb3|Hif1a|Zfp36l1|Fos|Rb1|Myc|Bcl6|Hes1|Runx1|Pim1|Zeb1|Tnf|Il6|Smad7|Ctla4|Cd28|Bmi1|Il2ra|Notch1|Jag1|Rassf2|Fam210b|Lef1|Zbtb7b|Cxcl1|Flt1|Atg7|Cd27|Il4ra|Fadd|Sh3rf1|Ets1|Socs1|Socs5|Cyld|Tnfsf9|Zbtb1|Dicer1|Inpp4b|Zbtb7a|Malt1|Fnip1|Runx3|Foxo3|Hoxb8|Tmem64|Pik3r1|Zfp36|Tob2|Tgfbr2|Prkca|Ifng|Stat1|L…
GO Process	GO.0040008	regulation of growth	1.83e-07	545	183	Pparg|Acvr1b|Ifrd1|Akt1|Ppard|Tgfb1|Cdkn1b|Gdf15|Ulk2|Mapk14|App|Vps54|Tgfbr1|Rhoa|Sertad1|Pten|Limk1|Igfbp4|Crk|Hnf4a|Cdc73|Stk4|Stk3|Ikzf1|Ndel1|Cdk1|Dusp6|Ctgf|Egfr|Yeats4|Flt4|Pafah1b1|Hif1a|Sema4d|Ptch1|Bap1|Tkt|Lats2|Dpysl2|Rb1|Bcl6|Prkdc|Gsk3b|Cxadr|Hrg|Pim1|C3|Tnf|Hbegf|Smad4|Osbp|Tnks2|Nrp1|Plxna2|Epc1|Notch1|Atrn|Pik3ca|Actl6a|Serp1|Lef1|Sfrp2|Sdcbp|Ncbp1|Tgfbr3|Mtpn|Acsl4|Mecp2|Morf4l2…
GO Process	GO.0033554	cellular response to stress	2.76e-07	1110	320	Ern1|Npepps|Akt1|Ccdc47|Ppard|Braf|Eif2b5|Ier3|Insig2|Cdip1|Aqp1|Traf6|Mapk14|Ndrg1|Dnajb1|Trim28|Pdk1|Usp19|Sod2|Cav1|Rhoa|Ppp2cb|Fads1|Pten|Pea15a|Dnajb9|Pds5b|Cul4a|Brca1|Atad5|Mmp9|Crk|Stk4|Tbx3|Aatf|Map2k3|Rev3l|Asf1a|Cdk1|Apaf1|Arg1|Ddit4|Egfr|Mdm2|Cpeb4|Rad50|Ube2b|Hus1|Btg2|Smc6|Dnmt3a|Psmc5|Map3k14|Sel1l|Hif1a|Zfyve26|Zfp36l1|Fos|Yy1|Trip13|Ero1l|Rgcc|Scara5|Esco2|Rad21|Myc|Mief1|Slc38a2…
GO Process	GO.0032269	negative regulation of cellular protein metabolic process	3.56e-07	784	241	Kat2b|Fxr1|Akt1|Spi1|Tgfb1|Shh|Cdkn1b|Dusp3|Dnmt1|Coro1c|Ndrg2|Aqp1|App|Mlxipl|Igf1r|Crkl|Itih4|Qars|Usp19|Ctnnb1|Cav1|Khsrp|Psen2|Pten|Birc3|Limk1|Brca1|Suz12|Mmp9|Hnf4a|Ywhab|Ggnbp2|Akap1|Dusp6|Timp3|Eif4ebp2|Ddit4|Mdm2|Cpeb4|Hspa4|Ube2b|Btg2|Rock2|Trib2|Rffl|Pafah1b1|Per1|Zfp36l1|Sema4d|Lats2|Pbk|Rb1|Spry2|Laptm4b|Prkdc|Gsk3b|Senp2|Hrg|Nr4a1|Ivns1abp|Hsp90ab1|C3|Dusp1|Kdm4b|Tnf|Impact|Smad4|Gn…
GO Process	GO.0006325	chromatin organization	3.99e-07	475	163	Kat2b|Spi1|Kdm7a|Dnmt1|Trim28|Lrwd1|Ctnnb1|Setdb1|Suz12|Cdc73|Ikzf1|Asf1a|Cdk1|Myb|Yeats4|Wdr82|Ube2b|Dnmt3a|Smarcd2|Per1|Irf4|Bap1|Rb1|Myc|Crebbp|Kmt2d|Map3k12|Chd1|Kdm4b|Ddb1|Taf5|Mgea5|Huwe1|Cdk2|Cbx2|Suv39h2|Bmi1|Epc1|Phf19|Brd3|Rtf1|Actl6a|Ccna2|Lef1|Rnf20|Prkaa2|Nasp|Sfpq|Dr1|Smarcad1|Mecp2|Morf4l2|Sap30|Sall1|Rbl2|Smarca4|Hmg20a|Hdac3|Kdm5b|Kdm2b|Brca2|Skp1a|Baz1a|Pcgf3|Zbtb1|Gtf3c4|Rps6ka…
GO Process	GO.0001944	vasculature development	5.67e-07	436	152	Akt1|Map3k3|Spi1|Tgfb1|Shh|Aqp1|Mapk14|Klf5|Crkl|Ctnnb1|Tgfbr1|Cav1|Tbx1|Pten|Myh9|Stk4|Ggnbp2|Tbx3|Ap2b1|Ctgf|Mdm2|Flt4|Gna13|Hif1a|Zfp36l1|Aggf1|Hes1|Mylk|Hrg|Nr4a1|Cdh2|Hbegf|Zfand5|Fosl1|Hhex|Mmp19|Atp5b|Nrp1|Smad7|Epc1|Cntrl|Notch1|Itgav|Jag1|Spred1|Pik3ca|Lef1|Sfrp2|Aimp1|B4galt1|Reck|Errfi1|Tgfbr3|Flt1|Col1a2|Tspan12|Pde3b|Bax|Col4a1|Col4a2|Ednra|Ets1|Smarca4|Nedd4|Rora|Bmpr1a|Apob|Fgf2|Tg…
GO Process	GO.0008284	positive regulation of cell population proliferation	6.29e-07	677	213	Gnai3|Ccnd2|Fasl|Ern1|Sp1|Mef2d|Akt1|Map3k3|Ppard|Tgfb1|Shh|Cdkn1b|Dnmt1|Aqp1|Traf6|Mapk14|Klf5|Mlxipl|Igf1r|Crkl|Ctnnb1|Tgfbr1|Cav1|Tbx1|Pten|Slamf1|Cd274|Cul4a|Suz12|Atad5|Mmp9|Tbx3|Cdk1|Arg1|Ctgf|Egfr|Mdm2|Flt4|Nampt|Itgb3|Hif1a|Aggf1|Myc|Bcl6|Hes1|Prkdc|Tfrc|Gsk3b|Cxadr|Kmt2d|Nr4a1|Pim1|Lbh|Tnf|Hbegf|Smad4|Gnaq|Rela|Cdk2|Il6|Slc39a10|Cd28|Bmi1|Il2ra|Notch1|Itgav|Pik3ca|Ccna2|Hipk1|Nras|Il6ra|…
GO Process	GO.0048732	gland development	6.89e-07	355	130	Sp1|Braf|Tgfb1|Shh|Igf1r|Crkl|Sod2|Ctnnb1|Tgfbr1|Cav1|Tbx1|Psen2|Pten|Tbx3|Ikzf1|Arid5b|Myb|Arg1|Egfr|Frs2|Hif1a|Ptch1|Aco2|Vdr|Cldn1|Hes1|Prkdc|Runx1|Igf2r|Lbh|Twsg1|Tnf|Smad4|Rela|Hhex|Il6|Nrp1|Rb1cc1|Notch1|Pik3ca|Lef1|Zbtb7b|Zdhhc21|B4galt1|Tgfbr3|Areg|Lrp6|Kras|Atg7|Mki67|Fadd|Ets1|Acat1|Smarca4|Ccnb2|Fem1b|Bmpr1a|Scd1|Fgf2|Kdm5b|Cited2|Brca2|Rbpj|Gata6|Zbtb1|Gnpnat1|Icmt|Hand2|Pkd1|Nfib|Cdc…
GO Function	GO.0140096	catalytic activity, acting on a protein	1.54e-06	1486	402	Tmprss2|Acvr1b|Ccl3|Tyk2|Ern1|Npepps|Akt1|Map3k3|Kdm7a|Braf|Cdkn1b|Ranbp2|Dusp3|Mmd|Ulk2|Traf6|Mapk14|Fbxo11|Igf1r|Trim28|Ctsb|Pdk1|Usp19|Tgfbr1|Ppp2cb|P4ha1|Psen2|Pten|Birc3|Ppp1cb|Limk1|Gzmb|Setdb1|Brca1|Suz12|Mmp9|Csnk1d|Stk4|Stk3|Ndel1|P4ha2|Map2k3|Cdk1|Dusp6|Tbk1|Egfr|Mdm2|Wdr82|Asb3|Flt4|Ube2b|Rock2|Itgb3|Rffl|Cpd|Map3k14|Psma6|Irf4|Ero1l|Capn7|Bap1|N6amt2|Lats2|Mtmr6|Pbk|Fbxl3|Rnf19a|Fbxo3…
GO Process	GO.1901698	response to nitrogen compound	1.99e-06	760	230	Actr2|Itgb2|Pparg|Kat2b|Sp1|Jup|Akt1|Ccdc47|Braf|Tgfb1|Cdkn1b|Ranbp2|Eif2b5|Insig2|Dnmt1|Aqp1|Mapk14|Klf5|App|Igf1r|Usp19|Ctnnb1|Cav1|Rhoa|Gabpa|Fads1|Pten|Pea15a|Dnajb9|Lpl|Brca1|Crk|Ndel1|Cdk1|Arg1|Ctgf|Eif4ebp2|Egfr|Mdm2|Cpeb4|Btg2|Rock2|Dnmt3a|Itgb3|Psmc5|Per1|Sel1l|Zfp36l1|Fos|Dpysl2|Myc|Prkdc|Gsk3b|Nr4a1|Hsp90ab1|Rhoq|Dusp1|Zeb1|Tnf|Riok3|Npc1|Impact|Gldc|Fosl1|Rela|Hhex|Casp7|Mmp19|Cdk2|Il…
GO Process	GO.0035556	intracellular signal transduction	3.14e-06	954	275	Ccl3|Tyk2|Ern1|Akt1|Map3k3|Braf|Tgfb1|Shh|Ier3|Cdip1|Dnmt1|Traf6|Mapk14|Ndrg1|Igf1r|Trim28|Pdk1|Sod2|Tgfbr1|Rhoa|Psen2|Pten|Pea15a|Limk1|Setdb1|Brca1|Atad5|Stk4|Stk3|Nos2|Map2k3|Apaf1|Ctgf|Eif4ebp2|Ddit4|Egfr|Mdm2|Asb3|Rock2|Gna13|Ddx5|Map3k14|Sgpp1|Zfp36l1|Ero1l|Lats2|Rb1|Myc|Bcl6|Prkdc|Gsk3b|Map3k12|Sik1|Rhoq|Dusp1|Tnf|Smad4|Pmaip1|Gnaq|Rps6kb2|Dock8|Rela|Shoc2|Cdk2|Smad7|Stradb|Stk17b|Nr5a2|Rg…
GO Process	GO.0008285	negative regulation of cell population proliferation	4.39e-06	483	159	Pparg|Kat2b|Ppard|Tgfb1|Shh|Cdkn1b|Ndrg2|Ndrg1|App|Sod2|Ctnnb1|Tgfbr1|Cav1|Pten|Cers2|Pds5b|Cd274|Suz12|Mmp9|Hnf4a|Cdc73|Stk4|Stk3|Ggnbp2|Lims1|Arg1|Vsir|Btg2|Ptch1|Bap1|Rgcc|Trim35|Rb1|Spry2|Myc|Mtbp|Vdr|Bcl6|Hes1|Cxadr|Hrg|Runx1|Twsg1|Dusp1|Zeb1|Tnf|Gabbr1|Smad4|Pmaip1|Fth1|Fosl1|Il6|Ctla4|Il2ra|Notch1|Il1a|Sfrp2|Aimp1|Zbtb7b|Trp53inp1|B4galt1|Ski|Tgfbr3|Flt1|Lrp6|Bax|Csk|Fntb|Tob1|Fgf2|Dhcr24|…
GO Process	GO.0007166	cell surface receptor signaling pathway	5.08e-06	1171	324	Klf6|Itgb2|Acvr1b|Fasl|Ccl3|Tyk2|Akt1|Ift46|Braf|Tgfb1|Shh|Cdkn1b|Eif2b5|Gdf15|Cdip1|Zfp110|Ndrg2|Traf6|Mapk14|App|Igf1r|Pdk1|Ctnnb1|Tgfbr1|Cav1|Rhoa|Il12rb2|Psen2|Pten|Cd274|Crk|Hnf4a|Csnk1d|Cdc73|Ndel1|Lims1|Arid5b|Ctgf|Ifngr1|Eif4ebp2|Vsir|Ddit4|Egfr|Frs2|Cpeb4|Flt4|Ube2b|Rock2|Itgb3|Ddx5|Txndc17|Sel1l|Sgpp1|Fos|Sema4d|Ptch1|Dcp1a|Mtdh|Fzd6|Myc|Itga5|Hes1|Gsk3b|Senp2|Ifnar1|Celsr3|Twsg1|Rhoq|T…
GO Process	GO.0080134	regulation of response to stress	5.85e-06	891	258	Pparg|Ccl3|Ern1|Akt1|Map3k3|Ppard|Braf|Dusp3|Ier3|Zfp110|Traf6|Mapk14|App|Igf1r|Trim28|Trap1|Qars|Usp19|Sod2|Ctnnb1|Cav1|Pttg1ip|Pten|Tnfaip8l2|Birc3|Dnajb9|Slamf1|Cers2|Cul4a|Brca1|Atad5|Serinc3|Crk|Stk3|Nos2|Ndel1|Arg1|Ctgf|Tbk1|Egfr|Mdm2|Flt4|Ddx5|Pafah1b1|Per1|Hif1a|Irf4|Bap1|Pbk|Rb1|Myc|Bcl6|Prkdc|Mylk|Senp2|Hrg|Pros1|Hsp90ab1|C3|Tnf|Riok3|Impact|Hbegf|Pmaip1|Fech|Lmnb1|Rela|Il6|Rb1cc1|Hspd1…
GO Process	GO.0048660	regulation of smooth muscle cell proliferation	5.99e-06	131	62	Gnai3|Pparg|Ern1|Mef2d|Akt1|Ppard|Cdkn1b|Dnmt1|Ndrg2|Traf6|Igf1r|Sod2|Ctnnb1|Cav1|Pten|Mmp9|Egfr|Mdm2|Nampt|Itgb3|Hif1a|Myc|Prkdc|Gsk3b|Tnf|Hbegf|Gnaq|Il6|Pik3ca|Il6ra|Irak1|Myd88|Bmpr1a|Fgf2|Rbpj|Serpinf2|Igf1|Pik3r1|Gnai2|Tgfbr2|Prkca|Ifng|Jak2|Agt|Stat1|Ang|Trib1|Calcrl|Pdcd4|Map3k5|Hdac4|Mtor|Camk2d|Jun|Stat5b|Klf4|Tcf7l2|Tpm1|Fgfr2|Rps6kb1|Mef2c|Foxp1
GO Process	GO.0010942	positive regulation of cell death	7.83e-06	529	169	Pparg|Fasl|Hip1r|Ccl3|Akt1|Tgfb1|Cdkn1b|Eif2b5|Sod2|Ctnnb1|Tgfbr1|Cav1|Rhoa|Psen2|Pten|Pea15a|Cd274|Serinc3|Mmp9|Stk4|Stk3|Dusp6|Apaf1|Ctgf|Timp3|Ddit4|Dnmt3a|Hif1a|Fos|Lats2|Rgcc|Trim35|Myc|Fbxo32|Vdr|Bcl6|Prkdc|Gsk3b|Hrg|Slc11a2|Nr4a1|Igf2r|Dusp1|Tnf|Smad4|Pmaip1|Fosl1|Il6|Hspd1|Ctla4|Stk17b|Atf6|Notch1|Pdia3|Rassf2|Ppid|Sfrp2|Casp6|Trp53inp1|Nsmaf|B4galt1|Tnfrsf1b|Sfpq|Casp2|Lrp6|Atg7|Tnfrsf1a…
GO Function	GO.0019900	kinase binding	1.81e-05	631	193	Ccnd2|Itgb2|Dazap2|Kat2b|Jup|Akt1|Tollip|Braf|Cdkn1b|Dusp3|Gstm1|Traf6|Mapk14|Mlxipl|Trap1|Qars|Ctnnb1|Cav1|Hnrnpa0|Ap1b1|Il12rb2|Pten|Pea15a|Ppp1cb|Crk|Akap1|Nos2|Map2k3|Lims1|Egfr|Frs2|Trib2|Itgb3|Rffl|Per1|Hif1a|Ankra2|Rgcc|Dpysl2|Rb1|Spry2|Laptm4b|Hes1|Gsk3b|Map3k12|Hsp90ab1|Sik1|Dusp1|Kif5b|Cdh2|Lmnb1|Rela|Nrp1|Rb1cc1|Cd28|Ccnt2|Atp1b1|Slc12a6|Spred1|Mapre1|Fam83d|Ccna2|Sike1|Cd2|Ccne2|B4gal…
GO Process	GO.0022603	regulation of anatomical structure morphogenesis	1.86e-05	794	231	Actr2|Itgb2|Pparg|Rdx|Fasl|Ccl3|Sp1|Jup|Ifrd1|Map3k3|Braf|Tgfb1|Shh|Gdf15|Coro1c|Aqp1|Ulk2|Mapk14|Crkl|Ctnnb1|Tgfbr1|Rhoa|Tbx1|Pten|Limk1|Myh9|Brca1|Mmp9|Crk|Hnf4a|Csnk1d|Ndel1|Lims1|Dusp6|Frs2|Flt4|Rock2|Gna13|Itgb3|Pafah1b1|Hif1a|Sema4d|Aggf1|Zmym2|Rgcc|Dpysl2|Spry2|Mtdh|Sdc2|Fzd6|Myc|Mief1|Vdr|Itga5|Hes1|Gsk3b|Hrg|Brwd1|Runx1|Ache|Celsr3|Pim1|Rhoq|C3|Cdh2|Tnf|Smad4|Hhex|Mkln1|Il6|Hgs|Nrp1|Abl2…
GO Process	GO.0001775	cell activation	2.36e-05	387	130	Itgb2|Ccl3|Spi1|Braf|Tgfb1|Shh|Kdelr1|Traf6|Ndrg1|App|Ctnnb1|Tgfbr1|Rhoa|Psen2|Dnajb9|Slamf1|Myh9|Atad5|Ikzf1|Myb|Tbk1|Egfr|Gna13|Itgb3|Zfp36l1|Irf4|Rgcc|Fzd6|Bcl6|Prkdc|Cxadr|Hrg|Ifnar1|Tnf|Smad4|Dock8|Hhex|Il6|Hspd1|Cd28|Abl2|Itgav|Pik3ca|Cd2|Lef1|Zbtb7b|Cd27|Bax|Fadd|Nedd4|Rora|Fkbp1a|Rap2b|Cyld|Tnfsf9|Aicda|Rbpj|Zbtb1|Dpp4|Tlr4|Malt1|Fnip1|Spn|Pdia6|Cxcr4|Fn1|Lcp2|Igf1|Pik3r1|Chd7|Themis|Tgfb…
GO Process	GO.0001701	in utero embryonic development	2.42e-05	345	119	Acvr1b|Sp1|Akt1|Dusp3|Trim28|Ctnnb1|Tgfbr1|Gabpa|Setdb1|Cul4a|Myh9|Stk4|Stk3|Ggnbp2|Tbx3|Ndel1|Myb|Egfr|Ube2b|Gna13|Nmt1|Hif1a|Zfp36l1|Ptch1|Lats2|Hes1|Senp2|Runx1|Kmt2d|Hbegf|Smad4|Zfand5|Fosl1|Hhex|Sf3b1|Bmi1|Notch1|Nckap1|Itgav|Rtf1|Sall4|Lef1|Nasp|Stil|Tgfbr3|Ednra|Hsd17b2|Smarca4|Ccnb2|Bmpr1a|Apob|Cited2|Brca2|Rbpj|Gata6|Icmt|Hand2|Sox5|Kdm2a|Pkd1|Rbbp6|Snai1|Zfpm2|Ercc2|Mib1|Chd7|Socs3|Ubr3…
GO Process	GO.0034097	response to cytokine	2.7e-05	584	179	Klf6|Actr2|Ccl3|Akt1|Cdip1|Traf6|Mapk14|Klf5|Ctnnb1|Khsrp|Rhoa|Rnmt|Il12rb2|Birc3|Cd274|Brca1|Prpf8|Nos2|Lims1|Arid5b|Myb|Arg1|Ifngr1|Txndc17|Hif1a|Zfp36l1|Fos|Yy1|Spry2|Myc|Cldn1|Tfrc|Gsk3b|Eif4a2|Ifnar1|Hsp90ab1|Kif5b|Tnf|Smad4|Gldc|Dock8|Fosl1|Rela|Il6|Smad7|Stat4|Nr5a2|Bmi1|Il2ra|Il1a|Il6ra|Lef1|Casp6|Nfkb1|Gbp5|Tnfrsf1b|Vamp3|Cxcl1|Kras|Cd27|Tnfrsf1a|Il21r|Il4ra|Acsl4|Irak1|Acsl1|Vps26b|Ets1…
GO Process	GO.0051098	regulation of binding	2.96e-05	309	109	Pparg|Kat2b|Hip1r|Akt1|Tgfb1|Traf6|App|Trim28|Cdt1|Ctnnb1|Tgfbr1|Cav1|Ppp2cb|Psen2|Mmp9|Crk|Stk4|Stk3|Pcbd1|Hspa4|Irf4|Rb1|Eif3e|Myc|Hes1|Gsk3b|Senp2|Hsp90ab1|Smad4|Abl2|Hipk3|Mapre1|Hipk1|Lef1|Ncbp1|Ski|Tgfbr3|Tfip11|Sppl3|Eif3c|Bax|Plk1|Mecp2|Tnks|Smarca4|Atr|S100a10|Fkbp1a|Dhx9|Hnrnpk|Cyld|Wapal|Stub1|Spag9|Lrp1|Hand2|Tlr4|Pkd1|Nfib|Ppp3ca|Hjurp|Ercc2|Cdc42|Igf1|Bdnf|Nipbl|Nog|Adrb2|Nucks1|Ifn…
GO Process	GO.0032446	protein modification by small protein conjugation	6.85e-05	510	158	Mkrn2|Akt1|Rmnd5a|Ranbp2|Traf6|Fbxo11|Trim28|Birc3|Anapc1|Cul4a|Brca1|Suz12|Cdc73|Mdm2|Asb3|Ube2b|Rnft1|Rffl|Klhl28|Fbxl3|Rnf19a|Fbxo32|Atg3|Klhl24|Med20|Ddb1|Tnks2|Uhrf2|Huwe1|Bach1|Bmi1|Ubox5|Rnf115|Rnf20|Dcaf12|Rnf11|Rnf220|Cdk8|Atg7|Plk1|Tnks|Klhl2|Sh3rf1|Cul5|Rnf111|Nedd4|Fem1b|Uba6|Fbxo21|Rnf167|Trim41|Zfp91|Socs1|Kdm2b|Socs5|Skp1a|Enc1|Fem1c|Vhl|Stub1|Ankib1|Egr2|March9|Pcgf3|Klhl42|Zyg11b…
GO Process	GO.0042129	regulation of T cell proliferation	8.63e-05	110	51	Tgfb1|Shh|Traf6|Ctnnb1|Cd209a|Slamf1|Cd274|Arg1|Vsir|Hes1|Tfrc|Twsg1|Il6|Ctla4|Cd28|Bmi1|Il2ra|Zbtb7b|Fadd|Sh3rf1|Rac2|Zc3h12d|Tnfsf9|Spn|Prkar1a|Igf1|Gpam|Tgfbr2|Ifng|Sos1|Cebpb|Hmgb1|Cd86|Peli1|Casp3|Ceacam1|Ccr7|March7|Btla|Igf2|Itgal|Stat5b|Irf1|Itch|Cblb|Nck1|Clec2i|Rc3h1|Ptprc|Sos2|Il6st
GO Process	GO.0006366	transcription by RNA polymerase II	0.00025	421	132	Klf6|Pparg|Sp1|Mef2d|Ell2|Spi1|Ssbp2|Klf5|Gabpa|Tbx1|E2f4|Hivep2|Lcorl|Hnf4a|Cdc73|Arid3a|Myb|Ddx5|Hif1a|Fos|Irf4|Rad21|Myc|Crebbp|Runx1|Nr4a1|Smad4|Fosl1|Rela|Taf5|Bach1|Stat4|Nr5a2|Nr4a2|Notch1|Rtf1|Lef1|Zbtb7b|Nfkb1|Tceb3|Fosl2|Irf2|Ets1|Polr2j|Hnrnpk|Rbpj|Egr2|Akna|Gata6|Zbtb1|Ddx21|Meox2|Nfya|Med13|Hand2|Klf9|Mycn|Arntl|Elf1|E2f2|Runx3|Foxo3|Polr2a|Nfib|Ercc2|Ddx17|Crebrf|Hoxd10|Nucks1|Npas4…
GO Process	GO.0040029	regulation of gene expression, epigenetic	0.00029	124	53	Spi1|Ctnnb1|Brca1|Ube2b|Dnmt3a|Gsk3b|Kmt2d|Bmi1|Epc1|Ncbp1|Pum1|Mecp2|Morf4l2|Smarca4|Dhx9|Ythdc1|Aicda|Pcgf3|Ago2|Srrt|Bahd1|Dicer1|Atad2|Smarca5|Hnrnpu|Lin28a|H2afx|Ajuba|Zfp36|Pcgf5|Tnrc6b|Ago3|Ep300|Zcchc6|Cdyl|Tnrc6a|Nr3c1|Hdac4|Ago1|Zcchc11|Cnot1|Sirt1|Tnrc6c|Crebzf|Arid4b|Ubr2|Hnrnpa2b1|Rlim|Stat3|Smchd1|Baz2a|Pum2|Tet1
GO Process	GO.0043085	positive regulation of catalytic activity	0.00029	962	260	Gnai3|Ccnd2|Dazap2|Pparg|Fasl|Hip1r|Ccl3|Ern1|Akt1|Map3k3|Ppard|Braf|Tgfb1|Cdkn1b|Ranbp2|Gdf15|Mmd|Coro1c|Traf6|Mapk14|App|Dnajb1|Ctnnb1|Tgfbr1|Cav1|Rhoa|Dynll1|Psen2|Pten|Hspa8|Stk4|Ywhab|Stk3|Nos2|Ndel1|Map2k3|Serinc1|Lims1|Apaf1|Ctgf|Egfr|Tbc1d15|Frs2|Rad50|Rock2|Trib2|Gna13|Itgb3|Map3k14|Sema4d|Dcp1a|Rgcc|Spry2|Myc|Vdr|Gsk3b|Slc11a2|Map3k12|Hsp90ab1|Pim1|Tnf|Pmaip1|Gnaq|Dock8|Nrp1|Hspd1|Slc39…
GO Process	GO.0009791	post-embryonic development	0.00032	101	46	Ccdc47|Sod2|Tgfbr1|Arid5b|Igf2r|Gnaq|Abl2|Nr4a2|Serp1|Flt1|Atg7|Bax|Mecp2|Ireb2|Apob|Kdm5b|Morc3|Ago2|Dicer1|Tiparp|Ercc2|Jak2|Bcl11b|Dhcr7|Gnas|Impad1|Mapk8ip3|Usp9x|Tet2|Rc3h2|Llgl2|Mtor|Prdm1|Klf4|Rab3a|Bcl2l11|Tcf7l2|Bcl2|Kdr|Kmt2a|Ahr|Fgfr2|Etnk2|Heg1|Sepp1|Ash1l
GO Process	GO.0033043	regulation of organelle organization	0.00039	916	248	Actr2|Rdx|Kat2b|Hip1r|Akt1|Ift46|Spi1|Braf|Tgfb1|Cdkn1b|Ranbp2|Ier3|Dnmt1|Chmp2b|Igf1r|Trim28|Cdt1|Pip4k2a|Ctnnb1|Tgfbr1|Cav1|Rhoa|Dynll1|Zfyve20|Limk1|Slamf1|Setdb1|Brca1|Mmp9|Crk|Dync1h1|Myb|Ctgf|Tbc1d15|Rad50|Ube2b|Rock2|Itgb3|Pafah1b1|Hif1a|Trip13|Rgcc|Rb1|Cct5|Laptm4b|Rad21|Myc|Mtbp|Mief1|Twf1|Bcl6|Cep97|Atg3|Gsk3b|Hrg|Chd1|Cd2ap|Dusp1|Kdm4b|Kif5b|Cdh2|Tnf|Dcp2|Smad4|Pmaip1|Atl3|Tnks2|Uhrf2|…
GO Process	GO.0042592	homeostatic process	0.00039	1047	278	Pparg|Fasl|Ccl3|Ern1|Sp1|Akt1|Ccdc47|Spi1|Tgfb1|Aqp1|Traf6|Chmp2b|App|Mlxipl|Igf1r|Slc30a4|Vps54|Sod2|Ctnnb1|Cav1|Psen2|Atp6v0d1|E2f4|Lpl|Hnf4a|Ikzf1|Atp2b1|Myb|Ctgf|Egfr|Ap3d1|Rad50|Gna13|Smc6|Itgb3|Hif1a|Npc2|Ptch1|Sfxn1|Ero1l|Bap1|Scara5|Rb1|Myc|Vdr|Bcl6|Cldn1|Prkdc|Tfrc|Cxadr|Slc11a2|Hsp90ab1|Cdh2|Npc1|Smad4|Pmaip1|Txnl1|Fech|Tmx3|Fth1|Ddb1|Tnks2|Mgea5|Atp5b|Il6|Smad7|Slc39a10|Slc40a1|Nr5a2|A…
GO Process	GO.0008283	cell population proliferation	0.0004	431	133	Itgb2|Ern1|Ppard|Tgfb1|Shh|Pdk1|Ctnnb1|Tbx1|Slamf1|Setdb1|Igfbp4|Atad5|Ndel1|Cdk1|Ctgf|Ddit4|Tbk1|Egfr|Frs2|Pafah1b1|Zfp36l1|Ptch1|Fzd6|Myc|Crebbp|Prkdc|Nde1|Gsk3b|Pim1|Tnf|Smad4|Uhrf2|Dock8|Hhex|Il6|Hspd1|Wdr12|Stat4|Notch1|Sall4|Fam83d|Lef1|Sfrp2|Tnfrsf1b|Nasp|Tgfbr3|Areg|Lrp6|Cd27|Bax|Rrm1|Mki67|Ednra|Irf2|Rora|Ascc3|Fkbp1a|Fgf2|Tgfbi|Cited2|Brca2|Pcm1|Srrt|Dicer1|Melk|Lrp1|Sidt2|Hand2|Tlr4|So…
GO Process	GO.0071384	cellular response to corticosteroid stimulus	0.00047	47	28	Tgfb1|Aqp1|Atp2b1|Arg1|Ddit4|Egfr|Zfp36l1|Fbxo32|Il6|Bmi1|Errfi1|Eif4ebp1|Aifm1|Klf9|Hnrnpu|Foxo3|Gjb2|Foxo1|Zfp36|Npas4|Jak2|Ugt1a1|Rest|Rpl32|Nr3c1|Cflar|Sgk1|Rps6kb1
GO Process	GO.0070848	response to growth factor	0.00049	369	117	Rdx|Fasl|Ern1|Akt1|Braf|Tgfb1|Gdf15|Dnmt1|Mapk14|App|Igf1r|Crkl|Ctnnb1|Tgfbr1|Cav1|Tbx1|Pten|Crk|Csnk1d|Map2k3|Dusp6|Apaf1|Arg1|Ctgf|Vsir|Ddit4|Egfr|Frs2|Mdm2|Flt4|Rock2|Itgb3|Ddx5|Zfp36l1|Fos|Dcp1a|Spry2|Cldn1|Crebbp|Hes1|Gsk3b|Runx1|Nr4a1|Twsg1|Smad4|Rela|Il6|Nrp1|Smad7|Rab14|Notch1|Ccna2|Lef1|Nfkb1|Tnfrsf1b|Errfi1|Klb|Tgfbr3|Flt1|Col1a2|Col4a2|Ireb2|Bmpr1a|Fgf2|Kdm5b|Cited2|Serpine1|Map3k7|Gat…
GO Process	GO.0040007	growth	0.00052	338	109	Ifrd1|Tgfb1|Shh|Ulk2|Mapk14|App|Trim28|Ctnnb1|Pten|Setdb1|Ndel1|Arid5b|Zfp36l1|Spry2|Alcam|Kmt2d|Hsp90ab1|Impact|Hbegf|Smad4|Tnks2|Hhex|Nrp1|Abl2|Slc25a25|Notch1|Rtf1|Sall4|Il6ra|Sfrp2|Stil|Tgfbr3|Areg|Mtpn|Lrp6|Sall1|Smarca4|Bmpr1a|Fgf2|Kdm5b|Brca2|Socs5|Nrn1|Sema7a|Icmt|Dicer1|Kmt2c|Bcl9|Rftn1|Kdm2a|Eif4h|Spry1|Rbbp6|Foxo3|Ercc2|Cdc42|Prkar1a|Igf1|Bdnf|Nipbl|Kdm6a|Tgfbr2|Gja1|Wnt5a|Agt|Tbl1xr1|…
GO Process	GO.0097190	apoptotic signaling pathway	0.00054	230	81	Acvr1b|Fasl|Ern1|Ppard|Tgfb1|Shh|Ier3|Cdip1|Zfp110|Pdk1|Sod2|Cav1|Gzmb|Brca1|Atad5|Apaf1|Ddit4|Rock2|Ddx5|Sgpp1|Ero1l|Myc|Vdr|Prkdc|Gsk3b|Tnf|Pmaip1|Cd28|Itgav|Chac1|Il1a|Hipk1|Tnfrsf1b|P2rx4|Casp2|Cd27|Tnfrsf1a|Bax|Fadd|Brca2|Aifm1|Pdk2|Arl6ip5|Melk|Mcl1|Rps27l|Topors|Dap|Spn|E2f2|Foxo3|Ikbke|Igf1|Pik3r1|Gskip|Hip1|Zfp622|Prkca|Ifng|Jak2|Chek2|Ep300|Cebpb|Jmy|Nf1|Dido1|Casp3|Map3k5|Mapt|Ube4b|So…
GO Process	GO.0046632	alpha-beta T cell differentiation	0.00074	43	26	Braf|Tgfb1|Rhoa|Irf4|Il6|Abl2|Lef1|Zbtb7b|Rora|Spn|Ifng|Bcl11b|Ncor1|Hmgb1|Stat6|Relb|Rc3h2|Mtor|Irf1|Itk|Bcl2|Bcl3|Satb1|Stat3|Rc3h1|Foxp1
GO Function	GO.0042802	identical protein binding	0.00075	1379	353	Dazap2|Pparg|Rdx|Hip1r|Oxa1l|Ern1|Sp1|Mef2d|Fxr1|Akt1|Braf|Tgfb1|Gars|Gdf15|Gstm3|Gstm1|Aqp1|Traf6|App|Igf1r|Crkl|Pdk1|Sod2|Cav1|Dynll1|Tbx1|P4ha1|Cars|Pten|Efr3a|Slc25a13|Slamf1|Myh9|Kctd5|Mmp9|Hnf4a|Stk4|Ywhab|Stk3|Nos2|Ndel1|Arid3a|Uhrf1bp1l|Tmpo|Apaf1|Pcbd1|Vsir|Tbk1|Egfr|Mdm2|Flt4|Drg1|Nampt|Rrm2|Dnmt3a|Itgb3|Pafah1b1|Sema4d|Trip13|Tkt|Dcp1a|Dpysl2|Rb1|Sdc2|Mief1|Bcl6|Cldn1|Hes1|Alcam|Nde1|T…
GO Function	GO.0140297	DNA-binding transcription factor binding	0.00075	291	98	Pparg|Sp1|Mef2d|Ifrd1|Spi1|Ppard|Dnmt1|Mapk14|Ncoa2|Ctnnb1|Gabpa|Hnf4a|Tbx3|Hspa4|Ddx5|Psma6|Hif1a|Fos|Rb1|Mtdh|Myc|Vdr|Crebbp|Gsk3b|Runx1|Nr4a1|Sik1|Tcerg1|Rela|Hhex|Nr4a2|Ppid|Lef1|Psip1|Ski|Ddx54|Bhlhe40|Bhlhe41|Smarca4|Hif1an|Hdac3|Cited2|Rbpj|Egr2|Gata6|Icmt|Med13|Hand2|Arntl|Pik3r1|Tob2|Taf7|Per2|Stat1|Ep300|Ncor1|Cebpb|Bbs5|Ppargc1b|Notch2|Hmgb1|Ncoa3|Uba3|Cry2|Hdac4|Arrb1|Cnot1|Nsd1|Actb|…
GO Process	GO.0044403	symbiont process	0.00077	177	66	Ccl3|Sp1|Tgfb1|Aqp1|Ulk2|Chmp2b|Ctsb|Cav1|Cd209a|Hspa8|Cul4a|Mmp9|Rock2|Itgb3|Myc|Cldn1|Chd1|Hsp90ab1|Etf1|Npc1|Ddb1|Rab1b|Smc3|Hspd1|Atg16l1|Ccnt2|Itgav|Ptx3|Lef1|Gbp5|Atg7|Ist1|Smarca4|Nedd4|Pi4ka|Dhx9|Usp6nl|Cd81|Dpp4|Fn1|Eea1|Nucks1|Slc20a2|Ep300|Hmga2|Pcbp2|Rest|Tardbp|Ssb|Rraga|Insr|Vps4b|Ceacam1|Eif3b|Ccnk|Eps15|Gbp3|Jun|Bcl2l11|Ccr5|Chmp3|Furin|Rab1|Ddx6|Ripk1|Dag1
GO Process	GO.0071396	cellular response to lipid	0.00077	366	115	Pparg|Ccl3|Akt1|Ppard|Tgfb1|Aqp1|Traf6|Mapk14|Rhoa|Tbx1|Hnf4a|Cdc73|Prpf8|Nos2|Atp2b1|Arg1|Ddit4|Egfr|Rock2|Ddx5|Zfp36l1|Ptch1|Mtdh|Fbxo32|Vdr|Cldn1|Nr4a1|Pim1|Tnf|Npc1|Cpt1a|Rela|Il6|Nr5a2|Abl2|Bmi1|Nr4a2|Pdia3|Fam210b|Ccna2|Lef1|Nfkb1|Prkaa2|Tnfrsf1b|Errfi1|Lrp6|Dgat2|Irak1|Eif4ebp1|Ldlr|Nedd4|Rora|Myd88|Apob|Abhd2|Hnrnpk|Serpine1|Aicda|Aifm1|Med13|Klf9|Tlr4|Hnrnpu|Foxo3|Gjb2|Irak2|Foxo1|Ddx17|…
GO Process	GO.0070482	response to oxygen levels	0.00081	245	84	Npepps|Akt1|Ppard|Tgfb1|Cdkn1b|Aqp1|Ndrg1|Pdk1|Sod2|Cav1|Rhoa|Atp6v0d1|Pten|Nos2|Apaf1|Ctgf|Ddit4|Mdm2|Cpeb4|Dnmt3a|Hif1a|Zfp36l1|Ero1l|Rgcc|Myc|Mief1|Smad4|Bach1|Hspd1|Atp1b1|Suv39h2|Nr4a2|Notch1|Ccna2|Fosl2|Flt1|Atg7|Mecp2|Eif4ebp1|Ednra|Ets1|Rora|Ireb2|Hif1an|Cited2|Vhl|Stub1|Rbpj|Aifm1|Gata6|Dpp4|Ubqln1|Foxo3|Polr2a|Ercc2|Foxo1|Ajuba|Adrb2|Grin2b|Tgfbr2|Abat|Ep300|Penk|Ang|Nf1|Ccnb1|Egln2|Cas…
GO Process	GO.0048634	regulation of muscle organ development	0.00096	132	53	Tgfb1|Shh|Mapk14|Usp19|Ctnnb1|Tgfbr1|Tbx1|Pten|Cdk1|Frs2|Ddx5|Gsk3b|Cxadr|Pim1|Smad4|Il6|Notch1|Nras|Lef1|Tgfbr3|Lrp6|Slc25a4|Bmpr1a|Fgf2|Hdac3|Cited2|Rbpj|Adrb1|Gata6|Arntl|Zfpm2|Ddx17|Igf1|Sfmbt1|Bdnf|Nog|Adrb2|Tgfbr2|Gja1|Ccnb1|Apc|Nr3c1|Hdac4|Mtor|Sirt1|Tcf7l2|Bcl2|Fgfr2|Rps6kb1|Mef2c|Jarid2|Foxp1|Creb1
GO Process	GO.0001817	regulation of cytokine production	0.001	410	125	Pparg|Ccl3|Tgfb1|Ndrg2|Traf6|Mapk14|Il12rb2|Slamf1|Lpl|Cd274|Brca1|Suz12|Nos2|Map2k3|Arg1|Vsir|Tbk1|Flt4|Trib2|Per1|Hif1a|Yy1|Irf4|Bap1|Rgcc|Laptm4b|Bcl6|Crebbp|Runx1|Ifnar1|Cd2ap|Hsp90ab1|Twsg1|C3|Ltb|Tnf|Riok3|Smad4|Rela|Il6|Smad7|Hspd1|Cd28|Abl2|Fcna|Il1a|Nras|Cd2|Il6ra|Lef1|Nfkb1|Gbp5|Pum1|Errfi1|Cd27|Tnfrsf1a|Il4ra|Fadd|Irak1|Rora|Csk|Myd88|Hdac3|Socs1|Dhx9|Socs5|Serpine1|Tnfsf9|Gata6|Sema7a…
GO Process	GO.0010660	regulation of muscle cell apoptotic process	0.001	78	37	Pparg|Dnmt1|Igf1r|Sod2|Cav1|Pten|Hspa8|Stk4|Fbxo32|Gsk3b|Smad4|Sfrp2|Lrp6|Slc25a4|Rbpj|Rgl2|Gata6|Dicer1|Hand2|Eif5a|Igf1|Pik3r1|Ifng|Jak2|Agt|Pdcd4|Map3k5|Qk1|Arrb1|Nfe2l2|Camk2a|E2f3|Sirt1|Camk2d|Bcl2|Cflar|Lifr
GO Component	GO.0098589	membrane region	0.0011	294	97	Gnai3|Itgb2|Fasl|Shh|Ranbp2|Coro1c|Aqp1|App|Igf1r|Ctnnb1|Tgfbr1|Cav1|Psen2|Birc3|Hspa8|Crk|Arid3a|Atp2b1|Egfr|Ptch1|Gsk3b|Cxadr|Rhoq|Cdh2|Tnf|Npc1|Gabbr1|Mal2|Gnaq|Atp5b|Hspd1|Cd28|Rgs16|Atp1b1|Spred1|Cd2|Fcgr1|Sdcbp|Tnfrsf1b|Slc2a1|Stx12|Lrp6|Kras|Slc2a3|Tnfrsf1a|Fadd|Slc25a4|Bace1|Ldlr|Nedd4|Csk|Atp1b3|Bmpr1a|S100a10|Rap2b|Dpp4|Efhd2|Rftn1|Eif5a|Ctnna1|Usp48|Prkar1a|Lcp2|Gnai2|Adrb2|Tgfbr2|Prkc…
GO Process	GO.0009894	regulation of catabolic process	0.0012	642	180	Gnai3|Rdx|Akt1|Pabpc1|Shh|Cdkn1b|Ier3|Mlxipl|Usp19|Pip4k2a|Khsrp|Hnrnpa0|Pttg1ip|Psen2|Pten|Ppp1cb|Hsd11b1|Cul4a|Psmd3|Csnk1d|Nos2|Apaf1|Timp3|Ddit4|Tbk1|Egfr|Mdm2|Btg2|Trib2|Psmc5|Hif1a|Zfp36l1|Pbk|Rb1|Mtdh|Laptm4b|Rnf19a|Myc|Gsk3b|Hsp90ab1|Tnf|Npc1|Smad4|Ddb1|Rab1b|Cpt1a|Rela|Smad7|Fam83d|Aadac|Trp53inp1|Sdcbp|Rad23b|Prkaa2|Pum1|Tnfrsf1b|Tmem59|Psmc2|Atg7|Ctsc|Pde3b|Bax|Plk1|Dkc1|N4bp1|Vps35|Ld…
GO Process	GO.0030856	regulation of epithelial cell differentiation	0.0012	99	43	Cdkn1b|Ctnnb1|Tgfbr1|Cav1|Tbx3|Rock2|Zfp36l1|Ptch1|Vdr|Hes1|Zeb1|Tnf|Notch1|Jag1|Il1a|Rheb|Errfi1|Tnfrsf1a|Sall1|Vhl|Serpine1|Mycn|Arntl|Zfp36|Ifng|Stat1|Lif|Rock1|Zeb2|Cebpb|Apc|Ncoa3|Maff|Ceacam1|Sox2|Stat5b|Med1|Kdr|Trp63|Srsf6|Prlr|Proc|Foxp1
GO Process	GO.0003231	cardiac ventricle development	0.0013	113	47	Tgfb1|Ctnnb1|Tgfbr1|Tbx3|Ap2b1|Frs2|Mdm2|Hif1a|Hes1|Smad4|Smad7|Cntrl|Notch1|Jag1|Sall4|Sfrp2|Tgfbr3|Sall1|Smarca4|Bmpr1a|Fkbp1a|Cited2|Rbpj|Hand2|Zfpm2|Cxcr4|Whsc1|Chd7|Nog|Tgfbr2|Wnt5a|Mdm4|Tmem65|Bmpr2|Ube4b|Sox4|Prdm1|Med1|Sufu|Tpm1|Ahr|Fgfr2|Heg1|Matr3|Mef2c|Dnm2|Hectd1
GO Process	GO.0061061	muscle structure development	0.0013	364	113	Mef2d|Fxr1|Ifrd1|Akt1|Tgfb1|Shh|Mapk14|Klf5|Ctnnb1|Tgfbr1|Cav1|Rhoa|Tbx1|Myh9|Tbx3|Cd164|Asf1a|Cdk1|Arid5b|Btg2|Ddx5|Psma6|Fos|Rb1|Myc|Hes1|Gsk3b|Mylk|Cxadr|Nr4a1|Med20|Sik1|Cdh2|Smad4|Smad7|Ccnt2|Epc1|Notch1|Serp1|Lef1|Ski|Tgfbr3|Atp2a2|Mtpn|Kras|Atg7|Mecp2|Sap30|Smarca4|Rora|Bmpr1a|Fkbp1a|Cited2|Syne1|Rbpj|Egr2|Gata6|Spag9|Meox2|Dicer1|Bcl9|Hnrnpu|Zfpm2|Ppp3ca|Ddx17|Prkar1a|Igf1|Chd7|Maml1|Nog|…
GO Component	GO.0044451	nucleoplasm part	0.0014	874	235	Dazap2|Kat2b|Ell2|Il16|Crnkl1|Tollip|Mapk14|Ncoa2|Gcat|Cdt1|Med15|Pten|Limk1|Suz12|Cdc73|Stk4|Prpf8|Yeats4|Snrpd3|Mdm2|Hcfc2|Wdr82|Papolg|Drg1|Smek2|Nampt|E2f6|Smc6|Psmc5|Klhdc2|Hif1a|Zmym2|Tkt|Rb1|Fbxl3|Mtdh|Eif3e|Myc|Crebbp|Senp2|Kmt2d|Med20|Dpp3|Taf5|Cdk2|Cbx2|Sf3b1|Ccnt2|Uhmk1|Bmi1|Epc1|Nr4a2|Nop10|Hipk3|Ubox5|Rtf1|Actl6a|Hipk1|Trp53inp1|Ikbkap|Prkaa2|Pum1|Tceb3|Sfpq|Ski|Ccnl2|Dhx15|Dr1|Tfip1…
GO Process	GO.1904951	positive regulation of establishment of protein localization	0.0014	321	102	Ccl3|Jup|Ppard|Tgfb1|Shh|Mapk14|Trim28|Dynll1|Slamf1|Lpl|Cd274|Brca1|Cdk1|Egfr|Mdm2|Hif1a|Rgcc|Cct5|Mief1|Gsk3b|Ifnar1|Chd1|Hsp90ab1|Kif5b|Tnf|Pmaip1|Mgea5|Cct8|Il6|Hspd1|Abl2|Fcna|Il1a|Ppid|Serp1|Cd2|Atg7|Tnfrsf1a|Il4ra|Dkc1|Vps35|Tmem30a|Cct2|Hdac3|Dhx9|Ptpn23|Pcm1|Adrb1|Lrp1|Acsl3|Tlr4|Ctdspl2|Cdc42|Igf1|Pik3r1|Golph3|Crebrf|Pfkm|Slc35d3|Abat|Ezr|Ifng|Jak2|Gja1|Wnt5a|Mapk1|Agt|Ep300|Ang|Adam9|…
GO Process	GO.0045670	regulation of osteoclast differentiation	0.0016	49	27	Ccl3|Traf6|Ctnnb1|Itgb3|Fos|Tnf|Rassf2|Inpp4b|Zbtb7a|Tmem64|Pik3r1|Tob2|Ifng|Pias3|Cebpb|Nf1|Ppargc1b|Apc|Notch2|Gnas|Ceacam1|Mtor|Fbxw7|Gpr68|Clec2i|Inpp5d|Creb1
GO Process	GO.0051052	regulation of DNA metabolic process	0.0016	311	99	Pparg|Akt1|Spi1|Tgfb1|Ier3|Dnmt1|Igf1r|Trim28|Cdt1|Ctnnb1|Setdb1|Cul4a|Brca1|Atad5|Cdk1|Apaf1|Egfr|Rad50|Ube2b|Hus1|Dnmt3a|Rgcc|Esco2|Cct5|Myc|Bcl6|Tfrc|Gsk3b|Senp2|Hsp90ab1|Dusp1|Dcp2|Tnks2|Uhrf2|Smc3|Mgea5|Cdk2|Cct8|Il6|Cd28|Nek7|Pik3ca|Smarcad1|Atg7|Smg1|Ppp4c|Sh2b1|Bax|Mecp2|Dkc1|Tnks|Wrn|Tipin|Atr|Nudt16|Cct2|Dhx9|Fam168a|Brca2|Wapal|Aicda|Aifm1|Hnrnpu|Rbbp6|Cdc42|Npas2|Whsc1|Polq|Nucks1|Ifn…
GO Process	GO.0040017	positive regulation of locomotion	0.0018	434	129	Acvr1b|Rdx|Ccl3|Sp1|Akt1|Il16|Map3k3|Tgfb1|Shh|Aqp1|Chmp2b|Mapk14|App|Igf1r|Crkl|Sod2|Tgfbr1|Rhoa|Slamf1|Cd274|Mmp9|Crk|Map2k3|Egfr|Mdm2|Flt4|Rock2|Itgb3|Hif1a|Sema4d|Capn7|Spry2|Myc|Itga5|Mylk|Hbegf|Ddb1|Dock8|Smc3|Atp5b|Nrp1|Notch1|Itgav|Il1a|Lef1|Sdcbp|Ikbkap|Cxcl1|P2rx4|Flt1|Fadd|Ednra|Vps35|Ets1|Rac2|Fgf2|Serpine1|Ago2|Spag9|Ssh2|Bag4|Dock4|Spn|Snai1|Cxcr4|Fn1|Igf1|Pik3r1|Gnai2|Nipbl|Trim32|…
GO Process	GO.0007162	negative regulation of cell adhesion	0.0019	200	70	Rdx|Tgfb1|Shh|Dusp3|Coro1c|Rhoa|Pten|Tnfaip8l2|Cd274|Arg1|Vsir|Sema4d|Rgcc|Bcl6|Hrg|Runx1|Twsg1|Atp5b|Smad7|Ctla4|Abl2|Il2ra|Notch1|Jag1|Lef1|Zbtb7b|Pde3b|Il4ra|Socs1|Socs5|Serpine1|Cyld|Acer2|Zc3h12d|Cml2|Phldb2|Spn|Runx3|Plxnb2|Prkar1a|Pik3r1|Adrb2|Abat|Adam10|Jak2|Mia3|Socs6|Cebpb|Nf1|Cxcl12|Hmgb1|Peli1|Casp3|Ceacam1|Rc3h2|March7|Btla|Adora2a|Klf4|Irf1|Itch|Nf2|Jam2|Cblb|Ptpn2|Pag1|Rc3h1|Zfp70…
GO Process	GO.0046328	regulation of JNK cascade	0.0021	138	53	Ern1|Akt1|Dusp3|Zfp110|Traf6|App|Igf1r|Slamf1|Stk3|Ctgf|Egfr|Flt4|Pafah1b1|Per1|Tnf|Lmnb1|Rb1cc1|Hipk3|Rassf2|Il1a|Sfrp2|Cd27|Irak1|Sh3rf1|Myd88|Hdac3|Map3k7|Spag9|Tlr4|Serpinf2|Cdc42|Taok1|Zfp622|Wnt5a|Ncor1|Zeb2|Pdcd4|Dab2|Hmgb1|Mapk8ip3|Mekk4|Map3k5|Ceacam1|Mdfic|Ccr7|Rasgrp1|Map3k1|Itch|Tnik|Tiam1|Map4k4|Ripk1|Pja2
GO Component	GO.0070062	extracellular exosome	0.0024	52	28	Fasl|Gars|Aqp1|Clic1|Hspa8|Cd274|Hspa4|Tfrc|Hspd1|Sdcbp|Ist1|Qsox1|Rap2b|Serpine1|Ago2|Dicer1|Cd81|Pkd1|Lamp2|Fn1|Actg1|Cd86|Cd47|Anpep|Snx18|Sord|Hnrnpa2b1|Sri
GO Component	GO.0000790	nuclear chromatin	0.0027	257	85	Kat2b|Sp1|Spi1|Ppard|Trim28|Ctnnb1|Gabpa|E2f4|Suz12|Ikzf1|Asf1a|Yeats4|Rad50|Ube2b|Dnmt3a|Smarcd2|Yy1|Irf4|Esco2|Myc|Vdr|Crebbp|Kdm4b|Smad4|Uhrf2|Rela|Taf5|Suv39h2|Actl6a|Psip1|Nasp|Mecp2|Sap30|Sall1|Smarca4|Tipin|Dhx9|Cited2|Enc1|Hnrnpk|Baz1a|Smarca5|Hand2|Kdm2a|Runx3|Polr2a|H2afx|Nucks1|Junb|Stat1|Cpsf6|Ncor1|Zeb2|Cebpb|Klhdc3|Ncapd3|A1cf|Hist1h4j|Ncoa3|Stat6|Sfr1|Trrap|Smarcc2|Sirt1|Jun|Klf4|I…
GO Component	GO.1902494	catalytic complex	0.0027	1038	269	Gnai3|Ccnd2|Acvr1b|Kat2b|Pabpc1|Crnkl1|Cdkn1b|Ogdh|Etfb|Fbxo11|Pdk1|Dynll1|Rnmt|Ppp2cb|P4ha1|Strn3|Anapc1|Ppp1cb|Hspa8|Cul4a|Kctd5|Brca1|Psmd3|Suz12|Cdc73|Prpf8|Dync1h1|P4ha2|Rev3l|Cdk1|Yeats4|Snrpd3|Hcfc2|Wdr82|Asb3|Ube2b|Smek2|E2f6|Gna13|Smc6|Rrm2|Psmc5|Smarcd2|Ddx5|Klhl28|Sel1l|Psma6|Yy1|Pdhb|Rb1|Fbxl3|Rnf19a|Fbxo32|Crebbp|Atg3|Klhl24|Kmt2d|Med20|Ppil1|Txnl1|Dctn4|Gnaq|Ddb1|Gldc|Shoc2|Taf5|Cdk…
GO Process	GO.0010608	posttranscriptional regulation of gene expression	0.0029	342	105	Fxr1|Akt1|Eif2b5|App|Trap1|Cav1|Khsrp|Rhoa|Hnrnpa0|Eif4ebp2|Cpeb4|Btg2|Per1|Zfp36l1|Eif3e|Tnf|Impact|Fech|Rps6kb2|Pa2g4|Paip1|Il6|Uhmk1|Caprin1|Serp1|Eif2a|Ncbp1|Pum1|Tnfrsf1b|Eif4e3|Eif3c|Dkc1|Eif4ebp1|Aars|Ireb2|Xrn1|Myd88|Paip2|Tob1|Dhx9|Enc1|Ythdc1|Zc3h12d|Pak4|Ago2|Srrt|Dicer1|Rps27l|Rnf139|Eif5a|Hnrnpu|Lin28a|Foxo3|Lsm14b|Igf1|Fam46c|Ajuba|Ppp1r15b|Zfp36|Pura|Patl1|Prkca|Tnrc6b|Ilf3|Mapk1|P…
GO Process	GO.0043588	skin development	0.003	137	52	Acvr1b|Jup|Shh|Ctnnb1|Psen2|Stk4|Egfr|Lats2|Fzd6|Cldn1|Runx1|Ltb|Smad4|Rela|Notch1|Il1a|Zdhhc21|Errfi1|Fosl2|Col1a2|Smarca4|Scd1|Dhcr24|Rbpj|Dicer1|Pkd1|Runx3|Snai1|Ercc2|Cdc42|Ubn1|Wnt5a|Sos1|Bcl11b|Fgf7|Nf1|Irf6|Apc|Gnas|Casp3|Arrdc3|Txnip|Med1|Cbx7|Tcf7l2|Sufu|Bcl2|Trp63|Met|Fgfr2|Lats1|Ash1l
GO Process	GO.0048872	homeostasis of number of cells	0.003	189	66	Sp1|Akt1|Spi1|Tgfb1|Vps54|Ikzf1|Myb|Hif1a|Sfxn1|Bap1|Rb1|Bcl6|Slc11a2|Cdh2|Pmaip1|Fech|Il6|Slc40a1|Bmi1|Il2ra|Notch1|Rassf2|Fam210b|Tgfbr3|Kras|Bax|Fadd|Smarca4|Ccnb2|Ireb2|Cited2|Vhl|Cyld|Ercc2|Ifng|Jak2|Ubap2l|Sos1|Ncor1|Dock10|Rcor1|Hmgb1|Casp3|Zbtb18|Kmt2e|Tet2|Rc3h2|Ccr7|Sp3|Ptbp3|Pik3cd|Stat5b|Med1|Asxl1|Smad5|Bcl2l11|Bcl2|Gpr116|Kmt2a|Ahr|Ptpn2|Skil|Rc3h1|Ppp3cb|Mef2c|Sos2
GO Process	GO.0018105	peptidyl-serine phosphorylation	0.0031	152	56	Ern1|Akt1|Mapk14|Pdk1|Tgfbr1|Csnk1d|Stk4|Cdk1|Tbk1|Rock2|Lats2|Pbk|Prkdc|Gsk3b|Map3k12|Cdk2|Uhmk1|Mastl|Hipk3|Prkaa2|Smg1|Plk1|Tnks|Csnk1g1|Atr|Pkn2|Morc3|Pdk2|Rps6ka5|Pkd1|Rictor|Ikbke|Sbk1|Tgfbr2|Prkca|Mapk1|Chek2|Ccnb1|Hmga2|Csnk1g2|Mark3|Mtor|Stk39|Camk2a|Camk2d|Bcl2|Dyrk1a|Sgk1|Nlk|Rps6kb1|Sgk3|Mast4|Csnk1a1|Ripk1|Mark2|Lats1
GO Process	GO.0035690	cellular response to drug	0.0031	255	83	Jup|Spi1|Braf|Tgfb1|Gstm3|Gstm1|Aqp1|Sod2|Ctnnb1|Gabpa|Pten|Brca1|Crk|Nos2|Cdk1|Arg1|Ddit4|Egfr|Mdm2|Dnmt3a|Itgb3|Myc|Fbxo32|Tfrc|Mylk|Hsp90ab1|Tnf|Impact|Rela|Il6|Bmi1|Ccna2|Nfkb1|Trp53inp1|Prkaa2|Errfi1|P2rx4|Eif4ebp1|Ets1|Hnrnpk|Serpine1|Acer2|Aifm1|Klf9|Hnrnpu|Ctnna1|Rnf149|Ppp3ca|Gjb2|Foxo1|Gnai2|Jak2|Mapk1|Rap1b|Chek2|Rhob|Ppp1r12a|Ugt1a1|Rest|Rpl32|Slc31a1|Stat6|Kdm6b|Map3k5|Nr3c1|Hspa5|Ac…
GO Process	GO.0007568	aging	0.0032	205	70	Akt1|Tgfb1|Eif2b5|Mapk14|App|Sod2|Cav1|Fads1|Pten|Mmp9|Tbx3|Cdk1|Atp2b1|Apaf1|Arg1|Ctgf|Canx|Smc6|Dnmt3a|Fos|Ero1l|Cldn1|Rela|Casp7|Il6|Serp1|Tnfrsf1b|Casp2|Ctsc|Col4a2|Wrn|Atr|Xrn1|Fgf2|Cited2|Brca2|Serpine1|Morc3|Tmem135|Arntl|Eif5a|Ctnna1|Foxo3|Picalm|H2afx|Gjb2|Ercc2|Tgfbr2|Abat|Chek2|Penk|Hmga2|Polg|Pdcd4|Slc1a2|Adrb3|Mtor|Nfe2l2|Sirt1|Jun|Bcl2|Trp63|Gnao1|Rps6kb1|Stat3|Ucp2|Inpp5d|Dag1|Jmjd…
GO Process	GO.0009416	response to light stimulus	0.004	207	70	Pparg|Akt1|Braf|Aqp1|App|Ppp1cb|Egfr|Mdm2|Ube2b|Hus1|Per1|Hif1a|Fos|Yy1|Pbk|Fbxl3|Crebbp|Sik1|Dusp1|Impact|Pmaip1|Fech|Ddb1|Rela|Casp7|Pde6d|Abl2|Ppid|Trp53inp1|Bhlhe40|Kras|Rho|Bax|Mecp2|Wrn|N4bp1|Nedd4|Tipin|Atr|Brca2|Paf|Zbtb1|Ercc2|Pik3r1|Dcun1d3|Nog|Trim32|Ep300|Nf1|Slc1a2|Mekk4|Itgb1|Cry2|Casp3|Arrb1|Ube4b|Mtor|Sirt1|Usp47|Fbxw7|Bcl2|Kmt2a|Trp63|Bcl3|Sgk1|Trove2|Dnm2|Hmgcs1|Atxn1|Creb1
GO Process	GO.0031647	regulation of protein stability	0.004	211	71	Hip1r|Ift46|Pex6|Usp19|Pten|Hspa8|Cdc73|Stk4|Stk3|Mdm2|Ube2b|Fbxl3|Cct5|Crebbp|Prkdc|Senp2|Pim1|Gnaq|Cct8|Smad7|Hspd1|Atp1b1|Nckap1|Rassf2|Stx12|Kras|Plk1|Vps35|Atp1b3|Cmtm6|Usp4|Cct2|Hdac3|Morc3|Stub1|Cd81|Cog3|Rnf139|Mylip|Rnf149|Lamp2|Zfp207|Cdc42|BC030336|Igf1|Pik3r1|Cog7|Hip1|Mtmr9|Ppap2b|Mapk1|Chek2|Ep300|A1cf|Fbxw11|Hsp90aa1|Ctsa|Rtn4|Sox4|Sirt1|Fbxw7|Nf2|Ubr5|Bcl2|Golga7|Usp33|Syvn1|Nlk|U…
GO Process	GO.0010611	regulation of cardiac muscle hypertrophy	0.0042	60	29	Akap1|Rock2|Fbxo32|Twf1|Gsk3b|Smad4|Notch1|Tnfrsf1b|Errfi1|P2rx4|Mtpn|Tnfrsf1a|Slc25a4|Adrb1|Hand2|Ppp3ca|Foxo1|Igf1|Prkca|Agt|Rock1|Nr3c1|Mtor|Sirt1|Camk2d|Mef2a|Mef2c|Jarid2|Foxp1
GO Process	GO.0045165	cell fate commitment	0.0043	166	59	Pparg|Braf|Tgfb1|Shh|Ctnnb1|Tgfbr1|Rhoa|Tbx1|Psen2|Cdc73|Tbx3|Irf4|Ptch1|Lats2|Spry2|Hes1|Prkdc|Runx1|Zfp521|Smad4|Il6|Notch1|Rtf1|Zbtb7b|Smarca4|Rora|Cyld|Rbpj|Gata6|Sox5|Spn|Cdc42|Hoxd10|Wnt5a|Bcl11b|Cebpb|Smad1|Chrdl1|Notch2|Itgb1|Stat6|Casp3|Kdm6b|Sox2|Mtor|Smarcc2|Prdm1|Smad5|Tcf7l2|Sufu|Bcl2|Kdr|Runx2|Onecut2|Fgfr2|Stat3|Lats1|Mef2c|Gfi1
GO Function	GO.0046332	SMAD binding	0.0044	70	33	Acvr1b|Ctnnb1|Tgfbr1|Ddx5|Fos|Yy1|Rgcc|Crebbp|Smad4|Smad7|Ski|Tgfbr3|Col1a2|Rnf111|Bmpr1a|Tob1|Fkbp1a|Cited2|Stub1|Runx3|Pura|Tgfbr2|Ep300|Zeb2|Smad1|Dab2|Usp9x|Smurf2|Jun|Skil|Mef2a|Tgif1|Purb
GO Process	GO.0060968	regulation of gene silencing	0.0044	54	27	Pparg|Fxr1|Tgfb1|Dnmt1|Trim28|Setdb1|Egfr|Ddx5|Uhrf2|Cdk2|Nfkb1|Pum1|Mecp2|Dhx9|Aicda|Ago2|Atad2|Lin28a|Ppp3ca|Ajuba|Zfp36|Ncor1|Sirt1|Tnrc6c|Stat3|Pum2|Tet1
GO Process	GO.0097305	response to alcohol	0.0044	170	60	Actr2|Ccl3|Jup|Akt1|Spi1|Tgfb1|Shh|Igf1r|Sod2|Ctnnb1|Tgfbr1|Rhoa|Pten|Brca1|Cdk1|Atp2b1|Dnmt3a|Fos|Ptch1|Cldn1|Fosl1|Trp53inp1|Prkaa2|Tgfbr3|Lrp6|Cd27|Eif4ebp1|Ireb2|Hnrnpk|Vhl|Aifm1|Setd7|Klf9|Tlr4|Ctnna1|Foxo3|Igf1|Grin2b|Tgfbr2|Prkca|Npas4|Abat|Penk|Ugt1a1|Gnas|Ccr7|Acaca|Sirt1|Klf4|Oxct1|Ccr5|Bcl2|Ahr|Eef1b2|Rps6kb1|Stat3|Adcy7|Dag1|Larp1|Hmgcs1
GO Process	GO.1902275	regulation of chromatin organization	0.0046	148	54	Kat2b|Spi1|Tgfb1|Dnmt1|Trim28|Ctnnb1|Setdb1|Brca1|Myb|Ube2b|Bcl6|Kdm4b|Smad4|Uhrf2|Phf19|Rtf1|Zbtb7b|Rnf20|Ski|Atg7|Mki67|Mecp2|Aicda|Rps6ka5|Setd7|Atad2|Setd5|Hnrnpu|Kdm2a|Slk|Nipbl|Spty2d1|Taf7|Ep300|Lif|Ncor1|Lpin1|Ccnb1|Mtf2|Kmt2e|Arrb1|Nsd1|Kdm5a|Kat7|Sirt1|Igf2|Kdm4a|Kmt2b|Ubr5|Kmt2a|Kdm3a|Tet1|Jarid2|Gfi1
GO Process	GO.0019827	stem cell population maintenance	0.0047	119	46	Spi1|Braf|Ctnnb1|Med15|Cul4a|Cdc73|Tbx3|Crebbp|Hes1|Cdh2|Smc3|Phf19|Notch1|Jag1|Rtf1|Sall4|Ski|Sall1|Smarca4|Bmpr1a|Pcm1|Rbpj|Srrt|Dicer1|Bcl9|Lin28a|Foxo3|Foxo1|Nipbl|Nog|Lif|Hmga2|Apc|Mtf2|Med14|Zcchc11|Sox2|Sox4|Klf4|Med7|Tcf7l2|Stat3|Med6|Ddx6|Tet1|Jmjd1c
GO Process	GO.0048538	thymus development	0.0058	46	24	Braf|Shh|Crkl|Ctnnb1|Tgfbr1|Tbx1|Psen2|Ikzf1|Myb|Hes1|Prkdc|Fadd|Ccnb2|Cited2|Zbtb1|Hand2|Mapk1|Bcl11b|Apc|Nfatc3|Asxl1|Bcl2l11|Bcl2|Jarid2
GO Process	GO.2000514	regulation of CD4-positive, alpha-beta T cell activation	0.0059	43	23	Tgfb1|Myb|Vsir|Bcl6|Runx1|Twsg1|Il6|Smad7|Zbtb7b|Il4ra|Sh3rf1|Socs1|Socs5|Malt1|Runx3|Tgfbr2|Ifng|Hmgb1|Ceacam1|Rc3h2|Ccr7|Irf1|Rc3h1
GO Process	GO.0042035	regulation of cytokine biosynthetic process	0.0063	69	31	Traf6|Map2k3|Tbk1|Trib2|Irf4|Crebbp|Ltb|Tnf|Rela|Il6|Cd28|Il1a|Nfkb1|Errfi1|Cd27|Myd88|Tlr4|Spn|Zfp36|Ifng|Wnt5a|Cebpb|Sigirr|Stat5b|Klf4|Irf1|Bcl3|Ube2j1|Clec2i|Inpp5d|Prg4
GO Process	GO.0050792	regulation of viral process	0.0066	129	48	Tmprss2|Ccl3|Sp1|Pabpc1|Chmp2b|Trim28|Hspa8|Rad50|Ddx5|Trim35|Crebbp|Chd1|Tnf|Ddb1|Smc3|Nr5a2|Notch1|Ppid|Ptx3|Lef1|Smarca4|Dhx9|Pkn2|Dicer1|Cxcr4|Zfp36|Trim26|Trim32|Nucks1|Ilf3|Stat1|Ep300|Hmga2|Rest|Tardbp|Rnasel|Srpk2|Vps4b|Ceacam1|Ccnk|Mdfic|Jun|Trim59|Trim25|Bcl2|Chmp3|Fam111a|Larp1
GO Process	GO.2000027	regulation of animal organ morphogenesis	0.0067	159	56	Tgfb1|Shh|Ctnnb1|Tgfbr1|Tbx1|Lims1|Frs2|Fzd6|Myc|Vdr|Hes1|Celsr3|Pim1|Tnf|Smad4|Abl2|Notch1|Sfrp2|Casp6|B4galt1|Lrp6|Bax|Ednra|Sall1|Bmpr1a|Fgf2|Cited2|Rbpj|Dicer1|Hand2|Btbd7|Spry1|Nfib|Cdc42|Bdnf|Nog|Tgfbr2|Ifng|Wnt5a|Agt|Stat1|Lif|Fgf7|Hmga2|Apc|Dab2|Bmpr2|Ceacam1|Med1|Znrf3|Bcl2|Runx2|Cflar|Met|Fgfr2|Srsf6
GO Process	GO.0048863	stem cell differentiation	0.0076	112	43	Shh|Coro1c|Tbx1|Vsir|Hif1a|Hes1|Smad4|Hhex|Nrp1|Phf19|Notch1|Jag1|Lef1|Pum1|Lrp6|Ednra|Bmpr1a|Fgf2|Cited2|Rbpj|Dicer1|Hand2|Lin28a|Ercc2|Fn1|Mapk1|Lif|Zeb2|Rest|Mtf2|Sox2|Phactr4|Msi2|Zfp281|Runx2|Nrp2|Trp63|Fgfr2|Setd2|Chd2|Mef2c|Jarid2|Ptprc
GO Process	GO.0023014	signal transduction by protein phosphorylation	0.0088	154	54	Ccl3|Ern1|Map3k3|Braf|Tgfb1|Traf6|Mapk14|Stk4|Map2k3|Map3k14|Zfp36l1|Myc|Map3k12|Tnf|Smad4|Stradb|Itgav|Irak1|Myd88|Map3k7|Mapk6|Pak4|Oxsr1|Spag9|Slk|Taok1|Igf1|Zfp36|Wnk1|Wnt5a|Mapk1|Agt|Trib1|Smad1|Nf1|Dab2|Mapk8ip3|Mekk4|Map3k5|Map3k2|Mdfic|Ccr7|Stk39|Med1|Map3k1|Ccr5|Kdr|Mef2a|Nlk|Tnik|Kars|Map4k4|Ripk1|Mef2c
GO Process	GO.0071496	cellular response to external stimulus	0.0092	248	78	Akt1|Tgfb1|Aqp1|Ctnnb1|Cav1|Fads1|Mmp9|Atp2b1|Egfr|Mdm2|Cpeb4|Itgb3|Map3k14|Fos|Slc38a2|Vdr|Tfrc|Gsk3b|Pim1|Impact|Seh1l|Fosl1|Il6|Nr4a2|Pdia3|Sfrp2|Nfkb1|Prkaa2|Slc2a1|P2rx4|Mtpn|Casp2|Atg7|Tnfrsf1a|Fadd|Wrn|Ednra|Sesn3|Ireb2|Bmt2|Aifm1|Pdk2|Dsc2|Dap|Fnip1|Lamp2|Foxo1|Gja1|Mapk1|Penk|Arhgap35|Slc1a2|Glul|Bmpr2|Adnp|Rraga|Tnrc6a|Map3k5|Hdac4|Sesn1|Hspa5|Mtor|Nfe2l2|Sirt1|Jun|Ldha|Irf1|Tcf7l2|Bcl2…
GO Process	GO.0007417	central nervous system development	0.0093	679	180	Gnai3|Acvr1b|Akt1|Kdm7a|Tgfb1|Shh|Eif2b5|Ogdh|Ndrg2|Aqp1|App|Igf1r|Qars|Ctnnb1|Rhoa|Tbx1|Psen2|Atp6v0d1|Pten|Stk4|Stk3|Tbx3|Ikzf1|Ndel1|Atp2b1|Apaf1|Ddit4|Egfr|Frs2|Btg2|Pafah1b1|Hif1a|Ptch1|Dpysl2|Fzd6|Slc38a2|Hes1|Prkdc|Nde1|Gsk3b|Runx1|Hsp90ab1|Twsg1|Zeb1|Kif5b|Cdh2|Gnaq|Hhex|Nrp1|Abl2|Plxna2|Bmi1|Nr4a2|Notch1|Atrn|Actl6a|Lef1|Ptbp2|Slc2a1|Stil|Ski|Mtpn|Casp2|Lrp6|Kras|Atg7|Bax|Rrm1|Mecp2|Col4…
GO Process	GO.0010035	response to inorganic substance	0.0095	392	113	Pparg|Akt1|Braf|Shh|Cdkn1b|Eif2b5|Aqp1|App|Slc30a4|Sod2|Cav1|Ppp2cb|Pten|Slc25a13|Mmp9|Crk|Cdk1|Arg1|Egfr|Mdm2|Dnmt3a|Hif1a|Fos|Ptch1|Anxa11|Bap1|Cldn1|Tfrc|Mylk|Hrg|Slc11a2|Nr4a1|Dusp1|Npc1|Impact|Fosl1|Rela|Il6|Hspd1|Slc40a1|Nr4a2|Itgav|Il1a|Ccna2|Kpna4|Ahcyl1|Casp6|Prkaa2|Areg|P2rx4|Mecp2|Mt1|Ets1|Ireb2|Fntb|Apob|Fkbp1a|Aifm1|Ppp3ca|Fn1|Foxo1|Cpox|Ppp1r15b|Wnk1|Abat|Junb|Wnt5a|Slc30a7|Mapk1|Ep…
GO Process	GO.0030855	epithelial cell differentiation	0.0095	342	101	Pparg|Rdx|Tollip|Tgfb1|Klf5|Ctsb|Ctnnb1|Rhoa|Tbx1|E2f4|Stk4|Cdk1|Frs2|Pafah1b1|Hif1a|Ptch1|Lats2|Cldn1|Hes1|Clic5|Lbh|Cdh2|Smad4|Cpt1a|Hhex|Nr5a2|Abl2|Notch1|Jag1|Il1a|Lef1|Casp6|B4galt1|Fosl2|Col4a1|Sall1|Smarca4|Fem1b|Myd88|Fgf2|Kdm5b|Vhl|Rbpj|Fndc3b|Gata6|Dicer1|Sidt2|Akap9|Kdm2a|C1galt1|Nfib|Cxcr4|Ercc2|Cdc42|Igf1|Slc4a7|Ubn1|Ezr|Gja1|Wnt5a|Rap1b|Agt|Bcl11b|Rock1|Cebpb|Irf6|Notch2|Dab2|Bmpr2|…
GO Process	GO.0048145	regulation of fibroblast proliferation	0.0097	89	36	Pparg|Tgfb1|Aqp1|Sod2|Mmp9|Cdc73|Egfr|Itgb3|Myc|Prkdc|Pmaip1|Fth1|Ccna2|Nras|Trp53inp1|Ski|Fosl2|Bax|Fntb|Dhx9|Serpine1|Morc3|Wapal|Fndc3b|Kmt2c|Fn1|Igf1|Trim32|Ifng|Wnt5a|Agt|Nf1|Ccnb1|Jun|Tgif1|Creb1
GO Process	GO.0006109	regulation of carbohydrate metabolic process	0.0098	140	50	Kat2b|Akt1|Tgfb1|Ranbp2|Ier3|Mlxipl|Ncoa2|Pdk1|Ppp1cb|Hsd11b1|Igfbp4|Hnf4a|Slc35b4|Ddit4|Smek2|Hif1a|Myc|Sik1|Il6|Nfkb1|Prkaa2|Dgat2|Rora|Pdk2|Midn|Pgp|Epm2aip1|Foxo1|Igf1|Mlxip|Ppp1r3b|Ncor1|Entpd5|Ugt1a1|Hmgb1|Insr|Nr3c1|Hdac4|Mlycd|Cltc|Mtor|Plek|Sirt1|Igf2|Tcf7l2|Adipor1|Gfpt1|Ptpn2|Stat3|Pfkfb2
GO Function	GO.0042393	histone binding	0.01	138	51	Kdm7a|Lrwd1|Suz12|Asf1a|Chd1|Uhrf2|Cbx2|Phf19|Brd3|Lef1|Rnf20|Nasp|Tnks|Smarca4|Phip|Kdm5b|Atad2|Smarca5|Psme4|H2afx|Hjurp|Sfmbt1|Spty2d1|Jak2|Taf7|Stat1|Tbl1xr1|Ncapd3|Cdyl|Mysm1|Mtf2|Anp32a|Hist1h4j|Kmt2e|Kdm5a|Sirt1|Kdm4a|Mbtd1|Cbx7|Brd2|Mllt10|Kmt2a|Glyr1|Brd4|Cbx5|Ing4|Usp3|Chd2|Anp32e|Baz2a|Hist4h4
GO Process	GO.0046777	protein autophosphorylation	0.0103	167	57	Acvr1b|Tyk2|Ern1|Map3k3|Ulk2|Mapk14|Igf1r|Trim28|Tgfbr1|Hspa8|Stk4|Egfr|Flt4|Gsk3b|Map3k12|Chd1|Pim1|Sik1|Stk17b|Abl2|Uhmk1|Flt1|Smg1|Irak1|Csk|Csnk1g1|Atr|Sik2|Melk|Slk|Taok1|Prkca|Wnk1|Jak2|Chek2|Csnk1g2|Mark3|Insr|Csnk2a1|Mtor|Trpm7|Stk39|Jak1|Camk2a|Camk2d|Itk|Kdr|Peak1|Met|Fgfr2|Ddr1|Brd4|Dyrk1a|Nlk|Tnik|Ripk1|Mark2
GO Process	GO.0071214	cellular response to abiotic stimulus	0.0106	218	70	Ccnd2|Akt1|Tgfb1|Aqp1|Mapk14|Ctnnb1|Cav1|Pten|Egfr|Mdm2|Hus1|Itgb3|Map3k14|Zfp36l1|Yy1|Pbk|Slc38a2|Crebbp|Gsk3b|Mylk|Impact|Ddb1|Slc12a6|Ppid|Sfrp2|Nfkb1|Trp53inp1|Slc2a1|Errfi1|Mtpn|Casp2|Rho|Tnfrsf1a|Bax|Fadd|Wrn|Ednra|N4bp1|Nedd4|Atr|Zbtb1|Oxsr1|Gna11|H2afx|Pik3r1|Nipbl|Nucks1|Gja1|Chek2|Ep300|Rhob|Rest|Casp3|Relb|Hdac4|Hspa5|Actb|Stk39|Sirt1|Usp47|Fbxw7|Ect2|Irf1|Gpr68|Rad51ap1|Trp63|Slc38a3|…
GO Component	GO.0098552	side of membrane	0.0108	326	98	Gnai3|Fasl|Tyk2|Jup|Cdip1|Traf6|Ctsb|Rhoa|Il12rb2|Pten|Zfyve20|Slamf1|Cd274|Atp2b1|Vsir|Canx|Gna13|Itgb3|Itga5|Alcam|Tfrc|Tnf|Gnaq|Il6|Ctla4|Cd28|Abl2|Il2ra|Fcna|Itgav|Sppl2a|Cd2|Fcgr1|B4galt1|Errfi1|Tgfbr3|Atp2a2|Sppl3|Kras|Cd27|Nucb1|Gsr|Ldlr|Csk|Rasa2|Bmpr1a|Fkbp1a|Cyld|Sema7a|Gna11|Antxr1|Tlr4|Spn|Tmem123|Ppp3ca|Cxcr4|Gnai2|Hip1|Tgfbr2|Ezr|Ifng|Jak2|Ptpn4|Nf1|Cxcl12|Ptpn3|Gnas|Adam9|Cd86|Itgb…
GO Process	GO.0043409	negative regulation of MAPK cascade	0.0113	134	48	Akt1|Dusp3|Ndrg2|Igf1r|Qars|Cav1|Pten|Dusp6|Timp3|Pafah1b1|Per1|Pbk|Spry2|Gsk3b|Dusp1|Smad4|Hipk3|Spred1|Sfrp2|Errfi1|Dusp4|Csk|Hdac3|Tlr4|Spry1|Rnf149|Foxo1|Igf1|Camk2n1|Prkca|Ezr|Lif|Ncor1|Nf1|Pdcd4|Hsph1|Apc|Dab2|Arrb1|Ceacam1|Klf4|Itch|Nf2|Ptpn2|Dag1|Ranbp9|Lax1|Ash1l
GO Process	GO.0014013	regulation of gliogenesis	0.0114	101	39	Pparg|Shh|App|Crkl|Ctnnb1|Cers2|Myc|Hes1|Cdh2|Rela|Notch1|Rheb|Ski|Mecp2|Ldlr|Dicer1|Mycn|Lin28a|Cxcr4|Igf1|Nog|Ifng|Lif|Nf1|Hmga2|Qk1|Mtor|Rtn4|Kdm4a|Idh2|Nf2|Tcf7l2|Rnf10|Synj1|Tiam1|Dag1|Atxn1|Il6st|Creb1
GO Process	GO.0040013	negative regulation of locomotion	0.0114	227	72	Pparg|Jup|Ppard|Braf|Tgfb1|Shh|Coro1c|Trim28|Rhoa|Pten|Cers2|Crk|Hnf4a|Rgcc|Trim35|Gsk3b|Hrg|Nrp1|Notch1|Jag1|Spred1|Sfrp2|Trp53inp1|Rnf20|Reck|Tgfbr3|Wasl|Arhgdib|Mecp2|Bmpr1a|Fgf2|Abhd2|Cited2|Rap2b|Ptpn23|Serpine1|Rbpj|Meox2|Lrp1|Phldb2|Ctnna1|Trim26|Nog|Trim32|Mia3|Wnt5a|Rhob|Trib1|Nf1|Cxcl12|Krit1|Hmgb1|Srgap3|Arid2|Arrdc3|Sema6d|Nfe2l2|Osbpl8|Adora2a|Idh2|Klf4|Trim25|Ccr5|Adipor1|Bcl2|Tpm1|…
GO Process	GO.0043535	regulation of blood vessel endothelial cell migration	0.0117	80	33	Pparg|Sp1|Jup|Akt1|Map3k3|Tgfb1|Rhoa|Map2k3|Hif1a|Rgcc|Hrg|Atp5b|Nrp1|Notch1|Spred1|P2rx4|Mecp2|Ets1|Fgf2|Meox2|Igf1|Prkca|Nf1|Hmgb1|Nfe2l2|Sirt1|Igf2|Klf4|Fbxw7|Amot|Kdr|Pdcd10|Mef2c
GO Function	GO.0032553	ribonucleotide binding	0.0122	1365	335	Gnai3|Actr2|Acvr1b|Tyk2|Ern1|Akt1|Map3k3|Braf|Pex6|Gars|Gcdh|Ulk2|Mapk14|Igf1r|Trap1|Pdk1|Qars|Pip4k2a|Tgfbr1|Rhoa|Cars|Limk1|Hspa8|Myh9|Atad5|Hnf4a|Cyb5r3|Csnk1d|Stk4|Stk3|Dhx40|Nos2|Dync1h1|Pank3|Map2k3|Rab5c|Rab32|Cdk1|Atp2b1|Apaf1|Tbk1|Egfr|Papolg|Flt4|Hspa4|Rad50|Ube2b|Drg1|Rock2|Gna13|Smc6|Psmc5|Ddx5|Abcc3|Map3k14|Trip13|Lats2|Pbk|Cct5|Mief1|Twf1|Prkdc|Gsk3b|Mylk|Eif4a2|Runx1|Map3k12|Chd1|H…
GO Function	GO.0044877	protein-containing complex binding	0.0124	874	226	Gnai3|Actr2|Itgb2|Acvr1b|Kat2b|Hip1r|Oxa1l|Pex6|Flii|Cdkn1b|Ranbp2|Coro1c|Nid1|Igf1r|Ncoa2|Ctsb|Pdk1|Ctnnb1|Tgfbr1|Strn3|Atp6v0d1|Pten|Myh9|Kctd5|Mmp9|Cdc73|Ywhab|Ap2b1|Ndel1|Rab32|Ctgf|Egfr|Snrpd3|Mdm2|Cpeb4|Hspa4|Gna13|Itgb3|Ddx5|Pafah1b1|Srp68|Cpd|Hif1a|Ptch1|Cetn3|Rad21|Myc|Twf1|Itga5|Hes1|Gsk3b|Cxadr|Hrg|Pros1|Ache|Cd2ap|Pim1|Cdh2|Impact|Smad4|Gnaq|Ddb1|Rela|Smc3|Msr1|Cdk2|Smad7|Hspd1|Uhmk1|…
GO Function	GO.0019904	protein domain specific binding	0.0127	634	171	Gnai3|Dazap2|Pparg|Rdx|Hip1r|Sp1|Dnmt1|Chmp2b|Lbr|App|Trim28|Ncoa2|Ctnnb1|Rhoa|Dynll1|Strn3|Pten|E2f4|Hspa8|Lnx2|Myh9|Crk|Ywhab|Akap1|Ikzf1|Aatf|Atp2b1|Myb|Mdm2|Ddx5|Srp68|Hif1a|Capn7|Rb1|Sdc2|Crebbp|Prkdc|Nde1|Senp2|Cxadr|Cd2ap|Hsp90ab1|Ppil1|Rhoq|Zfp521|Osbp|Ddb1|Rela|Hhex|Cdk2|Hgs|Lin7c|Ccna2|Lef1|Errfi1|Ski|Tgfbr3|Casp2|Bhlhe40|Kras|Bax|Rrm1|Fadd|Mecp2|Ist1|Nedd4|Myd88|Hif1an|Ikzf5|Cited2|Pol…
GO Process	GO.0044706	multi-multicellular organism process	0.0136	132	47	Sp1|Akt1|Ppard|Tgfb1|Trim28|Ctsb|Mmp9|Vmp1|Arg1|Nampt|Itgb3|Fos|Slc38a2|Vdr|Itga5|Fosl1|Ppp3r2|B4galt1|Reck|Slc2a1|Kras|Acsl4|Ets1|Atr|Cited2|Klf9|Arntl|Gjb2|Tgfbr2|Gja1|Junb|Lif|Bsg|A1cf|Bmpr2|Epn1|Mtor|Sp3|Prdm1|Stat5b|Med1|Kalrn|Ddr1|Ucp2|Slc38a3|Adcy7|Ash1l
GO Process	GO.0051301	cell division	0.0141	386	110	Gnai3|Actr2|Ccnd2|Chmp2b|Cdt1|Rhoa|Anapc1|Ppp1cb|Pds5b|Myh9|Aatf|Dync1h1|Reep3|Cdk1|Myb|Nedd1|Pafah1b1|Zfyve26|Cetn3|Anxa11|Lats2|Rb1|Rad21|Nde1|Senp5|Cd2ap|Spast|Seh1l|Smc3|Cdk2|Sept2|Ccnt2|Ahctf1|Bmi1|Mastl|Cntrl|Notch1|Mapre1|Fam83d|Ccna2|Lef1|Ccne2|Ccng2|Wasl|Arl8b|Lrp6|Plk1|Tnks|Ist1|Ccnb2|Tipin|Sde2|Brca2|Pkn2|Wapal|Klhl42|Dicer1|Anln|Sox5|Hnrnpu|Smc4|Ensa|Mis18bp1|Zfp207|Ercc2|Bod1|Gnai2|C…
GO Process	GO.0009743	response to carbohydrate	0.0143	140	49	Ern1|Ppard|Tgfb1|Cdkn1b|Eif2b5|Mlxipl|Igf1r|Cdt1|Sod2|Rhoa|Fads1|Pten|Hnf4a|Ctgf|Zfp36l1|Apom|Smad4|Pik3ca|Casp6|Nfkb1|Prkaa2|Apob|Sidt2|Lin28a|Foxo3|Ensa|Ppp3ca|Igf1|Gpam|Rab11fip2|Tgfbr2|Prkca|Gja1|Rap1b|Ep300|Calcrl|Glul|Adnp|Casp3|Kat7|Sox4|Txnip|Selt|Tcf7l2|Rps6kb1|Ucp2|Tra2b|Pfkfb2|Slc29a1
GO Process	GO.0030324	lung development	0.0162	168	56	Sp1|Shh|Ctnnb1|Psen2|Hsd11b1|Arg1|Ctgf|Egfr|Flt4|Spry2|Hes1|Hhex|Notch1|Errfi1|Kras|Eif4ebp1|Bmpr1a|Fgf2|Rbpj|Fndc3b|Gata6|Dicer1|Mycn|Spry1|Pkd1|Zfpm2|Nfib|Igf1|Nog|Tgfbr2|Wnt5a|Mapk1|Ep300|Lif|Fgf7|Hmga2|Dhcr7|Hmgb1|Man2a1|Bmpr2|Mapk8ip3|Atxn1l|Sox2|Rc3h2|Sp3|Fbxw7|Wwp1|Asxl1|Rab3a|Kdr|Fgfr2|Heg1|Dag1|Foxp1|Atxn1|Creb1
GO Process	GO.0060977	coronary vasculature morphogenesis	0.0166	24	15	Shh|Ctnnb1|Tgfbr1|Tbx1|Nrp1|Notch1|Spred1|Tgfbr3|Fgf2|Hand2|Zfpm2|Arid2|Pbrm1|Fgfr2|Setd2
GO Process	GO.0016573	histone acetylation	0.0175	90	35	Kat2b|Spi1|Yeats4|Per1|Irf4|Crebbp|Taf5|Mgea5|Bmi1|Epc1|Actl6a|Lef1|Dr1|Mecp2|Morf4l2|Smarca4|Brca2|Gtf3c4|Phf20|Ep300|Supt7l|Naa50|Cdyl|Msl2|Ncoa3|Epc2|Taf5l|Trrap|Kat7|Kansl1|Atf2|Kmt2a|Jade3|Brd4|Ing4
GO Process	GO.0040014	regulation of multicellular organism growth	0.0177	69	29	Gdf15|App|Ikzf1|Ptch1|Tnks2|Atrn|Pik3ca|Hdac3|Adrb1|Gpam|Chd7|Nipbl|Adrb2|Ezr|Agt|Fto|Ncor1|Ghr|Celf1|Hmga2|Gnas|Adrb3|Igf2|Stat5b|Bcl2|Fgfr2|Stat3|Agpat6|Creb1
GO Component	GO.0000792	heterochromatin	0.0178	80	33	Dnmt1|Trim28|Lrwd1|Suz12|Ikzf1|Ube2b|Dnmt3a|Esco2|Vdr|Kdm4b|Uhrf2|Cbx2|Suv39h2|Bmi1|Sall4|Rnf20|Psip1|Smarcad1|Mecp2|Sall1|Smarca4|Snai1|Hmga2|Ncapd3|A1cf|Sirt1|Kdm4a|Cbx7|Cbx6|Cbx5|Satb1|Ddx6|Baz2a
GO Process	GO.0030177	positive regulation of Wnt signaling pathway	0.0184	94	36	Shh|Cav1|Csnk1d|Cdc73|Egfr|Tnks2|Hhex|Abl2|Sfrp2|Dkk2|Nfkb1|Rnf220|Lrp6|Tnks|Sall1|Vps35|Smarca4|Fgf2|Rbpj|Arntl|Gskip|Wnk1|Wnt5a|Tbl1xr1|Zeb2|Dab2|Fam53b|Csnk2a1|Sox4|Zranb1|Usp47|Ubr5|Fgfr2|Macf1|Usp34|Rnf146
GO Component	GO.0016605	PML body	0.0187	84	34	Pten|Smc6|Zmym2|Rb1|Eif3e|Crebbp|Senp2|Hipk3|Hipk1|Trp53inp1|Ski|Lrch4|N4bp1|Rnf111|Atr|Morc3|Arntl|Topors|Spn|Ikbke|Patl1|Ubn1|Chek2|Mtor|Sp3|Sirt1|Rere|Max|Tcf7l2|Cbx5|Skil|Satb1|Rnf6|Rnf4
GO Component	GO.0036464	cytoplasmic ribonucleoprotein granule	0.0187	150	52	Pabpc1|Khsrp|Rock2|Psma6|Zfp36l1|Dcp1a|Dcp2|Uhmk1|Caprin1|Prkaa2|Pum1|Pnrc2|Psmc2|Pan3|Psma4|Xrn1|Atxn2l|Socs1|Dhx9|Hnrnpk|Syne1|Zc3h12d|Pak4|Ago2|Arntl|Hnrnpu|Lin28a|Ajuba|Zfp36|Patl1|Hoxd10|Tnrc6b|Ago3|Ghr|Rock1|Lsm14a|Taf5l|Tnrc6a|Ago1|Cnot1|Mbnl1|Rc3h2|Mapt|Actb|Nufip2|ENSMUSP00000103762|Hnrnpa2b1|Usp3|Rc3h1|Ddx6|Pum2|Larp1
GO Process	GO.0043281	regulation of cysteine-type endopeptidase activity involved in apoptotic process	0.0193	166	55	Pparg|Fasl|Hip1r|Akt1|Aqp1|Rhoa|Birc3|Mmp9|Apaf1|Ctgf|Mdm2|Rffl|Myc|Slc11a2|Nr4a1|Tnf|Pmaip1|Il6|Hspd1|Lef1|Sfrp2|Tnfrsf1b|Cd27|Arl6ip1|Bax|Sh3rf1|Dhcr24|Acer2|Aifm1|Arl6ip5|Egln3|Rps27l|Dap|Fnip1|Igf1|Hip1|Jak2|Stat1|Ep300|Siah2|Rest|Hmgb1|Map3k5|Arrb1|Sox2|Csnk2a1|Adora2a|Sirt1|Usp47|Klf4|Ndufa13|Bcl2l11|Cflar|Trp63|Hspa1b
GO Process	GO.1901343	negative regulation of vasculature development	0.0193	98	37	Pparg|Fasl|Dnmt1|Klf5|Ctnnb1|Rhoa|Rock2|Rgcc|Spry2|Hrg|Hhex|Hgs|Notch1|Spred1|Pde3b|Mecp2|Col4a2|Serpine1|Meox2|E2f2|Adrb2|Ifng|Agt|Stat1|Lif|Rock1|Nf1|Pdcd4|Krit1|Ago1|Epn1|Klf4|Nfatc3|Atf2|Amot|Tcf4|Pdcd10
GO Process	GO.0048511	rhythmic process	0.0203	206	65	Pparg|Kat2b|Sp1|Igf1r|Ncoa2|Pten|Ppp1cb|Csnk1d|Nos2|Egfr|Nampt|Rock2|Ddx5|Per1|Fbxl3|Crebbp|Prkdc|Gsk3b|Sik1|Mmp19|Suv39h2|Prkaa2|Sfpq|Casp2|Bhlhe40|Bhlhe41|Ets1|Rora|Hdac3|Dhx9|Kdm5b|Dpyd|Egr2|Nfya|Klf9|Arntl|Hnrnpu|Foxo3|Npas2|Igf1|Bdnf|Grin2b|Agt|Per2|Ep300|Ncor1|Fbxw11|Adnp|Mat2a|Cry2|Relb|Arrb1|Mttp|Csnk2a1|Kdm5a|Sirt1|Jun|Stat5b|Gfpt1|Kmt2a|Ahr|Dyrk1a|Crem|Hnrnpl|Creb1
GO Function	GO.0003712	transcription coregulator activity	0.0208	345	101	Pparg|Kat2b|Jup|Ppard|Dnajb1|Trim28|Ncoa2|Ctnnb1|Brca1|Ywhab|Arid5b|Pcbd1|Ddx5|Ankra2|Mtdh|Crebbp|Med20|Tcerg1|Hipk3|Hipk1|Rnf20|Psip1|Mycbp|Ski|Ddx54|Bhlhe40|Atf7ip|Bhlhe41|Sap30|Sall1|Arl2bp|Hsbp1|Smarca4|Tob1|Fgf2|Hdac3|Dhx9|Kdm5b|Cited2|Med13|Hand2|Rad54l2|Bcl9|Hnrnpu|Zfpm2|Nfib|Ddx17|Sfmbt1|Ajuba|Maml1|Tob2|Irf2bp2|Junb|Taf7|Per2|Ep300|Tbl1xr1|Supt7l|Ncor1|Jmy|Lpin1|Cdyl|Ppargc1b|Mysm1|Rcor1…
GO Process	GO.1902893	regulation of pri-miRNA transcription by RNA polymerase II	0.0212	37	19	Spi1|Ppard|Tgfb1|Klf5|Tgfbr1|Hif1a|Fos|Yy1|Rela|Nfkb1|Smarca4|Bmpr1a|Gata6|Nfib|Smad1|Hdac4|Jun|Nfatc3|Stat3
GO Process	GO.0044843	cell cycle G1/S phase transition	0.0221	67	28	Ccnd2|Acvr1b|Cdkn1b|Ranbp2|E2f4|Myb|E2f6|Gpr132|Lats2|Rgcc|Rb1|Cdk2|Bach1|Ccna2|Ccne2|Nasp|Eif4ebp1|Ppp3ca|Cacul1|Itgb1|Cdkn2c|Camk2a|Camk2d|Ccne1|Brd4|Rps6kb1|Lats1|Usp37
GO Component	GO.0044798	nuclear transcription factor complex	0.0229	137	48	Pparg|Trim28|Ctnnb1|E2f6|Psmc5|Hif1a|Fos|Mxd3|Rb1|Vdr|Crebbp|Runx1|Smad4|Taf5|Nr5a2|Lef1|Sfpq|Mxd4|Gtf3c4|Nfya|Bcl9|Sox5|Hnrnpu|E2f2|Runx3|Ercc2|Junb|Taf7|Cebpb|Ncoa3|Taf5l|Med14|Sox2|Trrap|Med18|E2f3|Sox4|Jun|Klf4|Max|Nr1h3|Tcf7l2|Tcf4|Ahr|Tbpl1|Stat3|Med6|Creb1
GO Process	GO.0051090	regulation of DNA-binding transcription factor activity	0.023	289	85	Itgb2|Pparg|Jup|Ifrd1|Akt1|Tgfb1|Shh|Traf6|App|Igf1r|Ctnnb1|Pten|Hnf4a|Stk3|Arid5b|Trib2|Psma6|Ptch1|Rgcc|Mtdh|Fzd6|Crebbp|Pim1|Sik1|Tnf|Fosl1|Rela|Il6|Smad7|Tgfbr3|Mtpn|Bhlhe40|Lrp6|Kras|Irak1|Smarca4|Myd88|Hdac3|Dhx9|Cyld|Rps6ka5|Med13|Hand2|Tlr4|Dap|Malt1|Pkd1|Ppp3ca|Irak2|Bdnf|Trim26|Trim32|Jak2|Wnt5a|Ppap2b|Mapk1|Ep300|Trib1|Jmy|Hmga2|Ppargc1b|Tax1bp1|Ncoa3|Peli1|Hdac4|Lrrfip1|Zcchc11|Sigirr…
GO Process	GO.0009612	response to mechanical stimulus	0.0231	164	54	Jup|Akt1|Tgfb1|Aqp1|Mapk14|Ctnnb1|Cav1|Rhoa|Egfr|Btg2|Itgb3|Map3k14|Fos|Ptch1|Myc|Slc38a2|Gsk3b|Tnf|Fosl1|Rela|Il6|Abl2|Nfkb1|Slc2a1|Mtpn|Casp2|Tnfrsf1a|Fadd|Ednra|Ets1|Cited2|Tlr4|Pkd1|Cxcr4|Abhd12|Igf1|Grin2b|Tgfbr2|Gja1|Junb|Stat1|Actg1|Ccnb1|Cxcl12|Hdac4|Sox2|Txnip|Jun|Irf1|Dennd5b|Kalrn|Rps6kb1|Dag1|Gfi1
GO Process	GO.0033135	regulation of peptidyl-serine phosphorylation	0.0258	104	38	Akt1|Braf|Tgfb1|App|Mlxipl|Cav1|Stk4|Ggnbp2|Ddit4|Egfr|Spry2|Gsk3b|Hsp90ab1|Tnf|Il6|Smad7|Rassf2|Pik3ca|Sfrp2|Bax|Phip|Bag4|Fnip1|Rictor|Cdc42|Bdnf|Ifng|Wnt5a|Agt|Lif|Hsp90aa1|Arrb1|Nsd1|Bcl2|Met|Nck1|Pdcd10|Lats1
GO Process	GO.0045598	regulation of fat cell differentiation	0.0258	104	38	Pparg|Akt1|Ppard|Tgfb1|Mapk14|Klf5|Sod2|Stk4|Stk3|Trib2|Zfp36l1|Hes1|Jag1|Sfrp2|Zbtb7b|Lrp6|Rora|Fndc3b|Arntl|Hnrnpu|Zfpm2|Foxo1|Tmem64|Igf1|Zfp36|Insig1|Wnt5a|Fto|Cebpb|Lpin1|Trio|Mex3c|Mtor|Sort1|Sirt1|Asxl1|Tcf7l2|Creb1
GO Process	GO.0032943	mononuclear cell proliferation	0.0261	51	23	Itgb2|Tgfb1|Slamf1|Atad5|Tbk1|Dock8|Hspd1|Lef1|Cd27|Bax|Fkbp1a|Tlr4|Malt1|Cxcr4|Cxcl12|Rc3h2|Cd151|Itgal|Bcl2|Satb1|Rc3h1|Mef2c|Ptprc
GO Process	GO.2001233	regulation of apoptotic signaling pathway	0.027	333	95	Gnai3|Hip1r|Akt1|Ier3|Trap1|Qars|Sod2|Ctnnb1|Tgfbr1|Cav1|Pttg1ip|Psen2|Pten|Pea15a|Brca1|Atad5|Serinc3|Mmp9|Stk4|Stk3|Apaf1|Timp3|Mdm2|Rffl|Hif1a|Myc|Gsk3b|Ivns1abp|Tnf|Pmaip1|Rela|Nrp1|Rb1cc1|Stradb|Bmi1|Nr4a2|Itgav|Pdia3|Sfrp2|Trp53inp1|Sfpq|Casp2|Ctsc|Bax|Fadd|Sh3rf1|Fem1b|Phip|Hnrnpk|Vhl|Serpine1|Cyld|Map3k7|Bclaf1|Mcl1|Ctnna1|Ubqln1|Runx3|Snai1|Igf1|Gnai2|Slc35f6|Nog|Trim32|Jak2|Agt|Siah2|Nf…
GO Process	GO.0051179	localization	0.0272	3116	695	Gnai3|Actr2|Itgb2|Tmprss2|Pparg|Rdx|Fasl|Hip1r|Oxa1l|Ccl3|Tyk2|Jup|Akt1|Il16|Tollip|Ift46|Ppard|Braf|Tgfb1|Shh|Tmed5|Pex6|Kdelr1|Cdkn1b|Ranbp2|Ogdh|Slc25a1|Ier3|Crot|Kpna1|Coro1c|Aqp1|Chmp2b|App|Slc30a4|Vps54|Lrwd1|Cdt1|Slc17a2|B4galnt1|Saa4|Ctnnb1|Clic1|Tgfbr1|Cav1|Khsrp|Rhoa|Dynll1|Ap1b1|Tbx1|Xpo6|Pttg1ip|Slc16a12|Psen2|Cd209a|Atp6v0d1|Pten|Pea15a|Tvp23b|Zfyve20|Efr3a|Slc25a13|Slamf1|Hspa8|Cnih…
GO Process	GO.0002011	morphogenesis of an epithelial sheet	0.0273	48	22	Rhoa|Itga5|Hbegf|Notch1|Lin7c|Jag1|Lrp6|Ajuba|Wnt5a|Sos1|Arhgap35|Notch2|Mpp5|Ceacam1|Phactr4|Cd151|Map3k1|Ddr1|Zfp568|Pdcd10|Dag1|Arhgap12
GO Process	GO.0043029	T cell homeostasis	0.0273	26	15	Akt1|Tgfb1|Pmaip1|Il2ra|Bax|Fadd|Ccnb2|Casp3|Rc3h2|Stat5b|Bcl2l11|Bcl2|Ahr|Rc3h1|Ppp3cb
GO Process	GO.1904589	regulation of protein import	0.0275	72	29	Jup|Tgfb1|Shh|Mapk14|Trim28|Brca1|Hnf4a|Akap1|Cdk1|Ddx5|Hsp90ab1|Il6|Tnfrsf1a|Hdac3|Nupl1|Igf1|Pik3r1|Ifng|Jak2|Mapk1|Ep300|Nf1|Hsp90aa1|Mdfic|Sirt1|Med1|Ect2|Ubr5|Hnrnpm
GO Process	GO.0034976	response to endoplasmic reticulum stress	0.0281	174	56	Ern1|Ccdc47|Eif2b5|Usp19|Ppp2cb|Dnajb9|Apaf1|Psmc5|Sel1l|Ero1l|Gsk3b|Pmaip1|Tmx3|Ubxn4|Atf6|Pdia3|Chac1|Serp1|Psmc2|Bax|Anks4b|Stt3b|Stub1|Aifm1|Tmem33|Tmx4|Rnf139|Ubqln1|Pdia6|Yod1|Pik3r1|Ppp1r15b|Edem3|Crebrf|Ifng|Rnf103|Ep300|Cebpb|Parp16|Edem1|March6|Casp3|Map3k5|Hspa5|Ube4b|Nfe2l2|Jun|Trim25|Bcl2l11|Bcl2|Nrros|Nck1|Syvn1|Ube2j1|Faf2|Erlin1
GO Process	GO.0048268	clathrin coat assembly	0.0286	15	11	Hip1r|Ap1b1|Ap2b1|Fcho2|Picalm|Hip1|Dab2|Cltc|Eps15|Clta|Clint1
GO Process	GO.0061180	mammary gland epithelium development	0.0287	55	24	Tgfb1|Tbx3|Hif1a|Ptch1|Vdr|Lbh|Areg|Lrp6|Fgf2|Kdm5b|Jak2|Wnt5a|Mapk1|Cebpb|Irf6|Ncoa3|Stat6|Nr3c1|Med1|Fgfr2|Ddr1|Prlr|Zfp703|Lats1
GO Process	GO.0061614	pri-miRNA transcription by RNA polymerase II	0.0287	10	9	Pparg|Spi1|Ddx5|Smad4|Fosl1|Rela|Ets1|Ddx17|Klf4
GO Process	GO.0009615	response to virus	0.0294	151	50	Mapk14|Serinc3|Ifngr1|Ddit4|Tbk1|Map3k14|Npc2|Cct5|Crebbp|Cxadr|Ifnar1|Ivns1abp|Tnf|Riok3|Il6|Gbp5|Atg7|Polr3e|Fadd|Irf2|Myd88|Apob|Ddx21|Dicer1|Serinc5|Ikbke|Ddx17|Vwce|Gpam|Ifng|Ilf3|Stat1|Penk|Pcbp2|Lsm14a|Rnasel|Cd86|Ccdc130|Lgals8|Ifit2|Stat2|Crebzf|Trim25|Irf1|Itch|Bcl2l11|Bcl2|Bcl3|Setd2|Ptprc
GO Process	GO.0001816	cytokine production	0.031	102	37	Kdelr1|App|Il12rb2|Slamf1|Nos2|Hif1a|Rgcc|Ifnar1|Seh1l|Hspd1|Notch1|Itgav|Zbtb7b|Gbp5|Myd88|Rbpj|Tlr4|Rftn1|Spn|Runx3|Lcp2|Gpam|Agt|Notch2|Hmgb1|Dennd1b|Zcchc11|Ccr7|Rasgrp1|Sirt1|Maf|Itk|Heg1|Rab1|Nfat5|Foxp1|Ash1l
GO Process	GO.0045667	regulation of osteoblast differentiation	0.031	102	37	Ctnnb1|Clic1|Ddx5|Sema4d|Ptch1|Twsg1|Tnf|Notch1|Jag1|Rassf2|Sfrp2|Ski|Areg|Bmpr1a|Tob1|Fgf2|Fndc3b|Suco|Hand2|Tmem64|Igf1|Nog|Gja1|Cebpb|Smad1|Apc|Gnas|Bmpr2|Hdac4|Sox2|Nbr1|Zhx3|Smad5|Runx2|Trp63|Mef2c|Il6st
GO Function	GO.0044389	ubiquitin-like protein ligase binding	0.0312	293	87	Tollip|Traf6|Trim28|Usp19|Tgfbr1|Hspa8|Cul4a|Brca1|Egfr|Mdm2|Asb3|Ube2b|Trib2|Smc6|Rffl|Per1|Hif1a|Ankra2|Rb1|Laptm4b|Fzd6|Myc|Gsk3b|Hsp90ab1|Rela|Pa2g4|Hgs|Smad7|Hspd1|Blzf1|Atf6|Ubox5|Rnf20|Tnfrsf1b|Ski|Cul5|Cct2|Stub1|Aicda|Egr2|Bag4|Polr2a|Cxcr4|Ikbke|Foxo1|Yod1|Prkar1a|Pik3r1|Chek2|Stat1|Trib1|Cebpb|Actg1|Prdx6|Ccnb1|Zfp746|Herc2|Pcbp2|Apc|Cacul1|Rraga|Hsp90aa1|Fam178a|Arrb1|Ccdc50|Hspa5|Jak…
GO Process	GO.1904029	regulation of cyclin-dependent protein kinase activity	0.0313	59	25	Ccnd2|Kat2b|Akt1|Cdkn1b|Pten|Egfr|Lats2|Rgcc|Hsp90ab1|Pim1|Hhex|Ccnt2|Stil|Ccnl2|Plk1|Pkd1|Camk2n1|Ccnb1|Apc|Casp3|Cdkn2c|Actb|Ccnk|Psrc1|Lats1
GO Process	GO.0050680	negative regulation of epithelial cell proliferation	0.0319	106	38	Pparg|Ppard|Tgfb1|Cdkn1b|Tgfbr1|Cav1|Pten|Suz12|Cdc73|Lims1|Ptch1|Rgcc|Rb1|Vdr|Tnf|Sfrp2|Aimp1|Tgfbr3|Flt1|Lrp6|Brca2|Klf9|Runx3|Nfib|Gja1|Wnt5a|Stat1|Nf1|Apc|Krit1|Dab2|Ceacam1|Sox2|Med1|Atf2|Fgfr2|Pdcd10|Mef2c
GO Process	GO.0002573	myeloid leukocyte differentiation	0.0322	84	32	Pparg|Spi1|Tgfb1|Traf6|Mapk14|App|Ctnnb1|Psen2|Myh9|Pafah1b1|Irf4|Tfrc|Tnf|Hhex|Lef1|Ireb2|Cited2|Tnfsf9|Rbpj|Dhrs7b|Tgfbr2|Junb|Notch2|Sh3pxd2a|Relb|Ccr7|Sp3|Sirt1|Jun|Med1|Mef2c|Foxp1
GO Process	GO.0051291	protein heterooligomerization	0.0326	110	39	Jup|Braf|Igf1r|Ctnnb1|Birc3|Ywhab|Ikzf1|Lims1|Pcbd1|Rad50|Rrm2|Cldn1|Cdh2|Gnaq|Prkaa2|Ski|Col1a2|Tnfrsf1a|Rrm1|Ikzf5|S100a10|Nupl1|Vhl|Gna11|Bag4|Ctnna1|Grin2b|Cpsf6|Uqcrh|Hist1h4j|Tmcc1|Mat2a|Insr|Chmp3|Sept7|Skil|Ikzf4|Ripk1|Hist4h4
GO Process	GO.0043523	regulation of neuron apoptotic process	0.0327	196	61	Fasl|Ccl3|Braf|Sod2|Ctnnb1|Rhoa|Cpeb4|Btg2|Hif1a|Gsk3b|Map3k12|Hsp90ab1|Tnf|Pmaip1|Nrp1|Hspd1|Nr4a2|Pik3ca|Casp6|Casp2|Kras|Tnfrsf1a|Bax|Mecp2|Mt1|Aars|Hdac3|Kdm2b|Aifm1|Egln3|Lrp1|Mcl1|Foxo3|Cdc42|Bdnf|Jak2|Agt|Rock1|Cebpb|Stambp|Nf1|Hsph1|Egln2|Adnp|Srpk2|Casp3|Nr3c1|Hdac4|Arrb1|Adora2a|Sirt1|Jun|Fbxw7|Akt1s1|Oxr1|Bcl2l11|Atf2|Bcl2|Kdr|Trp63|Mef2c
GO Process	GO.0034103	regulation of tissue remodeling	0.0332	63	26	Egfr|Flt4|Rock2|Itgb3|Vdr|Tfrc|Hrg|Il6|Itgav|B4galt1|Lrp6|Bax|Csk|Inpp4b|Suco|Hand2|Ppp3ca|Tmem64|Prkca|Gja1|Agt|Rock1|Nf1|Ppargc1b|Ceacam1|Inpp5d
GO Process	GO.0002643	regulation of tolerance induction	0.0337	13	10	Cd274|Runx1|Il2ra|Tgfbr2|Hmgb1|Cd86|Ccr7|March7|Itch|Cblb
GO Process	GO.1903311	regulation of mRNA metabolic process	0.0355	181	57	Pabpc1|Khsrp|Hnrnpa0|Hspa8|Cdc73|Btg2|Ddx5|Zfp36l1|Rnf219|Ahcyl1|Rnf20|Ncbp1|Pum1|Myd88|Tob1|Dhx9|Ythdc1|Hnrnpk|Zc3h12d|Pak4|Ago2|Dicer1|Bag4|Hnrnpu|Ddx17|Fam46c|Zfp36|Tnrc6b|Cpsf6|Srsf7|Prdx6|Ccnb1|Tardbp|Rnasel|Srpk2|Mbnl2|Tnrc6a|Qk1|Cnot1|Mbnl1|Mtor|Ptbp3|Tnrc6c|Virma|Ythdf3|Papola|Son|Hnrnpa2b1|Dyrk1a|Srsf6|Cnot6l|Tra2b|Rc3h1|Rbm7|Pum2|Hnrnpl|Larp1
GO Component	GO.0000775	chromosome, centromeric region	0.0362	153	51	Kat2b|Dnmt1|Lrwd1|Cdt1|Dynll1|Ppp2cb|Psen2|Ikzf1|Ndel1|Dnmt3a|Pafah1b1|Esco2|Rad21|Mtbp|Crebbp|Nde1|Kdm4b|Seh1l|Dctn4|Smc3|Sept2|Ahctf1|Suv39h2|Rassf2|Sec13|Plk1|Mki67|Tnks|Dicer1|Hnrnpu|Snai1|Mis18bp1|Zfp207|Hjurp|Fbxo28|Bod1|Ppp1r12a|Cebpb|Ccnb1|Ncapd3|Cenph|Apc|Xpo1|Kdm4a|Kansl1|Ckap5|Pbrm1|Suv420h1|Sept7|Cbx5|Csnk1a1
GO Process	GO.0042060	wound healing	0.0368	230	69	Ifrd1|Ppard|Tgfb1|Shh|Aqp1|Mapk14|Cav1|Rhoa|Hnf4a|Egfr|Gna13|Itgb3|Hif1a|C9|Fzd6|Itga5|Cxadr|Hrg|Pros1|C3|Hbegf|Smad4|Il6|Notch1|Il1a|Pik3ca|B4galt1|Mtpn|Ets1|Fntb|Fgf2|Rap2b|Serpine1|Adrb1|Dicer1|Bcl9|Pdia6|Fn1|Igf1|Ajuba|Nog|Adrb2|Tgfbr2|Gja1|Mia3|Wnt5a|Fgf7|Nf1|Ccnb1|Arhgap35|Notch2|Gnas|F5|Casp3|Map3k5|Ceacam1|Mtor|Plek|Pik3cd|Cd151|Map3k1|Tfpi|Tpm1|Cflar|Ddr1|Macf1|Pdcd10|Dag1|Proc
GO Process	GO.0006338	chromatin remodeling	0.0374	89	33	Kat2b|Ctnnb1|Myb|Smarcd2|Myc|Chd1|Suv39h2|Actl6a|Nasp|Smarcad1|Morf4l2|Smarca4|Baz1a|Zbtb1|Bahd1|Smarca5|Psme4|Hjurp|Chd7|Spty2d1|Kdm6a|Hmga2|Mysm1|Kdm6b|Nr3c1|Hdac4|Smarcc2|Rere|Pbrm1|Trp63|Satb1|Anp32e|Baz2a
GO Process	GO.0044248	cellular catabolic process	0.0388	1065	258	Snd1|Npepps|Pabpc1|Tollip|Ccdc47|Rmnd5a|Ppard|Tgfb1|Ranbp2|Ogdh|Crot|Gcdh|Gstm1|Etfb|Ulk2|Ctsb|Gcat|Usp19|Abhd16a|Khsrp|Ppp2cb|Dnajb9|Lpl|Hspa8|Cul4a|Kctd5|Psmd3|Vmp1|Nos2|Arg1|Mdm2|Ube2b|Rffl|Psmc5|Ddx5|Sel1l|Psma6|Zfp36l1|Bap1|Dcp1a|Fbxl3|Eif3e|Atg3|Ehhadh|Ache|Cd2ap|Etf1|Npc1|Dcp2|Ddb1|Gldc|Rab1b|Cpt1a|Rb1cc1|Gsta3|Pnkd|Atg16l1|Ubxn4|Psmb7|Chac1|Exosc8|Tdo2|Rnf115|Uox|Trp53inp1|Decr1|Rnf20|Ncb…
GO Process	GO.1903018	regulation of glycoprotein metabolic process	0.0398	34	17	Ctnnb1|Aatf|Hbegf|Rab1b|Mgea5|Ptx3|Tmem59|Acer2|Bace2|Igf1|Ep300|Insr|Ccr7|Tcf7l2|Bcl2|Rab1|Soat1
GO Process	GO.1903426	regulation of reactive oxygen species biosynthetic process	0.0399	75	29	Itgb2|Akt1|Sod2|Cav1|Khsrp|Rhoa|Dynll1|Hsp90ab1|Tnf|Il6|Hspd1|Ptx3|Tlr4|Foxo3|Igf1|Ifng|Jak2|Agt|mt-Co2|Insr|Hsp90aa1|Hdac4|Mtor|Sirt1|Klf4|Cflar|Stat3|Hbp1|Dnm2
GO Process	GO.0034968	histone lysine methylation	0.0405	54	23	Setdb1|Suz12|Wdr82|Kmt2d|Suv39h2|Rtf1|Setd7|Kmt2c|Whsc1|Tet3|Kmt2e|Tet2|Nsd1|Ehmt1|Kmt2b|Arid4b|Suv420h1|Kmt2a|Whsc1l1|Setd2|Kdm3a|Baz2a|Ash1l
GO Process	GO.0060045	positive regulation of cardiac muscle cell proliferation	0.0411	22	13	Mapk14|Cdk1|Pim1|Notch1|Tgfbr3|Bmpr1a|Fgf2|Rbpj|Gata6|Zfpm2|Ccnb1|Fgfr2|Mef2c
GO Process	GO.0031334	positive regulation of protein complex assembly	0.0412	187	58	Actr2|Hip1r|Tgfb1|Cdkn1b|Cdt1|Ctnnb1|Cav1|Rhoa|Ikzf1|Psmc5|Gsk3b|Tnf|Fosl1|Nckap1|Mapre1|Gbp5|Psmc2|Pan3|Wasl|Bax|Mecp2|Atr|Stub1|Pde4dip|Bclaf1|Bag4|Tlr4|Fnip1|Rictor|Ajuba|Ifng|Iqgap2|Map1b|Jmy|Fam179b|Apc|Hsp90aa1|Fam178a|Cnot1|Epn1|Mapt|Mtor|Arpc3|Psrc1|Plek|Jun|Myo1c|Map3k1|Bcl2l11|Met|Ahr|Nck1|Cnot6l|Cnot6|Sh3glb1|Hspa1b|Creb1|Terf1
GO Process	GO.0033144	negative regulation of intracellular steroid hormone receptor signaling pathway	0.0412	28	15	Rhoa|Strn3|Brca1|Per1|Lbh|Smarca4|Arntl|Igf1|Hmga2|Dab2|Cry2|Cnot1|Sirt1|Trp63|Foxp1
GO Process	GO.0010770	positive regulation of cell morphogenesis involved in differentiation	0.0432	136	45	Actr2|Braf|Crkl|Limk1|Crk|Ndel1|Lims1|Itgb3|Pafah1b1|Sema4d|Gsk3b|Ache|Nrp1|Caprin1|Ist1|S100a10|Sema7a|Picalm|Plxnb2|Fn1|Cdc42|Bdnf|Ep300|Map1b|Zeb2|Cxcl12|Dab2|Golga4|Dcx|Bmpr2|Adnp|Mapt|Ptprd|Rtn4|Rreb1|Kalrn|Met|Skil|Sgk1|Numb|Reln|Eif4g2|Tiam1|Sh3glb1|Dnm2
GO Process	GO.0090276	regulation of peptide hormone secretion	0.0441	152	49	Pparg|Ppard|Dynll1|Hnf4a|Nos2|Egfr|Hif1a|Kif5b|Tnf|Gabbr1|Cpt1a|Mgea5|Serp1|Aimp1|Atg7|Pde3b|Rab8b|Sidt2|Slc16a1|Arntl|Midn|Ensa|Ppp3ca|Chd7|Pfkm|Abat|Ifng|Jak2|Gja1|Slc8b1|Per2|Lif|Hmga2|Rest|Glul|Arrb1|Sox4|Sirt1|Selt|Gpr68|Oxct1|Tcf7l2|Kalrn|Sri|Ucp2|Ppp3cb|Tiam1|Map4k4|Pfkfb2
GO Function	GO.0019903	protein phosphatase binding	0.0452	126	44	Pparg|Jup|Akt1|Cdkn1b|Mapk14|Ctnnb1|Strn3|Akap1|Egfr|Flt4|Cpd|Cdh2|Shoc2|Mastl|Eif4ebp1|Csk|Ppp2r4|Ensa|Foxo1|Bod1|Pik3r1|Mtmr9|Adrb2|Stat1|Ghr|Anapc5|Ppp1r3c|Ppp2r2a|Insr|Stat6|Cdc27|Hsp90aa1|Map3k5|Ceacam1|Mapt|Phactr4|Jak1|Vcan|Bcl2|Met|Rps6kb1|Stat3|Ppp3cb|Kcnn4
GO Function	GO.0035326	enhancer binding	0.0458	82	32	Sp1|Spi1|Ikzf1|Yy1|Rela|Bach1|Nr5a2|Gzf1|Lef1|Zbtb7b|Nfkb1|Sfpq|Sall1|Zfp704|Gata6|Meox2|Arntl|Tiparp|Npas2|Per2|Relb|Nfe2l2|Sirt1|Jun|Bach2|Atf2|Zfp281|Kmt2a|Ahr|Arid3b|Mef2c|Creb1
GO Process	GO.0045931	positive regulation of mitotic cell cycle	0.0461	129	43	Ccnd2|Rdx|Tgfb1|Ranbp2|Dusp3|App|Igf1r|Cdt1|Cul4a|Cdk1|Mdm2|Pafah1b1|Rgcc|Rb1|Mtbp|Crebbp|Hes1|Tnf|Lmnb1|Cd28|Il1a|Sh2b1|Mecp2|Eif4ebp1|Phip|Brca2|Pkn2|Hnrnpu|Igf1|Prkca|Nusap1|Ccnb1|Hmgb1|Insr|Vps4b|Kmt2e|Fam178a|Igf2|Stat5b|Met|Brd4|Rps6kb1|Terf1

## Sheet: IPA-Colon
Terms	Categories	Range of B-H p-values	Molecules
Cancer	Diseases and Disorders	3,25E-89-1,99E-19	A1CF,AADAC,AARS1,ABAT,ABCA2,ABCB10,ABCB9,ABCC3,ABCD2,ABHD11,ABHD12,ABHD16A,ABHD2,ABL2,ABLIM1,ACAP2,ACAT1,ACBD3,ACBD5,ACER2,ACHE,ACLY,ACO2,ACOX1,ACSL1,ACSL3,ACSL4,ACTB,ACTG1,ACTL6A,ACTR2,ACVR1B,ADAM10,ADAM9,ADAMTS1,ADCK5,ADCY7,ADCY9,ADIPOR1,ADNP,ADORA2A,ADRB1,ADRB2,ADRB3,AEBP2,AFF1,AFF4,AGFG1,AGGF1,AGO1,AGO2,AGT,AHCTF1,AHCYL1,AHNAK,AHR,AIFM1,AJUBA,AK1,AKAP1,AKIRIN1,AKIRIN2,AKNA,AKT1,AKT1S1,ALCAM,A…
Organismal Injury and Abnormalities	Diseases and Disorders	3,25E-89-1,99E-19	A1CF,AADAC,AARS1,AATF,ABAT,ABCA2,ABCB10,ABCB9,ABCC3,ABCD2,ABHD11,ABHD12,ABHD16A,ABHD2,ABL2,ABLIM1,ACAP2,ACAT1,ACBD3,ACBD5,ACER2,ACHE,ACLY,ACO2,ACOX1,ACSL1,ACSL3,ACSL4,ACTB,ACTG1,ACTL6A,ACTR2,ACVR1B,ADAM10,ADAM9,ADAMTS1,ADCK5,ADCY7,ADCY9,ADIPOR1,ADNP,ADORA2A,ADRB1,ADRB2,ADRB3,AEBP2,AFF1,AFF4,AGFG1,AGGF1,AGO1,AGO2,AGT,AHCTF1,AHCYL1,AHNAK,AHR,AIFM1,AJUBA,AK1,AKAP1,AKIRIN1,AKIRIN2,AKNA,AKT1,AKT1S1,AL…
Endocrine System Disorders	Diseases and Disorders	5,12E-87-1,88E-20	A1CF,AADAC,AARS1,ABAT,ABCA2,ABCB10,ABCB9,ABCC3,ABCD2,ABHD11,ABHD12,ABHD16A,ABHD2,ABL2,ABLIM1,ACAP2,ACAT1,ACBD3,ACBD5,ACER2,ACHE,ACLY,ACO2,ACOX1,ACSL1,ACSL3,ACSL4,ACTG1,ACTR2,ACVR1B,ADAM10,ADAM9,ADAMTS1,ADCK5,ADCY7,ADCY9,ADIPOR1,ADNP,ADORA2A,ADRB1,ADRB2,ADRB3,AEBP2,AFF1,AFF4,AGFG1,AGGF1,AGT,AHCTF1,AHCYL1,AHNAK,AHR,AIFM1,AKAP1,AKIRIN1,AKIRIN2,AKNA,AKT1,AKT1S1,ALCAM,ALG11,AMOT,AMOTL2,ANAPC5,ANG,ANK3…
Gastrointestinal Disease	Diseases and Disorders	2,53E-81-1,05E-19	A1CF,AADAC,AARS1,ABAT,ABCA2,ABCB10,ABCB9,ABCC3,ABCD2,ABHD11,ABHD16A,ABHD2,ABL2,ABLIM1,ACAP2,ACAT1,ACBD3,ACBD5,ACHE,ACLY,ACO2,ACOX1,ACSL1,ACSL4,ACTB,ACTG1,ACTR2,ACVR1B,ADAM10,ADAM9,ADAMTS1,ADCK5,ADCY7,ADCY9,ADIPOR1,ADNP,ADORA2A,ADRB1,ADRB2,ADRB3,AFF1,AFF4,AGFG1,AGGF1,AGO2,AGT,AHCTF1,AHCYL1,AHNAK,AHR,AIFM1,AJUBA,AKAP1,AKNA,AKT1,AKT1S1,ALCAM,ALKBH4,AMOT,AMOTL2,ANAPC5,ANG,ANK3,ANKMY2,ANKRA2,ANKRD11,A…
Reproductive System Disease	Diseases and Disorders	4,24E-55-1,88E-20	A1CF,AARS1,ABAT,ABCA2,ABCB9,ABCC3,ABHD2,ABL2,ABLIM1,ACBD3,ACHE,ACLY,ACOX1,ACSL1,ACSL3,ACSL4,ACTG1,ACTR2,ACVR1B,ADAM10,ADAM9,ADAMTS1,ADCK5,ADCY7,ADCY9,ADNP,ADORA2A,ADRB1,ADRB2,ADRB3,AFF1,AGGF1,AGO2,AGT,AHCTF1,AHCYL1,AHNAK,AHR,AIFM1,AJUBA,AK1,AKAP1,AKNA,AKT1,ALCAM,ALG11,AMOT,AMOTL2,ANAPC5,ANG,ANK3,ANKRD11,ANKRD44,ANKRD52,ANKS4B,ANLN,ANPEP,ANTXR1,ANXA11,AP1B1,AP3D1,AP4B1,APC,APOB,AQP1,AQR,ARAP2,AREG…
Hepatic System Disease	Diseases and Disorders	2,16E-52-1,05E-19	A1CF,AADAC,ABAT,ABCA2,ABCB10,ABCC3,ABCD2,ABHD16A,ABL2,ABLIM1,ACBD3,ACLY,ACO2,ACOX1,ACSL1,ACTB,ACTG1,ACTR2,ACVR1B,ADAM10,ADAM9,ADAMTS1,ADCK5,ADIPOR1,ADNP,ADORA2A,ADRB1,ADRB2,ADRB3,AFF1,AFF4,AGFG1,AGGF1,AGO2,AGT,AHCTF1,AHNAK,AHR,AIFM1,AKAP1,AKNA,AKT1,ALCAM,AMOT,ANAPC5,ANG,ANK3,ANKMY2,ANKRA2,ANKRD11,ANKRD44,ANLN,ANPEP,ANXA7,AP1B1,AP3D1,APC,APOB,AQP1,AQR,ARAP2,AREG,AREL1,ARG1,ARHGAP10,ARHGAP12,ARHGAP…
Infectious Diseases	Diseases and Disorders	1,2E-49-2,67E-22	ABCD2,ACSL1,ACTB,ACTR2,ADAM10,ADORA2A,ADRB1,ADRB2,ADRB3,AEBP2,AGFG1,AGO1,AGO2,AGO3,AHCTF1,AHCYL1,AHR,AKT1,ALG14,ANPEP,AP1B1,AP3D1,AP3M1,APAF1,APOB,AQR,AREG,ARHGAP32,ARHGEF12,ARL4C,ARNTL,ARRB1,ARRDC3,ASF1A,ATG12,ATG7,ATP1B3,ATP5F1B,ATP6V0D1,ATP6V1A,ATR,BCL2,BCL2L11,BCL3,BCL9,BCLAF1,BIRC3,BMP2K,BRCA1,BSG,BTG2,C3,CANT1,CASP3,CAV1,CBLB,CCL3L3,CCNA2,CCNK,CCR5,CCR7,CCT2,CD164,CD274,CD28,CD47,CD86,CDC40…
Hematological Disease	Diseases and Disorders	2,38E-48-1,2E-19	A1CF,AARS1,ABAT,ABCC3,ABHD2,ABL2,ACBD5,ACER2,ACHE,ACSL4,ACTB,ACTG1,ACTL6A,ADAM10,ADAM9,ADCY7,ADORA2A,ADRB1,ADRB2,ADRB3,AGO2,AGT,AHNAK,AHR,AIFM1,AK1,AKIRIN2,AKT1,AKT1S1,AMOT,ANK3,ANKRD11,ANPEP,ANTXR1,ANXA11,ANXA7,AP3M1,AP4B1,APAF1,APC,APOB,ARHGAP35,ARHGEF10,ARID2,ARID3A,ARID4A,ARID4B,ARID5B,ARIH1,ARL6IP5,ARNTL,ASCC3,ASH1L,ASXL1,ATF2,ATF6,ATF7,ATF7IP,ATG7,ATP11A,ATP1B1,ATP6V1A,ATR,ATXN1,AZIN1,B4GAL…
Immunological Disease	Diseases and Disorders	2,38E-48-1,2E-19	A1CF,AARS1,ABAT,ABCB10,ABCC3,ABHD16A,ABHD2,ABL2,ACAT1,ACBD5,ACER2,ACHE,ACLY,ACSL1,ACSL3,ACSL4,ACTB,ACTG1,ACTL6A,ADAM10,ADAM9,ADCY7,ADIPOR1,ADORA2A,ADRB1,ADRB2,ADRB3,AFF1,AGFG1,AGGF1,AGT,AHNAK,AHR,AIFM1,AKIRIN2,AKT1,AKT1S1,AMOT,ANAPC5,ANG,ANK3,ANKRD11,ANPEP,ANTXR1,ANXA11,ANXA7,AP3M1,AP4B1,APAF1,APC,APLP2,APOB,ARAP2,AREG,ARG1,ARHGAP32,ARHGAP35,ARHGEF10,ARID2,ARID3A,ARID4A,ARID4B,ARID5B,ARIH1,ARL4C,…
Cardiovascular Disease	Diseases and Disorders	2,28E-40-7,95E-20	ABL2,ACHE,ACSL1,ACTL6A,ADAM10,ADAM9,ADORA2A,ADRB1,ADRB2,ADRB3,AGO2,AGT,AHR,AIFM1,AK1,AKAP1,AKT1,AMOT,APC,APOB,ARHGEF11,ARHGEF12,ARID3A,ARID3B,ARID4A,ARID4B,ASXL1,ATF2,ATF6,ATF7,ATG7,ATP1B1,ATP2A2,ATXN1,BACH1,BCL2,BCL6,BHLHE40,BIRC3,BIRC6,BMPR2,BRAF,BRCA1,BRCA2,C1GALT1,C3,CALCRL,CAMK2D,CASP3,CAV1,CCND2,CCNE1,CCNE2,CCNF,CCR5,CCR7,CD151,CD28,CD2AP,CD47,Cdc42,CDH2,CDK2,CDKN1B,CFH,CFLAR,CITED2,COL18A1…
Developmental Disorder	Diseases and Disorders	2,22E-39-4,42E-21	ABL2,ACACA,ACOX1,ACVR1B,ADAM10,ADNP,AFF1,AFF4,AGGF1,AGO2,AGT,AHCTF1,AHR,AKT1,AMOT,ANTXR1,APLP2,AQP1,AREG,ARHGAP35,ARHGEF11,ARHGEF12,ARID3A,ARID3B,ARID4A,ARID4B,ARID5B,ARNTL,ARRB1,ASXL1,ATF2,ATF6,ATF7,ATP2A2,ATR,B4GALT1,BACE1,BACH2,BAG4,BAP1,BCL11B,BCL2,BCL2L11,BCL3,BCL6,BCLAF1,BIRC6,BMPR1A,BMPR2,BRAF,BRCA1,BRCA2,BTBD7,C3,CALCRL,CANT1,CASP3,CBX2,CCND2,CCNE1,CCNE2,CCNF,CD2AP,CD47,Cdc42,CDH11,CDH2,C…
Renal and Urological Disease	Diseases and Disorders	8,35E-36-8,88E-20	AATF,ABCA2,ABHD11,ACAT1,ACTB,ACVR1B,ADAM10,ADCK5,ADORA2A,ADRB3,AEBP2,AGT,AHNAK,AHR,AJUBA,AKT1,ANKMY2,ANKRD11,ANKRD44,ANLN,ANPEP,AP3D1,AP3S1,APAF1,APC,APOB,AQP1,ARAP2,AREG,ARHGAP35,ARHGEF10,ARID2,ARID4B,ARID5B,ASH1L,ASXL1,ATAD2,ATAD5,ATF6,ATF7,ATG7,ATP13A3,ATP1B1,ATP2B1,ATP9B,ATR,ATXN1,ATXN2L,BACH2,BAG4,BAP1,BCKDHA,BCL2,BCL2L11,BCL6,BCL9,BCLAF1,BHLHE40,BIRC3,BIRC6,BLZF1,BMP2K,BRAF,BRCA1,BRCA2,BRWD…
Tumor Morphology	Diseases and Disorders	5,23E-31-1,67E-19	ACLY,ADAM10,AGT,AIFM1,AKT1,AKT1S1,ANPEP,APAF1,APC,AQR,AREG,ARRDC3,ATF2,ATF7,ATG7,ATR,B4GALNT1,B4GALT5,BCL2,BCL2L11,BIRC3,BMPR2,BRAF,BRCA1,BRD2,BSG,BTG2,C8orf44-SGK3/SGK3,CASP3,CASP6,CAV1,CCNE1,CD151,CD274,CD28,CD47,Cdc42,CDH11,CDK1,CDK2,CDKN1B,CEACAM1,CFLAR,COL18A1,COPG1,CREM,CRNKL1,CTLA4,CTNNB1,CTSB,CTSS,CXCL12,CXCR4,DHCR7,DICER1,DOCK4,DPP4,DUSP1,E2F2,EDNRA,EGFR,EGLN3,EIF3B,EIF3C,EIF3E,EIF4EBP1,…
Inflammatory Response	Diseases and Disorders	9,68E-26-1,22E-19	ABAT,ABCB10,ACHE,ACLY,ACO2,ACOX1,ACSL1,ACTB,ACTL6A,ADAM10,ADAM9,ADAMTS1,ADIPOR1,ADORA2A,ADRB1,ADRB2,ADRB3,AGO2,AGT,AHNAK,AHR,AKT1,ALCAM,ANG,ANXA7,APAF1,APC,APLP2,APOB,AQP1,ARAP2,AREG,ARG1,ARHGAP10,ARIH1,ARRB1,ATG16L1,ATG7,ATP1B1,ATP2B1,ATXN1,B4GALT1,BACH2,BCL11B,BCL2,BCL2L11,BCL3,BCL6,BHLHE40,BIRC3,BRD2,BSG,BTLA,C17orf75,C3,C6,C9orf152,CALCRL,CAMK2D,CASP3,CAV1,CBLB,CCL3L3,CCNA2,CCNB1,CCR5,CCR7,CD…
Neurological Disease	Diseases and Disorders	4,95E-24-1,11E-19	ABAT,ABCA2,ABCB10,ABCC3,ABCD2,ABHD12,ABL2,ACAT1,ACHE,ACTB,ADAM10,ADAM9,ADCK5,ADCY7,ADCY9,ADNP,ADORA2A,ADRB1,ADRB2,ADRB3,AFF1,AGT,AHCYL1,AIFM1,AJUBA,AK1,AKNA,AKT1,ALCAM,ALG14,ANK3,ANKRD11,ANLN,ANXA7,APAF1,APC,APLP2,APOB,AQP1,AREG,ARHGAP32,ARHGAP35,ARID2,ARID5B,ARL4C,ARL6IP5,ARNTL,ARRB1,ASXL1,ATF2,ATG7,ATP1B1,ATP2A2,ATP2B1,ATP6V1A,ATR,ATXN1,ATXN10,ATXN1L,B3GNT2,B4GALNT1,B4GALT1,B4GALT5,BACE1,BAP1,B…
Connective Tissue Disorders	Diseases and Disorders	3,46E-22-1,22E-19	ABCB10,ACAT1,ACHE,ACLY,ACSL1,ACSL3,ACSL4,ACTL6A,ADAM10,ADAM9,ADAMTS1,ADIPOR1,ADORA2A,ADRB1,ADRB2,ADRB3,AGFG1,AHR,AKT1,ANG,APAF1,APLP2,ARAP2,AREG,ARG1,ARHGAP32,ARID5B,ARIH1,ARRB1,ATP1B1,ATP2B1,ATXN1,BCL2,BCL2L11,BCL3,BCL6,BRD2,C17orf75,C3,C6,C9orf152,CALCRL,CAMK2D,CASP3,CASP6,CCL3L3,CCNB1,CCR5,CCR7,CD274,CD28,CD86,CDH11,CDK2,CDKN1B,CEACAM1,CEBPB,CELF2,CERS6,CFH,CFLAR,CHEK2,COL1A2,COL4A2,COMMD3-BMI…
Inflammatory Disease	Diseases and Disorders	3,46E-22-1,22E-19	ABCB10,ACAT1,ACHE,ACLY,ACSL1,ACSL3,ACSL4,ACTL6A,ADAM10,ADAM9,ADAMTS1,ADIPOR1,ADORA2A,ADRB1,ADRB2,ADRB3,AGFG1,AGT,AHR,AKT1,ANG,APAF1,APC,APLP2,ARAP2,AREG,ARG1,ARHGAP32,ARID5B,ARIH1,ARRB1,ATG16L1,ATP1B1,ATP2B1,ATXN1,BCL11B,BCL2,BCL2L11,BCL3,BCL6,BIRC3,BRAF,BRD2,BRWD1,BSG,C17orf75,C3,C6,C9orf152,CALCRL,CAMK2D,CASP3,CASP6,CCL3L3,CCNB1,CCR5,CCR7,CD274,CD28,CD86,CDH11,CDK2,CDKN1B,CEACAM1,CEBPB,CELF2,CE…
Skeletal and Muscular Disorders	Diseases and Disorders	3,46E-22-1,22E-19	ABCB10,ACAT1,ACHE,ACLY,ACSL1,ACSL3,ACSL4,ACTB,ACTL6A,ADAM10,ADAM9,ADAMTS1,ADCY7,ADIPOR1,ADORA2A,ADRB1,ADRB2,ADRB3,AGFG1,AGT,AHCYL1,AHR,AIFM1,AK1,AKAP1,AKT1,ALCAM,ALG14,ANG,ANKRD11,APAF1,APC,APLP2,AQP1,ARAP2,AREG,ARG1,ARHGAP32,ARID5B,ARIH1,ARL6IP5,ARRB1,ATF6,ATG16L1,ATP1B1,ATP2A2,ATP2B1,ATP6V1A,ATXN1,B3GNT2,B4GALNT1,B4GALT5,BACH1,BCL11B,BCL2,BCL2L11,BCL3,BCL6,BHLHE40,BIRC3,BRAF,BRCA2,BRD2,BSG,C17o…
Respiratory Disease	Diseases and Disorders	1,2E-20-1,2E-20	ABCB10,ABCC3,ABL2,ACOX1,ACVR1B,ADAM9,ADAMTS1,ADIPOR1,ADORA2A,AGO1,AGO2,AHCTF1,AHNAK,AHR,AIFM1,AJUBA,AKT1,ALCAM,ANAPC5,ANPEP,AP3S1,APC,APLP2,APOB,AQR,ARAP2,AREG,ARHGAP35,ARHGEF12,ARID2,ARID4B,ARID5B,ARL4C,ARL6IP1,ARRB1,ASH1L,ASXL1,ATAD2,ATAD5,ATF7IP,ATP1B1,ATP2B1,ATP5F1B,ATR,AVL9,BACE2,BAP1,BAZ1A,BCKDHA,BCL2,BCL2L11,BCL6,BCLAF1,BRAF,BRCA1,BRCA2,CAMSAP1,CAPRIN1,CASP3,CAV1,CBX2,CCNA2,CCNB1,CCNB2,CCN…
Cell Death and Survival	Molecular and Cellular Functions	6,63E-86-1,67E-19	AARS1,AATF,ABCC3,ABL2,ACACA,ACAT1,ACER2,ACHE,ACLY,ACO2,ACSL1,ACSL4,ACTB,ACTL6A,ACVR1B,ADAM10,ADAMTS1,ADIPOR1,ADNP,ADORA2A,ADRB1,ADRB2,AGGF1,AGO1,AGO2,AGO3,AGT,AHCTF1,AHR,AIFM1,AK1,AKAP1,AKIRIN2,AKT1,AKT1S1,ALCAM,AMOT,ANG,ANLN,ANPEP,ANTXR1,ANXA11,ANXA7,APAF1,APC,APOB,AQP1,AQR,AREG,AREL1,ARG1,ARHGAP10,ARHGAP35,ARHGEF11,ARHGEF12,ARHGEF3,ARID3B,ARID5B,ARL6IP1,ARL6IP5,ARRB1,AS3MT,ASCC3,ASF1A,ATAD2,ATA…
Gene Expression	Molecular and Cellular Functions	1,26E-77-2,9E-24	AATF,ABCA2,ABCD2,ABLIM1,ACTR2,ACVR1B,ADIPOR1,ADNP,ADORA2A,ADRB1,ADRB2,AEBP2,AFF1,AFF4,AGO1,AGO2,AGO3,AGT,AHCTF1,AHR,AJUBA,AKIRIN2,AKNA,AKT1,ANG,ANK3,ANKRD49,ANXA7,APC,APOB,ARHGAP35,ARHGEF11,ARHGEF12,ARID2,ARID3A,ARID3B,ARID4A,ARID4B,ARID5B,ARNTL,ARRB1,ASH1L,ASXL1,ATAD2,ATF2,ATF6,ATF7,ATF7IP,ATP1B1,ATXN1,ATXN1L,ATXN7L3B,BACH1,BACH2,BAP1,BAZ2A,BCL11B,BCL2,BCL3,BCL6,BCL9,BCLAF1,BHLHE40,Bhlhe41,BMPR1…
Cellular Development	Molecular and Cellular Functions	2,78E-68-9,49E-20	AATF,ABCB10,ABL2,ABLIM1,ACACA,ACAP2,ACAT1,ACHE,ACLY,ACSL4,ACTB,ACTL6A,ACTR2,ADAM10,ADAM9,ADAMTS1,ADCY7,ADIPOR1,ADNP,ADORA2A,ADRB1,ADRB2,ADRB3,AFF1,AGO1,AGO2,AGO3,AGT,AHNAK,AHR,AIFM1,AJUBA,AKIRIN1,AKIRIN2,AKT1,AKT1S1,ALCAM,AMOT,ANG,ANK3,Anp32a,ANPEP,ANTXR1,ANXA7,AP3D1,APAF1,APC,APOB,AQP1,AREG,ARG1,ARHGAP32,ARHGEF11,ARHGEF12,ARHGEF3,ARID3A,ARID4A,ARID4B,ARID5B,ARIH1,ARL2BP,ARL4C,ARL5A,ARNTL,ARRB1,A…
Cellular Growth and Proliferation	Molecular and Cellular Functions	2,78E-68-9,8E-20	AATF,ABCB10,ABCC3,ABL2,ABLIM1,ACACA,ACAP2,ACAT1,ACHE,ACLY,ACSL4,ACTB,ACTL6A,ACTR2,ADAM10,ADAM9,ADAMTS1,ADCY7,ADIPOR1,ADNP,ADORA2A,ADRB2,ADRB3,AFF1,AGO1,AGO2,AGO3,AGT,AHNAK,AHR,AIFM1,AJUBA,AKIRIN2,AKT1,AKT1S1,ALCAM,AMOT,ANG,ANK3,Anp32a,ANPEP,ANTXR1,ANXA7,AP3D1,APAF1,APC,APOB,AQP1,AREG,ARG1,ARHGAP32,ARHGEF11,ARHGEF12,ARID3A,ARID4A,ARID4B,ARID5B,ARIH1,ARL2BP,ARL4C,ARL5A,ARNTL,ARRB1,ARRDC3,ASCC3,ASXL…
Cell Cycle	Molecular and Cellular Functions	1,47E-58-1,71E-19	AATF,ABCC3,ABCD2,ACLY,ACTB,ACTL6A,ACVR1B,ADIPOR1,ADRB2,AGT,AHNAK,AHR,AJUBA,AK1,AKT1,ANLN,Anp32a,ANXA7,APAF1,APC,AREG,ARG1,ARHGAP10,ARHGAP32,ARID3A,ARNTL,ARRB1,ATF2,ATF7,ATG7,ATR,ATXN1,B4GALT1,BAP1,BAZ1A,BAZ2A,BCL11B,BCL2,BCL2L11,BCL3,BCL6,BHLHE40,BIRC6,BMPR1A,BMPR2,BRAF,BRCA1,BRCA2,Brd4,BTG2,BTLA,C8orf44-SGK3/SGK3,CACUL1,Cald1,Calm1 (includes others),CAMK2A,CAMK2D,CAMK2N1,CASP3,CASP6,CAV1,CBX2,CB…
Cellular Function and Maintenance	Molecular and Cellular Functions	5,45E-54-8,6E-20	AATF,ABCC3,ABL2,ABLIM1,ACACA,ACAP2,ACBD5,ACER2,ACHE,ACLY,ACSL1,ACTB,ACTG1,ACTR2,ADAM10,ADAMTS1,ADCY7,ADIPOR1,ADNP,ADORA2A,ADRB1,ADRB2,AFF1,AGFG1,AGT,AHNAK,AHR,AJUBA,AK1,AKAP1,Akap9,AKIRIN1,AKT1,AMOT,ANG,ANK3,ANPEP,ANTXR1,ANXA7,AP3D1,APAF1,APC,APLP2,AQP1,AREG,ARG1,ARHGAP10,ARHGAP12,ARHGAP32,ARHGAP35,ARHGEF11,ARNTL,ARRB1,ATF2,ATF6,ATG12,ATG16L1,ATG3,ATG7,ATL2,ATL3,ATP1B1,ATP1B3,ATP2A2,ATP2B1,ATP5F1…
Cellular Movement	Molecular and Cellular Functions	1,45E-52-3,28E-20	ABHD2,ABL2,ABLIM1,ACACA,ACAT1,ACO2,ACSL4,ACTB,ACTR2,ADAM10,ADAM9,ADAMTS1,ADIPOR1,ADORA2A,ADRB2,ADRB3,AGGF1,AGO2,AGT,AHNAK,AHR,AJUBA,AKAP1,AKIRIN1,AKT1,AKT1S1,ALCAM,AMOT,ANG,ANK3,ANKRD11,ANPEP,ANTXR1,APAF1,APC,APLP2,APOB,AQP1,AREG,ARG1,ARHGAP35,ARHGEF11,ARHGEF12,ARID2,ARID5B,ARL4C,ARRB1,ARRDC3,ASH1L,ATF2,ATG12,ATG16L1,ATG3,ATG7,ATP1B1,ATP1B3,ATP2A2,ATP5F1B,ATP6V1C1,B4GALT1,B4GALT5,BACH2,BAG4,BCL11…
Protein Synthesis	Molecular and Cellular Functions	5,52E-38-3,48E-29	A1CF,ACHE,ADAM10,ADAM9,ADORA2A,AGO2,AGT,AHR,AKT1,ANAPC5,ANG,ANPEP,APAF1,APC,APLP2,APOB,AREL1,ARIH1,ARNTL,ARRB1,ATF6,ATF7IP,ATG7,ATP1B1,ATP1B3,AZIN1,B4GALT1,B4GALT5,BACE1,BACE2,BCL2,BCL3,BTG2,C3,CALU,CAMK2N1,CANX,CAPN7,CAPRIN1,CASP3,CASP6,CAV1,CBLB,CCT2,CCT5,CCT8,CDC27,CDH2,CDKN1B,CHEK2,CHRDL1,CKAP5,CNBP,CNOT1,COG3,COG7,COPG1,CP,CPEB4,CRBN,CREB1,CREBRF,CRK,CSNK2A1,CTLA4,CTNNB1,CTSA,CTSB,CTSC,CTSS,…
Cellular Assembly and Organization	Molecular and Cellular Functions	3,46E-32-9,63E-21	AATF,ABL2,ABLIM1,ACACA,ACAP2,ACHE,ACTB,ACTG1,ACTR2,ADAM10,ADNP,ADORA2A,ADRB3,AGFG1,AGT,AHNAK,AHR,AJUBA,AKAP1,Akap9,AKIRIN1,AKT1,AMOT,ANG,ANK3,ANPEP,ANTXR1,APC,AQP1,AREG,ARHGAP10,ARHGAP12,ARHGAP32,ARHGAP35,ARHGEF10,ARHGEF11,ARHGEF12,ARHGEF3,ARRB1,ATF6,ATG12,ATG16L1,ATG3,ATG7,ATL2,ATL3,ATP2B1,ATP5F1B,ATXN1,ATXN10,B4GALT5,BACE1,BAG4,BBS5,BCL11B,BCL2,BCL6,BLZF1,BMP2K,BRAF,BRCA1,BRCA2,BRWD1,BSG,BTG2,C…
Protein Degradation	Molecular and Cellular Functions	3,48E-29-3,48E-29	A1CF,ACHE,ADAM10,ADAM9,AGT,AHR,AKT1,ANAPC5,ANPEP,APAF1,APC,AREL1,ARIH1,ARNTL,ARRB1,ATF6,ATF7IP,ATG7,ATP1B1,ATP1B3,AZIN1,B4GALT5,BACE1,BACE2,BCL2,CAMK2N1,CANX,CAPN7,CASP3,CASP6,CAV1,CBLB,CCT2,CCT5,CCT8,CDC27,CDKN1B,CHEK2,COG3,COG7,COPG1,CREB1,CREBRF,CSNK2A1,CTSA,CTSB,CTSC,CTSS,CUL2,CUL4A,CYP51A1,DAG1,DDB1,DDI2,DPP3,DPP4,EDEM1,EDEM3,EGFR,EGLN2,EP300,FADD,FAM83D,FBXO3,FBXO32,FBXO8,FBXW11,FBXW7,FOXO1…
Post-Translational Modification	Molecular and Cellular Functions	9,59E-29-3,9E-26	ABL2,ACVR1B,ADAM10,ADRB2,AGT,AHR,AKT1,AMOT,ANG,AREG,ARIH1,ARRB1,ATG3,ATG7,ATR,ATXN1,BCL2,BIRC3,BIRC6,BMPR1A,BMPR2,BRAF,BRCA1,Brd4,BSG,C3,C8orf44-SGK3/SGK3,CAMK2A,CAMK2D,CAV1,CBLB,CCNB1,CCND2,CCNE1,CCNF,CD2,CD28,CD47,CD86,Cdc42,CDC73,CDK1,CDK2,CDK8,CDKN1B,CELSR3,CHEK2,CHST15,CORO1C,CRBN,CREB1,CRK,CRKL,CSK,CSNK1A1,CSNK1D,CSNK1G1,CSNK1G2,CSNK2A1,CTLA4,CTNNB1,CUL2,CUL4A,CUL5,CXCR4,DAB2,DDB1,DDR1,DICE…
Cell Morphology	Molecular and Cellular Functions	1,22E-27-1,13E-19	ABCD2,ABL2,ACBD5,ACER2,ACHE,ACLY,ACSL1,ADAM10,ADAMTS1,ADORA2A,ADRB1,ADRB2,ADRB3,AFF1,AGT,AHR,AIFM1,AK1,AKAP1,AKT1,AKT1S1,ANG,ANXA7,AP3D1,APAF1,APC,AQP1,ARG1,ARHGAP32,ARHGAP35,ARHGEF11,ARHGEF12,ARID3A,ARID4A,ARID4B,ARNTL,ASXL1,ATF2,ATF6,ATF7,ATG12,ATG16L1,ATG3,ATG7,ATP2A2,ATXN1,B4GALNT1,B4GALT1,BACE1,BACH2,BCKDHA,BCL11B,BCL2,BCL2L11,BCL3,BHLHE40,BIRC6,BMPR1A,BRAF,BRCA1,C19orf12,C1GALT1,C3,Cald1,CA…
Cell Signaling	Molecular and Cellular Functions	4,62E-26-4,62E-26	ABL2,ADAM9,ADIPOR1,ADRB2,ADRB3,AGT,AJUBA,AKT1,APC,AREG,ASH1L,BCL3,BIRC3,BRAF,CAV1,CCL3L3,CCR5,Cdc42,CDH2,CEACAM1,CFLAR,CRKL,CTNNB1,DAG1,DDX21,DUSP1,DUSP3,DUSP5,DUSP6,EGFR,ERCC6,FADD,FGF2,FGF7,FLT1,FLT4,FRS2,GDF15,GHR,GRIN2B,HBEGF,HDAC3,HES1,HGS,Hmga2,IFNAR1,IGF1,IGF1R,IGF2,IGFBP4,IKBKE,IL17RD,IL1A,IL2RA,IL6,IL6R,INSR,IRAK1,IRAK2,ITCH,ITPKB,JAK1,JAK2,KDR,KLB,KRAS,LBH,LIF,MAP2K3,MAP3K1,MAP3K12,MAP3…
Molecular Transport	Molecular and Cellular Functions	5,06E-26-1,01E-23	A1CF,AADAC,ABAT,ABCA2,ABCB10,ABCB9,ABCC3,ABCD2,ABHD12,ACACA,ACAT1,ACBD3,ACHE,ACLY,ACSL1,ACSL3,ACSL4,ADAM9,ADIPOR1,ADORA2A,ADRB1,ADRB2,ADRB3,AGFG1,AGT,AHCYL1,AHR,AIFM1,AK1,Akap9,AKT1,ANG,ANK3,AP1B1,AP3D1,AP3S1,AP4B1,APAF1,APC,APLP2,APOB,AQP1,ARG1,ARHGEF11,ARHGEF12,ARL6IP5,ARNTL,ARRB1,ATG7,ATP11A,ATP1B1,ATP1B3,ATP2A2,ATP2B1,ATP5F1B,ATP6V0D1,ATP6V1A,ATP6V1C1,B4GALNT1,B4GALT1,BCL11B,BCL2,BCL2L11,BHLH…
Cell-To-Cell Signaling and Interaction	Molecular and Cellular Functions	1,84E-24-1,84E-24	ABHD12,ACHE,ADAM10,ADAM9,ADORA2A,ADRB3,AGT,AHNAK,AHR,AKT1,ANG,ANK3,AP3D1,APOB,AREG,ARRB1,ATF6,ATP2A2,B4GALT1,BACH2,BCL11B,BCL2,BCL2L11,BCL3,BCLAF1,BHLHE40,BMP2K,BMPR1A,Brd4,BTLA,C3,C6,CASP3,CBLB,CCL3L3,CCR5,CCR7,CD2,CD274,CD28,CD47,CD86,CDKN1B,CEACAM1,CEBPB,CFH,CISH,COL1A2,COMMD3-BMI1,CRY2,CSK,CTLA4,CTNNB1,CTSS,CXCL12,CXCL2,CXCR4,DDIT4,DGKZ,DPP4,DUSP1,DUSP3,EGFR,EGR2,ETS1,F5,FADD,FAM49B,FBXW7,FCG…
Carbohydrate Metabolism	Molecular and Cellular Functions	5,76E-24-5,76E-24	ACACA,ACSL1,ADIPOR1,ADRB3,AGT,AKT1,APAF1,AQP1,ARNTL,ATF6,ATG7,ATP2A2,ATXN1,BCL2,C3,C8orf44-SGK3/SGK3,CAV1,CDKN1B,CEBPB,CERS2,CERS6,CFH,CHST2,CPT1A,CRBN,CREB1,CREBBP,CRY2,CXCL12,CYB5R4,DECR1,DGAT2,DGKZ,DICER1,DUSP1,EGFR,ELOVL1,ELOVL5,EP300,ERCC6,FADS1,FGF2,FOXO1,FOXO3,Foxp1,FSTL1,GBP5,GDF15,GFPT1,GHR,GJB1,GNAO1,GNAQ,GNAS,GNE,GPAM,GPR68,GSK3B,H6PD,HDAC4,HIF1A,HIF1AN,HSD11B1,HSPA5,IGF1,IGF2,IGFBP4,I…
Lipid Metabolism	Molecular and Cellular Functions	1,01E-23-1,09E-23	AADAC,ABAT,ABCA2,ABCC3,ABCD2,ABHD12,ACACA,ACAT1,ACBD3,ACER2,ACHE,ACLY,ACSL1,ACSL3,ACSL4,ADIPOR1,ADORA2A,ADRB1,ADRB2,ADRB3,AGT,AHR,AIFM1,Akap9,AKT1,ALG14,ANG,ANPEP,APAF1,APC,APOB,AREG,ARNTL,ATF2,ATF6,ATG7,ATP2A2,B4GALNT1,B4GALT1,BCL11B,BCL2,BHLHE40,BMPR2,BRCA1,BRD2,C3,CACFD1,CAV1,CCL3L3,CDKN1B,CEACAM1,CEBPB,CERS2,CERS6,CFH,CNBP,COL18A1,CPT1A,CRBN,CREB1,CREM,CRY2,CSNK1G2,CSNK2A1,CTBP2,CTNNB1,CTSS,C…
Small Molecule Biochemistry	Molecular and Cellular Functions	1,01E-23-1,09E-23	AADAC,ABAT,ABCA2,ABCC3,ABCD2,ABHD12,ACACA,ACAT1,ACBD3,ACER2,ACHE,ACLY,ACSL1,ACSL3,ACSL4,ADIPOR1,ADORA2A,ADRB1,ADRB2,ADRB3,AGT,AHR,AIFM1,Akap9,AKT1,ALG14,ANG,ANPEP,APAF1,APC,APOB,AREG,ARNTL,ATF2,ATF6,ATG7,ATP2A2,B4GALNT1,B4GALT1,BCL11B,BCL2,BHLHE40,BMPR2,BRCA1,BRD2,C3,CACFD1,CAV1,CCL3L3,CDKN1B,CEACAM1,CEBPB,CERS2,CERS6,CFH,CNBP,COL18A1,CPT1A,CRBN,CREB1,CREM,CRY2,CSNK1G2,CSNK2A1,CTBP2,CTNNB1,CTSS,C…
Organismal Survival	Physiological System Development and function	2,16E-112-2,14E-25	ABCA2,ABCB10,ABL2,ACACA,ACHE,ACLY,ACSL1,ACTB,ACTG1,ACTL6A,ACVR1B,ADAM10,ADAM9,ADAMTS1,ADCY7,ADNP,ADORA2A,ADRB1,ADRB2,AFF1,AFF4,AGGF1,AGO2,AGT,AHCTF1,AHR,AIFM1,AKIRIN2,AKNA,AKT1,ALKBH4,AMOT,ANG,ANK3,Anp32a,Anp32e,ANTXR1,ANXA7,APAF1,APC,APLP2,APOB,AQP1,AREG,ARG1,ARHGAP35,ARHGEF11,ARHGEF12,ARID3A,ARID3B,ARID4A,ARID4B,ARID5B,ARL5A,ARL8B,ARNTL,ARRB1,ASXL1,ATF2,ATF6,ATF7,ATG12,ATG16L1,ATG3,ATG7,ATP1B1,…
Organismal Development	Physiological System Development and function	1,55E-58-1,05E-19	AARS1,ABCA2,ABCB10,ABCD2,ABL2,ACACA,ACHE,ACOX1,ACSL1,ACSL4,ACTG1,ACVR1B,ADAM10,ADAM9,ADAMTS1,ADCY7,ADIPOR1,ADNP,ADORA2A,ADRB1,ADRB2,ADRB3,AFF1,AFF4,AGFG1,AGGF1,AGO1,AGO2,AGO3,AGT,AHCTF1,AHNAK,AHR,AIFM1,AKAP1,Akap9,AKT1,ALCAM,ALG14,AMOT,ANG,ANK3,ANKRD11,ANPEP,ANTXR1,ANXA7,AP1B1,Ap2b1,AP3D1,APAF1,APC,APLP2,APOB,AQP1,AREG,ARG1,ARHGAP35,ARHGEF11,ARHGEF12,ARID2,ARID3A,ARID3B,ARID4A,ARID4B,ARID5B,ARL6I…
Hematological System Development and Function	Physiological System Development and function	8,56E-52-9,63E-20	ABL2,ACACA,ACAT1,ACHE,ACLY,ACTB,ACTL6A,ACTR2,ADAM10,ADCY7,ADORA2A,ADRB2,ADRB3,AFF1,AGO1,AGO2,AGO3,AGT,AHNAK,AHR,AKIRIN1,AKIRIN2,AKT1,ALCAM,ANG,ANPEP,AP3D1,APAF1,APC,APOB,AQP1,ARG1,ARID3A,ARID4A,ARID4B,ARID5B,ARL6IP5,ARNTL,ARRB1,ASXL1,ATAD5,ATF2,ATG7,B3GNT2,B4GALNT1,B4GALT1,BACH2,BAG4,BAP1,BCL11B,BCL2,BCL2L11,BCL3,BCL6,BCLAF1,BHLHE40,Bhlhe41,BIRC3,BMPR1A,BMPR2,BRAF,BRCA1,BRCA2,Brd4,BSG,BTLA,C1GALT…
Tissue Morphology	Physiological System Development and function	8,56E-52-1,13E-19	ABCD2,ABL2,ACACA,ACAT1,ACHE,ACVR1B,ADAM10,ADAM9,ADAMTS1,ADNP,ADORA2A,ADRB1,ADRB2,ADRB3,AFF1,AGGF1,AGO2,AGT,AHCTF1,AHNAK,AHR,AIFM1,AKAP1,AKIRIN2,AKT1,ALCAM,AMOT,ANG,ANK3,ANPEP,ANTXR1,APAF1,APLP2,APOB,AQP1,ARG1,ARHGAP35,ARHGEF11,ARHGEF12,ARID3A,ARID3B,ARID4A,ARID4B,ARID5B,ARL6IP5,ARNTL,ARRB1,ASXL1,ATF2,ATG7,ATP2A2,ATXN1,B4GALNT1,B4GALT1,BACE1,BACH1,BACH2,BAP1,BCL11B,BCL2,BCL2L11,BCL3,BCL6,BCLAF1,BH…
Lymphoid Tissue Structure and Development	Physiological System Development and function	5,04E-50-2,35E-20	ABL2,ACACA,ACHE,ACLY,ACTL6A,ADAM10,ADCY7,ADORA2A,ADRB2,ADRB3,AFF1,AGT,AHNAK,AHR,AKIRIN2,AKT1,ALCAM,ANG,ANPEP,AP3D1,APAF1,APC,ARG1,ARID3A,ARID4A,ARID4B,ARID5B,ARL6IP5,ARNTL,ARRB1,ASXL1,ATAD5,ATF2,ATG7,B3GNT2,B4GALNT1,B4GALT1,BACH2,BCL11B,BCL2,BCL2L11,BCL3,BCL6,BCLAF1,BHLHE40,Bhlhe41,BIRC3,BMPR1A,BMPR2,BRAF,BRCA1,BRCA2,Brd4,BSG,BTLA,C3,CALCRL,CASP3,CAV1,CBLB,CBX2,CCNB1,CCNB2,CCND2,CCNE1,CCR5,CCR7,C…
Hematopoiesis	Physiological System Development and function	9,55E-49-9,49E-20	ABL2,ACHE,ACTL6A,ACTR2,ADAM10,ADCY7,ADRB3,AFF1,AGO1,AGO2,AGO3,AGT,AHR,AKT1,ANG,AP3D1,APAF1,APC,ARG1,ARID3A,ARID4A,ARID4B,ARID5B,ARNTL,ARRB1,ASXL1,ATG7,B4GALNT1,BACH2,BCL11B,BCL2,BCL2L11,BCL3,BCL6,BHLHE40,Bhlhe41,BMPR1A,BRAF,BRCA1,BRCA2,BSG,C3,CASP3,CAV1,CBLB,CBX2,CCL3L3,CCNB2,CCND2,CCNE1,CCR7,CD2,CD274,CD28,CD47,CD86,Cdc42,CDK2,CDKN1B,CEACAM1,CEBPB,CFLAR,CHD7,CISH,CITED2,Clec2d (includes others),…
Tissue Development	Physiological System Development and function	9,55E-49-9,49E-20	ABCD2,ABL2,ACACA,ACAP2,ACHE,ACTB,ACTG1,ACTR2,ADAM10,ADAM9,ADAMTS1,ADCY7,ADIPOR1,ADNP,ADORA2A,ADRB1,ADRB2,ADRB3,AFF1,AGGF1,AGO1,AGO2,AGO3,AGT,AHR,AKAP1,Akap9,AKIRIN1,AKT1,AMOT,ANG,ANK3,Anp32a,ANPEP,ANXA7,AP1B1,Ap2b1,AP3D1,APAF1,APC,AQP1,AREG,ARG1,ARHGAP32,ARHGEF10,ARHGEF11,ARHGEF12,ARHGEF3,ARID2,ARID3A,ARID3B,ARID4A,ARID4B,ARID5B,ARNTL,ARRB1,ASF1A,ASXL1,ATF2,ATF7,ATP1B3,ATP2A2,ATR,B4GALNT1,B4GALT1…
Embryonic Development	Physiological System Development and function	1,49E-47-1,03E-19	AATF,ABL2,ACACA,ACHE,ACTG1,ACVR1B,ADAM10,ADAM9,ADAMTS1,ADCY7,ADIPOR1,ADNP,ADORA2A,ADRB2,AFF1,AFF4,AGGF1,AGO1,AGO2,AGO3,AGT,AHCTF1,AHR,AIFM1,AKT1,AMOT,ANK3,ANKRD11,ANPEP,ANTXR1,AP1B1,Ap2b1,AP3D1,APAF1,APC,APLP2,APOB,AQP1,AREG,ARG1,ARHGAP35,ARHGEF11,ARHGEF12,ARID2,ARID3A,ARID3B,ARID4B,ARID5B,ARNTL,ARRB1,ASH1L,ASXL1,ATF2,ATF6,ATF7,ATG12,ATG16L1,ATG3,ATG7,ATP1B1,ATP2A2,ATXN1,ATXN1L,B4GALT1,BACH2,BAG4…
Organ Development	Physiological System Development and function	1,49E-47-5,29E-21	ABL2,ACHE,ACTG1,ADAM10,ADCY7,ADRB2,AFF1,AGT,AHR,AKT1,ANG,AP1B1,Ap2b1,AP3D1,APAF1,APC,ARG1,ARID2,ARID3A,ARID3B,ARID4B,ARID5B,ARNTL,ARRB1,ASXL1,ATF2,ATF7,ATP2A2,BACH2,BAG4,BCL11B,BCL2,BCL2L11,BCL3,BCL6,BHLHE40,Bhlhe41,BMPR1A,BMPR2,BRAF,BRCA1,BSG,C3,CALCRL,Calm1 (includes others),CAMK2A,CAMK2D,CASP3,CAV1,CBLB,CBX2,CCNA2,CCNB2,CCND2,CCNE1,CCR7,CD2,CD274,CD28,CD86,Cdc42,CDK2,CDKN1B,CEACAM1,CEBPB,CERS2…
Cardiovascular System Development and Function	Physiological System Development and function	9,62E-47-7,95E-20	ABL2,ACSL1,ACTG1,ADAM10,ADAM9,ADAMTS1,ADORA2A,ADRB1,ADRB2,ADRB3,AGGF1,AGO1,AGO2,AGT,AHR,AIFM1,AKAP1,AKT1,ALCAM,AMOT,ANG,ANPEP,ANTXR1,AP1B1,Ap2b1,APC,APOB,AQP1,AREG,ARG1,ARHGEF11,ARHGEF12,ARID2,ARID3A,ARID3B,ARID4A,ARID4B,ARNTL,ASXL1,ATF2,ATF6,ATF7,ATG7,ATP1B3,ATP2A2,ATP5F1B,ATXN1,B4GALT1,BACE1,BACH1,BAG4,BCL2,BCL6,BCLAF1,BIRC3,BIRC6,BMPR1A,BMPR2,BRAF,BRCA1,BSG,C1GALT1,C3,C6,CALCRL,CAMK2D,CASP3,CA…
Connective Tissue Development and Function	Physiological System Development and function	1,4E-42-3,29E-24	ABCD2,ABL2,ACACA,ACAT1,ACHE,ACTB,ADAMTS1,ADIPOR1,ADORA2A,ADRB1,ADRB2,ADRB3,AGT,AHNAK,AHR,AKT1,Anp32a,ANPEP,APC,APOB,AQP1,AREG,ARHGAP32,ARHGEF11,ARHGEF12,ARID3A,ARID4A,ARID4B,ARID5B,ARNTL,ARRB1,ASF1A,ASXL1,ATF2,ATG12,ATG3,ATG7,ATP2A2,ATR,B4GALNT1,B4GALT1,BACH2,BCL11B,BCL2,BCL6,BMPR1A,BMPR2,BRAF,BRCA1,BRCA2,Brd4,BTG2,C3,C8orf44-SGK3/SGK3,Cald1,CAPRIN1,CASP3,CAV1,CBX2,CBX7,CCL3L3,CCNA2,CCNB1,CCNB2,C…
Cell-mediated Immune Response	Physiological System Development and function	5,58E-42-5,33E-34	ABL2,ACHE,ADAM10,ADCY7,AFF1,AHR,AKT1,AP3D1,APAF1,APC,ARG1,ARRB1,BCL11B,BCL2,BCL2L11,BCL3,BCL6,BHLHE40,Bhlhe41,BRAF,BRCA1,BSG,CASP3,CBLB,CBX2,CCNB2,CCR7,CD2,CD274,CD28,CD86,CDK2,CDKN1B,CEBPB,CFLAR,CHD7,CISH,COMMD3-BMI1,CREB1,CREBBP,CSK,CSNK2A1,CTLA4,CTNNB1,CXCL12,CXCR4,DICER1,DNAJB1,DNMT1,DNMT3A,E2F2,EGR2,ELK4,EP300,ETS1,F5,FADD,FKBP1A,FLT1,FOXO1,FOXO3,Foxp1,FURIN,GABPA,GFI1,GIMAP1-GIMAP5,GIMAP4,H…
Organ Morphology	Physiological System Development and function	2,34E-37-1,13E-19	ABCB10,ABCD2,ABL2,ACHE,ACOX1,ACSL1,ADAM10,ADAM9,ADIPOR1,ADORA2A,ADRB1,ADRB2,ADRB3,AFF1,AGO2,AGT,AHR,AIFM1,AKAP1,AKT1,ANK3,APAF1,APC,APOB,ARG1,ARHGAP35,ARHGEF11,ARHGEF12,ARID3A,ARID3B,ARID4A,ARID4B,ARID5B,ARL6IP5,ARNTL,ASXL1,ATF2,ATF6,ATF7,ATG7,ATP2A2,ATXN1,ATXN1L,B4GALNT1,B4GALT1,BACE1,BCL11B,BCL2,BCL2L11,BCL3,BCL6,BHLHE40,BIRC3,BMPR1A,BMPR2,BRAF,BRCA1,Brd4,BSG,BTG2,C3,CALCRL,CAMK2A,CAMK2D,CASP3,…
Nervous System Development and Function	Physiological System Development and function	5,53E-32-1,71E-21	ABCA2,ABCD2,ABL2,ACAP2,ACHE,ACTB,ADAM10,ADAM9,ADNP,ADORA2A,ADRB2,AGT,AIFM1,AKT1,ANK3,Anp32a,AP3D1,APAF1,APC,APLP2,APOB,ARG1,ARHGAP32,ARHGAP35,ARHGEF11,ATF2,ATG7,ATXN1,ATXN1L,B4GALNT1,B4GALT1,BACE1,BCL2,BCL2L11,BMPR1A,BRAF,BRCA1,BRCA2,BTG2,C3,CAMK2A,CANX,CAP1,CAPRIN1,CASP3,CASP6,CAV1,CCND2,CCR5,CD2AP,CD47,CD86,Cdc42,CDH11,CDH2,CDK1,CDK2,CDKN1B,CEBPB,CELSR3,CFH,CFLAR,CHMP2B,CHST2,CITED2,CLTC,COL18A…
Skeletal and Muscular System Development and Function	Physiological System Development and function	5,95E-32-1,13E-19	ADAM10,ADORA2A,ADRB1,ADRB2,AGT,AHR,AKAP1,AKIRIN1,AKT1,ANG,APC,AREG,ARG1,ARHGEF3,ARID3A,ARNTL,ASF1A,ATF2,ATP2A2,BACE1,BACH1,BCL2,BCL3,BCL9,Bhlhe41,BMPR1A,BMPR2,BRAF,BTG2,CALCRL,CAMK2A,CAMK2D,CASP3,CAV1,CCNE1,CCR5,CD47,CDH2,CDK2,CDKN1B,CEACAM1,CEBPB,CFL2,CFLAR,CITED2,CREB1,CREM,CRK,CTNNA1,CTNNB1,CTSB,CXADR,CXCL12,CXCR4,DAG1,DDR1,DDX17,DDX5,DGKZ,DICER1,DNM2,DPP4,DUSP1,DUSP5,DYRK1A,E2F3,EDNRA,EGFR,EG…
Immune Cell Trafficking	Physiological System Development and function	1,75E-29-9,9E-21	ACTB,ADAM10,ADORA2A,ADRB2,ADRB3,AGT,AHR,AKIRIN1,AKT1,ALCAM,APC,APOB,ARG1,ARRB1,ATG16L1,ATG7,ATP1B1,ATP1B3,B4GALT1,BACH2,BAG4,BCL11B,BCL2,BCL3,BCL6,BMPR1A,BMPR2,BRAF,BSG,BTLA,C1GALT1,C3,C6,CAV1,CBLB,CCL3L3,CCR5,CCR7,CD151,CD2,CD274,CD28,CD47,CD86,Cdc42,CEACAM1,CFH,CHST2,CLTC,COL1A2,COL4A1,CRKL,CSK,CTLA4,CTNNB1,CTSB,CTSC,CTSS,CXADR,CXCL12,CXCL2,CXCR4,DDR1,DICER1,DOCK8,DPP4,DPYSL2,DUSP1,EDNRA,EGFR,E…
Humoral Immune Response	Physiological System Development and function	2,19E-28-1,17E-21	ACLY,AFF1,AHR,AKIRIN2,AKT1,ARID3A,ARID4A,ARID4B,ARID5B,ARNTL,ASXL1,ATAD5,ATG7,B3GNT2,BACH2,BCL2,BCL2L11,BCL3,BCL6,BCLAF1,BTLA,C3,CASP3,CBLB,CBX2,CCND2,CCR7,CD274,CD28,CD86,Cdc42,CDKN1B,CEBPB,Cmah,COMMD3-BMI1,CREB1,CREBBP,CTLA4,CTSB,CXCL12,CXCR4,DICER1,DKC1,DOCK8,EGR2,EP300,ETS1,EZR,FADD,FBXO11,FCGR1A,FLT1,FNIP1,FOS,FOXO1,Foxp1,FUBP1,Fus,GFI1,GIMAP1-GIMAP5,GJA1,GLS,GNA13,H2AX,HIF1A,HLA-DQA1,HSPD1,…
Digestive System Development and Function	Physiological System Development and function	3,39E-28-1,05E-19	ABCB10,ACOX1,ADIPOR1,AGT,AHR,AKT1,ANKRD11,ANTXR1,ANXA7,APAF1,APC,AQP1,AREG,ARG1,ARID4A,ARID4B,ARID5B,ARNTL,ATF2,ATF7,ATG7,ATP1B1,B4GALT1,BCL11B,BCL2,BCL2L11,BCL3,BMPR1A,BRCA1,Brd4,BSG,BTBD7,C3,C8orf44-SGK3/SGK3,Calm1 (includes others),CASP3,CAV1,CBX2,CCND2,CCNE1,CCR5,CCR7,CDK2,CDKN1B,CEACAM1,CEBPB,CERS2,CFLAR,CHD7,CISH,CITED2,COMMD3-BMI1,CP,CRBN,CREBBP,CRKL,CSNK2A1,CTNNB1,CTSA,CTSB,CTSS,CXCL12,CX…
Hepatic System Development and Function	Physiological System Development and function	2,74E-26-1,05E-19	ABCB10,ACOX1,ADIPOR1,AGT,AHR,AKT1,APC,ARG1,ARID4A,ARID4B,ATF2,ATF7,BCL2,Brd4,BSG,C3,Calm1 (includes others),CAV1,CCNE1,CCR5,CDK2,CDKN1B,CEACAM1,CEBPB,CERS2,CFLAR,CITED2,CP,CRBN,CRKL,CTNNB1,CTSA,CTSB,CXCL12,CXCR4,DDB1,DECR1,DICER1,DUSP1,DYRK1A,EDNRA,EGFR,EGLN2,EGLN3,ENTPD5,ERO1A,FADD,FDFT1,FGF7,FLT1,FOS,FUBP1,GATA6,GHR,GIMAP1-GIMAP5,GJB1,GNAS,GSK3B,GSTZ1,HBEGF,HELZ2,HES1,HHEX,HIF1AN,HNF4A,ICMT,IFN…
Reproductive System Development and Function	Physiological System Development and function	7,48E-23-7,48E-23	ACACA,ACOX1,ACSL4,ADAMTS1,ADRB2,AFF4,AGO2,AGT,AHR,AKT1,AMOT,ANTXR1,APAF1,APC,AQP1,AREG,ARID4A,ARID4B,ARID5B,ARNTL,ARRB1,ATF2,ATG7,B4GALT1,BAZ1A,BCL2,BCL2L11,BIRC6,BRAF,BRCA1,BRCA2,Brd4,C1GALT1,C3,CALCRL,CASP3,CAV1,CBX2,CCND2,CCNE1,CCNE2,CDK2,CDKN1B,CEBPB,CRBN,CREM,CRKL,CTNNB1,CUL4A,DDB1,DDHD1,DDR1,DMTF1,DNMT1,DUSP1,E2F3,E2F4,EGFR,EIF4EBP1,EPN1,ERRFI1,FANCF,FGF2,FKBP1A,FLT1,FOS,FOXO3,FTO,FUBP1,GAT…

## Sheet: KEGG&Reactome-Blood
category	term name	description	FDR value	# background genes	# genes	genes
Reactome Pathways	MMU-168256	Immune System	9.4e-05	1029	215	Actr2|Gm2a|Tyk2|Kpnb1|Npepps|Jup|Map3k3|Ap2a2|Ncstn|Dusp3|Il7r|App|Prkaca|Ctsb|Crkl|Atp6v1b2|Ctnnb1|Ap1b1|Srp14|Il12rb2|Atp6v0d1|Surf4|Capza2|Cd274|Myh9|Cd40|Wsb1|Crk|Dync1h1|Ap2b1|Tnfaip3|Dusp6|Cand1|Tbk1|Asb3|Canx|Ube2b|Dynll2|Sec23a|Psma6|Traf3|Fbxl3|Rnf19a|Fbxo32|Brwd1|Igf2r|Hsp90ab1|C3|Kif5b|Tap2|Ltb|Huwe1|Il6|Cd28|Hc|Rab14|Ubox5|Il1b|Il1a|Pik3ca|Dhx36|Ptpn22|Vcam1|Rnf115|Nfkb1|Sdcbp|Txn1|B4…
KEGG Pathways	map04218	Cellular senescence	0.0004	134	45	Ccnd2|Tgfbr1|Ppp1cb|Mdm2|Rad50|Hus1|Rb1|Myc|Rad9a|Cdk2|Il6|Rassf5|Hipk3|Il1a|Rbl1|Pik3ca|Ccna2|Hipk1|Nras|Nfkb1|Itpr1|Eif4ebp1|Slc25a4|Rbl2|Pik3r2|Ets1|Atr|H2-M3|Foxo3|Foxo1|Pik3r1|Mapk1|Fbxw11|Ccnd1|Cdc25a|E2f1|Mtor|Sqstm1|E2f3|Ccne1|Nfatc3|Akt3|Hipk2|Cdk6|H2-D1
KEGG Pathways	map05165	Human papillomavirus infection	0.0004	246	67	Ccnd2|Tyk2|Prkaca|Ctnnb1|Tbk1|Mdm2|Itgb3|Traf3|Rb1|Crebbp|Gsk3b|Rps6kb2|Cdk2|Lamc1|Jag1|Rbl1|Pik3ca|Ccna2|Nras|Nfkb1|Lfng|Col1a2|Tnfrsf1a|Eif4ebp1|Col4a2|Rbl2|Pik3r2|Ppp2r1b|Pkm|Atr|H2-M3|Hdac3|Rbpj|Axin2|Cdc42|Ticam1|Foxo1|Pik3r1|Maml1|Chd4|Mapk1|Stat1|Ep300|Sos1|Notch2|Mpp5|Ppp2r5c|Casp3|Ccnd1|Ubr4|Llgl2|E2f1|Mtor|Jak1|Stat2|Ube3a|Ccne1|Prkci|Irf1|Akt3|Fzd7|Tbpl1|Vegfa|Tbp|Cdk6|H2-D1|Creb1
KEGG Pathways	map05203	Viral carcinogenesis	0.0004	149	48	Ccnd2|Prkaca|Atp6v0d1|Ywhah|Mdm2|Traf3|Rb1|Crebbp|C3|Pmaip1|Ddb1|Cdk2|Rbl1|Pik3ca|Ccna2|Nras|Nfkb1|Rbl2|Pik3r2|Pkm|Rasa2|H2-M3|Hdac3|Rbpj|Ywhag|Cdc42|Pik3r1|Chd4|Mapk1|Ep300|Ywhae|Casp3|Ccnd1|Ubr4|Jak1|Jun|Ube3a|Ccne1|Atf4|Atf2|Tbpl1|Stat3|Usp7|Tbp|Cdk6|H2-D1|Hist2h2bb|Creb1
KEGG Pathways	map05206	MicroRNAs in cancer	0.0004	127	44	Ccnd2|Rdx|Dnmt1|Crkl|Crk|Ddit4|Mdm2|Ccng1|Itgb3|Bcl2l2|Myc|Crebbp|Pim1|Vim|Nras|Nfkb1|Kif23|Rps6ka5|Dicer1|Mcl1|Slc7a1|Prkca|Ezr|Irs1|Ep300|Sos1|Mdm4|Zeb2|Pdcd4|Notch2|Bmpr2|Casp3|Ccnd1|Cdc25a|E2f1|Mtor|E2f3|Ccne1|Bcl2l11|Bcl2|Gls|Vegfa|Stat3|Cdk6
KEGG Pathways	map04630	Jak-STAT signaling pathway	0.00051	102	36	Ccnd2|Tyk2|Il7r|Pias4|Il12rb2|Socs2|Myc|Crebbp|Pim1|Il6|Pik3ca|Il21r|Il4ra|Pik3r2|Il10ra|Socs7|Mcl1|Pik3r1|Ifng|Jak2|Socs6|Stat1|Ep300|Sos1|Ghr|Cish|Il2rb|Ccnd1|Mtor|Jak1|Stat2|Csf3r|Akt3|Bcl2|Stat3|Lifr
KEGG Pathways	map05167	Kaposi's sarcoma-associated herpesvirus infection	0.00091	139	43	Tyk2|Ctnnb1|Tbk1|Hif1a|Traf3|Rb1|Myc|Crebbp|Gsk3b|C3|Il6|Pik3ca|Nras|Nfkb1|Itpr1|Tnfrsf1a|Pik3r2|H2-M3|Atg14|Ticam1|Pik3r1|Zfp36|Rcan1|Jak2|Mapk1|Stat1|Ep300|Casp3|Ccnd1|E2f1|Mtor|Jak1|E2f3|Stat2|Jun|Nfatc3|Akt3|Gng12|Vegfa|Stat3|Cdk6|H2-D1|Creb1
KEGG Pathways	map04919	Thyroid hormone signaling pathway	0.00094	103	35	Prkaca|Ncoa2|Ctnnb1|Mdm2|Itgb3|Hif1a|Myc|Crebbp|Gsk3b|Atp1b1|Pik3ca|Nras|Pik3r2|Hdac3|Med13|Foxo1|Pik3r1|Rcan1|Prkca|Mapk1|Stat1|Ep300|Ncor1|Rxra|Notch2|Slc16a10|Ccnd1|Med14|Actb|Mtor|Med1|Akt3|Pfkp|Pfkfb2|Sin3a
KEGG Pathways	map05169	Epstein-Barr virus infection	0.00094	160	47	Tyk2|Spi1|Prkaca|Cd40|Ywhah|Tnfaip3|Tbk1|Mdm2|Traf3|Rb1|Myc|Crebbp|Gsk3b|Polr3a|Cdk2|Vim|Polr3f|Pik3ca|Ccna2|Nfkb1|Psmc2|Pik3r2|Il10ra|H2-M3|Rbpj|Psmd7|Ywhag|Pik3r1|Ifng|Ep300|Ywhae|Polr3b|Eif2ak1|Jak1|Xpo1|Itgal|Jun|Akt3|Atf2|Bcl2|Tbpl1|Stat3|Tab2|Usp7|Tbp|H2-D1|ENSMUSP00000140515
Reactome Pathways	MMU-212436	Generic Transcription Pathway	0.0016	511	117	Ccnd2|Sp1|Ppard|Lbr|Trim28|Ctnnb1|Suz12|Hnf4a|Pip4k2b|Ywhah|Zkscan1|Ddit4|Mdm2|Ccng1|Hus1|Btg2|E2f6|Smarcd2|Psma6|Dek|Plk2|Kmt2d|Smarcd1|Med20|Rad9a|Cdk2|Cbx4|Smad7|Ccnt2|Epc1|Rbl1|Ccna2|Hipk1|Trp53inp1|Txn1|Prkaa2|Tceb3|Nelfa|Nrbp1|Cdk8|Lamtor1|Ppp2r1b|Smarca4|Rnf111|Rora|Cdk13|Kdm5b|Skp1a|Zfp715|Stub1|Rbpj|Psmd7|Phf20|Med13|Psme4|Elf1|Setd1a|Zfp473|Ywhag|H2afx|Rictor|Zfp282|Maml1|Cbfb|Chd4|Ppp1…
Reactome Pathways	MMU-74160	Gene expression (Transcription)	0.0016	689	147	Ccnd2|Sp1|Ell2|Ppard|Ranbp2|Dnmt1|Lbr|Trim28|Ctnnb1|Suz12|Hnf4a|Ints2|Pip4k2b|Ywhah|Zkscan1|Ddit4|Mdm2|Ccng1|Polrmt|Hus1|Btg2|E2f6|Smarcd2|Psma6|Nup153|Dek|Plk2|Gsk3b|Kmt2d|Smarcd1|Med20|Rad9a|Polr3a|Cdk2|Cbx4|Smad7|Ccnt2|Tsn|Epc1|Polr3f|Rbl1|Ccna2|Hipk1|Trp53inp1|Txn1|Prkaa2|Tceb3|Nelfa|Nrbp1|Cdk8|Nup210|Lamtor1|Ppp2r1b|Smarca4|Rnf111|Rora|Cdk13|Kdm5b|Nupl1|Skp1a|Zfp715|Stub1|Rbpj|Psmd7|Ago2|Phf…
KEGG Pathways	map05161	Hepatitis B	0.0024	120	37	Tgfbr1|Tbk1|Rb1|Myc|Crebbp|Ddb1|Cdk2|Il6|Pik3ca|Ccna2|Nras|Nfkb1|Pik3r2|Ticam1|Pik3r1|Prkca|Mapk1|Stat1|Ep300|Casp3|Ccnd1|E2f1|Jak1|E2f3|Stat2|Jun|Ccne1|Map3k1|Nfatc3|Atf4|Akt3|Atf2|Bcl2|Stat3|Cdk6|Tirap|Creb1
KEGG Pathways	map05200	Pathways in cancer	0.0025	403	90	Gnai3|Ccnd2|Sp1|Jup|Spi1|Ppard|Il7r|Prkaca|Igf1r|Crkl|Ctnnb1|Tgfbr1|Il12rb2|Birc3|Crk|Mdm2|Rock2|Gna13|Hif1a|Traf3|Ptch1|Rb1|Myc|Crebbp|Gsk3b|Runx1|Hsp90ab1|Pim1|Pmaip1|Rps6kb2|Cdk2|Il6|Rassf5|Lamc1|Fh1|Jag1|Pik3ca|Nras|Nfkb1|Lrp6|Il4ra|Col4a2|Pik3r2|Ets1|Rac2|Brca2|Skp1a|Egln3|Rps6ka5|Axin2|Cdc42|Foxo1|Pik3r1|Prkca|Ifng|Jak2|Mapk1|Stat1|Ep300|Sos1|Rxra|Notch2|Egln2|Il2rb|Casp3|Ccnd1|E2f1|Mtor|Nf…
KEGG Pathways	map04066	HIF-1 signaling pathway	0.0035	91	30	Hk2|Mknk2|Igf1r|Mknk1|Hif1a|Crebbp|Tfrc|Rps6kb2|Il6|Pik3ca|Nfkb1|Eif4ebp1|Pik3r2|Egln3|Pik3r1|Prkca|Ifng|Mapk1|Ep300|Egln2|Aldoa|Insr|Mtor|Arnt|Camk2d|Camk2b|Akt3|Bcl2|Vegfa|Stat3
KEGG Pathways	map04722	Neurotrophin signaling pathway	0.0035	96	31	Map3k3|Crkl|Crk|Frs2|Gsk3b|Pik3ca|Nras|Nfkb1|Gab1|Pik3r2|Map2k5|Prdm4|Rps6ka5|Foxo3|Cdc42|Pik3r1|Arhgdia|Irs1|Mapk1|Rap1b|Sos1|Ywhae|Sort1|Camk2d|Jun|Map3k1|Atf4|Camk2b|Akt3|Bcl2|Sh2b3
KEGG Pathways	map05162	Measles	0.0064	96	30	Ccnd2|Tyk2|Slamf1|Tnfaip3|Tbk1|Gsk3b|Cdk2|Il6|Cd28|Il1b|Il1a|Pik3ca|Nfkb1|Pik3r2|Pik3r1|Ifng|Jak2|Stat1|Il2rb|Ccnd1|Fyn|Eif2ak1|Jak1|Stat2|Ccne1|Akt3|Stat3|Tab2|Cdk6|ENSMUSP00000140515
KEGG Pathways	map01521	EGFR tyrosine kinase inhibitor resistance	0.0079	70	24	Axl|Igf1r|Gsk3b|Rps6kb2|Il6|Pik3ca|Nras|Eif4ebp1|Gab1|Pik3r2|Foxo3|Pik3r1|Prkca|Jak2|Mapk1|Sos1|Mtor|Jak1|Bcl2l11|Akt3|Bcl2|Kdr|Vegfa|Stat3
Reactome Pathways	MMU-3247509	Chromatin modifying enzymes	0.0084	128	40	Ncoa2|Wdr77|Suz12|Smarcd2|Brwd1|Kmt2d|Smarcd1|Nfkb1|Atf7ip|Smarca4|Kdm5b|Kdm2b|Msl1|Phf20|Setd1a|H2afx|Whsc1|Chd4|Kdm6a|Ep300|Tbl1xr1|Rcor1|Aebp2|Ccnd1|Kmt2e|Ehmt1|Smarcc2|Prmt6|Kmt2b|Chd3|Arid4b|Atf2|Suv420h1|Kmt2a|Arid1b|Whsc1l1|Setd2|Setd1b|Hist2h2bb|Ash1l
KEGG Pathways	map04933	AGE-RAGE signaling pathway in diabetic complications	0.0089	90	28	Ccl2|Tgfbr1|Pim1|Il6|Il1b|Il1a|Pik3ca|Nras|Vcam1|Nfkb1|Col1a2|Col4a2|Pik3r2|Cdc42|Foxo1|Pik3r1|Prkca|Jak2|Mapk1|Stat1|Casp3|Ccnd1|Thbd|Jun|Akt3|Bcl2|Vegfa|Stat3
KEGG Pathways	map05166	HTLV-I infection	0.0089	214	52	Ccnd2|Itgb2|Map3k3|Spi1|Prkaca|Ctnnb1|Tgfbr1|Cd40|Myb|Canx|Rb1|Myc|Crebbp|Gsk3b|Il6|Pik3ca|Nras|Vcam1|Nfkb1|Trp53inp1|Tln1|Tnfrsf1a|Pold3|Slc25a4|Pik3r2|Ets1|Atr|H2-M3|Pik3r1|Zfp36|Ep300|Il2rb|Cdc27|Ccnd1|E2f1|Jak1|Xpo1|E2f3|Itgal|Jun|Map3k1|Nfatc3|Atf4|Akt3|Atf2|Kat5|Fzd7|Tbpl1|Crem|Tbp|H2-D1|Creb1
KEGG Pathways	map05168	Herpes simplex infection	0.0089	139	38	Ccl2|Tyk2|Ppp1cb|Tbk1|Hcfc2|Per1|Traf3|Crebbp|C3|Tap2|Taf5|Cdk2|Il6|Hc|Il1b|Nfkb1|Tnfrsf1a|H2-M3|Skp1a|Ticam1|Ifng|Jak2|Stat1|Ep300|Taf5l|Casp3|Eif2ak1|Jak1|Stat2|Jun|Tbpl1|Srpk1|Tab2|Usp7|Tbp|Daxx|H2-D1|ENSMUSP00000140515
KEGG Pathways	map05418	Fluid shear stress and atherosclerosis	0.0089	110	32	Ccl2|Pias4|Ctnnb1|Itgb3|Hsp90ab1|Dusp1|Il1b|Il1a|Pik3ca|Vcam1|Nfkb1|Txn1|Prkaa2|Tnfrsf1a|Pik3r2|Map2k5|Bmpr1a|Rac2|Pik3r1|Ifng|Acvr2a|Bmpr2|Thbd|Actb|Nfe2l2|Sqstm1|Jun|Akt3|Bcl2|Kdr|Vegfa|Mef2c
KEGG Pathways	map05211	Renal cell carcinoma	0.0116	65	22	Crkl|Crk|Hif1a|Crebbp|Fh1|Pik3ca|Nras|Gab1|Pik3r2|Ets1|Egln3|Cdc42|Pik3r1|Mapk1|Rap1b|Ep300|Sos1|Egln2|Arnt|Jun|Akt3|Vegfa
KEGG Pathways	map05221	Acute myeloid leukemia	0.0116	56	20	Jup|Spi1|Ppard|Dusp6|Myc|Runx1|Pim1|Rps6kb2|Pik3ca|Nras|Nfkb1|Eif4ebp1|Pik3r2|Pik3r1|Mapk1|Sos1|Ccnd1|Mtor|Akt3|Stat3
KEGG Pathways	map04917	Prolactin signaling pathway	0.0125	57	20	Ccnd2|Socs2|Gsk3b|Pik3ca|Nras|Nfkb1|Pik3r2|Socs7|Foxo3|Pik3r1|Jak2|Socs6|Mapk1|Stat1|Sos1|Cish|Ccnd1|Irf1|Akt3|Stat3
KEGG Pathways	map04659	Th17 cell differentiation	0.0141	77	24	Tyk2|Tgfbr1|Hif1a|Irf4|Runx1|Hsp90ab1|Il6|Il1b|Nfkb1|Il21r|Il4ra|Rora|Ifng|Jak2|Mapk1|Stat1|Rxra|Il2rb|Mtor|Jak1|Gata3|Jun|Nfatc3|Stat3
KEGG Pathways	map05164	Influenza A	0.0141	116	32	Ccl2|Tyk2|Kpna1|Tbk1|Crebbp|Gsk3b|Ivns1abp|Il6|Il1b|Il1a|Pik3ca|Nfkb1|Tnfrsf1a|Pik3r2|Ticam1|Pik3r1|Prkca|Ifng|Jak2|Mapk1|Stat1|Ep300|Nup98|Eif2ak1|Actb|Jak1|Xpo1|Stat2|Jun|Trim25|Akt3|Atf2
KEGG Pathways	map05215	Prostate cancer	0.0141	86	26	Igf1r|Ctnnb1|Mdm2|Rb1|Crebbp|Gsk3b|Hsp90ab1|Cdk2|Pik3ca|Nras|Nfkb1|Pik3r2|Foxo1|Pik3r1|Mapk1|Ep300|Sos1|Ccnd1|E2f1|Mtor|E2f3|Ccne1|Atf4|Akt3|Bcl2|Creb1
KEGG Pathways	map04071	Sphingolipid signaling pathway	0.0166	98	28	Gnai3|Cers2|Rock2|Gna13|Sptlc2|Sgpp1|Sptlc1|Cers6|Pik3ca|Nras|Nfkb1|Tnfrsf1a|Pik3r2|Ppp2r1b|Rac2|Acer2|Smpd1|S1pr4|S1pr1|Pik3r1|Prkca|Mapk1|Ppp2r5c|Fyn|Akt3|Bcl2|Sgpl1|Sgms1
KEGG Pathways	map04068	FoxO signaling pathway	0.0175	119	32	Ccnd2|Il7r|Igf1r|Tgfbr1|Mdm2|Plk2|Fbxo32|Crebbp|Cdk2|Il6|Pik3ca|Nras|Prkaa2|Ccng2|Rbl2|Pik3r2|S1pr4|Foxo3|S1pr1|Foxo1|Pik3r1|Irs1|Mapk1|Ep300|Sos1|Insr|Ccnd1|Bcl2l11|Akt3|Nlk|Stat3|Usp7
KEGG Pathways	map04141	Protein processing in endoplasmic reticulum	0.0254	144	36	Man1a|Sar1a|Canx|Sel1l|Sec23a|Ssr1|Lman2|Hsp90ab1|Sil1|Tram1|Dnajc10|Sec62|Ddost|Rpn1|Sec13|Dnaja2|Skp1a|Stub1|Ssr2|Pdia6|Yod1|Edem3|Dnajc5|Hsph1|Hspa4l|Hspa5|Eif2ak1|Ube4b|Nfe2l2|Sec24a|Atf4|Bcl2|Prkcsh|Stt3a|Erp29|Ube2d3
KEGG Pathways	map04151	PI3K-Akt signaling pathway	0.0254	261	57	Ccnd2|Il7r|Igf1r|Ywhah|Myb|Ddit4|Mdm2|Itgb3|Myc|Gsk3b|Hsp90ab1|Rps6kb2|Cdk2|Il6|Lamc1|Pik3ca|Nras|Nfkb1|Prkaa2|Col1a2|Il4ra|Eif4ebp1|Col4a2|Rbl2|Pik3r2|Ppp2r1b|Pkn2|Mcl1|Foxo3|Ywhag|Pik3r1|Prkca|Irs1|Jak2|Mapk1|Sos1|Ghr|Ywhae|Rxra|Ppp2r5c|Il2rb|Insr|Ccnd1|Mtor|Jak1|Csf3r|Ccne1|Atf4|Bcl2l11|Akt3|Atf2|Bcl2|Kdr|Gng12|Vegfa|Cdk6|Creb1
KEGG Pathways	map04152	AMPK signaling pathway	0.0254	108	29	Igf1r|Hnf4a|Rps6kb2|Scd2|Stradb|Rab14|Pik3ca|Ccna2|Prkaa2|Adipor2|Eif4ebp1|Pik3r2|Ppp2r1b|Scd1|Foxo3|Foxo1|Pik3r1|Rab2a|Irs1|Ppp2r5c|Insr|Ccnd1|Mtor|Akt3|Adipor1|Cab39|Pfkp|Pfkfb2|Creb1
KEGG Pathways	map04668	TNF signaling pathway	0.0254	92	26	Ccl2|Birc3|Tnfaip3|Traf3|Il6|Jag1|Il1b|Pik3ca|Vcam1|Nfkb1|Tnfrsf1b|Tnfrsf1a|Pik3r2|Rps6ka5|Pik3r1|Junb|Mapk1|Casp3|Jun|Atf4|Itch|Akt3|Atf2|Cflar|Tab2|Creb1
KEGG Pathways	map00310	Lysine degradation	0.0264	50	17	Setdb1|Kmt2d|Acat1|Hykk|Kmt2c|Setd1a|Whsc1|Kmt2e|Nsd1|Ehmt1|Kmt2b|Suv420h1|Kmt2a|Whsc1l1|Setd2|Setd1b|Ash1l
KEGG Pathways	map04910	Insulin signaling pathway	0.0288	115	30	Hk2|Mknk2|Prkaca|Crkl|Ppp1cb|Crk|Mknk1|Socs2|Gsk3b|Rhoq|Rps6kb2|Pik3ca|Nras|Prkaa2|Pde3b|Phka2|Eif4ebp1|Pik3r2|Prkar2a|Foxo1|Prkar1a|Pik3r1|Irs1|Mapk1|Sos1|Flot2|Insr|Mtor|Prkci|Akt3
KEGG Pathways	map05212	Pancreatic cancer	0.0293	70	21	Tgfbr1|Rb1|Rps6kb2|Pik3ca|Nfkb1|Pik3r2|Rac2|Brca2|Cdc42|Pik3r1|Mapk1|Stat1|Ccnd1|E2f1|Mtor|Jak1|E2f3|Akt3|Vegfa|Stat3|Cdk6
KEGG Pathways	map05323	Rheumatoid arthritis	0.0293	51	17	Ccl2|Itgb2|Ccl3|Atp6v1b2|Atp6v0d1|Ltb|Il6|Ctla4|Cd28|Il1b|Il1a|Atp6v1h|Ifng|Itgal|Jun|Atp6v1a|Vegfa
Reactome Pathways	MMU-1280218	Adaptive Immune System	0.0327	482	102	Npepps|Ap2a2|Prkaca|Ctsb|Ap1b1|Capza2|Cd274|Cd40|Wsb1|Dync1h1|Ap2b1|Asb3|Canx|Ube2b|Dynll2|Sec23a|Psma6|Fbxl3|Rnf19a|Fbxo32|C3|Kif5b|Tap2|Huwe1|Cd28|Ubox5|Pik3ca|Ptpn22|Vcam1|Rnf115|Nfkb1|Col1a2|Itpr1|Sec13|Ctsc|Klhl2|Pik3r2|Ppp2r1b|Rnf111|Kif23|Fbxo21|H2-M3|Lnpep|Trim41|Skp1a|Pvr|Ubac1|Stub1|Psmd7|Klhl42|Colec12|Herc1|Psme4|Sec24c|Arel1|Rbbp6|Rictor|Cdc42|Lcp2|Rnf138|Pik3r1|Sos1|Fbxw11|Ppp2r5c|S…
KEGG Pathways	map00020	Citrate cycle (TCA cycle)	0.0339	30	12	Cs|Aco2|Fh1|Dlat|Idh3g|Pcx|Suclg2|Mdh1|Idh2|Acly|Sucla2|Idh3a
Reactome Pathways	MMU-73857	RNA Polymerase II Transcription	0.0378	605	122	Ccnd2|Sp1|Ell2|Ppard|Lbr|Trim28|Ctnnb1|Suz12|Hnf4a|Ints2|Pip4k2b|Ywhah|Zkscan1|Ddit4|Mdm2|Ccng1|Hus1|Btg2|E2f6|Smarcd2|Psma6|Dek|Plk2|Kmt2d|Smarcd1|Med20|Rad9a|Cdk2|Cbx4|Smad7|Ccnt2|Epc1|Rbl1|Ccna2|Hipk1|Trp53inp1|Txn1|Prkaa2|Tceb3|Nelfa|Nrbp1|Cdk8|Lamtor1|Ppp2r1b|Smarca4|Rnf111|Rora|Cdk13|Kdm5b|Skp1a|Zfp715|Stub1|Rbpj|Psmd7|Phf20|Med13|Cdc40|Psme4|Elf1|Setd1a|Zfp473|Ywhag|H2afx|Aff4|Rictor|Zfp28…
KEGG Pathways	map01522	Endocrine resistance	0.0405	83	23	Sp1|Prkaca|Igf1r|Mdm2|Rb1|Rps6kb2|Jag1|Pik3ca|Nras|Pik3r2|Pik3r1|Mapk1|Sos1|Ncor1|Notch2|Ccnd1|E2f1|Mtor|E2f3|Jun|Med1|Akt3|Bcl2
KEGG Pathways	map04211	Longevity regulating pathway	0.0405	83	23	Prkaca|Igf1r|Rps6kb2|Pik3ca|Nras|Nfkb1|Prkaa2|Adipor2|Eif4ebp1|Pik3r2|Foxo3|Foxo1|Pik3r1|Irs1|Insr|Sesn1|Mtor|Ehmt1|Atf4|Akt3|Atf2|Adipor1|Creb1
Reactome Pathways	MMU-3214841	PKMTs methylate histone lysines	0.0425	35	16	Suz12|Kmt2d|Nfkb1|Atf7ip|Setd1a|Whsc1|Aebp2|Kmt2e|Ehmt1|Kmt2b|Suv420h1|Kmt2a|Whsc1l1|Setd2|Setd1b|Ash1l
KEGG Pathways	map04062	Chemokine signaling pathway	0.045	121	30	Gnai3|Ccl2|Ccl3|Prkaca|Crkl|Crk|Rock2|Gsk3b|Cxcl13|Pik3ca|Nras|Nfkb1|Wasl|Pik3r2|Rac2|Foxo3|Cdc42|Pik3r1|Jak2|Mapk1|Rap1b|Stat1|Sos1|Elmo1|Dock2|Ccr7|Stat2|Akt3|Gng12|Stat3
KEGG Pathways	map04150	mTOR signaling pathway	0.0466	127	31	Ulk2|Igf1r|Atp6v1b2|Ddit4|Gsk3b|Rps6kb2|Stradb|Tti1|Pik3ca|Nras|Prkaa2|Lrp6|Sec13|Tnfrsf1a|Lamtor1|Eif4ebp1|Pik3r2|Atp6v1h|Fnip1|Rictor|Pik3r1|Prkca|Irs1|Mapk1|Sos1|Insr|Mtor|Akt3|Cab39|Fzd7|Atp6v1a
KEGG Pathways	map05205	Proteoglycans in cancer	0.0466	177	40	Rdx|Prkaca|Igf1r|Ctnnb1|Ppp1cb|Frs2|Mdm2|Rock2|Itgb3|Ddx5|Hif1a|Ptch1|Myc|Rps6kb2|Pik3ca|Nras|Col1a2|Itpr1|Gab1|Pik3r2|Flnb|Cdc42|Pik3r1|Prkca|Ezr|Mapk1|Sos1|Pdcd4|Casp3|Ccnd1|Actb|Mtor|Camk2d|Camk2b|Akt3|Kdr|Fzd7|Vegfa|Stat3|Arhgef12
KEGG Pathways	map05214	Glioma	0.0466	60	18	Igf1r|Mdm2|Rb1|Pik3ca|Nras|Pik3r2|Pik3r1|Prkca|Mapk1|Sos1|Ccnd1|E2f1|Mtor|E2f3|Camk2d|Camk2b|Akt3|Cdk6
KEGG Pathways	map05220	Chronic myeloid leukemia	0.0466	70	20	Crkl|Tgfbr1|Crk|Mdm2|Rb1|Myc|Runx1|Pik3ca|Nras|Nfkb1|Pik3r2|Pik3r1|Mapk1|Sos1|Ccnd1|E2f1|E2f3|Akt3|Cdk6|Bcr
KEGG Pathways	map04350	TGF-beta signaling pathway	0.05	71	20	Acvr1b|Sp1|Tgfbr1|Myc|Crebbp|Rps6kb2|Smad7|Rbl1|Ppp2r1b|Bmpr1a|Skp1a|Ifng|Mapk1|Ep300|Acvr2a|Smurf1|Bmpr2|Smurf2|Smad5|Tgif1
KEGG Pathways	map05152	Tuberculosis	0.05	118	29	Itgb2|Atp6v0d1|Crebbp|C3|Hspa9|Il6|Il1b|Il1a|Nfkb1|Tnfrsf1a|Il10ra|Atp6v1h|Nfya|Eea1|Ifng|Jak2|Mapk1|Stat1|Ep300|Casp3|Jak1|Camk2d|Camk2b|Akt3|Bcl2|Rfx5|Arhgef12|Tirap|Creb1

## Sheet: Gene Ontology-Blood
category	term name	description	FDR value	# background genes	# genes	genes
GO Process	GO.0031323	regulation of cellular metabolic process	3.89e-08	3955	702	Gnai3|Klf6|Ccnd2|Ccl2|Itgb2|Acvr1b|Rdx|Hk2|Hip1r|Ccl3|Sp1|Cct3|Mef2d|Ell2|Jup|Ifrd1|Chordc1|Map3k3|Spi1|Ppard|Flii|Ranbp2|Eif2b5|Mknk2|Dusp3|Mmd|Dnmt1|Clcn3|Coro1c|Ndrg2|Pias4|App|Prkaca|Asf1b|Igf1r|Trim28|Ncoa2|Crkl|Gcat|Qars|Ctnnb1|Tgfbr1|Arpp19|Sertad1|Pttg1ip|Wdr77|Apip|Birc3|Ankrd17|Ppp1cb|Slamf1|Hivep2|Setdb1|Lcorl|Hsd11b1|Cul4a|Myh9|Top2b|Igfbp4|Suz12|Cd40|Hnf4a|Akap1|Pip4k2b|Ikzf1|Ywhah|S…
GO Process	GO.0006325	chromatin organization	6.27e-06	475	120	Spi1|Dnmt1|Asf1b|Trim28|Lrwd1|Ctnnb1|Setdb1|Suz12|Ikzf1|Myb|Usp15|Wdr82|Ube2b|Smarcd2|Per1|Irf4|Dek|Atxn7|Rb1|Myc|Crebbp|Kmt2d|Smarcd1|Chd1|Ddb1|Taf5|Huwe1|Cdk2|Cbx4|Usp16|Epc1|Rbl1|Ccna2|Prkaa2|Smarcad1|Rbl2|Smarca4|Tlk1|Rcbtb1|Hdac3|Kdm5b|Emsy|Kdm2b|Brca2|Skp1a|Baz1a|Pcgf3|Zbtb1|Msl1|Rps6ka5|Phf20|Dicer1|Kmt2c|Hist1h1d|Psme4|Hist1h1c|Setd5|Hnrnpu|H2afx|Whsc1|Chd7|Spty2d1|Chd4|Kdm6a|Hist1h1a|Prk…
GO Process	GO.0051726	regulation of cell cycle	9.4e-06	785	175	Ccnd2|Rdx|Chordc1|Map3k3|Ranbp2|Dusp3|App|Prkaca|Igf1r|Ctnnb1|Hyal1|Ankrd17|Cul4a|Top2b|Hnf4a|Dync1h1|Ywhah|Tnfaip3|Mdm2|Ccng1|Rad50|Ube2b|Hus1|Rock2|Pafah1b1|Slc6a4|Zfyve26|Gtpbp4|Gpr132|Ptch1|Trip13|Plk2|Trim35|Rb1|Mettl3|Myc|Crebbp|Cep97|Chd1|Hsp90ab1|Pim1|Sik1|Dusp1|Lmnb1|Ddb1|Uhrf2|Rad9a|Cdk2|Usp16|Cd28|Stradb|Ccnt2|Ahctf1|Dtl|Uhmk1|Il1b|Il1a|Rbl1|Ccna2|Nras|Trp53inp1|Sdcbp|Pum1|Syf2|Rint1|C…
GO Component	GO.1990234	transferase complex	1.29e-05	610	141	Ccnd2|Acvr1b|Pias4|Prkaca|Wdr77|Cul4a|Kctd5|Suz12|Ints2|Rnf31|Rev3l|Cand1|Helb|Hcfc2|Wdr82|Asb3|Polrmt|Ube2b|E2f6|Sel1l|Sptlc2|Sptlc1|Rb1|Fbxl3|Mettl3|Rnf19a|Fbxo32|Crebbp|Klhl24|Kmt2d|Med20|Ddb1|Taf5|Cdk2|Cbx4|Bach1|Ccnt2|Dtl|Epc1|Polr3f|Pik3ca|Ccna2|Ikbkap|Prkaa2|Rnf11|Ddost|Ccnl2|Cdk8|Rpn1|Kctd13|Phka2|Klhl2|Pik3r2|Polr2m|Pkm|Prkar2a|Fntb|Cdk13|Myo6|Fbxo8|Trpc4ap|Skp1a|Naa25|Atg14|Stub1|Ankib1…
GO Process	GO.0000122	negative regulation of transcription by RNA polymerase II	2.89e-05	639	146	Spi1|Ppard|Dnmt1|Pias4|Trim28|Ncoa2|Ctnnb1|Tgfbr1|Setdb1|Suz12|Ikzf1|Myb|Mdm2|Hcfc2|Btg2|E2f6|Ddx5|Per1|Hif1a|Sema4d|Ptch1|Rb1|Myc|Crebbp|Runx1|Sik1|Cdk2|Cbx4|Bach1|Smad7|Epc1|Hipk3|Il1b|Rbl1|Hipk1|Nfkb1|Txn1|Ctnnbip1|Ski|Nelfa|Rfc1|Cnbp|Bhlhe40|Atf7ip|Bhlhe41|Smarca4|Map2k5|Hif1an|Hdac3|Kdm2b|Mxd4|Rbpj|Erf|Zbtb1|Dicer1|Hist1h1d|Hist1h1c|Hfe2|Zbtb7a|Hnrnpu|Fnip1|Foxo3|Nrip1|Cxxc5|Foxo1|Tle4|Zfp36…
GO Function	GO.0016740	transferase activity	3.26e-05	1624	317	Acvr1b|Hk2|Ccl3|Tyk2|Map3k3|Axl|Ranbp2|Mknk2|Mmd|Dnmt1|Lpcat3|Ulk2|Pias4|Prkaca|Igf1r|Trim28|Cs|Gcat|Tgfbr1|Hyal1|Birc3|Setdb1|Cers2|Suz12|Wsb1|Pip4k2b|Rnf31|Mknk1|Rev3l|Tnfaip3|Gnptab|Tbk1|Mdm2|Wdr82|Asb3|Polrmt|Rad50|Ube2b|Rnft1|Rock2|Sptlc2|Traf3|Irf4|Sptlc1|Plk2|Esco2|Fbxl3|Mettl3|Rnf19a|Fbxo32|Crebbp|Tymp|Gsk3b|Kmt2d|Chd1|Med20|Pim1|Cmtr1|Sik1|Riok3|Tnks2|Uhrf2|Rps6kb2|Huwe1|Cdk2|Ptdss2|Cbx4…
GO Process	GO.0002376	immune system process	7.6e-05	1143	229	Actr2|Ccl2|Itgb2|Ccl3|Tyk2|Sp1|Spi1|Cd320|Axl|Eif2b5|Mknk2|Ncstn|Il7r|Ndrg1|App|Igf1r|Trim28|Crkl|Ctnnb1|Tgfbr1|Ankrd17|Slamf1|Gzmb|Cd274|Cul4a|Myh9|Cd40|Serinc3|Ikzf1|Rnf31|Tnfaip3|Myb|Ddit4|Tbk1|Ap3d1|Pafah1b1|Mthfd1|Hif1a|Traf3|Irf4|Sfxn1|Esco2|Trim35|Rb1|Alcam|Tfrc|Runx1|Cxcl13|C3|Kif5b|Tap2|Hspa9|Ltb|Riok3|Pmaip1|Fth1|Cd5|Dock8|Il6|Ctla4|Cd28|Sdhaf4|Ahctf1|Abl2|Rabgap1l|Vim|Ppp6c|Hc|Fcna|Jag…
GO Component	GO.0044451	nucleoplasm part	0.00015	874	180	Ell2|Mknk2|Pias4|Prkaca|Ncoa2|Gcat|Suz12|Ints2|Prpf8|Mdm2|Hcfc2|Wdr82|Smek2|E2f6|Hif1a|Zmym2|Rb1|Fbxl3|Mettl3|Myc|Crebbp|Kmt2d|Med20|Tap2|Taf5|Cdk2|Cbx4|Sf3b1|Ccnt2|Uhmk1|Epc1|Nop10|Hipk3|Api5|Ubox5|Polr3f|Hipk1|Trp53inp1|Pnisr|Ikbkap|Prkaa2|Pum1|Tceb3|Syf2|Ski|Ccnl2|Nelfa|Cdk8|Lrch4|Zfml|Bhlhe40|Atf7ip|Kctd13|N4bp1|Polr2m|Rnf111|Atr|Atxn2l|Tdp2|Cdk13|Myo6|Trim41|Dhx8|Trp53inp2|Hdac3|Dhx9|Ythdc1|…
GO Process	GO.0033554	cellular response to stress	0.00029	1110	219	Hk2|Npepps|Clpb|Ppard|Axl|Eif2b5|Ndrg1|Prkaca|Trim28|Pds5b|Cul4a|Top2b|Crk|Rev3l|Tnfaip3|Ddit4|Mdm2|Helb|Cpeb4|Ccng1|Rad50|Ube2b|Hus1|Btg2|Sel1l|Hif1a|Zfyve26|Trip13|Esco2|Mettl3|Bcl2l2|Myc|Mief1|Slc38a2|Gsk3b|Pmaip1|Ddb1|Rad9a|Huwe1|Cdk2|Bach1|Usp16|Il6|Ctla4|Stradb|Ubxn4|Dtl|Dnajc10|Il1a|Xrn2|Ccna2|Hipk1|Trp53inp1|Txn1|Prkaa2|Tnfrsf1b|Syf2|Psmc2|Errfi1|Rfc1|Smarcad1|Xpc|Itpr1|Tnfrsf1a|Pold3|Erl…
GO Process	GO.0035556	intracellular signal transduction	0.0003	954	193	Ccl3|Tyk2|Kpnb1|Map3k3|Axl|Mknk2|Dnmt1|Pias4|Ndrg1|Igf1r|Trim28|Tgfbr1|Setdb1|Cd40|Wsb1|Mknk1|Socs2|Eif4ebp2|Ddit4|Mdm2|Asb3|Rock2|Gna13|Ddx5|Sgpp1|Zfp346|Plk2|Nisch|Rb1|Bcl2l2|Myc|Gsk3b|Sik1|Rhoq|Dusp1|Pmaip1|Rps6kb2|Dock8|Shoc2|Dnmbp|Cdk2|Smad7|Stradb|Rassf5|Atp1b1|Dtl|Dnajc10|Il1b|Pik3ca|Ccna2|Hipk1|Nras|Vcam1|Nfkb1|Sdcbp|Ikbkap|Tnfrsf1b|Errfi1|Nrbp1|Tgfbr3|P2rx4|Col1a2|Arhgef5|Itpr1|Tnfrsf1a|…
GO Process	GO.1903706	regulation of hemopoiesis	0.00099	281	72	Acvr1b|Ccl3|Spi1|Axl|Ap2a2|Il7r|Ctnnb1|Cul4a|Ikzf1|Myb|Ap3d1|Itgb3|Hif1a|Rb1|Mettl3|Myc|Runx1|Pim1|Hspa9|Il6|Smad7|Ctla4|Cd28|Jag1|Il1b|Ctnnbip1|Clec2d|Il4ra|Ets1|Tnfsf9|Zbtb1|Dicer1|Inpp4b|Zbtb7a|Fnip1|Foxo3|Pik3r1|Zfp36|Cbfb|Prkca|Ifng|Stat1|Acvr2a|Sos1|Trib1|Notch2|Ncapg2|Rcor1|Atxn1l|Rc3h2|Ccr7|Mtor|B2m|Nfe2l2|Gata3|Prdm1|Csf3r|Jun|Med1|Fbxw7|Irf1|Kdr|Vegfa|Stat3|Zmiz1|Rc3h1|Tal1|Cdk6|Mef2c|F…
GO Process	GO.0051248	negative regulation of protein metabolic process	0.001	829	168	Chordc1|Spi1|Dusp3|Dnmt1|Coro1c|Ndrg2|App|Igf1r|Crkl|Qars|Ctnnb1|Arpp19|Birc3|Suz12|Hnf4a|Akap1|Tnfaip3|Dusp6|Socs2|Pbld1|Eif4ebp2|Ddit4|Mdm2|Cpeb4|Hspa4|Ube2b|Btg2|Rock2|Trib2|Itgb3|Pafah1b1|Per1|Gtpbp4|Sema4d|Rb1|Itm2b|Mettl3|Crebbp|Gsk3b|Usp25|Ivns1abp|Hsp90ab1|C3|Dusp1|Il6|Smad7|Hc|Dnajc10|Hipk3|Spred1|Il1b|Ptpn22|Nfkb1|Sdcbp|Prkaa2|Pum1|Tnfrsf1b|Errfi1|Ski|Lrp6|Eif4ebp1|Dusp4|N4bp1|Vps35|Pik…
GO Function	GO.0043168	anion binding	0.0011	1942	346	Gnai3|Actr2|Ccl2|Rtca|Acvr1b|Hk2|Hip1r|Tyk2|Cct3|Chordc1|Clpb|Map3k3|Ppard|Axl|Ap2a2|Mknk2|Gars|Clcn3|Ulk2|App|Prkaca|Igf1r|Adh5|Atp6v1b2|Gcat|Qars|Tgfbr1|Myh9|Top2b|Hnf4a|Pip4k2b|Pnpo|Dync1h1|Mknk1|Atp2b1|Hbs1l|Sar1a|Tbk1|Helb|Hmmr|Hspa4|Rad50|Ube2b|Rock2|Gna13|Ddx5|Pfas|Sptlc2|Mthfd1|Zfyve26|Gtpbp4|Sptlc1|Ptch1|Trip13|Plk2|Glud1|Anxa11|Nisch|Itm2b|Mief1|Gsk3b|Runx1|Cxcl13|Igf2r|Chd1|Hsp90ab1|Pi…
GO Process	GO.0097190	apoptotic signaling pathway	0.0011	230	62	Acvr1b|Ppard|Mknk2|Gzmb|Cd40|Mknk1|Ddit4|Rock2|Ddx5|Sgpp1|Zfp346|Itm2b|Bcl2l2|Myc|Gsk3b|Pmaip1|Cd5|Cd28|Dnajc10|Il1b|Il1a|Hipk1|Tnfrsf1b|P2rx4|Itpr1|Tnfrsf1a|Brca2|Aifm1|Pdk2|Mcl1|Dap|Foxo3|Rnf7|Lcn2|Tnfrsf26|Ticam1|Pik3r1|Gskip|Atp7a|Hip1|Zfp622|Prkca|Ppp1r13b|Ifng|Jak2|Ep300|Jmy|Gpx1|Dido1|Casp3|E2f1|Ube4b|Sort1|Jun|Atf4|Bcl2l11|Shisa5|Bcl2|Sgpl1|Hipk2|Daxx|Dapk3
GO Process	GO.0070647	protein modification by small protein conjugation or removal	0.0014	605	129	Ranbp2|Pias4|Trim28|Birc3|Cul4a|Suz12|Wsb1|Rnf31|Tnfaip3|Socs2|Cand1|Usp15|Mdm2|Asb3|Ube2b|Rnft1|Atxn7|Fbxl3|Rnf19a|Fbxo32|Senp5|Klhl24|Usp25|Med20|Ddb1|Tnks2|Uhrf2|Huwe1|Cbx4|Bach1|Usp16|Desi2|Dtl|Fam188a|Ubox5|Rnf115|Rnf11|Cdk8|Kctd13|Klhl2|Rnf111|Fem1b|Fbxo21|Rnf167|Trim41|Trpc4ap|Zfp91|Kdm2b|Skp1a|Usp38|Ubac1|Stub1|Socs7|Ankib1|March9|Pcgf3|Klhl42|Arel1|Rbbp6|Rnf149|Vcpip1|Rnf7|Usp42|Mib1|Yod…
GO Process	GO.0032880	regulation of protein localization	0.0018	744	152	Ccl2|Rdx|Ccl3|Cct3|Jup|Ppard|Mmd|Prkaca|Trim28|Ctnnb1|Slamf1|Cd274|Cd40|Hnf4a|Akap1|Ap2b1|Ndel1|Mdm2|Rock2|Ddx5|Hif1a|Ptch1|Glud1|Rb1|Mief1|Gsk3b|Chd1|Cd2ap|Hsp90ab1|Rhoq|Kif5b|Pmaip1|Il6|Sept2|Rassf5|Abl2|Uhmk1|Rabgap1l|Hc|Rab14|Fcna|Il1b|Il1a|Anxa5|Dhx36|Ptpn22|Txn1|Prkaa2|Leprot|Cct6a|Aacs|Wasl|Arhgef5|Tnfrsf1a|Pde3b|Il4ra|Cdk16|Leprotl1|Vps35|Pik3r2|Tmem30a|Cct2|Ldlrap1|Trp53inp2|Hdac3|Dhx9|N…
GO Process	GO.0048872	homeostasis of number of cells	0.0028	189	52	Ccl2|Sp1|Spi1|Axl|Ncstn|Il7r|Vps54|Ikzf1|Tnfaip3|Myb|Mthfd1|Hif1a|Sfxn1|Rb1|Hspa9|Pmaip1|Il6|Fh1|Tgfbr3|Smarca4|Ireb2|Atxn2|Ifng|Jak2|Ubap2l|Sos1|Ncor1|Ncapg2|Rcor1|Casp3|Kmt2e|Tet2|Rc3h2|Ccr7|Sp3|Ptbp3|Gata3|Med1|Nfe2l1|Asxl1|Smad5|Bcl2l11|Akt3|Bcl2|Kmt2a|Skil|Vegfa|Rc3h1|Tal1|Rps24|Bcr|Mef2c
GO Process	GO.0018107	peptidyl-threonine phosphorylation	0.0029	71	27	Acvr1b|Prkaca|Tgfbr1|Tbk1|Rock2|Gsk3b|Hipk3|Clk1|Oxsr1|Lmtk2|Sbk1|Prkca|Mapk1|Csnk2a1|Taf1|Mtor|Stk39|Camk2d|Camk2b|Akt3|Bcl2|Dyrk1a|Nlk|Vprbp|Hipk2|Dapk3|ENSMUSP00000140515
GO Process	GO.0032870	cellular response to hormone stimulus	0.003	400	91	Ccl2|Rdx|Sp1|Ppard|Prkaca|Igf1r|Ncoa2|Ctsb|Ctnnb1|Crk|Hnf4a|Ndel1|Ywhah|Atp2b1|Socs2|Eif4ebp2|Ddit4|Mdm2|Rock2|Itgb3|Ddx5|Fbxo32|Gsk3b|Sik1|Rhoq|Dusp1|Npc1|Cdk2|Il6|Anxa5|Ccna2|Nfkb1|Prkaa2|Errfi1|Aacs|Adipor2|Pde3b|Eif4ebp1|Acsl1|Pik3r2|Rora|Phip|Pkm|Socs7|Aifm1|Pdk2|Med13|Klf9|Eprs|Hnrnpu|Foxo3|Ywhag|Nrip1|Foxo1|Zfp106|Ly6e|Pik3r1|Gpam|Zfp36|Irs1|Jak2|Junb|Taf7|Rap1b|Stat1|Ghr|Rxra|Paqr9|Dennd4…
GO Component	GO.0016605	PML body	0.0034	84	29	Mknk2|Pias4|Zmym2|Rb1|Crebbp|Hipk3|Hipk1|Trp53inp1|Ski|Lrch4|N4bp1|Rnf111|Atr|Tdp2|Trp53inp2|Wdfy3|Patl1|Mtor|Sp3|Sqstm1|Rere|Max|Cbx5|Skil|Satb1|Usp7|Hipk2|Daxx|Dapk3
GO Function	GO.0019904	protein domain specific binding	0.0038	634	130	Gnai3|Rdx|Hip1r|Sp1|Kpnb1|Ap2a2|Dnmt1|Clcn3|Lbr|App|Prkaca|Trim28|Ncoa2|Ctnnb1|Myh9|Cd40|Crk|Akap1|Ikzf1|Ywhah|Atp2b1|Myb|Mdm2|Ddx5|Hif1a|Rb1|Bcl2l2|Crebbp|Cd2ap|Hsp90ab1|Rhoq|Osbp|Ddb1|Rad9a|Cdk2|Vim|Il1b|Ccna2|Ptpn22|Tln1|Ptpn12|Espn|Errfi1|Dffa|Ctnnbip1|Ski|Rfc1|Tgfbr3|Cct6a|Bhlhe40|Kctd13|Dlc1|Ist1|Prkar2a|Hif1an|Skp1a|Stub1|Adrb1|Rab8b|Dicer1|Mcl1|Dap|Ywhag|Zfp106|Prkar1a|Pik3r1|Ezr|Irs1|Ada…
GO Function	GO.0140297	DNA-binding transcription factor binding	0.0038	291	70	Sp1|Mef2d|Ifrd1|Spi1|Ppard|Dnmt1|Ncoa2|Ctnnb1|Hnf4a|Ywhah|Hspa4|Ddx5|Psma6|Hif1a|Rb1|Myc|Crebbp|Gsk3b|Runx1|Sik1|Exosc9|Ski|Ddx54|Bhlhe40|Bhlhe41|Smarca4|Hif1an|Hdac3|Rbpj|Med13|Nrip1|Pik3r1|Tle4|Chd4|Taf7|Stat1|Ep300|Ncor1|Rxra|Notch2|Tacc2|Ncapg2|Cry2|Cnot1|Nsd1|Actb|Taf1|Cdk5rap3|Nfe2l2|Arnt|Jun|Med1|Cpne1|Ncoa6|Asxl1|Atf2|Tsc22d3|Kat5|Cbx5|Stat3|Vprbp|Slc30a9|Hipk2|Tbp|Daxx|Sin3a|Lats1|Usf2|M…
GO Process	GO.0007166	cell surface receptor signaling pathway	0.0044	1171	218	Klf6|Ccl2|Itgb2|Acvr1b|Ccl3|Tyk2|Ift46|Axl|Eif2b5|Mknk2|Ncstn|Il7r|Ndrg2|Pias4|App|Igf1r|Ctnnb1|Tgfbr1|Il12rb2|Cd274|Cd40|Crk|Hnf4a|Ndel1|Rnf31|Mknk1|Lims1|Socs2|Eif4ebp2|Ddit4|Usp15|Frs2|Cpeb4|Ube2b|Rock2|Itgb3|Ddx5|Sel1l|Sgpp1|Traf3|Sema4d|Ptch1|Itm2b|Bcl2l2|Myc|Gsk3b|Cxcl13|Rhoq|Ddb1|Zfand5|Tnks2|Il6|Smad7|Ctla4|Cd28|Sept2|Abl2|Vim|Rab14|Fcna|Jag1|Il1b|Il1a|Ptpn22|Hipk1|Nras|Tln1|Prkaa2|Tnfrsf…
GO Process	GO.0009894	regulation of catabolic process	0.0051	642	131	Gnai3|Rdx|Hk2|Prkaca|Pttg1ip|Ppp1cb|Hsd11b1|Cul4a|Pip4k2b|Gga3|Tnfaip3|Ddit4|Tbk1|Mdm2|Btg2|Trib2|Sptlc2|Hif1a|Sptlc1|Plk2|Rb1|Mettl3|Rnf19a|Myc|Gsk3b|Usp25|Ccrn4l|Hsp90ab1|Npc1|Ddb1|Rab1b|Smad7|Dtl|Vim|Il1b|Dhx36|Ptpn22|Trp53inp1|Sdcbp|Prkaa2|Pum1|Tnfrsf1b|Psmc2|Dffa|Zc3hav1|Iigp1|Ctsc|Pde3b|N4bp1|Vps35|Pik3r2|Trp53inp2|Dhx9|Stub1|Pak4|Ankib1|Aifm1|Tpcn1|Ago2|Dicer1|Lrp1|Mcl1|Acsl5|Dap|Hnrnpu|Ir…
GO Process	GO.0034968	histone lysine methylation	0.0052	54	22	Setdb1|Suz12|Wdr82|Kmt2d|Kmt2c|Hist1h1d|Hist1h1c|Whsc1|Tet3|Kmt2e|Tet2|Nsd1|Ehmt1|Kmt2b|Ncoa6|Arid4b|Suv420h1|Kmt2a|Whsc1l1|Setd2|Setd1b|Ash1l
GO Process	GO.0030217	T cell differentiation	0.0059	118	36	Il7r|Ctnnb1|Ikzf1|Irf4|Il6|Cd28|Abl2|Ptpn22|Lfng|Rora|Zbtb1|Atp7a|Chd7|Ifng|Bcl11b|Ncor1|Mink1|Dock2|Lig4|Rc3h2|Ccr7|Mtor|B2m|Sp3|Sox4|Gata3|Irf1|Nfatc3|Bcl2|Fzd7|Satb1|Stat3|Rc3h1|Cdk6|Foxp1|Ptprc
GO Component	GO.0005635	nuclear envelope	0.0061	361	81	Ccnd2|Kpnb1|Ranbp2|Kpna1|Lbr|App|Ctnnb1|Ankrd17|Cers2|Hsd11b1|Ints2|Dync1h1|Ndel1|Tmpo|Pafah1b1|Gtpbp4|Anxa11|Kpna3|Myc|Igf2r|Npc1|Lmnb1|Tnks2|Ubxn4|Tor1aip1|Ahctf1|Dtl|Epc1|Fam188a|Cers6|Kpna4|Sdcbp|P2rx4|Nup210|Itpr1|Sec13|Iigp1|Ist1|Polr2m|Myo6|Rac2|Abcf1|Nupl1|Syne1|Zbtb1|Tmem33|Phf20|Xpot|Tmem194|Nup88|Wdfy3|Dpy19l3|Sigmar1|Nup98|Slc16a3|Parp16|Dhcr7|Insr|Syne3|Dst|Kpna6|Sort1|Akirin1|Rtn4|X…
GO Component	GO.0098805	whole membrane	0.0083	997	186	Gnai3|Itgb2|Hk2|Pxmp4|Hip1r|Ap2a2|Ranbp2|Ncstn|Mmd|Clcn3|Coro1c|Ulk2|Ndrg1|App|Prkaca|Igf1r|Slc30a4|Ctnnb1|Tgfbr1|Ap1b1|Atp6v0d1|Birc3|Cd274|Crk|Akap1|Ap2b1|Gga3|Arid3a|Plin3|Cd164|Atp2b1|Sar1a|Ap3d1|Rnft1|Slc6a4|Sec23a|Ptch1|Itm2b|Bcl2l2|Mief1|Tfrc|Gsk3b|Igf2r|Hsp90ab1|Rhoq|Npc1|Rab1b|Tm9sf2|Cd28|Atg16l1|Atp1b1|Rab14|Spred1|Sppl2a|Sdcbp|Leprot|Tnfrsf1b|Scp2|Snx17|Tmem165|Abcb9|Pxmp2|Pcyox1|Itpr1…
GO Function	GO.0000978	RNA polymerase II proximal promoter sequence-specific DNA binding	0.0091	361	80	Klf6|Sp1|Mef2d|Spi1|Ncoa2|Hivep2|Suz12|Hnf4a|Ikzf1|Myb|Per1|Hif1a|Irf4|Myc|Runx1|Dhx36|Bhlhe40|Bhlhe41|Ets1|Smarca4|Rora|Dhx9|Kdm2b|Rbpj|Akna|Prdm4|Nfya|Elf1|Zbtb7a|Hnrnpu|Foxo3|Nrip1|Chd7|Kdm6a|Junb|Stat1|Ep300|Bcl11b|Dmtf1|Rxra|Aebp2|Lrrfip1|Ago1|Nsd1|Sp3|Sox4|Gata3|Prdm1|Foxk2|Jun|Med1|Nfe2l1|Pou2f2|Irf1|Nfatc3|Atf4|Smad5|Rreb1|Max|Atf2|Zfp281|Nr6a1|Nr2c2|Nrf1|Skil|Tbpl1|Rfx5|Stat3|Crem|Tbp|Ta…
GO Process	GO.0051704	multi-organism process	0.0102	1125	207	Ccl2|Ccl3|Sp1|Cct3|Ppard|Axl|Ulk2|Pias4|App|Prkaca|Trim28|Adh5|Ncoa2|Ctsb|Ctnnb1|Tgfbr1|Hyal1|Il12rb2|Ankrd17|Cul4a|Cd40|Serinc3|Crk|Prpf8|Tnfaip3|Eif4ebp2|Ddit4|Tbk1|Ube2b|Rock2|Itgb3|Pafah1b1|Slc6a4|Irf4|Trip13|Mettl3|Myc|Slc38a2|Crebbp|Kmt2d|Cxcl13|Ccrn4l|Ivns1abp|Igf2r|Chd1|Hsp90ab1|C3|Tap2|Riok3|Npc1|Ddb1|Rab1b|Mmp19|Il6|Sept2|Atg16l1|Ccnt2|Xpr1|Abl2|Rab14|Il1b|Polr3f|Xrn2|Dhx36|Ptpn22|Nras|…
GO Process	GO.0010608	posttranscriptional regulation of gene expression	0.011	342	77	Eif2b5|Mknk2|App|Mknk1|Eif4ebp2|Cpeb4|Btg2|Per1|Mettl3|Ccrn4l|Rps6kb2|Usp16|Il6|Uhmk1|Vim|Dhx36|Pum1|Tnfrsf1b|Eif3c|Eif4ebp1|Aars|Ireb2|Xrn1|Slc35a4|Abcf1|Dhx9|Atg14|Ythdc1|Pak4|Ago2|Dicer1|Eprs|Hnrnpu|Foxo3|Axin2|Lsm14b|Secisbp2l|Ppp1r15b|Zfp36|Pura|Patl1|Fastkd3|Prkca|Tnrc6b|Mapk1|Khdrbs1|Ago3|Ep300|Fastkd1|Rxra|Eif4g3|Lsm14a|Tnrc6a|Ago1|Zcchc11|Cnot1|Rc3h2|Eif2ak1|E2f1|Mtor|Sox4|Tnrc6c|Ythdf3|…
GO Process	GO.0042981	regulation of apoptotic process	0.011	1146	210	Gnai3|Ccnd2|Hip1r|Ccl3|Map3k3|Ppard|Axl|Eif2b5|Il7r|Dnmt1|Pias4|Igf1r|Qars|Ctnnb1|Tgfbr1|Pttg1ip|Apip|Birc3|Tex261|Cd274|Cd40|Serinc3|Ywhah|Tnfaip3|Lims1|Dusp6|Frs2|Mdm2|Cpeb4|Ccng1|Hspa4|Ube2b|Btg2|Hif1a|Traf3|Zfp346|Plk2|Trim35|Rb1|Bcl2l2|Myc|Fbxo32|Gsk3b|Ivns1abp|Igf2r|Hsp90ab1|Pim1|Dusp1|Pmaip1|Ddb1|Rad9a|Dock8|Il6|Slc39a10|Ctla4|Stradb|Rassf5|Abl2|Hipk3|Api5|Il1b|Pik3ca|Anxa5|Nfkb1|Trp53inp1…
GO Process	GO.0008284	positive regulation of cell population proliferation	0.0112	677	134	Gnai3|Ccnd2|Ccl2|Sp1|Mef2d|Map3k3|Ppard|Cd320|Il7r|Dnmt1|Prkaca|Igf1r|Crkl|Ctnnb1|Tgfbr1|Hyal1|Wdr77|Slamf1|Cd274|Cul4a|Suz12|Cd40|Tnfaip3|Mdm2|Tns3|Itgb3|Hif1a|Myc|Tfrc|Gsk3b|Kmt2d|Pim1|Lbh|Cdk2|Il6|Slc39a10|Cd28|Vim|Il1b|Pik3ca|Ccna2|Ptpn22|Hipk1|Nras|Vcam1|Sdcbp|B4galt1|Syf2|Fosl2|Tgfbr3|Cnbp|Lrp6|Ets1|Smarca4|Phip|Map2k5|Fntb|Bmpr1a|Rac2|Dhx9|Kdm5b|Syne1|Acer2|Wapal|Tnfsf9|Rbpj|Fndc3b|Kmt2c|N…
GO Component	GO.0090575	RNA polymerase II transcription factor complex	0.0133	118	34	Trim28|Ctnnb1|E2f6|Hif1a|Rb1|Crebbp|Runx1|Taf5|Mxd4|Nfya|Bcl9|Hnrnpu|Tle4|Cbfb|Junb|Taf7|Bcl9l|Rxra|Taf5l|Med14|Taf1|E2f1|Arnt|E2f3|Jun|Atf4|Max|Tbpl1|Stat3|Hipk2|Tbp|Med6|Tfdp2|Creb1
GO Process	GO.1903037	regulation of leukocyte cell-cell adhesion	0.0137	192	49	Ccl2|Dusp3|Il7r|Slamf1|Cd274|Ikzf1|Myb|Ap3d1|Tfrc|Runx1|Cd5|Dock8|Il6|Smad7|Ctla4|Cd28|Il1b|Ptpn22|Vcam1|Il4ra|Ets1|Tnfsf9|Zbtb1|Dpp4|Prkar1a|Gpam|Cbfb|Ifng|Socs6|Fam49b|Flot2|Hsph1|Hfe|Casp3|Dusp22|Rc3h2|Ccr7|March7|Btla|Gata3|Adora2a|Itgal|Irf1|Itch|Thy1|Pag1|Zmiz1|Rc3h1|Ptprc
GO Function	GO.0003712	transcription coregulator activity	0.014	345	76	Jup|Ppard|Pias4|Trim28|Ncoa2|Ctnnb1|Wdr77|Ddx5|Crebbp|Med20|Usp16|Hipk3|Hipk1|Ski|Ddx54|Bhlhe40|Atf7ip|Bhlhe41|Hsbp1|Smarca4|Hdac3|Dhx9|Kdm5b|Erf|Med13|Rad54l2|Bcl9|Hnrnpu|Nrip1|Tle4|Maml1|Cbfb|Irf2bp2|Junb|Taf7|Ddx1|Zhx1|Ep300|Tbl1xr1|Supt7l|Nup98|Ncor1|Jmy|Atxn7l3|Bcl9l|Rcor1|Aebp2|Taf5l|Ccnd1|Kmt2e|Med14|Nsd1|Taf1|Arnt|Sqstm1|Sox4|Gata3|Rere|Spen|Jun|Ube3a|Med1|Ncoa6|Asxl1|Pprc1|Zfp281|Kat5|Ww…
GO Component	GO.0012505	endomembrane system	0.0146	2767	454	Gnai3|Ccnd2|Ccl2|Hip1r|Kpnb1|Cd320|Tmed5|Ap2a2|Ranbp2|Ncstn|Gars|Man1a|Mmd|Kpna1|Lpcat3|Clcn3|Tmed4|Ndrg2|Lbr|Ndrg1|App|Prkaca|Slc30a4|Bloc1s6|Ncoa2|Vps54|Atp6v1b2|Ctnnb1|Tgfbr1|Ap1b1|Kdsr|Wdr77|Atp6v0d1|Ankrd17|Tex261|Surf4|Gzmb|Cers2|Cnih1|Hsd11b1|Cd274|Serinc3|Ints2|Akap1|Pip4k2b|Dync1h1|Ap2b1|Ndel1|Gga3|Slc35b4|Plin3|Cd164|Uhrf1bp1l|Tmpo|Gnptab|Sar1a|Cand1|Ap3d1|Cpeb4|Canx|Rnft1|Pafah1b1|Slc6…
GO Component	GO.0036464	cytoplasmic ribonucleoprotein granule	0.0148	150	40	Kpnb1|Rock2|Psma6|Ccrn4l|Dcp2|Uhmk1|Prkaa2|Pum1|Psmc2|Pan3|Xrn1|Atxn2l|Dhx9|Syne1|Pak4|Ago2|Hnrnpu|Atxn2|Zfp36|Patl1|Tnrc6b|Ddx1|Ago3|Ghr|Lsm14a|Taf5l|Tnrc6a|Lig4|Ago1|Cnot1|Mbnl1|Rc3h2|Actb|Nufip2|Sqstm1|ENSMUSP00000103762|Rc3h1|Ddx6|Larp1|Larp4b
GO Function	GO.0019900	kinase binding	0.0164	631	124	Ccnd2|Itgb2|Jup|Ap2a2|Dusp3|Prkaca|Qars|Ctnnb1|Ap1b1|Il12rb2|Ppp1cb|Top2b|Slc12a7|Crk|Akap1|Tnfaip3|Lims1|Frs2|Trib2|Itgb3|Per1|Hif1a|Traf3|Rb1|Gsk3b|Hsp90ab1|Sik1|Dusp1|Kif5b|Lmnb1|Rad9a|Cd28|Ccnt2|Atp1b1|Vim|Spred1|Mapre1|Anxa5|Ccna2|Ptpn22|B4galt1|Errfi1|Ski|Slc2a3|Pde3b|Pik3r2|Prkar2a|Cdk13|Pik3ip1|Mapk6|Stub1|Rad54l2|Midn|Rbbp6|Tesk1|Foxo3|Ywhag|Axin2|Rictor|Cdc42|Ticam1|Taok1|Prkar1a|Rnf138…
GO Process	GO.0033043	regulation of organelle organization	0.0183	916	171	Actr2|Rdx|Hk2|Hip1r|Cct3|Chordc1|Ift46|Spi1|Ranbp2|Dnmt1|Igf1r|Trim28|Ctnnb1|Tgfbr1|Surf4|Slamf1|Setdb1|Capza2|Crk|Pip4k2b|Dync1h1|Ywhah|Myb|Sar1a|Rad50|Ube2b|Rock2|Itgb3|Pafah1b1|Hif1a|Trip13|Plk2|Rb1|Myc|Mief1|Cep97|Gsk3b|Chd1|Cd2ap|Dusp1|Kif5b|Dcp2|Pmaip1|Tnks2|Uhrf2|Rab1b|Arl2|Cd28|Rabgap1l|Il1b|Il1a|Mapre1|Dhx36|Sdcbp|Prkaa2|Espn|Ski|Nelfa|Cct6a|Pan3|Wasl|Arhgef5|Dlc1|Vps35|Pik3r2|Phip|Atr|A…
GO Process	GO.0071363	cellular response to growth factor stimulus	0.021	347	76	Ccl2|Rdx|Dnmt1|App|Igf1r|Crkl|Ctnnb1|Tgfbr1|Hyal1|Crk|Ddit4|Usp15|Frs2|Mdm2|Itgb3|Ddx5|Crebbp|Gsk3b|Runx1|Cxcl13|Il6|Smad7|Rab14|Ccna2|Nfkb1|Tnfrsf1b|Ptpn12|Errfi1|Tgfbr3|Col1a2|Col4a2|Gab1|Ireb2|Map2k5|Bmpr1a|Kdm5b|Hfe2|Sox5|Lmtk2|Foxo3|Setx|Zfp36|Atp7a|Kif1b|Acvr2a|Sos1|Pdcd4|Adam9|Smurf1|Bmpr2|Insr|Hfe|Casp3|Dusp22|Fyn|Hspa5|E2f1|Mtmr4|Sort1|Gata3|Jun|Ube3a|Med1|Map3k1|Smad5|Kdr|Nrp2|Cflar|Ski…
GO Process	GO.0007265	Ras protein signal transduction	0.0218	110	32	Kpnb1|Dnmt1|Trim28|Setdb1|Rock2|Gna13|Plk2|Nisch|Rb1|Shoc2|Cdk2|Ccna2|Nras|Sdcbp|Col1a2|Dhcr24|Pak4|Adrb1|Cdc42|Arhgdia|Rap1b|Sos1|Elmo1|Psd3|Phactr4|Jun|Ralgapb|Ralgapa2|Mcf2l|Kalrn|Arhgef12|Arhgap32
GO Process	GO.2001252	positive regulation of chromosome organization	0.0233	146	39	Cct3|Dnmt1|Trim28|Ctnnb1|Setdb1|Myb|Rad50|Rb1|Tnks2|Dhx36|Nelfa|Cct6a|Atr|Cct2|Rps6ka5|Gnl3|Hnrnpu|Slk|Mapk1|BC004004|Ep300|Ncor1|Mtf2|Mekk4|Kmt2e|Lig4|Fam178a|Kat7|Gata3|Rif1|Kmt2a|Vegfa|Tcp1|Tal1|Daxx|Sin3a|Cul3|Jarid2|Hmbox1
GO Function	GO.0001102	RNA polymerase II activating transcription factor binding	0.0238	31	14	Ctnnb1|Hnf4a|Rb1|Exosc9|Bhlhe40|Bhlhe41|Ep300|Ncor1|Nfe2l2|Jun|Atf2|Hipk2|Sin3a|Creb1
GO Function	GO.0046332	SMAD binding	0.0241	70	23	Acvr1b|Ctnnb1|Tgfbr1|Usp15|Ddx5|Crebbp|Smad7|Ski|Tgfbr3|Col1a2|Rnf111|Bmpr1a|Stub1|Axin2|Pura|Ep300|Zeb2|Smurf1|Smurf2|Jun|Skil|Hipk2|Tgif1
GO Component	GO.0044454	nuclear chromosome part	0.0266	369	78	Sp1|Spi1|Ppard|Asf1b|Trim28|Lrwd1|Ctnnb1|Ppp1cb|Suz12|Ikzf1|Helb|Wdr82|Rad50|Ube2b|Hus1|E2f6|Smarcd2|Irf4|Esco2|Myc|Crebbp|Smarcd1|Uhrf2|Rad9a|Taf5|Orc4|Dffa|Smarcad1|Smarca4|Dhx9|Brca2|Baz1a|Wapal|Obfc1|Ncapd2|Hist1h1d|Hist1h1c|H2afx|Nrip1|Swi5|Pura|Chd4|Hist1h1a|Nucks1|Junb|Stat1|Cpsf6|Ncor1|Zeb2|Rxra|Aldoa|Taf1|E2f1|Gata3|Smarcc2|Jun|Irf1|Max|Rif1|Kat5|Suv420h1|Arid1b|Cbx5|Plrg1|Dna2|Satb1|Tcp…
GO Process	GO.0040014	regulation of multicellular organism growth	0.0272	69	23	App|Ikzf1|Socs2|Ptch1|Tnks2|Pik3ca|Hdac3|Adrb1|Atxn2|Gpam|Chd7|Adrb2|Ezr|Fto|Ncor1|Ghr|Celf1|Bcl2|Sgpl1|Stat3|Agpat6|Daxx|Creb1
GO Process	GO.0060216	definitive hemopoiesis	0.0272	16	10	Sp1|Runx1|Tgfbr3|Smarca4|Cbfb|Ncor1|Sp3|Kmt2a|Tal1|Bcr
GO Component	GO.0098552	side of membrane	0.0286	326	70	Gnai3|Gm2a|Tyk2|Jup|Il7r|Clcn3|Ctsb|Il12rb2|Slamf1|Cd274|Cd40|Rnf31|Atp2b1|Canx|Gna13|Itgb3|Traf3|Alcam|Tfrc|Cd5|Il6|Ctla4|Cd28|Abl2|Fcna|Sppl2a|Anxa5|Ptpn22|Vcam1|B4galt1|Errfi1|Gpr125|Tgfbr3|Clec2d|Cdk16|Rasa2|Bmpr1a|Ldlrap1|S1pr1|Hip1|Ezr|Ifng|Jak2|Ptpn4|Ptpn3|Rnpep|Adam9|Il2rb|Insr|Hfe|Dst|Fyn|Ccr7|B2m|Jak1|Btla|Itgal|Anpep|Snx5|Gphn|Mcf2l|Amot|Kdr|Gng12|Thy1|Tnk2|Heg1|H2-D1|Ptprc|Ly6a
GO Process	GO.0071345	cellular response to cytokine stimulus	0.0298	495	100	Klf6|Actr2|Ccl2|Hk2|Ccl3|Axl|Il7r|Hyal1|Il12rb2|Birc3|Cd40|Prpf8|Lims1|Myb|Socs2|Hif1a|Traf3|Myc|Tfrc|Gsk3b|Cxcl13|Hsp90ab1|Kif5b|Dock8|Il6|Smad7|Vim|Il1b|Il1a|Nfkb1|Tnfrsf1b|Adipor2|Iigp1|Tnfrsf1a|Il21r|Il4ra|Bcat2|Acsl1|Gab1|Vps26b|Il10ra|Rora|Il17rd|Dhx9|Kdm5b|Socs7|Egln3|Rps6ka5|Eprs|Hnrnpu|Irgm1|Foxo3|Flnb|Lcn2|Cdc42|Tnfrsf26|Rnf138|Tle4|Zfp36|B3gnt2|Ifng|Jak2|Socs6|Mapk1|Stat1|Zfand6|Ghr|Pa…
GO Process	GO.0046824	positive regulation of nucleocytoplasmic transport	0.0324	66	22	Jup|Prkaca|Trim28|Mdm2|Gsk3b|Chd1|Hsp90ab1|Il6|Ptpn22|Tnfrsf1a|Pik3r2|Hdac3|Dhx9|Pik3r1|Ifng|Jak2|Mapk1|Khdrbs1|Ep300|Cpsf6|Ywhae|Med1
GO Process	GO.0051052	regulation of DNA metabolic process	0.0357	311	68	Cct3|Spi1|Dnmt1|Igf1r|Trim28|Ctnnb1|Ankrd17|Setdb1|Cul4a|Top2b|Cd40|Helb|Rad50|Ube2b|Hus1|Gtpbp4|Dek|Esco2|Myc|Tfrc|Gsk3b|Hsp90ab1|Dusp1|Dcp2|Tnks2|Uhrf2|Cdk2|Il6|Cd28|Pik3ca|Dhx36|Dffa|Cct6a|Smarcad1|Kctd13|Ppp4c|Atr|Cct2|Dhx9|Brca2|Wapal|Obfc1|Aifm1|Gnl3|Hnrnpu|Rbbp6|Axin2|Cdc42|Whsc1|Nucks1|Ifng|Mapk1|Bmpr2|Mekk4|Fam178a|Gata3|Jun|Fbxw7|Rif1|Kmt2a|Dna2|Tcp1|Setd2|Usp7|Rnf168|Otud4|Hmbox1|Ptprc
GO Process	GO.0048660	regulation of smooth muscle cell proliferation	0.0375	131	35	Gnai3|Mef2d|Ppard|Dnmt1|Ndrg2|Igf1r|Ctnnb1|Tnfaip3|Mdm2|Itgb3|Hif1a|Myc|Gsk3b|Il6|Pik3ca|Ctnnbip1|Bmpr1a|Rbpj|Serpinf2|S1pr1|Pik3r1|Prkca|Ifng|Jak2|Stat1|Trib1|Calcrl|Pdcd4|Mtor|Mfn2|Camk2d|Jun|Vegfa|Mef2c|Foxp1
GO Process	GO.0048511	rhythmic process	0.0388	206	49	Sp1|Axl|Igf1r|Ncoa2|Ppp1cb|Rock2|Ddx5|Slc6a4|Per1|Fbxl3|Mettl3|Crebbp|Gsk3b|Ccrn4l|Sik1|Mmp19|Prkaa2|Bhlhe40|Bhlhe41|Ets1|Rora|Hdac3|Dhx9|Kdm5b|Afp|Nfya|Klf9|Hnrnpu|Foxo3|Setx|Nrip1|Ep300|Ncor1|Fbxw11|Dbp|Cry2|Csnk2a1|Jun|Ube3a|Atf4|Gfpt1|Kmt2a|Sgpl1|Dyrk1a|Crem|Sin3a|Ddc|Creb1|ENSMUSP00000140515
GO Process	GO.0001819	positive regulation of cytokine production	0.0401	251	57	Ccl2|Ccl3|Il12rb2|Ankrd17|Slamf1|Cd274|Cd40|Tbk1|Hif1a|Irf4|Runx1|C3|Ltb|Riok3|Il6|Cd28|Abl2|Hc|Fcna|Il1b|Il1a|Polr3f|Dhx36|Ptpn22|Nras|Pum1|Zc3hav1|Tnfrsf1a|Il4ra|Rora|Dhx9|Tnfsf9|Agpat1|Serpinf2|Ticam1|Pik3r1|Ifng|Jak2|Fam49b|Stat1|Polr3b|Lsm14a|Zcchc11|Ccr7|B2m|Arnt|Sptbn1|Gata3|Irf1|Atf4|Atf2|Setd2|Heg1|Kars|Panx1|Tirap|Creb1
GO Process	GO.0080135	regulation of cellular response to stress	0.0406	508	101	Chordc1|Map3k3|Dusp3|Pias4|App|Igf1r|Trim28|Qars|Ctnnb1|Pttg1ip|Slamf1|Cers2|Cul4a|Top2b|Serinc3|Ndel1|Mdm2|Helb|Ddx5|Pafah1b1|Per1|Hif1a|Dek|Plk2|Myc|Usp25|Pmaip1|Lmnb1|Rad9a|Hipk3|Spred1|Il1b|Il1a|Rbl1|Ptpn22|Txn1|Rint1|Arhgef5|Ppp4c|Gab1|Fem1b|Atr|Bmpr1a|Hdac3|Dhx9|Tmem33|Mcl1|Serpinf2|Foxo3|Axin2|Cdc42|Foxo1|Yod1|Taok1|Pik3r1|Ppp1r15b|Whsc1|Crebrf|Zfp622|Insig1|Ezr|Mapk1|Ncor1|Zeb2|Mink1|Pdcd…
GO Process	GO.0097192	extrinsic apoptotic signaling pathway in absence of ligand	0.0411	25	12	Mknk2|Mknk1|Itm2b|Bcl2l2|Gsk3b|Il1b|Il1a|Mcl1|Foxo3|Lcn2|Bcl2l11|Bcl2
GO Process	GO.0071453	cellular response to oxygen levels	0.045	118	32	Npepps|Ppard|Ndrg1|Atp6v0d1|Mdm2|Cpeb4|Hif1a|Myc|Mief1|Bach1|Ccna2|Eif4ebp1|Rora|Ireb2|Hif1an|Stub1|Rbpj|Aifm1|Foxo3|Foxo1|Adrb2|E2f1|Mtor|Nfe2l2|Hp1bp3|Atf4|Bcl2|Cflar|Atp6v1a|Vegfa|Cpeb2|Slc29a1
GO Process	GO.0001701	in utero embryonic development	0.0456	345	73	Acvr1b|Sp1|Dusp3|Trim28|Ctnnb1|Tgfbr1|Setdb1|Cul4a|Myh9|Ndel1|Myb|Ube2b|Gna13|Hif1a|Ptch1|Runx1|Kmt2d|Zfand5|Sf3b1|Hc|Vcam1|Syf2|Tgfbr3|Gab1|Smarca4|Bmpr1a|Brca2|Rbpj|Erf|Sox5|Rbbp6|Mib1|Ly6e|Chd7|Ubr3|Kdm6a|Adam10|Junb|Mapk1|Slc39a1|Rxra|Col4a3bp|Notch2|Mgat1|Ncapg2|Lig4|Cnot1|Mbnl1|Llgl2|Sp3|Arnt|Gata3|Prdm1|Mfn2|Med1|Ncoa6|Bcl2l11|Amot|Prkcsh|Skil|G2e3|Vegfa|Setd2|Zfp568|Heg1|Zmiz1|Sin3a|Cul3|…
GO Process	GO.0045931	positive regulation of mitotic cell cycle	0.0475	129	34	Ccnd2|Rdx|Ranbp2|Dusp3|App|Igf1r|Hyal1|Ankrd17|Cul4a|Mdm2|Pafah1b1|Rb1|Crebbp|Lmnb1|Cd28|Dtl|Il1b|Il1a|Eif4ebp1|Phip|Brca2|Pkn2|Hnrnpu|Prkca|Nusap1|Insr|Ccnd1|Kmt2e|Fam178a|Plrg1|Tal1|Rab11a|Sin3a|Cul3
GO Process	GO.0031401	positive regulation of protein modification process	0.0496	872	159	Ccnd2|Ccl2|Acvr1b|Ccl3|Map3k3|Mmd|Dnmt1|Pias4|App|Igf1r|Crkl|Ctnnb1|Tgfbr1|Pttg1ip|Birc3|Slamf1|Igfbp4|Cd40|Myb|Frs2|Rad50|Rock2|Trib2|Itgb3|Sema4d|Gsk3b|Hsp90ab1|Pim1|C3|Lmnb1|Il6|Smad7|Slc39a10|Stradb|Ppp1r7|Ccnt2|Rassf5|Abl2|Il1b|Il1a|Pik3ca|Ptpn22|Sdcbp|Txn1|Prkaa2|Ccnl2|Nelfa|Arhgef5|Tnfrsf1a|Lamtor1|Dlc1|Acsl1|Gab1|Rnf111|Phip|Map2k5|Crebl2|Bmpr1a|Parp14|Zfp91|Hdac3|Atg14|Stub1|Pak4|Oxsr1|S…

## Sheet: IPA-Blood
Terms	Categories	Range of B-H p-values	Molecules
Cancer	Diseases and Disorders	1,55E-67-1,31E-09	AACS,AARS1,ABCA2,ABCB10,ABCB9,ABCC5,ABCF1,ABCF2,ABHD11,ABHD12,ABL2,ABLIM1,ABTB2,ACAT1,ACBD5,ACER2,ACLY,ACO2,ACOT8,ACSBG1,ACSL1,ACSL5,ACTB,ACTR2,ACVR1B,ACVR2A,ADAM10,ADAM9,ADH5,ADIPOR1,ADIPOR2,ADO,ADORA2A,ADRB2,AEBP2,AFF4,AFP,AGO1,AGO2,AGPAT1,AGPAT3,AGPS,AHCTF1,AHCYL2,AHI1,AIFM1,AKAP1,AKAP10,AKAP11,AKAP13,AKIRIN1,AKNA,AKT3,ALCAM,ALDOA,ALKBH4,ANKFY1,ANKHD1/ANKHD1-EIF4EBP3,ANKIB1,ANKRD13C,ANKRD17,AN…
Endocrine System Disorders	Diseases and Disorders	1,55E-67-8,78E-11	AACS,AARS1,ABCA2,ABCB10,ABCB9,ABCC5,ABCF1,ABCF2,ABHD11,ABHD12,ABL2,ABLIM1,ABTB2,ACAT1,ACBD5,ACER2,ACLY,ACO2,ACOT8,ACSBG1,ACSL1,ACSL5,ACTR2,ACVR1B,ACVR2A,ADAM10,ADAM9,ADIPOR1,ADIPOR2,ADO,ADORA2A,ADRB2,AEBP2,AFF4,AFP,AGPAT1,AGPAT3,AGPS,AHCTF1,AHCYL2,AHI1,AIFM1,AKAP1,AKAP10,AKAP11,AKAP13,AKIRIN1,AKNA,AKT3,ALCAM,ALDOA,ANKFY1,ANKHD1/ANKHD1-EIF4EBP3,ANKIB1,ANKRD13C,ANKRD17,ANKRD44,ANKRD49,ANKRD52,ANLN,…
Organismal Injury and Abnormalities	Diseases and Disorders	1,55E-67-1,31E-09	AACS,AARS1,ABCA2,ABCB10,ABCB9,ABCC5,ABCF1,ABCF2,ABHD11,ABHD12,ABL2,ABLIM1,ABTB2,ACAT1,ACBD5,ACER2,ACLY,ACO2,ACOT8,ACSBG1,ACSL1,ACSL5,ACTB,ACTR2,ACVR1B,ACVR2A,ADAM10,ADAM9,ADH5,ADIPOR1,ADIPOR2,ADO,ADORA2A,ADRB2,AEBP2,AFF4,AFP,AGO1,AGO2,AGPAT1,AGPAT3,AGPS,AHCTF1,AHCYL2,AHI1,AIFM1,AKAP1,AKAP10,AKAP11,AKAP13,AKIRIN1,AKNA,AKT3,ALCAM,ALDOA,ALKBH4,ANKFY1,ANKHD1/ANKHD1-EIF4EBP3,ANKIB1,ANKRD13C,ANKRD17,AN…
Gastrointestinal Disease	Diseases and Disorders	7,6E-62-6,22E-10	AACS,AARS1,ABCA2,ABCB10,ABCB9,ABCC5,ABCF1,ABCF2,ABHD11,ABL2,ABLIM1,ABTB2,ACAT1,ACBD5,ACLY,ACO2,ACOT8,ACSBG1,ACSL1,ACSL5,ACTB,ACTR2,ACVR1B,ACVR2A,ADAM10,ADAM9,ADH5,ADIPOR1,ADIPOR2,ADORA2A,ADRB2,AFF4,AFP,AGO2,AGPAT1,AGPS,AHCTF1,AHCYL2,AHI1,AIFM1,AKAP1,AKAP11,AKAP13,AKNA,AKT3,ALCAM,ALDOA,ALKBH4,ANKFY1,ANKHD1/ANKHD1-EIF4EBP3,ANKIB1,ANKRD13C,ANKRD17,ANKRD44,ANKRD46,ANKRD49,ANKRD52,ANLN,ANXA11,ANXA5,AP…
Hepatic System Disease	Diseases and Disorders	3,27E-39-5,77E-11	ABCA2,ABCC5,ABCF2,ABL2,ABLIM1,ACLY,ACO2,ACOT8,ACSL1,ACTB,ACTR2,ACVR1B,ACVR2A,ADAM10,ADAM9,ADH5,ADIPOR1,ADIPOR2,ADORA2A,ADRB2,AFF4,AFP,AGO2,AHCTF1,AHI1,AIFM1,AKAP1,AKAP11,AKAP13,AKNA,ALCAM,ANKFY1,ANKHD1/ANKHD1-EIF4EBP3,ANKIB1,ANKRD17,ANKRD44,ANKRD46,ANLN,ANXA5,AP1B1,AP2A2,AP3D1,API5,APIP,AREL1,ARHGAP5,ARHGDIA,ARHGEF12,ARID1B,ARID4B,ARIH1,ARL2,ARNT,ASB3/GPR75-ASB3,ASCC3,ASF1B,ASH1L,ASXL1,ATAD1,ATF2…
Reproductive System Disease	Diseases and Disorders	1,46E-36-8,78E-11	AACS,AARS1,ABCA2,ABCB9,ABCC5,ABCF1,ABCF2,ABL2,ABLIM1,ACLY,ACOT8,ACSL1,ACTR2,ACVR1B,ACVR2A,ADAM10,ADAM9,ADIPOR2,ADORA2A,ADRB2,AFP,AGO2,AGPAT3,AGPS,AHCTF1,AIFM1,AKAP1,AKAP10,AKAP11,AKAP13,AKNA,AKT3,ALCAM,ALDOA,ANKFY1,ANKHD1/ANKHD1-EIF4EBP3,ANKIB1,ANKRD17,ANKRD44,ANKRD52,ANLN,ANXA11,ANXA5,AP1B1,AP2A2,AP3D1,API5,APIP,ARHGAP5,ARHGDIA,ARHGEF12,ARID1B,ARID3A,ARID3B,ARID4B,ARIH1,ARL5B,ARNT,ASAP1,ASCC3,AS…
Infectious Diseases	Diseases and Disorders	1,55E-30-6,49E-13	ACSL1,ACTB,ACTR2,ACVR2A,ADAM10,ADORA2A,ADRB2,AEBP2,AGO1,AGO2,AGO3,AHCTF1,AKAP13,ANXA5,AP1B1,AP2A1,AP3D1,AP3M1,ARHGEF12,ATF4,ATP6V0D1,ATP6V1A,ATP6V1B2,ATR,ATXN2,AXL,B2M,BCL2,BCL2L11,BCL2L2,BCL9,BCR,BIRC3,BTG2,C3,C4A/C4B,CAMK2B,CANT1,CASP3,CCNA2,CCR7,CCT2,CD164,CD274,CD28,CD40,CDC40,CDK2,CERT1,CFLAR,CHD1,CHORDC1,CLK1,CLTC,COPG1,CPSF6,CRAMP1,CRBN,CREB1,CREBBP,CSF3R,CSNK2A1,CTLA4,CTNNB1,CTSB,CYB5B,DA…
Hematological Disease	Diseases and Disorders	2,26E-29-9,98E-10	AARS1,ABL2,ACBD5,ACER2,ACTB,ADAM10,ADAM9,ADORA2A,ADRB2,AGO2,AHI1,AIFM1,AKAP11,AKAP13,AKT3,ALDOA,ANKFY1,ANKHD1/ANKHD1-EIF4EBP3,ANKIB1,ANXA11,ANXA5,AP2A2,AP3M1,ARID1B,ARID3A,ARID4B,ARIH1,ASCC3,ASH1L,ASXL1,ATAD1,ATF2,ATF4,ATF7IP,ATP11A,ATP1B1,ATP6V1A,ATP6V1B2,ATP6V1H,ATR,ATXN7,ATXN7L1,AXIN2,AXL,B2M,BACH2,BBX,BCL11B,BCL2,BCL2L11,BCL2L2,BCL9L,BCR,BHLHE40,BIRC3,BIRC6,BMPR2,BRCA2,BRD2,BTG2,C15orf41,C19o…
Immunological Disease	Diseases and Disorders	2,26E-29-9,98E-10	AARS1,ABCB10,ABCF1,ABL2,ACAT1,ACBD5,ACER2,ACLY,ACSL1,ACSL5,ACTB,ADAM10,ADAM9,ADIPOR1,ADORA2A,ADRB2,AGPAT1,AHI1,AIFM1,AKAP11,AKAP13,AKT3,ALDOA,ANKFY1,ANKHD1/ANKHD1-EIF4EBP3,ANKIB1,ANXA11,ANXA5,AP2A2,AP3M1,ARHGAP5,ARHGDIA,ARID1B,ARID3A,ARID4B,ARIH1,ASAP1,ASCC3,ASH1L,ASXL1,ATAD1,ATF2,ATF4,ATF7IP,ATP11A,ATP1B1,ATP2B1,ATP6V1A,ATP6V1B2,ATP6V1H,ATR,ATXN2,ATXN7,ATXN7L1,AXIN2,AXL,B2M,B4GALT1,BACH2,BBX,BCL…
Developmental Disorder	Diseases and Disorders	8,27E-22-1,28E-09	ABL2,ACVR1B,ACVR2A,ADAM10,AFF4,AGO2,AGPS,AHCTF1,AHI1,AKAP13,ANKRD17,ARHGDIA,ARHGEF12,ARID1B,ARID3A,ARID3B,ARID4B,ARNT,ASH1L,ASXL1,ATF2,ATF4,ATP6V1B2,ATR,AXL,B4GALT1,BACH2,BCL11B,BCL2,BCL2L11,BCL2L2,BIRC6,BMPR1A,BMPR2,BPTF,BRCA2,C3,CALCRL,CAMK2B,CANT1,CAPNS1,CASP3,CBFB,CBX4,CCND1,CCND2,CCNE1,CCNF,CD2AP,CDC25A,Cdc42,CDK12,CDK13,CDK2,CDK6,CDON,CERT1,CFLAR,CHD1,CHD3,CHD4,CLCN3,CLTC,CREBBP,CSNK2A1,CTL…
Renal and Urological Disease	Diseases and Disorders	1,87E-20-6,89E-12	ABCA2,ABHD11,ACAT1,ACTB,ACVR1B,ACVR2A,ADAM10,ADORA2A,AEBP2,AKAP11,AKAP13,ANKHD1/ANKHD1-EIF4EBP3,ANKRD44,ANLN,ANXA5,AP3D1,ARHGAP5,ARHGDIA,ARID1B,ARID4B,ARNT,ASAP1,ASH1L,ASXL1,ATP13A3,ATP1B1,ATP2B1,ATP9B,ATR,ATXN2L,AXIN2,AXL,B2M,BACH2,BCL2,BCL2L2,BCL9,BCL9L,BCR,BHLHE40,BIRC3,BIRC6,BRCA2,BRWD1,BTG2,C3,CALCRL,CANT1,CASP3,CBFB,CCND1,CCND2,CCT3,CD274,CDC14B,CDC27,CDK12,CDK19,CDK2,CEP350,CFLAR,CHD1,CHD3…
Cardiovascular Disease	Diseases and Disorders	1,64E-19-4,98E-16	ABL2,ACSL1,ADAM10,ADAM9,ADORA2A,ADRB2,AGO2,AIFM1,AKAP1,AKAP13,ALDOA,ANKRD17,ARHGDIA,ARHGEF12,ARID3A,ARID3B,ARID4B,ARNT,ASXL1,ATF2,ATF4,ATP1B1,AXL,BACH1,BCL2,BHLHE40,BIRC3,BMPR2,BRCA2,C15orf41,C3,C4A/C4B,CALCRL,CAMK2D,CAPNS1,CASP3,CBFB,CCND1,CCND2,CCNE1,CCNF,CCR7,CD28,CD2AP,Cdc42,CDK2,CDK6,CDON,CDS2,CFLAR,CRBN,CREB1,CREBBP,CREM,CRK,CRKL,CSF3R,CSNK2A1,CTLA4,CTNNB1,CTSB,CTSC,DICER1,DIDO1,DMTF1,DNMT1…
Respiratory Disease	Diseases and Disorders	2,04E-13-1,77E-10	ABCB10,ABCC5,ABHD11,ABL2,ACLY,ACVR1B,ACVR2A,ADAM10,ADAM9,ADIPOR1,ADIPOR2,ADORA2A,AGO1,AGO2,AHCTF1,AHI1,AIFM1,AKT3,ALCAM,ALDOA,ARHGAP5,ARHGEF12,ARID1B,ARID4B,ASCC3,ASH1L,ASXL1,ATF2,ATF7IP,ATP1B1,ATP2B1,ATP7A,ATR,ATXN2,AVL9,AXIN2,AXL,B2M,BACH2,BAZ1A,BCL2,BCL2L11,BCL2L2,BMPR2,BRCA2,CAMK2B,CAMSAP1,CASP3,CBFB,CCDC141,CCNA2,CCND1,CCND2,CCNE1,CCR7,CD274,CDC27,CDCA2,CDK12,CDK16,CDK6,CEP350,CERS2,CFLAR,CG…
Hereditary Disorder	Diseases and Disorders	6,28E-13-5,37E-10	AARS1,ABLIM1,ACAT1,ACO2,ACSL1,ACTB,ADAM10,ADORA2A,ADRB2,AHI1,AIFM1,AKT3,ANXA11,ARID1B,ARPP19,ASH1L,ASXL1,ATP1B1,ATP2B1,ATP6V1A,ATP6V1B2,ATR,ATXN10,ATXN2,ATXN7,AXIN2,AXL,B2M,B3GNT2,BCL11B,BCL2,BCL2L11,BHLHE40,BMPR1A,BPTF,BRCA2,C19orf12,C3,C4A/C4B,CAB39,CAMK2B,CAPNS1,CASP3,CCND1,CCND2,CCNE1,CD274,Cdc42,CDK13,CDON,CERT1,CFLAR,CHD1,CHD2,CHD3,CHD4,CHD7,CLTC,CRBN,CREB1,CREBBP,CSF3R,CSNK2A1,CTNNB1,CTSB,…
Neurological Disease	Diseases and Disorders	6,53E-13-1,07E-09	AARS1,ABCA2,ABHD12,ABLIM1,ACAT1,ACLY,ACO2,ACSL1,ACTB,ADAM10,ADORA2A,ADRB2,AHI1,AIFM1,AKAP11,AKT3,ALCAM,ANXA11,ANXA5,ARID1B,ARNT,ARPP19,ASH1L,ATAD1,ATF2,ATF4,ATP1B1,ATP2B1,ATP6V1A,ATP6V1B2,ATXN10,ATXN2,ATXN7,AXL,B2M,B3GNT2,BCL11B,BCL2,BCL2L11,BCL2L2,BCR,BHLHE40,BPTF,BRCA2,BRD2,C19orf12,C3,C4A/C4B,CAB39,CAMK2B,CANX,CAPNS1,CASP3,CCND1,CCND2,CCNG2,CCT2,CD2AP,CDC25A,Cdc42,CDK13,CDK2,CDK6,CDON,CELF2,CE…
Tumor Morphology	Diseases and Disorders	4,41E-12-1,16E-11	ACLY,AIFM1,ATF2,ATR,ATXN2,B2M,BCL2,BCL2L11,BCL2L2,BIRC3,BRD2,CASP3,CD274,CD28,CD40,Cdc42,CDK2,CDK6,CFLAR,COPG1,CSF3R,CTLA4,CTNNB1,CTSB,DAXX,DHCR7,DPP4,E2F1,EGLN3,EIF3C,EP300,ETS1,FEM1B,FOXO1,GSK3B,HIF1A,HIPK2,HSP90AB1,HSPA9,IDH2,IGF1R,IL1B,INSR,IRF1,IRF4,ITPR1,JAG1,JAK2,JUN,KDR,KPNB1,MAP2K5,MAP3K1,MAPK1,MCL1,MDM2,MED14,MEF2C,MTOR,MYB,MYC,NDRG1,NFE2L2,NFKB1,NRAS,NUP155,NUP88,PARP14,PIK3R1,PPARD,PR…
Inflammatory Response	Diseases and Disorders	5,24E-12-5,1E-11	ABCB10,ACLY,ACSL1,ADAM10,ADAM9,ADIPOR1,ADORA2A,ADRB2,AHI1,AKAP13,ALDOA,ARIH1,ASAP1,ATP1B1,ATP2B1,AXL,B2M,BACH2,BCL11B,BCL2,BCL2L11,BCR,BHLHE40,BLOC1S6,BRD2,BTLA,C3,C4A/C4B,C5orf30,CALCRL,CAMK2D,CASP3,CCDC59,CCR7,CCSER2,CD274,CD28,CD40,CD5,CDK6,CELF2,CERS6,CISH,CRY2,CSF3R,CTLA4,CTNNB1,CTSB,CTSC,CYC1,DAXX,DDOST,DEK,DOCK2,DPAGT1,DPP4,DUSP1,DUSP22,DUSP3,DYM,ERCC6,ETS1,FAM49B,FEM1B,FOXO1,FOXO3,Foxp1,F…
Skeletal and Muscular Disorders	Diseases and Disorders	1,53E-11-8,03E-11	ABCB10,ACLY,ACSL1,ADAM10,ADAM9,ADIPOR1,ADORA2A,ADRB2,AHI1,AKAP13,ALDOA,APIP,ARIH1,ASAP1,ATG16L1,ATP1B1,ATP2B1,B2M,BACH1,BCL2,BCL2L11,BIRC3,BRCA2,BRD2,C3,C4A/C4B,C5orf30,CALCRL,CAMK2D,CASP3,CCDC59,CCR7,CCSER2,CD274,CD28,CD40,CDK2,CDK6,CELF2,CERS6,CNBP,CREM,CSF3R,CTLA4,CTNNB1,CTSB,CTSC,CYC1,DAXX,DEK,DICER1,DPAGT1,DPP4,DUSP1,DUSP6,DYM,E2F1,E2F3,EGLN2,ERCC6,ETS1,FEM1B,FOXO1,FOXO3,FTH1,FUBP1,GOLPH3,GP…
Connective Tissue Disorders	Diseases and Disorders	1,88E-11-1,88E-11	ABCB10,ACLY,ACSL1,ADAM10,ADAM9,ADIPOR1,ADORA2A,ADRB2,AHI1,AKAP13,ALDOA,ARIH1,ASAP1,ATP1B1,ATP2B1,B2M,BRD2,C3,C4A/C4B,C5orf30,CALCRL,CAMK2D,CASP3,CCDC59,CCR7,CCSER2,CD274,CD28,CD40,CDK6,CELF2,CERS6,CSF3R,CTLA4,CTSB,CTSC,CYC1,DAXX,DEK,DPAGT1,DPP4,DUSP1,DYM,ERCC6,ETS1,FEM1B,FOXO1,FOXO3,FTH1,FUBP1,GOLPH3,HIF1A,HLA-A,HLA-DQA1,HLA-G,IGFBP4,IKZF1,IL10RA,IL1B,IL1RN,IL21R,IL2RB,IL4R,IL7R,ITGB2,ITPR1,JAK1,…
Inflammatory Disease	Diseases and Disorders	1,88E-11-1,42E-09	ABCB10,ACLY,ACSL1,ACVR2A,ADAM10,ADAM9,ADIPOR1,ADORA2A,ADRB2,AHI1,AKAP13,ALDOA,ARIH1,ASAP1,ATF4,ATG16L1,ATP1B1,ATP2B1,AXL,B2M,BCL11B,BCL2,BCL2L11,BIRC3,BRD2,BRWD1,C3,C4A/C4B,C5orf30,CALCRL,CAMK2D,CASP3,CCDC59,CCR7,CCSER2,CD274,CD28,CD40,CDK2,CDK6,CELF2,CERS6,CRBN,CSF3R,CTLA4,CTNNB1,CTSB,CTSC,CYC1,DAXX,DDX5,DEK,DPAGT1,DPP4,DUSP1,DYM,EP300,ERCC6,ETS1,F5,FEM1B,FOSL2,FOXO1,FOXO3,FRRS1,FTH1,FUBP1,GOLPH…
Psychological Disorders	Diseases and Disorders	2,66E-10-2,66E-10	ACAT1,ACTB,ADORA2A,ADRB2,AIFM1,ARPP19,ATF4,ATP1B1,ATP2B1,ATP6V1A,ATP6V1B2,ATXN2,B2M,B3GNT2,BCL11B,BCL2,BCR,BHLHE40,C19orf12,C3,C4A/C4B,CAB39,CAMK2B,CAPNS1,CASP3,Cdc42,CERS2,CFLAR,CREB1,CREM,CTNNB1,CTSB,CYC1,DBP,DCTN1,DDX1,DHCR7,DNAJC13,DUSP5,E2F1,ELMO1,ENPP5,FBXW7,FOXO3,Foxp1,FTH1,FUBP1,GHITM,GPAM,GSK3B,HLA-DQA1,HNRNPDL,HNRNPU,HSBP1,HSPA5,IL1B,IP6K2,ITPKB,ITPR1,IVNS1ABP,JUN,JUNB,KCTD13,KDR,KHDRBS…
Cell Death and Survival	Molecular and Cellular Functions	6,12E-47-1,17E-09	AARS1,ABL2,ACAT1,ACER2,ACLY,ACO2,ACSL1,ACSL5,ACTB,ACVR1B,ACVR2A,ADAM10,ADH5,ADIPOR1,ADIPOR2,ADORA2A,ADRB2,AFP,AGO1,AGO2,AGO3,AGPS,AHCTF1,AHI1,AIFM1,AKAP1,AKAP13,AKT3,ALCAM,ALDOA,ANLN,ANXA11,ANXA5,AP2A2,API5,APIP,AREL1,ARHGDIA,ARHGEF12,ARID1B,ARID3B,ARNT,ASCC3,ATF2,ATF4,ATG14,ATG16L1,ATP2B1,ATP7A,ATR,ATXN2,ATXN7,AXIN2,AXL,B2M,B4GALT1,BACH1,BACH2,BAZ1A,BCKDK,BCL11B,BCL2,BCL2L11,BCL2L2,BCR,BHLHE40,B…
Gene Expression	Molecular and Cellular Functions	2,12E-43-1,98E-18	ABCA2,ABCF1,ABLIM1,ACTR2,ACVR1B,ACVR2A,ADIPOR1,ADORA2A,ADRB2,AEBP2,AFF4,AGO1,AGO2,AGO3,AHCTF1,AHI1,AKAP13,AKNA,ANKRD49,AP2A2,API5,ARHGEF12,ARID1B,ARID3A,ARID3B,ARID4B,ARNT,ASH1L,ASXL1,ATF2,ATF4,ATF7IP,ATP1B1,ATP7A,ATXN1L,ATXN7,ATXN7L3,ATXN7L3B,AXIN2,BACH1,BACH2,BCAT2,BCL11B,BCL2,BCL9,BCL9L,BCR,BHLHE40,Bhlhe41,BMPR1A,BMPR2,BPTF,BRCA2,BRD2,BRWD1,BTG2,C3,C4A/C4B,CAMK2D,CAND1,CBFB,CBX4,CBX5,CCNA2,CCN…
Cell Cycle	Molecular and Cellular Functions	4,07E-37-1,02E-09	ACLY,ACTB,ACVR1B,ADIPOR1,ADRB2,ANKRD17,ANLN,AP2A2,ARHGAP5,ARID3A,ARNT,ARPP19,ATF2,ATF4,ATR,AXL,B4GALT1,BAZ1A,BCAT2,BCL11B,BCL2,BCL2L11,BCR,BHLHE40,BIRC6,BMPR1A,BMPR2,BRCA2,BTG2,BTLA,C6orf89,CAB39,CACUL1,Cald1,CAMK2B,CAMK2D,CAPNS1,CASP3,CBFB,CBX5,CCNA2,CCND1,CCND2,CCNE1,CCNF,CCNG1,CCNG2,CCNT2,CD274,CD28,CD320,CD40,CDC14A,CDC14B,CDC25A,CDC27,Cdc42,CDCA2,CDK13,CDK19,CDK2,CDK5RAP3,CDK6,CELF2,CEP135,C…
Cellular Development	Molecular and Cellular Functions	1,33E-32-1,39E-09	ABCB10,ABL2,ABLIM1,ACAT1,ACLY,ACSL5,ACTB,ACTR2,ACVR2A,ADAM10,ADAM9,ADIPOR1,ADIPOR2,ADORA2A,ADRB2,AFP,AGO1,AGO2,AGO3,AGPS,AIFM1,AKAP13,AKT3,ALCAM,ALDOA,ANKHD1/ANKHD1-EIF4EBP3,ANLN,AP3D1,API5,APIP,ARHGDIA,ARHGEF12,ARID3A,ARID4B,ARIH1,ARL5A,ARNT,ASCC3,ASXL1,ATF2,ATF4,ATP7A,ATR,AXIN2,AXL,B2M,B3GNT2,BACH2,BCL11B,BCL2,BCL2L11,BCL9,BCR,BHLHE40,Bhlhe41,BIRC3,BIRC6,BMPR1A,BMPR2,BRCA2,BTG2,BTLA,C3,CAMK2D,C…
Cellular Growth and Proliferation	Molecular and Cellular Functions	1,33E-32-1,08E-09	ABCB10,ABL2,ABLIM1,ACAT1,ACLY,ACSL5,ACTB,ACTR2,ACVR2A,ADAM10,ADAM9,ADIPOR1,ADIPOR2,ADORA2A,ADRB2,AFP,AGO1,AGO2,AGO3,AGPS,AIFM1,AKAP13,AKT3,ALCAM,ALDOA,ANKHD1/ANKHD1-EIF4EBP3,ANLN,AP3D1,API5,APIP,ARHGDIA,ARHGEF12,ARID3A,ARID4B,ARIH1,ARL5A,ARNT,ASCC3,ASXL1,ATF2,ATF4,ATP7A,ATR,AXIN2,AXL,B2M,B3GNT2,B4GALT1,BACH2,BCL11B,BCL2,BCL2L11,BCL2L2,BCL9,BCR,BHLHE40,Bhlhe41,BIRC3,BIRC6,BMPR1A,BMPR2,BRCA2,BTG2,B…
Cellular Function and Maintenance	Molecular and Cellular Functions	3,56E-28-1,08E-09	ABL2,ABLIM1,ACBD5,ACER2,ACLY,ACSL1,ACTB,ACTR2,ACVR2A,ADAM10,ADH5,ADIPOR1,ADIPOR2,ADORA2A,ADRB2,AHI1,AKAP1,AKAP11,AKAP13,AKIRIN1,AKT3,ALDOA,AP2A2,AP3D1,ARHGAP5,ARHGDIA,ARID1B,ARL2,ARNT,ASAP1,ATF2,ATF4,ATG14,ATG16L1,ATL2,ATP1B1,ATP2B1,ATP6V0D1,ATP6V1A,ATP6V1B2,ATP7A,ATXN10,ATXN2,ATXN7,AXL,B2M,B3GNT2,B4GALT1,BACH2,BCAT2,BCL11B,BCL2,BCL2L11,BCL2L2,BCR,BHLHE40,Bhlhe41,BIRC3,BIRC6,BLOC1S6,BMPR2,BRWD1,B…
Molecular Transport	Molecular and Cellular Functions	1,07E-22-1,16E-10	ABCA2,ABCB10,ABCB9,ABCC5,ABHD12,ACAT1,ACLY,ACSBG1,ACSL1,ACSL5,ADAM9,ADIPOR1,ADIPOR2,ADORA2A,ADRB2,AFP,AGPS,AHI1,AIFM1,AKAP13,AKT3,ANXA5,AP1B1,AP2A1,AP2A2,AP3D1,APPBP2,Arf2,ARF3,ARHGDIA,ARHGEF12,ARL2,ARNT,ATF4,ATG14,ATP11A,ATP1B1,ATP2B1,ATP6V0D1,ATP6V1A,ATP6V1B2,ATP6V1C2,ATP6V1H,ATP7A,ATXN2,ATXN7,B2M,B4GALT1,BCAT2,BCL11B,BCL2,BCL2L11,BCR,BHLHE40,BRD2,C3,CACFD1,CALCRL,CAMK2B,CAMK2D,CAND1,CANX,CASP3…
Cell Morphology	Molecular and Cellular Functions	9,57E-20-4,02E-10	ABL2,ACBD5,ACER2,ACLY,ACSL1,ADH5,ADORA2A,ADRB2,AIFM1,AKAP1,AKT3,AP3D1,ARHGAP5,ARHGEF12,ARID3A,ARID4B,ASXL1,ATF2,ATF4,ATG14,ATG16L1,B2M,B4GALT1,BACH2,BCL11B,BCL2,BCL2L11,BCR,BHLHE40,BIRC6,BMPR1A,C19orf12,C3,Cald1,CAMK2D,CAPNS1,CASP3,CBFB,CCND1,CCND2,CCR7,CD274,CD28,CD40,CD5,Cdc42,CDK2,CDK6,CERS6,CFLAR,CLCN3,CLTC,COX5A,CREB1,CREBBP,CREM,CRKL,CSF3R,CSNK2A1,CTLA4,CTNNB1,CTSB,CTSC,CUL3,CYB5R4,DAP,DAPK…
Post-Translational Modification	Molecular and Cellular Functions	2,02E-18-1,09E-10	ABL2,ACVR1B,ACVR2A,ADAM10,ADRB2,AKAP11,AKT3,ARIH1,ATG14,ATR,ATXN7,AXIN2,BCKDK,BCL2,BCR,BIRC3,BIRC6,BMPR1A,BMPR2,C3,CAB39,CAMK2B,CAMK2D,CAND1,CBFB,CCND1,CCND2,CCNE1,CCNF,CD28,CD40,CD5,Cdc42,CDK12,CDK16,CDK2,CDK5RAP3,CDK6,CDK8,CDON,CLK1,CORO1C,CRBN,CREB1,CRK,CRKL,CSNK2A1,CTDSP2,CTLA4,CTNNB1,CUL3,CUL4A,DAPK3,DAXX,DDB1,DICER1,DNAJC10,DTL,DUSP1,DUSP6,DYRK1A,DZIP3,EIF2AK1,EIF4G3,ELF1,EP300,ERP29,FBXL18…
Protein Synthesis	Molecular and Cellular Functions	1,66E-17-1,09E-10	ABCF1,ADAM10,ADAM9,ADORA2A,AFP,AGO2,AKT3,AREL1,ARIH1,ATF4,ATF7IP,ATP1B1,ATR,B2M,B4GALT1,BCL2,BCR,BTG2,C3,C4A/C4B,CAB39,CAMK2B,CAMK2D,CANX,CAPNS1,CASP3,CCDC59,CCND1,CCT2,CCT3,CCT6A,CDC27,CDK2,CLK1,CMTM6,CNBP,CNOT1,COG7,COPG1,CPEB4,CPNE1,CRBN,CREB1,CREBL2,CREBRF,CRK,CSNK2A1,CTLA4,CTNNB1,CTSA,CTSB,CTSC,CUL3,CUL4A,DAPK3,DDB1,DDX6,DHX36,DHX9,DICER1,DNMT1,DPP4,DTL,DYRK1A,EDEM3,EGLN2,EIF1AX,EIF2AK1,EIF2…
Cellular Movement	Molecular and Cellular Functions	5,89E-16-1,1E-09	ABL2,ABLIM1,ACAT1,ACO2,ACTB,ACTR2,ADAM10,ADAM9,ADIPOR1,ADORA2A,ADRB2,AFP,AGO2,AKAP1,AKAP11,AKIRIN1,AKT3,ALCAM,ALDOA,ANXA5,ARHGAP5,ARHGDIA,ARHGEF12,ARNT,ASAP1,ASH1L,ATF2,ATG16L1,ATP1B1,AXL,B4GALT1,BACH2,BCL11B,BCL2,BCL9,BCR,BHLHE40,BMPR1A,BMPR2,BRCA2,BTG2,BTLA,C3,C4A/C4B,C5orf30,CALCRL,Cald1,CAMK2D,CAPNS1,CASP3,CBFB,CBX5,CCDC141,CCNA2,CCND1,CCR7,CD274,CD28,CD40,CD5,Cdc42,CDK2,CDK5RAP3,CDK6,CERS6,C…
Amino Acid Metabolism	Molecular and Cellular Functions	3,61E-13-3,61E-13	ACVR1B,AKT3,BCL2,CAMK2D,CLK1,CSNK2A1,DUSP1,DYRK1A,FOXO1,GSK3B,HIPK2,HIPK3,LMTK2,MAPK1,MTOR,NLK,OXSR1,PRKACA,PRKCA,ROCK2,SBK1,STK39,TAF1,TBK1,TGFBR1,WNK1
Small Molecule Biochemistry	Molecular and Cellular Functions	3,61E-13-4,55E-10	ABCA2,ABHD12,ACAT1,ACER2,ACLY,ACOT8,ACSBG1,ACSL1,ACSL5,ACVR1B,ADH5,ADIPOR1,ADIPOR2,ADORA2A,ADRB2,AFP,AGPAT1,AGPAT3,AGPS,AIFM1,AKT3,ANXA5,ARF3,ARHGDIA,ARNT,ATF2,ATF4,ATXN2,B4GALT1,BCAT2,BCL11B,BCL2,BCR,BHLHE40,BMPR2,BRD2,C3,CACFD1,CAMK2D,CD40,CDS2,CERS2,CERS6,CERT1,CLK1,CNBP,CRBN,CREB1,CREBL2,CREM,CRY2,CSNK2A1,CTNNB1,DBI,DDHD1,DHCR24,DHCR7,DICER1,DLAT,DNM2,DOCK2,DPAGT1,DPP4,DUSP1,DYRK1A,E2F1,E2F3,…
Protein Trafficking	Molecular and Cellular Functions	1,67E-12-1,67E-12	ABCB9,ABCC5,ADRB2,AP1B1,AP2A1,AP2A2,AP3D1,APPBP2,Arf2,ARF3,ATG14,CALCRL,CMTM6,COG7,CREBRF,CRY2,CTSA,DCTN1,DDX5,DNAJA2,DNM2,Dst,ERP29,GAPVD1,GSK3B,HDAC3,HSPA9,IFT46,IGF2R,JUP,KIF1B,KPNA4,KPNA6,KPNB1,LMAN2,LRP1,MAPK1,MED1,MYH9,MYO6,NDEL1,NDFIP2,NUP155,NUP98,PHIP,PIK3R1,PIK3R2,PTPN22,PTTG1IP,RAB11A,RAB2A,RHOB,SCYL2,SEC23A,SMURF1,SNAP23,SNX13,SNX27,SORT1,SQSTM1,STAT3,STRADB,SYNRG,TLK1,TNPO1,TRIM28,TX…
Cell-To-Cell Signaling and Interaction	Molecular and Cellular Functions	2,52E-12-5,1E-11	ADAM10,ADAM9,ADORA2A,AFP,AXL,B2M,BACH2,BCL11B,BCL2,BCL2L11,BCR,BHLHE40,BLOC1S6,BTLA,C3,C4A/C4B,CCR7,CD274,CD28,CD40,CD5,CISH,CRY2,CTLA4,CTNNB1,DDOST,DOCK2,DPP4,DUSP1,DUSP22,DUSP3,ETS1,FAM49B,FOXO1,FOXO3,Foxp1,FYN,GATA3,GIMAP6,Gzmb,HIF1A,HLA-A,HLA-G,HSPA4,HSPH1,IGF2R,IL12RB2,IL1B,IL1RN,IL21R,IL2RB,IRF1,IRF4,IRF6,ITCH,ITGAL,ITGB2,ITPKB,KCNN4,LIFR,MAGT1,MMP19,MTOR,NFATC3,NFE2L2,NFKB1,NOTCH2,PAG1,PLE…
Protein Degradation	Molecular and Cellular Functions	7,04E-12-7,04E-12	ADAM10,ADAM9,AREL1,ARIH1,ATF7IP,ATP1B1,BCL2,CANX,CAPNS1,CASP3,CCT2,CCT3,CCT6A,CDC27,CMTM6,COG7,COPG1,CPNE1,CREB1,CREBL2,CREBRF,CSNK2A1,CTSA,CTSB,CTSC,CUL3,CUL4A,DDB1,DPP4,DTL,EDEM3,EGLN2,EP300,FBXO3,FBXO32,FBXO8,FBXW11,FBXW7,FLOT2,FOXO1,FOXO3,FYN,GGA3,GOLGA7,GSK3B,GTPBP4,HDAC3,HIP1,HSP90AB1,HSPA5,IFT46,IL1RN,IRGM,Irgm1,IST1,ITCH,JAK1,JAK2,JUNB,LNPEP,MAP3K1,MARCHF7,MDM2,MDM4,MMP19,MTOR,MYH9,NCSTN,…
DNA Replication, Recombination, and Repair	Molecular and Cellular Functions	3,9E-11-6,99E-10	ADORA2A,AKAP13,ARID1B,ASCC3,ATF2,ATR,BACH1,BCL2,BCR,BRCA2,BTG2,CCNA2,CCND1,CCND2,CCNE1,CCNG1,CD40,CDC14B,CDC25A,CDCA4,CDK2,CDK6,CREB1,CREM,CRK,CTNNB1,CUL4A,DDB1,DDX1,DEK,DHX9,DNA2,DNMT1,DUSP1,E2F1,E2F3,EP300,ERCC6,ERRFI1,ESCO2,FOXO1,FOXO3,FTO,FYN,GAB1,GNAI3,GSK3B,H2AX,HELB,HERC1,HNRNPU,HUS1,HUWE1,IGF1R,IGFBP4,IKZF1,IL1B,IL1RN,INSR,IRF1,JAK2,JUN,KAT5,KCTD13,KDR,KHDRBS1,LIG4,MAP2K5,MAPK1,MARF1,MAX,…
Cellular Assembly and Organization	Molecular and Cellular Functions	7,72E-11-1,08E-09	ABL2,ABLIM1,ACTB,ACTR2,ACVR2A,ADAM10,ADORA2A,AHI1,AKAP11,AKIRIN1,ALDOA,ARHGAP5,ARHGDIA,ARID1B,ARL2,ASAP1,ATL2,ATP2B1,ATP7A,ATXN10,ATXN2,ATXN7,AXL,BCL11B,BCL2,BCR,BLOC1S6,BRWD1,BTG2,C3,CAMK2B,CAMSAP1,CANX,CAPNS1,CASP3,CCNA2,CCR7,CD2AP,CDC14A,Cdc42,CDK16,CDK5RAP3,CEP170,CEP350,CERT1,CGNL1,CHD3,CLTC,CORO1C,CPEB4,CREB1,CRK,CRKL,CTLA4,CTNNB1,DCTN1,DICER1,DNAJC13,DNM2,DNMBP,DOCK2,Dst,DYM,DYNC1H1,DYRK1A…
Cell Signaling	Molecular and Cellular Functions	1,09E-10-5,04E-10	ABL2,ADAM9,ADIPOR1,ADRB2,AKAP13,AKT3,ANKRD17,ASH1L,ATR,BCL2,BIRC3,CAB39,CAMK2B,CAMK2D,CD40,Cdc42,CDK2,CDON,CFLAR,CLK1,CPNE1,CRKL,CSNK2A1,CTNNB1,CUL3,DDX1,DHX36,DUSP1,DUSP22,DUSP3,DUSP5,DUSP6,DYRK1A,ERCC6,FOXO1,FRS2,FYN,GAB1,GSK3B,HDAC3,HIPK2,HIPK3,IGF1R,IGFBP4,IL1B,IL2RB,INSR,IRF1,ITCH,ITPKB,JAK1,JAK2,KDR,LAMTOR1,LBH,LEPROT,LMTK2,MAP2K5,MAP3K1,MAP3K3,MAP3K4,MAPK1,MARK3,MDM2,MEF2C,MINK1,MKNK1,MTOR…
Lipid Metabolism	Molecular and Cellular Functions	1,16E-10-4,55E-10	ABCA2,ABHD12,ACAT1,ACER2,ACLY,ACOT8,ACSBG1,ACSL1,ACSL5,ADH5,ADIPOR1,ADIPOR2,ADORA2A,ADRB2,AFP,AGPAT1,AGPAT3,AGPS,AIFM1,AKT3,ANXA5,ARF3,ARHGDIA,ARNT,ATF2,ATF4,ATXN2,B4GALT1,BCAT2,BCL11B,BCL2,BCR,BHLHE40,BMPR2,BRD2,C3,CACFD1,CD40,CDS2,CERS2,CERS6,CERT1,CNBP,CRBN,CREB1,CREBL2,CREM,CRY2,CSNK2A1,CTNNB1,DBI,DDHD1,DHCR24,DHCR7,DICER1,DLAT,DNM2,DOCK2,DPAGT1,DPP4,DUSP1,E2F1,E2F3,EIF4EBP1,EIF4EBP2,ELMO1,EL…
Organismal Survival	Physiological System Development and function	5,36E-59-2,56E-13	ABCA2,ABCB10,ABL2,ACLY,ACSL1,ACTB,ACVR1B,ACVR2A,ADAM10,ADAM9,ADH5,ADORA2A,ADRB2,AFF4,AGO2,AHCTF1,AHI1,AIFM1,AKAP10,AKAP13,AKNA,AKT3,ALDOA,ALKBH4,ANKRD17,Anp32e,ARHGAP5,ARHGDIA,ARHGEF12,ARID3A,ARID3B,ARID4B,ARL5A,ARNT,ASXL1,ATAD1,ATF2,ATF4,ATG16L1,ATP1B1,ATP2B1,ATP7A,ATR,ATXN1L,ATXN2,AXL,B2M,B4GALT1,BCL11B,BCL2,BCL2L11,BCR,BHLHE40,BIRC3,BIRC6,BMPR1A,BMPR2,BPTF,BRCA2,BRD2,BTLA,C3,C4A/C4B,CALCRL,Cal…
Hematological System Development and Function	Physiological System Development and function	1,33E-32-6,22E-10	ABCB10,ABL2,ACAT1,ACLY,ACTR2,ADAM10,ADAM9,ADORA2A,ADRB2,AGO1,AGO2,AGO3,AGPS,AKAP13,AKT3,ALCAM,ANLN,AP3D1,ARHGAP5,ARHGDIA,ARID3A,ARID4B,ASXL1,ATF2,ATF4,ATP7A,AXL,B2M,B3GNT2,B4GALT1,BACH2,BCL11B,BCL2,BCL2L11,BCR,BHLHE40,Bhlhe41,BIRC3,BIRC6,BLOC1S6,BMPR1A,BMPR2,BRCA2,BTG2,BTLA,C3,C4A/C4B,CALCRL,CAPNS1,CASP3,CBFB,CBX4,CBX5,CCND1,CCND2,CCNE1,CCR7,CD274,CD28,CD2AP,CD320,CD40,CD5,CDC25A,Cdc42,CDK13,CDK2…
Lymphoid Tissue Structure and Development	Physiological System Development and function	1,33E-32-6,22E-10	ABL2,ACLY,ADAM10,ADORA2A,ADRB2,AKAP13,AKT3,ALCAM,AP3D1,ARHGAP5,ARHGDIA,ARID3A,ARID4B,ASXL1,ATF2,ATF4,ATP7A,AXL,B2M,B3GNT2,B4GALT1,BACH2,BCL11B,BCL2,BCL2L11,BCR,BHLHE40,Bhlhe41,BIRC3,BMPR1A,BMPR2,BRCA2,BTLA,C3,C4A/C4B,CALCRL,CASP3,CBFB,CBX4,CCND1,CCND2,CCNE1,CCR7,CD274,CD28,CD2AP,CD320,CD40,CD5,CDC25A,Cdc42,CDK2,CDK6,CFLAR,CHD4,CHD7,CISH,Clec2d (includes others),Cmah,CREB1,CREBBP,CRK,CRKL,CSF3R,CS…
Tissue Morphology	Physiological System Development and function	1,24E-29-6,22E-10	ABL2,ACAT1,ACVR1B,ACVR2A,ADAM10,ADAM9,ADORA2A,ADRB2,AGO2,AHCTF1,AIFM1,AKAP13,AKT3,ALCAM,ANKHD1/ANKHD1-EIF4EBP3,ANKRD17,ARHGAP5,ARHGDIA,ARHGEF12,ARID1B,ARID3A,ARID3B,ARID4B,ARNT,ASXL1,ATF2,ATF4,ATP7A,ATXN2,ATXN7,AXL,B2M,B4GALT1,BACH2,BCL11B,BCL2,BCL2L11,BCL2L2,BCR,BHLHE40,Bhlhe41,BIRC3,BIRC6,BMPR1A,BMPR2,BPTF,BRCA2,BTG2,BTLA,C3,C4A/C4B,CALCRL,Cald1,CAMK2D,CANX,CAPNS1,CASP3,CBFB,CCNA2,CCND1,CCND2,C…
Connective Tissue Development and Function	Physiological System Development and function	1,42E-29-1,19E-09	ABL2,ACAT1,ACTB,ACVR2A,ADIPOR1,ADORA2A,ADRB2,AKT3,ALDOA,ARHGAP5,ARHGEF12,ARID3A,ARID4B,ASXL1,ATF2,ATF4,ATR,AXIN2,B4GALT1,BACH2,BCL11B,BCL2,BCL2L2,BCR,BMPR1A,BMPR2,BRCA2,BTG2,C3,Cald1,CAPNS1,CASP3,CBFB,CBX4,CCNA2,CCND1,CCND2,CCNE1,CCNF,CCNG1,CCNG2,CCNT2,CD274,CD28,CD40,CDC14B,CDC25A,Cdc42,CDK2,CDK6,CERS6,Clec2d (includes others),CLTC,CNOT6L,CREB1,CREBBP,CREBL2,CRK,CRKL,CRY2,CSNK2A1,CTLA4,CTNNB1,CT…
Tissue Development	Physiological System Development and function	1,42E-29-1,19E-09	ABCB10,ABL2,ACTB,ACTR2,ACVR2A,ADAM10,ADIPOR1,ADORA2A,ADRB2,AGO1,AGO2,AGO3,AHI1,AKAP13,AKT3,ANKRD17,ANLN,AP1B1,Ap2b1,AP3D1,ARHGEF12,ARID3A,ARID3B,ARID4B,ARNT,ASXL1,ATF2,ATF4,ATP7A,ATR,AXIN2,AXL,B2M,B4GALT1,BACH2,BCL11B,BCL2,BCL2L11,BCL2L2,BCR,BHLHE40,Bhlhe41,BIRC6,BMPR1A,BMPR2,BRCA2,BTG2,C3,C4A/C4B,C6orf89,CALCRL,CAMK2D,CAPNS1,CASP3,CBFB,CBX4,CCNA2,CCND1,CCND2,CCNE1,CCNF,CCNG1,CCNG2,CCNT2,CCR7,CD2…
Organismal Development	Physiological System Development and function	3,31E-28-1E-09	AACS,AARS1,ABCA2,ABCB10,ABL2,ACSL1,ACSL5,ACVR1B,ACVR2A,ADAM10,ADAM9,ADH5,ADIPOR1,ADIPOR2,ADORA2A,ADRB2,AFF4,AGO1,AGO2,AGO3,AGPAT3,AHCTF1,AHI1,AIFM1,AKAP1,AKAP11,AKAP13,AKT3,ALCAM,ANKRD17,AP1B1,Ap2b1,AP3D1,ARHGAP5,ARHGDIA,ARHGEF12,ARID3A,ARID3B,ARID4B,ARNT,ASH1L,ASXL1,ATAD1,ATF2,ATF4,ATP7A,ATXN1L,ATXN2,ATXN7,AXIN2,AXL,B2M,B4GALT1,BACH2,BCAT2,BCL11B,BCL2,BCL2L11,BCR,BHLHE40,Bhlhe41,BIRC3,BIRC6,BMPR…
Embryonic Development	Physiological System Development and function	1,21E-26-6,77E-10	AACS,ABCB10,ABL2,ACVR1B,ACVR2A,ADAM10,ADIPOR1,ADIPOR2,ADRB2,AFF4,AGO1,AGO2,AGO3,AHCTF1,AHI1,AIFM1,AKAP13,ANKRD17,AP1B1,Ap2b1,AP3D1,API5,ARHGAP5,ARHGEF12,ARID3A,ARID3B,ARID4B,ARNT,ASH1L,ASXL1,ATF2,ATF4,ATG16L1,ATP7A,ATXN1L,AXL,B2M,B4GALT1,BACH2,BCL11B,BCL2,BCL2L11,BCR,BHLHE40,Bhlhe41,BIRC3,BIRC6,BMPR1A,BMPR2,BPTF,BRCA2,BTG2,C3,C4A/C4B,CALCRL,CAMK2D,CAPNS1,CASP3,CBFB,CBX4,CCNA2,CCND1,CCND2,CCNE1,CC…
Hematopoiesis	Physiological System Development and function	1,21E-26-5,02E-10	ABCB10,ABL2,ACTR2,ADAM10,AGO1,AGO2,AGO3,AKAP13,ANLN,AP3D1,ARHGDIA,ARID3A,ARID4B,ASXL1,ATF2,ATF4,ATP7A,AXL,B2M,B4GALT1,BACH2,BCL11B,BCL2,BCL2L11,BCR,BHLHE40,Bhlhe41,BIRC6,BMPR1A,BRCA2,BTG2,C3,CAPNS1,CASP3,CBFB,CCND1,CCND2,CCNE1,CCR7,CD274,CD28,CD40,CD5,Cdc42,CDK13,CDK2,CDK6,CFLAR,CHD2,CHD4,CHD7,CISH,Clec2d (includes others),CREB1,CREBBP,CRK,CSF3R,CSNK2A1,CTLA4,CTNNB1,CTNNBIP1,CUL4A,DEK,DICER1,DIDO…
Organ Development	Physiological System Development and function	1,21E-26-5,02E-10	ABL2,ADAM10,ADRB2,AHI1,AKAP13,ANKRD17,AP1B1,Ap2b1,AP3D1,ARID3A,ARID3B,ARID4B,ASXL1,ATF2,ATP7A,AXL,B2M,BACH2,BCL11B,BCL2,BCL2L11,BCR,BHLHE40,Bhlhe41,BMPR1A,BMPR2,C3,C4A/C4B,CALCRL,CAMK2D,CAPNS1,CASP3,CBFB,CBX4,CCNA2,CCND1,CCND2,CCNE1,CCR7,CD274,CD28,CD40,CD5,Cdc42,CDK2,CDK6,CERT1,CFLAR,CHD4,CHD7,CISH,CNTRL,CREB1,CREBBP,CRK,CRKL,CSNK2A1,CTLA4,CTNNB1,DICER1,DNAJA2,DNM2,DNMT1,DOCK2,DOCK8,DUSP1,DUSP5,…
Cell-mediated Immune Response	Physiological System Development and function	7,72E-21-1,4E-16	ABL2,ADAM10,AP3D1,ATP7A,AXL,B2M,BCL11B,BCL2,BCL2L11,BHLHE40,Bhlhe41,CASP3,CBFB,CCND1,CCR7,CD274,CD28,CD40,CD5,CDK2,CDK6,CFLAR,CHD4,CHD7,CISH,CREB1,CREBBP,CSNK2A1,CTLA4,CTNNB1,DICER1,DNAJA2,DNMT1,DOCK2,E2F1,EP300,ETS1,F5,FOXO1,FOXO3,Foxp1,FYN,FZD7,GATA3,GIMAP4,HIF1A,HIVEP2,HLA-A,HLA-DQA1,HLA-G,IGF1R,IGF2R,IKZF1,IL10RA,IL12RB2,IL1B,IL21R,IL2RB,IL4R,IL7R,IRF1,IRF4,ITCH,ITGAL,ITGB2,ITPKB,JAG1,JAK1,JU…
Cardiovascular System Development and Function	Physiological System Development and function	1,3E-19-1,28E-12	ABL2,ACSL1,ADAM10,ADAM9,ADIPOR2,ADORA2A,ADRB2,AGO1,AGO2,AHI1,AIFM1,AKAP1,AKAP13,AKT3,ALCAM,ANKRD17,AP1B1,Ap2b1,ARHGDIA,ARHGEF12,ARID3A,ARID3B,ARID4B,ARNT,ASXL1,ATF2,ATP7A,AXL,B4GALT1,BACH1,BCL2,BIRC3,BIRC6,BMPR1A,BMPR2,C3,CALCRL,CAMK2D,CAPNS1,CASP3,CBFB,CCNA2,CCND1,CCND2,CCNE1,CCNF,CCR7,CD28,CD2AP,CD40,Cdc42,CDK2,CDK6,CDON,CDS2,CERT1,CFLAR,CHD4,CHD7,CNTRL,CREB1,CREBBP,CREM,CRK,CRKL,CSNK2A1,CTNNB1…
Organ Morphology	Physiological System Development and function	1,3E-17-6,22E-10	ABL2,ACSL1,ADAM10,ADAM9,ADORA2A,ADRB2,AGO2,AHI1,AIFM1,AKAP1,AKAP13,AKT3,ANKRD17,ARHGAP5,ARHGDIA,ARHGEF12,ARID3A,ARID3B,ARID4B,ASXL1,ATF2,ATXN1L,ATXN2,AXL,B2M,B4GALT1,BCL11B,BCL2,BCL2L11,BCR,BHLHE40,BIRC3,BMPR1A,BMPR2,BTG2,C3,C4A/C4B,CALCRL,CAMK2D,CAPNS1,CASP3,CBFB,CCNA2,CCND1,CCND2,CCR7,CD28,CD2AP,CD40,CD5,Cdc42,CDK2,CDK6,CDON,CDS2,CFLAR,CHD7,CLCN3,CPEB4,CREB1,CREBBP,CREM,CRK,CRKL,CSNK2A1,CTLA4,C…
Humoral Immune Response	Physiological System Development and function	4,17E-15-5,02E-10	ACLY,ADAM10,AKAP13,ARHGDIA,ARID3A,ARID4B,ASXL1,AXL,B3GNT2,BACH2,BCL2,BCL2L11,BCR,BTLA,C3,CASP3,CCND1,CCND2,CCNE1,CCR7,CD274,CD28,CD320,CD40,Cdc42,Cmah,CREB1,CREBBP,CTLA4,CTNNB1,CTSB,DICER1,DOCK2,DOCK8,EP300,ETS1,EZR,FNIP1,FOXO1,Foxp1,FUBP1,FYN,GLS,GNA13,H2AX,HIF1A,HLA-DQA1,IKZF1,IL1B,IL1RN,IL21R,IL2RB,IL4R,IL7R,IRF4,ITGAL,ITGB2,ITPKB,ITPR1,JAK1,JUNB,KLF9,KMT2D,KMT2E,LCN2,LIG4,LTB,MAML1,MAP3K1,MAP…
Nervous System Development and Function	Physiological System Development and function	7,61E-15-7,46E-10	ABCA2,ABL2,ADAM10,ADAM9,ADRB2,AHI1,AIFM1,AKAP13,AKT3,ANXA5,AP3D1,ARHGAP5,ARID1B,ATF2,ATXN1L,ATXN2,AXL,B2M,B4GALT1,BCL2,BCL2L11,BCR,BMPR1A,BRCA2,BTG2,C3,CAMK2B,CANX,CASP3,CCND1,CCND2,CD2AP,CD40,Cdc42,CDK2,CDON,CLCN3,CLTC,CPEB2,CPEB4,CREB1,CREBBP,CRKL,CSNK2A1,CTNNB1,CTNNBIP1,CTSB,DFFA,DHCR7,DICER1,DNAJC5,Dst,DUSP1,DYRK1A,E2F1,E2F3,EGLN3,EHMT1,EIF4EBP2,ERCC6,ESCO2,FIG4,FOXO3,FTO,FUBP1,FYN,GATA3,GM2A…
Digestive System Development and Function	Physiological System Development and function	1,41E-13-6,22E-10	ABCB10,ACVR2A,ADIPOR1,ADIPOR2,ARID4B,ARNT,ATF2,ATF4,AXIN2,B2M,B4GALT1,BCL11B,BCL2,BCR,C3,C4A/C4B,CASP3,CBFB,CCND1,CCND2,CCNG1,CCR7,CDK2,CDON,CISH,CLCN3,CRBN,CREBBP,CRKL,CSNK2A1,CTNNB1,CTNNBIP1,CTSA,CUL3,CYB5R4,DICER1,DNMT1,DOCK2,DPP4,DUSP1,DYRK1A,E2F1,EGLN2,EGLN3,ENTPD5,FBXL20,FOXO1,Foxp1,FUBP1,GNPTAB,GPR132,GPX1,GSK3B,GSKIP,HFE,HIF1A,HIF1AN,HIPK2,HUWE1,IFRD1,IGF1R,IGF2R,IGFBP4,IKZF1,IL4R,IL7R,IN…
Immune Cell Trafficking	Physiological System Development and function	5,24E-12-1,1E-09	ACTB,ADAM10,ADAM9,ADORA2A,ADRB2,ALCAM,AXL,B2M,BACH2,BCL11B,BCL2,BCL2L11,BCR,BHLHE40,BLOC1S6,BMPR2,BTLA,C3,C4A/C4B,CCR7,CD274,CD28,CD40,CD5,CISH,CLTC,CRY2,CTLA4,CTNNB1,DDOST,DEK,DICER1,DOCK2,DOCK8,DPP4,DUSP1,DUSP22,DUSP3,ELMO1,ETS1,EZR,FAM49B,FOXO1,FOXO3,Foxp1,FRS2,FYN,GATA3,GIMAP6,GNA13,GNAI3,GPR132,Gzmb,HIF1A,HLA-A,HLA-G,HSPA4,HSPH1,IGF2R,IL12RB2,IL1B,IL1RN,IL21R,IL2RB,IL4R,IL7R,INSR,IRF1,IRF4,I…
Hair and Skin Development and Function	Physiological System Development and function	1,81E-11-1,81E-11	ABCB10,ARID3A,BIRC6,CBFB,CDK2,CREBBP,CRKL,FBXW7,FUBP1,GNA13,GSKIP,JUP,KLF6,MDM2,MDM4,MGAT1,MYB,Ncoa6,NCOR1,NFE2L1,NRAS,PAK4,PDS5B,PLK2,PPP1R15B,PROS1,RB1,RXRA,SMAD7,TAB2,TAL1,TBK1,TFRC,TNKS2,ZMIZ1
Reproductive System Development and Function	Physiological System Development and function	3,16E-11-3,16E-11	ACSBG1,ACVR2A,ADRB2,AFF4,AGO2,AKT3,ARHGDIA,ARID4B,ARNT,ATF2,ATF4,ATXN2,AXL,B4GALT1,BAZ1A,BCAT2,BCL2,BCL2L11,BCL2L2,BIRC6,BRCA2,C3,CALCRL,CASP3,CCND1,CCND2,CCNE1,CDK16,CDK2,CRBN,CREM,CRKL,CTNNB1,CUL4A,DDB1,DDHD1,DMTF1,DNMT1,DUSP1,E2F1,E2F3,EIF4EBP1,ELMO1,ERF,ERRFI1,FOXO3,FTO,FUBP1,GLUD1,GPAM,H2AX,HIF1AN,HIP1,HSD11B1,HSPA4,HUS1,IGF1R,IGF2R,IL2RB,INSIG1,INSR,IP6K1,ITGB3,ITPR1,JMJD1C,JUP,KMT2B,KPNA1,…
