# Supplementary material for: Cross-species high-resolution transcriptome profiling suggests biomarkers and therapeutic targets for ulcerative colitis
Source: Front Mol Biosci. 2023 Jan 5;9:1081176. doi: 10.3389/fmolb.2022.1081176 (PMC9850088; doi:10.3389/fmolb.2022.1081176)
Supplement: Supplementary file 5 [file DataSheet9.XLSX]

## Sheet: Total_same_dir_mouse_human
Human.gene.ID	Mouse.gene.ID	symbol.x	avg.expr.mouse	logFC.mouse	pvalue.mouse	padj.mouse	outlier.mouse	Gene.Name.mouse	biotype.x	sum.dir	no_datasets	direction	DE.D1	DE.D2	DE.D3	DE.D4	avg.expr.D1	logFC.D1	pvalue.D1	padj.D1	age.D1	accession.D1	avg.expr.D2	logFC.D2	pvalue.D2	padj.D2	age.D2	accession.D2	avg.expr.D3	logFC.D3	pvalue.D3	padj.D3	age.D3	accession.D3	avg.expr.D4	logFC.D4	pvalue.D4	padj.D4	age.D4	accession.D4
ENSG00000007933	ENSMUSG00000026691	FMO3	30.1515	21.6785	2.90924e-08	1.08273e-06	outlier	Fmo3	protein_coding	4	4	up	1	1	1	1	43.8042	2.83338	1.99829e-28	3.97775e-27	children	GSE109142	8.43983	1.19556	7.4143e-07	7.18672e-06	children	GSE117993	5.39734	0.662068	9.93777e-05	0.000373158	adults	GSE59071	6.69281	0.928667	6.89234e-08	2.15962e-05	adults	GSE67106
ENSG00000163421	ENSMUSG00000030069	PROK2	14.097	20.6853	1.22098e-07	3.9299e-06	outlier	Prok2	protein_coding	4	4	up	1	1	1	1	199.27	8.39528	1.0041e-46	9.38643e-45	children	GSE109142	56.1683	7.00108	1.23732e-41	1.69107e-38	children	GSE117993	7.87136	1.65749	2.51427e-07	1.65791e-06	adults	GSE59071	7.73156	2.64956	5.13492e-06	0.000202176	adults	GSE67106
ENSG00000173432	ENSMUSG00000040026	SAA1	5714.11	15.9707	1.7968e-17	3.10123e-15	no	Saa3	protein_coding	4	4	up	1	1	1	1	1669.28	9.46304	1.26113e-113	1.64262e-109	children	GSE109142	298.97	7.40925	1.30617e-49	4.46293e-46	children	GSE117993	6.39769	1.65574	2.00341e-09	2.09882e-08	adults	GSE59071	9.77719	4.94156	3.28328e-08	1.74635e-05	adults	GSE67106
ENSG00000144452	ENSMUSG00000050296	ABCA12	8066.72	14.1432	2.16654e-08	8.35274e-07	no	Abca12	protein_coding	3	3	up	1	1	1	0	493.916	5.83226	2.63052e-71	1.3705e-68	children	GSE109142	50.6489	5.38372	7.89412e-33	4.90411e-30	children	GSE117993	7.45297	3.66425	6.42464e-19	6.8293e-17	adults	GSE59071	NA	NA	NA	NA	NA	NA
ENSG00000005001	ENSMUSG00000045027	PRSS22	442.946	12.2817	2.63678e-24	9.16354e-22	no	Prss22	protein_coding	4	4	up	1	1	1	1	358.674	2.7811	2.72442e-51	3.80202e-49	children	GSE109142	82.724	1.27675	1.06564e-08	1.55668e-07	children	GSE117993	7.54654	0.764898	2.34024e-10	3.07732e-09	adults	GSE59071	8.72438	2.17711	9.71937e-07	7.7937e-05	adults	GSE67106
ENSG00000136244	ENSMUSG00000025746	IL6	327.533	11.8461	1.64072e-10	9.95148e-09	no	Il6	protein_coding	3	3	up	1	1	1	0	125.349	4.61705	8.14544e-28	1.54581e-26	children	GSE109142	39.4312	3.17745	1.09304e-15	6.17308e-14	children	GSE117993	6.49108	1.93821	7.2481e-05	0.000279822	adults	GSE59071	6.04531	0.116889	0.0173203	0.0809771	NA	NA
ENSG00000127318	ENSMUSG00000074695	IL22	58.2261	9.35335	9.11984e-13	8.14357e-11	no	Il22	protein_coding	3	3	up	1	1	1	0	21.5845	6.28024	4.93105e-27	8.75822e-26	children	GSE109142	5.90548	4.5284	1.98525e-18	1.73041e-16	children	GSE117993	5.14986	0.518573	0.0089808	0.0210405	adults	GSE59071	NA	NA	NA	NA	NA	NA
ENSG00000133048	ENSMUSG00000064246	CHI3L1	731.85	9.33797	3.24627e-07	9.31301e-06	no	Chil1	protein_coding	4	4	up	1	1	1	1	3954.43	7.16932	1.12881e-102	4.90092e-99	children	GSE109142	973.39	5.11259	2.93661e-46	6.68922e-43	children	GSE117993	8.86319	3.883	8.79614e-20	1.14479e-17	adults	GSE59071	10.4275	5.11178	4.81044e-09	8.10763e-06	adults	GSE67106
ENSG00000121552	ENSMUSG00000079597	CSTA	53.4343	9.23269	5.86274e-11	3.78825e-09	no	Gm5483	protein_coding	4	4	up	1	1	1	1	149.433	1.5519	1.89471e-14	1.27144e-13	children	GSE109142	52.9697	0.658388	0.00038304	0.00183816	children	GSE117993	5.35094	0.320969	0.000559464	0.00176846	adults	GSE59071	7.88	1.17311	0.000122446	0.00186785	adults	GSE67106
ENSG00000108342	ENSMUSG00000038067	CSF3	235.971	9.0261	1.67015e-06	3.95351e-05	no	Csf3	protein_coding	4	4	up	1	1	1	1	239.203	7.40206	3.88134e-44	2.89987e-42	children	GSE109142	54.323	5.04829	1.50561e-26	4.81343e-24	children	GSE117993	8.20444	0.655254	0.0016821	0.00475318	adults	GSE59071	7.26656	1.85622	0.000130883	0.00196942	adults	GSE67106
ENSG00000197632	ENSMUSG00000062345	SERPINB2	43.2556	8.92758	1.62038e-11	1.13546e-09	no	Serpinb2	protein_coding	2	2	up	1	0	1	0	6.62037	4.25042	6.90543e-09	2.91047e-08	children	GSE109142	0.983861	2.58229	0.000188527	0.000987822	NA	NA	5.56404	0.632875	0.0136266	0.0302991	adults	GSE59071	NA	NA	NA	NA	NA	NA
ENSG00000275302	ENSMUSG00000018930	CCL4	212.852	8.51188	5.11079e-06	0.000104812	no	Ccl4	protein_coding	4	4	up	1	1	1	1	460.917	2.62154	6.63782e-22	8.01771e-21	children	GSE109142	140.717	1.5496	2.43267e-09	4.06453e-08	children	GSE117993	7.13795	1.82257	5.68034e-08	4.32264e-07	adults	GSE59071	11.0288	1.53133	0.00032441	0.00387071	adults	GSE67106
ENSG00000136634	ENSMUSG00000016529	IL10	26.6961	8.23263	1.60505e-07	5.01545e-06	no	Il10	protein_coding	2	2	up	1	0	1	0	53.5523	1.23182	3.85901e-11	1.97009e-10	children	GSE109142	17.3191	0.25075	0.227818	0.365468	NA	NA	5.7921	0.364183	0.00149317	0.00427405	adults	GSE59071	NA	NA	NA	NA	NA	NA
ENSG00000180871	ENSMUSG00000026180	CXCR2	253.646	8.14415	1.40137e-06	3.38076e-05	no	Cxcr2	protein_coding	4	4	up	1	1	1	1	326.986	5.57804	2.25066e-67	9.35581e-65	children	GSE109142	149.259	5.00494	5.09954e-36	4.24978e-33	children	GSE117993	6.06425	1.82276	1.33962e-07	9.35615e-07	adults	GSE59071	7.52562	1.89711	2.25206e-05	0.000541869	adults	GSE67106
ENSG00000168703	ENSMUSG00000042845	WFDC12	224.966	8.04214	3.37925e-05	0.000546911	no	Wfdc12	protein_coding	2	2	up	1	0	1	0	6.90972	2.27877	6.60103e-10	3.04528e-09	children	GSE109142	1.75546	2.49269	1.05097e-13	4.1562e-12	NA	NA	6.15897	0.306223	0.000649291	0.00202093	adults	GSE59071	NA	NA	NA	NA	NA	NA
ENSG00000162746	ENSMUSG00000070524	FCRLB	19.2318	7.75965	3.30557e-07	9.44548e-06	no	Fcrlb	protein_coding	3	3	up	1	1	0	1	36.9658	1.8108	7.97944e-12	4.31553e-11	children	GSE109142	9.38028	1.09024	1.11262e-05	8.08678e-05	children	GSE117993	6.33769	0.08846	0.097009	0.162198	NA	NA	7.59156	0.667778	0.000446204	0.00493817	adults	GSE67106
ENSG00000257017	ENSMUSG00000031722	HP	4580.01	7.72826	1.84035e-17	3.15522e-15	no	Hp	protein_coding	3	3	up	1	1	1	0	35.0517	2.22673	1.22951e-10	6.01289e-10	children	GSE109142	25.2094	2.8044	1.58916e-10	3.31897e-09	children	GSE117993	4.58881	0.408082	0.0155702	0.0340318	adults	GSE59071	NA	NA	NA	NA	NA	NA
ENSG00000042980	ENSMUSG00000014725	ADAM28	95.0012	7.69652	1.13129e-10	7.04442e-09	no	Adam28	protein_coding	2	2	up	1	0	1	0	1172.93	1.30387	5.3197e-28	1.02701e-26	children	GSE109142	365.997	0.0904822	0.431068	0.57966	NA	NA	7.74489	0.652828	0.000815125	0.00248497	adults	GSE59071	NA	NA	NA	NA	NA	NA
ENSG00000091181	ENSMUSG00000005364	IL5RA	1117.21	7.65442	2.4306e-11	1.66244e-09	no	Il5ra	protein_coding	3	3	up	1	1	1	0	54.6596	1.86651	4.5591e-11	2.3133e-10	children	GSE109142	15.2259	1.57092	1.02878e-08	1.50799e-07	children	GSE117993	4.93503	0.398987	0.000484466	0.00154899	adults	GSE59071	7.11875	0.701556	0.0119046	0.0609456	NA	NA
ENSG00000007171	ENSMUSG00000020826	NOS2	12388.8	7.5662	6.0552e-50	7.41531e-47	no	Nos2	protein_coding	3	3	up	1	1	1	0	16040.2	3.87452	3.76547e-53	6.00554e-51	children	GSE109142	2371.11	3.69061	9.24332e-49	2.87114e-45	children	GSE117993	10.1881	3.34766	1.39747e-16	7.88869e-15	adults	GSE59071	NA	NA	NA	NA	NA	NA
ENSG00000112115	ENSMUSG00000025929	IL17A	16.5347	7.54119	2.78107e-06	6.18691e-05	no	Il17a	protein_coding	3	3	up	1	1	1	0	76.3674	6.65421	4.50085e-42	2.77837e-40	children	GSE109142	15.4227	5.42083	1.96819e-35	1.60117e-32	children	GSE117993	6.75009	0.554785	4.38791e-06	2.18674e-05	adults	GSE59071	6.4625	0.152444	0.371386	0.617978	NA	NA
ENSG00000143546	ENSMUSG00000056054	S100A8	3454.41	7.30848	7.25569e-32	4.14655e-29	no	S100a8	protein_coding	3	3	up	1	1	1	0	1511.2	7.68369	3.06505e-80	3.42191e-77	children	GSE109142	452.769	6.20569	3.27223e-54	1.59722e-50	children	GSE117993	8.01754	4.14811	1.83201e-15	8.06839e-14	adults	GSE59071	NA	NA	NA	NA	NA	NA
ENSG00000149968	ENSMUSG00000043613	MMP3	6862.05	7.18011	5.51909e-11	3.57517e-09	no	Mmp3	protein_coding	3	3	up	1	1	1	0	4758.22	7.33155	8.03098e-84	1.12075e-80	children	GSE109142	1496.62	4.82864	4.47468e-26	1.35302e-23	children	GSE117993	8.62393	4.79616	1.77422e-16	9.70941e-15	adults	GSE59071	NA	NA	NA	NA	NA	NA
ENSG00000163220	ENSMUSG00000056071	S100A9	4301.63	7.17606	1.61332e-09	8.00962e-08	no	S100a9	protein_coding	4	4	up	1	1	1	1	4026.46	5.54362	1.21527e-63	4.20238e-61	children	GSE109142	1124.07	4.71618	2.7557e-40	3.48728e-37	children	GSE117993	8.12004	2.2207	8.1538e-11	1.18586e-09	adults	GSE59071	9.77625	3.46111	1.05257e-06	8.05456e-05	adults	GSE67106
ENSG00000171051	ENSMUSG00000045551	FPR1	149.739	6.94011	0.000219107	0.00264296	no	Fpr1	protein_coding	3	3	up	1	1	1	0	640.635	5.0773	6.53765e-68	2.80724e-65	children	GSE109142	199.087	3.92101	3.19212e-33	2.18137e-30	children	GSE117993	6.84656	1.77425	4.24338e-08	3.3085e-07	adults	GSE59071	NA	NA	NA	NA	NA	NA
ENSG00000255071	ENSMUSG00000040017	SAA2-SAA4	10.8194	6.92435	1.03722e-05	0.000192872	no	Saa4	protein_coding	4	4	up	1	1	1	1	61.9166	8.14083	1.58491e-46	1.44024e-44	children	GSE109142	6.43281	6.17229	4.92022e-21	6.6712e-19	children	GSE117993	5.87291	1.55836	4.70641e-12	9.19676e-11	adults	GSE59071	7.7275	2.536	3.50079e-07	4.4021e-05	adults	GSE67106
ENSG00000115008	ENSMUSG00000027399	IL1A	496.537	6.89661	5.6733e-06	0.00011363	no	Il1a	protein_coding	3	3	up	1	1	1	0	128.927	3.29117	4.51239e-26	7.52546e-25	children	GSE109142	31.0377	2.98371	2.266e-18	1.94535e-16	children	GSE117993	6.53067	2.30854	7.73398e-10	8.97274e-09	adults	GSE59071	NA	NA	NA	NA	NA	NA
ENSG00000164690	ENSMUSG00000002633	SHH	10.1099	6.826	0.00137059	0.012526	no	Shh	protein_coding	3	3	up	1	1	1	0	579.768	1.47338	2.50165e-15	1.80421e-14	children	GSE109142	141.59	0.932299	4.51654e-09	7.12141e-08	children	GSE117993	8.24811	0.692008	5.67445e-07	3.437e-06	adults	GSE59071	NA	NA	NA	NA	NA	NA
ENSG00000102837	ENSMUSG00000022026	OLFM4	10.0084	6.81748	0.00145612	0.0131209	no	Olfm4	protein_coding	4	4	up	1	1	1	1	73667.9	3.28515	1.64533e-35	5.83936e-34	children	GSE109142	16289.8	3.21915	9.09819e-30	4.03723e-27	children	GSE117993	12.5958	2.23348	2.37036e-09	2.45038e-08	adults	GSE59071	15.9703	3.51667	2.33591e-06	0.000125986	adults	GSE67106
ENSG00000175899	ENSMUSG00000030111	A2M	102.463	6.80412	1.99091e-12	1.67321e-10	no	A2m	protein_coding	2	2	up	1	0	1	0	19593.6	0.908707	1.13243e-14	7.73731e-14	children	GSE109142	6075.9	0.0556941	0.644834	0.762962	NA	NA	10.4751	1.21775	2.0861e-06	1.11312e-05	adults	GSE59071	NA	NA	NA	NA	NA	NA
ENSG00000166523	ENSMUSG00000030142	CLEC4E	379.829	6.76567	0.00210417	0.0177478	no	Clec4e	protein_coding	3	3	up	1	1	1	0	160.253	4.0179	5.97496e-44	4.37213e-42	children	GSE109142	62.2677	2.88603	1.70461e-19	1.75961e-17	children	GSE117993	4.85418	1.23371	1.48479e-05	6.64879e-05	adults	GSE59071	NA	NA	NA	NA	NA	NA
ENSG00000125538	ENSMUSG00000027398	IL1B	3184.2	6.74217	5.93157e-09	2.60756e-07	no	Il1b	protein_coding	3	3	up	1	1	1	0	2028.72	3.70357	1.03478e-32	2.93212e-31	children	GSE109142	664.777	2.83797	1.2984e-18	1.15155e-16	children	GSE117993	8.71653	3.61857	1.0843e-13	3.18128e-12	adults	GSE59071	NA	NA	NA	NA	NA	NA
ENSG00000211448	ENSMUSG00000007682	DIO2	699.746	6.58514	7.70406e-11	4.87994e-09	no	Dio2	protein_coding	4	4	up	1	1	1	1	243.422	1.48785	2.84714e-08	1.1365e-07	children	GSE109142	56.5424	0.790737	0.000420415	0.00199427	children	GSE117993	5.4931	0.721195	4.8296e-05	0.000193518	adults	GSE59071	7.96031	1.07978	0.00049828	0.00538004	adults	GSE67106
ENSG00000055955	ENSMUSG00000021922	ITIH4	45.0713	6.58001	1.80208e-09	8.89522e-08	no	Itih4	protein_coding	2	2	up	1	0	1	0	80.2396	2.50783	7.97247e-51	1.07053e-48	children	GSE109142	36.3631	0.0588999	0.791248	0.868299	NA	NA	6.61693	0.316278	3.0628e-05	0.000127793	adults	GSE59071	8.92688	0.275556	0.161085	0.380291	NA	NA
ENSG00000134757	ENSMUSG00000056632	DSG3	116.79	6.57153	0.000981345	0.00946633	no	Dsg3	protein_coding	3	3	up	1	1	1	0	170.578	3.11488	1.57647e-20	1.70957e-19	children	GSE109142	25.4808	2.33452	5.71201e-14	2.3571e-12	children	GSE117993	7.21857	2.2445	1.58116e-07	1.08747e-06	adults	GSE59071	NA	NA	NA	NA	NA	NA
ENSG00000138755	ENSMUSG00000029417	CXCL9	1864.08	6.54266	1.15839e-08	4.80489e-07	no	Cxcl9	protein_coding	4	4	up	1	1	1	1	2142.77	3.26164	7.68977e-33	2.20453e-31	children	GSE109142	913.603	1.52368	2.21532e-06	1.91725e-05	children	GSE117993	7.09065	2.16809	4.67377e-09	4.54244e-08	adults	GSE59071	11.1422	3.04933	9.5771e-05	0.00156236	adults	GSE67106
ENSG00000102794	ENSMUSG00000022126	ACOD1	773.686	6.52163	1.46643e-23	4.8349e-21	no	Acod1	protein_coding	3	3	up	1	1	1	0	18.6797	6.12172	2.77982e-19	2.72508e-18	children	GSE109142	5.64319	3.70149	4.38521e-11	1.02767e-09	children	GSE117993	5.2318	0.873726	0.0151682	0.0332751	adults	GSE59071	NA	NA	NA	NA	NA	NA
ENSG00000137673	ENSMUSG00000018623	MMP7	48.2124	6.50172	2.34893e-08	8.98922e-07	no	Mmp7	protein_coding	4	4	up	1	1	1	1	873.13	6.50876	1.9667e-73	1.20077e-70	children	GSE109142	161.515	6.54089	1.37131e-58	1.17137e-54	children	GSE117993	7.38417	3.74352	5.58793e-16	2.76038e-14	adults	GSE59071	9.05656	4.546	5.66352e-07	5.80399e-05	adults	GSE67106
ENSG00000124731	ENSMUSG00000042265	TREM1	300.452	6.50092	9.69402e-07	2.43696e-05	no	Trem1	protein_coding	4	4	up	1	1	1	1	281.353	6.25988	3.73514e-62	1.18659e-59	children	GSE109142	95.317	4.51032	1.77387e-27	6.44782e-25	children	GSE117993	6.80629	2.03259	4.00739e-08	3.13655e-07	adults	GSE59071	6.87781	0.754444	0.000894029	0.00841335	adults	GSE67106
ENSG00000163508	ENSMUSG00000032446	EOMES	6.93585	6.28446	0.000182761	0.00226817	no	Eomes	protein_coding	4	4	up	1	1	1	1	84.0341	1.33581	7.92146e-10	3.63001e-09	children	GSE109142	24.7631	0.585515	0.00365475	0.0127987	children	GSE117993	6.87363	0.36413	7.56036e-06	3.59733e-05	adults	GSE59071	6.91406	0.722444	8.70175e-05	0.00145423	adults	GSE67106
ENSG00000171236	ENSMUSG00000037095	LRG1	7853.7	6.27991	2.86604e-43	3.07108e-40	no	Lrg1	protein_coding	4	4	up	1	1	1	1	1986.76	1.01043	4.52797e-09	1.94151e-08	children	GSE109142	549.763	1.56422	1.49387e-22	2.67238e-20	children	GSE117993	8.08706	0.686873	3.51682e-07	2.24182e-06	adults	GSE59071	10.5756	0.966889	3.37825e-05	0.000712495	adults	GSE67106
ENSG00000012223	ENSMUSG00000032496	LTF	1703.28	6.25768	1.08482e-50	1.39492e-47	no	Ltf	protein_coding	3	3	up	1	1	1	0	953.505	1.1886	0.0004102	0.00102028	children	GSE109142	306.213	1.26674	0.000110779	0.000618984	children	GSE117993	6.57006	0.98356	8.36897e-05	0.000318313	adults	GSE59071	NA	NA	NA	NA	NA	NA
ENSG00000173391	ENSMUSG00000030162	OLR1	59.9349	6.02875	2.12193e-11	1.45908e-09	no	Olr1	protein_coding	2	2	up	1	0	1	0	56.9721	1.43264	4.54866e-10	2.12428e-09	children	GSE109142	21.3115	0.193398	0.317747	0.465816	NA	NA	5.53447	0.786864	0.00211111	0.00582836	adults	GSE59071	NA	NA	NA	NA	NA	NA
ENSG00000248323	ENSMUSG00000114554	LUCAT1	5.52534	5.9545	0.0010556	0.0100619	no	5430425K12Rik	lncRNA	3	3	up	1	1	0	1	185.084	4.46731	8.70329e-47	8.17502e-45	children	GSE109142	28.6373	1.80904	2.07105e-14	9.19008e-13	children	GSE117993	NA	NA	NA	NA	NA	NA	7.36406	1.55778	0.000324475	0.00387071	adults	GSE67106
ENSG00000116690	ENSMUSG00000006014	PRG4	51.7031	5.79865	2.16535e-07	6.50541e-06	no	Prg4	protein_coding	2	2	up	1	0	1	0	12.7662	1.88336	1.56733e-10	7.59655e-10	children	GSE109142	3.11883	0.610503	0.0345362	0.0834831	NA	NA	4.82908	0.17464	0.00305532	0.00810772	adults	GSE59071	5.99937	-0.0691111	0.160834	0.380128	NA	NA
ENSG00000008516	ENSMUSG00000023903	MMP25	79.4508	5.79407	0.000972979	0.00939621	no	Mmp25	protein_coding	3	3	up	1	1	1	0	831.011	2.49311	2.05072e-36	7.88699e-35	children	GSE109142	230.073	1.42026	2.73858e-14	1.18746e-12	children	GSE117993	7.2139	0.575652	0.000183301	0.000649485	adults	GSE59071	9.17094	0.720222	0.00931972	0.050608	NA	NA
ENSG00000196136	ENSMUSG00000021091	SERPINA3	15705	5.7918	3.30296e-51	4.47065e-48	no	Serpina3n	protein_coding	4	4	up	1	1	1	1	733.993	2.97993	7.00137e-23	9.15284e-22	children	GSE109142	192.85	3.02161	2.33227e-24	5.45815e-22	children	GSE117993	8.03843	2.77232	1.66455e-14	6.02066e-13	adults	GSE59071	9.58125	2.53311	1.21881e-05	0.000355748	adults	GSE67106
ENSG00000140287	ENSMUSG00000027360	HDC	629.879	5.6242	1.8417e-23	5.99533e-21	no	Hdc	protein_coding	3	3	up	1	1	1	0	260.929	1.98382	1.86301e-20	2.00709e-19	children	GSE109142	82.372	0.7606	5.92323e-05	0.000356751	children	GSE117993	5.5198	0.344161	0.008551	0.0201619	adults	GSE59071	NA	NA	NA	NA	NA	NA
ENSG00000095752	ENSMUSG00000004371	IL11	510.342	5.61039	5.35931e-07	1.45232e-05	no	Il11	protein_coding	3	3	up	1	1	1	0	204.139	4.53099	4.64451e-27	8.26056e-26	children	GSE109142	47.3213	2.49967	7.52854e-11	1.68458e-09	children	GSE117993	7.37184	0.751376	0.000999496	0.00297941	adults	GSE59071	NA	NA	NA	NA	NA	NA
ENSG00000188257	ENSMUSG00000058908	PLA2G2A	752.155	5.60795	8.86417e-05	0.00123488	no	Pla2g2a	polymorphic_pseudogene	3	3	up	1	1	1	0	17425.9	0.963473	2.4374e-06	8.02031e-06	children	GSE109142	7390.06	1.18969	2.3528e-07	2.54159e-06	children	GSE117993	11.2744	1.37348	9.94984e-07	5.66971e-06	adults	GSE59071	NA	NA	NA	NA	NA	NA
ENSG00000100453	ENSMUSG00000015437	GZMB	264.539	5.57164	3.66203e-38	3.24747e-35	no	Gzmb	protein_coding	3	3	up	1	1	1	0	219.347	3.02425	8.1269e-35	2.72817e-33	children	GSE109142	55.5516	2.00426	5.6389e-14	2.32975e-12	children	GSE117993	6.99457	0.905686	6.19116e-10	7.38447e-09	adults	GSE59071	NA	NA	NA	NA	NA	NA
ENSG00000128655	ENSMUSG00000075270	PDE11A	458.553	5.56008	1.00595e-31	5.62389e-29	no	Pde11a	protein_coding	2	2	up	1	1	0	0	100.097	0.540597	0.0136458	0.0262303	children	GSE109142	29.6555	0.802275	3.57751e-05	0.000228181	children	GSE117993	5.47512	-0.0162276	0.894008	0.92447	NA	NA	NA	NA	NA	NA	NA	NA
ENSG00000168389	ENSMUSG00000028655	MFSD2A	1586.1	5.52603	1.19534e-28	5.48937e-26	no	Mfsd2a	protein_coding	4	4	up	1	1	1	1	812.59	1.30559	7.51876e-22	9.03986e-21	children	GSE109142	236.714	0.620236	3.12841e-05	0.000202369	children	GSE117993	8.32087	0.962651	6.14682e-08	4.64281e-07	adults	GSE59071	9.89188	1.10289	0.000180068	0.00250384	adults	GSE67106
ENSG00000124875	ENSMUSG00000029371	CXCL6	4258.35	5.40963	9.3144e-43	9.58153e-40	no	Cxcl5	protein_coding	3	3	up	1	1	1	0	712.875	3.58196	1.52837e-36	5.94238e-35	children	GSE109142	159.17	4.07717	3.65658e-39	4.03026e-36	children	GSE117993	6.56941	1.30847	9.36428e-06	4.36763e-05	adults	GSE59071	6.13719	0.014	0.760807	0.887551	NA	NA
ENSG00000102265	ENSMUSG00000001131	TIMP1	1255.46	5.3995	1.57958e-32	1.01555e-29	no	Timp1	protein_coding	4	4	up	1	1	1	1	7076.68	2.38214	9.31818e-40	4.80667e-38	children	GSE109142	1878.33	1.5512	8.27693e-15	3.972e-13	children	GSE117993	11.1122	2.95596	2.33322e-31	1.57905e-27	adults	GSE59071	11.6675	2.63622	6.81671e-09	8.10763e-06	adults	GSE67106
ENSG00000156510	ENSMUSG00000020080	HKDC1	2306.53	5.3977	2.0765e-06	4.80228e-05	no	Hkdc1	protein_coding	2	2	up	1	1	0	0	1126.89	0.793917	1.91138e-08	7.74602e-08	children	GSE109142	313.252	0.996891	2.48075e-10	4.98308e-09	children	GSE117993	7.54922	0.319147	0.180964	0.270314	NA	NA	11.1278	0.140667	0.598396	0.791298	NA	NA
ENSG00000073737	ENSMUSG00000027068	DHRS9	6724.39	5.34141	4.10185e-60	1.05487e-56	no	Dhrs9	protein_coding	2	2	up	1	1	0	0	4933.28	0.806816	4.11391e-08	1.61738e-07	children	GSE109142	1336.94	0.679132	9.52116e-06	7.03241e-05	children	GSE117993	9.36698	0.0364502	0.885261	0.918043	NA	NA	NA	NA	NA	NA	NA	NA
ENSG00000148346	ENSMUSG00000026822	LCN2	1987.4	5.21036	2.89752e-08	1.07993e-06	no	Lcn2	protein_coding	3	3	up	1	1	1	0	39631.2	3.515	4.01301e-80	4.35578e-77	children	GSE109142	8869.02	3.94441	8.77115e-52	3.74616e-48	children	GSE117993	11.091	3.52722	2.56658e-20	3.74887e-18	adults	GSE59071	NA	NA	NA	NA	NA	NA
ENSG00000166527	ENSMUSG00000030144	CLEC4D	274.864	5.19134	4.91531e-18	9.15993e-16	no	Clec4d	protein_coding	4	4	up	1	1	1	1	42.161	5.58912	1.90882e-28	3.80741e-27	children	GSE109142	15.246	5.40306	1.14822e-27	4.21853e-25	children	GSE117993	5.03916	0.706376	0.00142691	0.00410582	adults	GSE59071	6.85531	0.826222	0.00386906	0.0260058	adults	GSE67106
ENSG00000124107	ENSMUSG00000017002	SLPI	3987.85	5.13187	7.66104e-58	1.5884e-54	no	Slpi	protein_coding	3	3	up	0	1	1	1	1823.11	0.0832681	0.590703	0.698663	NA	NA	762.951	0.530508	0.00644297	0.0206721	children	GSE117993	10.2603	0.976131	4.18452e-05	0.00016995	adults	GSE59071	12.0744	1.45044	6.2191e-05	0.00113438	adults	GSE67106
ENSG00000108691	ENSMUSG00000035385	CCL2	692.829	5.10792	6.07049e-07	1.62113e-05	no	Ccl2	protein_coding	3	3	up	1	1	1	0	1120.2	2.21533	1.73519e-28	3.46994e-27	children	GSE109142	355.662	0.711757	6.21129e-05	0.000371612	children	GSE117993	9.02373	2.22495	5.27221e-09	5.04914e-08	adults	GSE59071	NA	NA	NA	NA	NA	NA
ENSG00000181143	ENSMUSG00000109564	MUC16	910.056	5.07556	0.000149042	0.00191263	no	Muc16	protein_coding	2	2	up	1	0	1	0	19.8768	2.90097	2.01831e-09	8.92175e-09	children	GSE109142	6.97923	0.63711	0.249276	0.390556	NA	NA	5.87618	0.186413	0.00831745	0.0197001	adults	GSE59071	6.08875	-0.104667	0.0197759	0.0895031	NA	NA
ENSG00000118785	ENSMUSG00000029304	SPP1	139.455	5.0277	1.38292e-12	1.19344e-10	no	Spp1	protein_coding	3	3	up	1	1	1	0	471.044	2.79903	2.1203e-18	1.93939e-17	children	GSE109142	153.251	2.54833	4.25464e-16	2.54148e-14	children	GSE117993	7.5613	2.31057	8.7589e-08	6.38458e-07	adults	GSE59071	NA	NA	NA	NA	NA	NA
ENSG00000273604	ENSMUSG00000043439	EPOP	215.37	4.99193	3.80253e-12	2.94547e-10	no	Epop	protein_coding	4	4	up	1	1	1	1	140.397	1.98796	9.17704e-34	2.81249e-32	children	GSE109142	37.8849	1.46015	2.26136e-18	1.94535e-16	children	GSE117993	6.57452	0.197665	0.00119513	0.00350039	adults	GSE59071	8.71937	1.986	4.50838e-08	1.9143e-05	adults	GSE67106
ENSG00000211699	ENSMUSG00000076744	TRGV3	14.3093	4.99191	0.00714126	0.0470479	no	Tcrg-V7	TR_V_gene	2	2	up	1	1	0	0	14.3834	0.653068	0.00250946	0.0055409	children	GSE109142	4.34387	0.819421	0.00216464	0.00819152	children	GSE117993	NA	NA	NA	NA	NA	NA	7.93406	-0.0646667	0.84309	0.929781	NA	NA
ENSG00000180644	ENSMUSG00000037202	PRF1	14.6071	4.9415	0.000222715	0.00267768	no	Prf1	protein_coding	3	3	up	1	1	1	0	356.179	1.39828	2.3246e-17	1.96781e-16	children	GSE109142	109.326	1.00217	1.6584e-06	1.47583e-05	children	GSE117993	7.23223	0.597812	7.04415e-06	3.37544e-05	adults	GSE59071	NA	NA	NA	NA	NA	NA
ENSG00000171049	ENSMUSG00000052270	FPR2	258.443	4.93767	2.5226e-16	3.79378e-14	no	Fpr2	protein_coding	4	4	up	1	1	1	1	222.06	4.84151	2.10728e-43	1.46777e-41	children	GSE109142	52.8362	3.22219	1.85301e-19	1.89562e-17	children	GSE117993	6.0069	1.99011	5.89736e-08	4.46603e-07	adults	GSE59071	7.17875	1.48267	0.000143329	0.00211565	adults	GSE67106
ENSG00000142405	ENSMUSG00000078817	NLRP12	80.5718	4.92045	9.19699e-08	3.044e-06	no	Nlrp12	protein_coding	3	3	up	1	1	1	0	53.9758	1.70377	4.4337e-21	5.02019e-20	children	GSE109142	16.054	0.805391	7.60794e-06	5.76765e-05	children	GSE117993	5.65708	0.538039	0.000636915	0.00198607	adults	GSE59071	NA	NA	NA	NA	NA	NA
ENSG00000119535	ENSMUSG00000028859	CSF3R	557.535	4.88999	1.7766e-24	6.34567e-22	no	Csf3r	protein_coding	4	4	up	1	1	1	1	1594.05	4.31665	2.88837e-61	8.55022e-59	children	GSE109142	484.496	3.39691	5.25818e-31	2.64208e-28	children	GSE117993	7.26678	1.99902	5.70864e-09	5.42869e-08	adults	GSE59071	9.94281	1.87889	4.7457e-05	0.000925391	adults	GSE67106
ENSG00000124391	ENSMUSG00000046108	IL17C	13.9534	4.86618	8.22379e-05	0.00115569	no	Il17c	protein_coding	3	3	up	1	1	0	1	15.9094	3.83435	4.39168e-17	3.63032e-16	children	GSE109142	2.715	3.14079	1.15342e-17	8.71905e-16	children	GSE117993	7.38593	0.0211494	0.773805	0.835491	NA	NA	6.71375	0.947111	0.000298645	0.00364692	adults	GSE67106
ENSG00000186074	ENSMUSG00000047798	CD300LF	340.433	4.84519	8.96204e-24	3.03259e-21	no	Cd300lf	protein_coding	3	3	up	1	1	0	1	302.444	1.45506	8.58391e-35	2.8668e-33	children	GSE109142	105.626	0.667694	7.29257e-06	5.55073e-05	children	GSE117993	7.05822	0.181849	0.0330092	0.0652248	NA	NA	7.985	0.780667	0.000179378	0.00249656	adults	GSE67106
ENSG00000158859	ENSMUSG00000006403	ADAMTS4	1074.17	4.79185	2.70873e-14	3.02872e-12	no	Adamts4	protein_coding	3	3	up	1	1	1	0	621.799	3.76346	9.06226e-34	2.7795e-32	children	GSE109142	238.194	1.60458	1.94647e-05	0.000133307	children	GSE117993	6.59885	0.960187	2.18948e-06	1.16461e-05	adults	GSE59071	NA	NA	NA	NA	NA	NA
ENSG00000140274	ENSMUSG00000027225	DUOXA2	7156.37	4.72824	1.83935e-57	3.15351e-54	no	Duoxa2	protein_coding	4	4	up	1	1	1	1	9924.84	7.05623	8.53454e-157	3.33487e-152	children	GSE109142	1589.64	5.99088	4.10312e-62	4.67317e-58	children	GSE117993	9.84076	4.31891	8.47994e-21	1.39974e-18	adults	GSE59071	11.4878	6.68	1.44753e-11	3.36739e-07	adults	GSE67106
ENSG00000184557	ENSMUSG00000053113	SOCS3	5624.22	4.72262	6.15059e-47	6.87717e-44	no	Socs3	protein_coding	4	4	up	1	1	1	1	3981.73	3.25222	8.03121e-43	5.30998e-41	children	GSE109142	1062.59	1.97492	1.60506e-14	7.24459e-13	children	GSE117993	8.61057	2.46707	7.02974e-15	2.73944e-13	adults	GSE59071	9.78	2.41622	1.16262e-06	8.4081e-05	adults	GSE67106
ENSG00000049768	ENSMUSG00000039521	FOXP3	20.7082	4.7198	0.000173834	0.00217515	no	Foxp3	protein_coding	4	4	up	1	1	1	1	202.989	2.43736	2.09153e-46	1.88745e-44	children	GSE109142	54.855	1.41431	4.84507e-15	2.44891e-13	children	GSE117993	6.78101	0.494314	2.27985e-09	2.36042e-08	adults	GSE59071	6.72219	0.559778	0.000688125	0.00685561	adults	GSE67106
ENSG00000115602	ENSMUSG00000026069	IL1RL1	1312.09	4.69383	3.70628e-14	4.05594e-12	no	Il1rl1	protein_coding	4	4	up	1	1	1	1	144.617	1.48295	6.60369e-11	3.29973e-10	children	GSE109142	36.6084	1.29456	1.13265e-06	1.04879e-05	children	GSE117993	5.55499	0.711394	7.41861e-06	3.53984e-05	adults	GSE59071	6.5825	0.557111	0.00253416	0.0187031	adults	GSE67106
ENSG00000189350	ENSMUSG00000045761	TOGARAM2	105.178	4.69274	0.00150756	0.0134993	no	Togaram2	protein_coding	2	2	up	1	1	0	0	67.7084	2.25573	1.2018e-40	6.64537e-39	children	GSE109142	21.9079	0.79294	2.92957e-05	0.000191	children	GSE117993	6.45109	-0.0414559	0.511516	0.61339	NA	NA	NA	NA	NA	NA	NA	NA
ENSG00000007908	ENSMUSG00000026582	SELE	54.4573	4.67409	1.98261e-07	6.03393e-06	no	Sele	protein_coding	3	3	up	1	1	1	0	315.149	4.58469	5.05507e-38	2.24462e-36	children	GSE109142	67.4798	3.58945	9.57912e-24	2.07151e-21	children	GSE117993	6.92911	2.6709	1.39261e-09	1.5128e-08	adults	GSE59071	NA	NA	NA	NA	NA	NA
ENSG00000163599	ENSMUSG00000026011	CTLA4	111.761	4.63091	1.18048e-09	5.96433e-08	no	Ctla4	protein_coding	4	4	up	1	1	1	1	292.85	2.61335	2.60153e-41	1.50155e-39	children	GSE109142	116.89	1.76263	1.90669e-08	2.66126e-07	children	GSE117993	6.11391	1.17898	5.97883e-13	1.45899e-11	adults	GSE59071	8.44875	2.15533	3.5261e-07	4.41009e-05	adults	GSE67106
ENSG00000150594	ENSMUSG00000033717	ADRA2A	1276.9	4.59489	6.10765e-06	0.000121196	no	Adra2a	protein_coding	2	2	up	1	1	0	0	875.411	0.939918	3.76261e-20	3.95545e-19	children	GSE109142	236.445	0.913644	4.22225e-13	1.48728e-11	children	GSE117993	8.76103	-0.0900032	0.447231	0.553059	NA	NA	NA	NA	NA	NA	NA	NA
ENSG00000203747	ENSMUSG00000059089	FCGR3A	821.31	4.57738	1.05174e-25	4.03697e-23	no	Fcgr4	protein_coding	3	3	up	1	1	1	0	1410.78	2.88984	2.32465e-46	2.09299e-44	children	GSE109142	443.106	2.11	6.0429e-22	9.55897e-20	children	GSE117993	8.09792	2.4092	5.5999e-14	1.75998e-12	adults	GSE59071	NA	NA	NA	NA	NA	NA
ENSG00000108688	ENSMUSG00000035373	CCL7	365.648	4.56815	1.70735e-15	2.20642e-13	no	Ccl7	protein_coding	3	3	up	1	0	1	1	15.7978	1.57898	1.01027e-08	4.20004e-08	children	GSE109142	5.34337	0.489154	0.0546362	0.1203	NA	NA	5.27346	0.205247	0.0189493	0.0403364	adults	GSE59071	6.72438	0.445778	0.00153759	0.0127609	adults	GSE67106
ENSG00000131203	ENSMUSG00000031551	IDO1	1903.96	4.54498	4.75903e-16	6.68786e-14	no	Ido1	protein_coding	3	3	up	1	1	1	0	2257.47	4.23059	1.14793e-43	8.12595e-42	children	GSE109142	875.247	2.48372	3.90997e-15	2.00294e-13	children	GSE117993	7.95652	4.22524	1.94255e-19	2.30582e-17	adults	GSE59071	NA	NA	NA	NA	NA	NA
ENSG00000188676	ENSMUSG00000031549	IDO2	10.9195	4.50828	0.00169053	0.0147775	no	Ido2	protein_coding	3	3	up	1	0	1	1	38.1691	2.75789	3.23654e-38	1.45533e-36	children	GSE109142	16.7498	0.431216	0.0460469	0.105057	NA	NA	4.56838	0.295117	0.00103841	0.00308364	adults	GSE59071	6.89062	0.698222	0.00450762	0.0292091	adults	GSE67106
ENSG00000103888	ENSMUSG00000052353	CEMIP	4143.89	4.49017	3.25121e-05	0.000527849	no	Cemip	protein_coding	3	3	up	1	1	1	0	1312.31	3.65377	3.84448e-33	1.12865e-31	children	GSE109142	309.686	2.54742	7.06137e-12	1.92556e-10	children	GSE117993	7.78346	2.41128	9.86849e-10	1.11043e-08	adults	GSE59071	NA	NA	NA	NA	NA	NA
ENSG00000054938	ENSMUSG00000030732	CHRDL2	349.713	4.45929	2.89359e-20	7.02024e-18	no	Chrdl2	protein_coding	4	4	up	1	1	1	1	437.466	4.02572	1.38006e-47	1.38626e-45	children	GSE109142	88.0592	3.31891	1.33495e-23	2.79537e-21	children	GSE117993	6.92108	0.895537	3.67198e-07	2.32685e-06	adults	GSE59071	8.66062	3.21667	1.19127e-08	9.81972e-06	adults	GSE67106
ENSG00000081985	ENSMUSG00000018341	IL12RB2	33.9971	4.35068	8.73452e-07	2.23167e-05	no	Il12rb2	protein_coding	4	4	up	1	1	1	1	70.3767	1.15836	4.91134e-11	2.48203e-10	children	GSE109142	24.1339	0.93786	1.97973e-05	0.000135206	children	GSE117993	5.66123	0.342395	0.00357134	0.00933071	adults	GSE59071	6.50875	0.272667	0.000481739	0.00523432	adults	GSE67106
ENSG00000099985	ENSMUSG00000058755	OSM	176.689	4.22224	4.34541e-08	1.55642e-06	no	Osm	protein_coding	3	3	up	1	1	1	0	263.52	5.21837	1.21612e-40	6.71182e-39	children	GSE109142	120.012	3.46419	1.33728e-17	9.9331e-16	children	GSE117993	6.98756	1.43176	5.68547e-05	0.000224707	adults	GSE59071	6.95031	0.228667	0.278158	0.526155	NA	NA
ENSG00000104368	ENSMUSG00000031538	PLAT	5812.38	4.21225	5.54089e-25	2.09551e-22	no	Plat	protein_coding	2	2	up	1	0	1	0	3409.47	1.1128	2.52218e-11	1.30553e-10	children	GSE109142	1130.22	0.0440979	0.775021	0.857503	NA	NA	9.40747	0.833173	0.000272652	0.000928023	adults	GSE59071	NA	NA	NA	NA	NA	NA
ENSG00000125735	ENSMUSG00000005824	TNFSF14	56.4479	4.18584	2.56149e-09	1.21763e-07	no	Tnfsf14	protein_coding	2	2	up	1	1	0	0	206.013	1.72331	2.77356e-27	5.01512e-26	children	GSE109142	62.2828	0.740489	8.09993e-06	6.09452e-05	children	GSE117993	6.55096	0.120883	0.0707883	0.124337	NA	NA	NA	NA	NA	NA	NA	NA
ENSG00000197646	ENSMUSG00000016498	PDCD1LG2	36.951	4.17285	2.79326e-08	1.0441e-06	no	Pdcd1lg2	protein_coding	4	4	up	1	1	1	1	155.993	1.73032	1.00386e-38	4.69207e-37	children	GSE109142	46.038	1.02326	1.74008e-10	3.61208e-09	children	GSE117993	6.82012	1.35097	4.43163e-09	4.31927e-08	adults	GSE59071	6.38969	0.419556	2.61539e-05	0.000601798	adults	GSE67106
ENSG00000178538	ENSMUSG00000041261	CA8	2230.27	4.08896	1.2387e-05	0.000225447	no	Car8	protein_coding	2	2	up	1	1	0	0	390.86	0.442048	0.000704515	0.00169524	children	GSE109142	113.837	0.855284	4.73374e-09	7.42619e-08	children	GSE117993	5.97124	0.338288	0.0254759	0.0521619	NA	NA	NA	NA	NA	NA	NA	NA
ENSG00000049249	ENSMUSG00000028965	TNFRSF9	114.607	4.08464	2.6491e-06	5.92409e-05	no	Tnfrsf9	protein_coding	4	4	up	1	1	1	1	297.609	1.99615	1.38269e-22	1.76333e-21	children	GSE109142	86.4978	1.66812	2.61737e-13	9.58526e-12	children	GSE117993	7.0008	1.47565	4.39648e-11	6.81861e-10	adults	GSE59071	7.25687	1.20778	7.12302e-06	0.000247317	adults	GSE67106
ENSG00000160185	ENSMUSG00000042345	UBASH3A	16.1691	4.07498	9.32489e-05	0.00128583	no	Ubash3a	protein_coding	4	4	up	1	1	1	1	120.316	1.00519	1.66608e-12	9.54576e-12	children	GSE109142	40.5937	0.454774	0.00163231	0.00645145	children	GSE117993	5.67316	0.312728	0.000252585	0.000866108	adults	GSE59071	7.40906	0.438667	0.00429639	0.0281382	adults	GSE67106
ENSG00000154451	ENSMUSG00000105504	GBP5	2088.83	4.06108	2.74977e-16	4.06414e-14	no	Gbp5	protein_coding	4	4	up	1	1	1	1	1471.42	3.05864	3.28966e-61	9.5928e-59	children	GSE109142	529.421	1.8387	3.45586e-14	1.47785e-12	children	GSE117993	7.40278	2.19789	2.62504e-10	3.39899e-09	adults	GSE59071	10.2922	2.49378	4.69778e-07	5.22892e-05	adults	GSE67106
ENSG00000214456	ENSMUSG00000011305	PLIN5	27.7003	4.04976	5.32894e-06	0.00010825	no	Plin5	protein_coding	3	3	up	1	1	0	1	55.8547	1.78294	5.37154e-23	7.10539e-22	children	GSE109142	21.3811	0.564346	0.000892531	0.00383356	children	GSE117993	NA	NA	NA	NA	NA	NA	6.97594	0.274444	0.00893785	0.0491075	adults	GSE67106
ENSG00000138061	ENSMUSG00000024087	CYP1B1	65.0176	4.02744	1.30156e-06	3.17875e-05	no	Cyp1b1	protein_coding	2	2	up	1	0	1	0	84.9244	0.579557	0.00877489	0.0175763	children	GSE109142	30.4608	0.127168	0.666204	0.77915	NA	NA	5.67764	0.483121	0.00942686	0.0219564	adults	GSE59071	8.03813	-0.0711111	0.81872	0.916839	NA	NA
ENSG00000169245	ENSMUSG00000034855	CXCL10	1274.56	3.971	0.00211078	0.0177918	outlier	Cxcl10	protein_coding	3	3	up	1	1	1	0	847.549	3.50097	3.02583e-36	1.14347e-34	children	GSE109142	318.555	1.55327	3.29357e-07	3.44143e-06	children	GSE117993	8.01555	2.91935	5.37379e-10	6.47502e-09	adults	GSE59071	NA	NA	NA	NA	NA	NA
ENSG00000120949	ENSMUSG00000028602	TNFRSF8	714.235	3.95405	4.32859e-09	1.95295e-07	no	Tnfrsf8	protein_coding	3	3	up	1	1	0	1	67.74	2.11962	2.09547e-22	2.64301e-21	children	GSE109142	16.9464	1.5002	9.18876e-13	3.06005e-11	children	GSE117993	7.1279	0.0928317	0.19292	0.284503	NA	NA	7.66812	1.44933	1.93438e-06	0.000113923	adults	GSE67106
ENSG00000162711	ENSMUSG00000032691	NLRP3	247.202	3.93096	4.63148e-09	2.07505e-07	no	Nlrp3	protein_coding	3	3	up	1	1	1	0	163.446	1.24521	7.43577e-12	4.03098e-11	children	GSE109142	64.3738	0.685169	0.00201977	0.00773847	children	GSE117993	6.30527	0.911612	8.34399e-05	0.000317481	adults	GSE59071	6.88594	0.337556	0.0673199	0.215916	NA	NA
ENSG00000110446	ENSMUSG00000024737	SLC15A3	517.248	3.92965	6.2483e-22	1.7658e-19	no	Slc15a3	protein_coding	4	4	up	1	1	1	1	1088.81	1.20107	6.15945e-27	1.08561e-25	children	GSE109142	417.826	0.38152	0.0105885	0.0313726	children	GSE117993	7.57533	0.943828	1.941e-12	4.20128e-11	adults	GSE59071	10.4619	0.972667	6.48755e-05	0.00117351	adults	GSE67106
ENSG00000184254	ENSMUSG00000015134	ALDH1A3	9474.68	3.92916	5.10183e-33	3.45273e-30	no	Aldh1a3	protein_coding	4	4	up	1	1	1	1	550.034	0.964728	1.0516e-17	9.16191e-17	children	GSE109142	172.129	0.424063	0.000885037	0.00380712	children	GSE117993	7.14531	0.222021	0.000856125	0.00259625	adults	GSE59071	9.03969	0.897111	0.000128903	0.00194719	adults	GSE67106
ENSG00000174175	ENSMUSG00000026580	SELP	629.352	3.91434	6.64387e-21	1.69169e-18	no	Selp	protein_coding	4	4	up	1	1	1	1	448.654	2.6443	6.94665e-45	5.56231e-43	children	GSE109142	98.7167	1.89361	7.74163e-20	8.47807e-18	children	GSE117993	7.15607	2.50623	6.91308e-15	2.70436e-13	adults	GSE59071	7.79844	1.494	6.05854e-09	8.10763e-06	adults	GSE67106
ENSG00000144596	ENSMUSG00000030098	GRIP2	85.1011	3.89719	1.21575e-14	1.39577e-12	no	Grip2	protein_coding	2	2	up	1	1	0	0	68.2654	1.57698	3.68329e-17	3.06548e-16	children	GSE109142	20.9231	0.57915	0.0105051	0.031174	children	GSE117993	6.19486	0.0768074	0.2717	0.37398	NA	NA	6.84312	0.136222	0.225888	0.467055	NA	NA
ENSG00000183019	ENSMUSG00000013974	MCEMP1	141.974	3.85361	2.64078e-12	2.14236e-10	no	Mcemp1	protein_coding	2	2	up	1	1	0	0	98.0072	7.71522	9.9009e-37	3.92371e-35	children	GSE109142	21.9475	6.52287	1.44296e-31	7.82586e-29	children	GSE117993	6.36479	0.277115	0.0262532	0.0535046	NA	NA	NA	NA	NA	NA	NA	NA
ENSG00000093134	ENSMUSG00000020010	VNN3	13.0096	3.80171	0.00304357	0.0239802	no	Vnn3	protein_coding	3	3	up	1	1	1	0	45.2542	4.76241	7.52469e-36	2.75565e-34	children	GSE109142	10.5211	2.77821	6.79589e-20	7.49038e-18	children	GSE117993	4.96262	0.706197	4.93701e-05	0.000197354	adults	GSE59071	6.12031	0.155111	0.0256169	0.108193	NA	NA
ENSG00000140279	ENSMUSG00000068452	DUOX2	40658.1	3.77891	6.39512e-69	2.05579e-65	no	Duox2	protein_coding	3	3	up	1	1	1	0	43634.7	4.96684	8.85782e-103	4.32649e-99	children	GSE109142	5654	4.90988	3.76532e-57	2.57307e-53	children	GSE117993	11.1925	4.34142	8.87638e-17	5.37962e-15	adults	GSE59071	NA	NA	NA	NA	NA	NA
ENSG00000164509	ENSMUSG00000050377	IL31RA	19.1988	3.66694	9.04166e-05	0.00125418	no	Il31ra	protein_coding	3	3	up	1	0	1	1	18.9116	0.858781	0.000161597	0.000426074	children	GSE109142	13.8	-0.159318	0.512066	0.652992	NA	NA	4.83721	0.221217	0.0209306	0.0439502	adults	GSE59071	6.26156	0.177333	0.00102814	0.00940525	adults	GSE67106
ENSG00000115607	ENSMUSG00000026068	IL18RAP	313.822	3.66358	9.31115e-15	1.0934e-12	no	Il18rap	protein_coding	4	4	up	1	1	1	1	157.423	2.42017	2.61672e-33	7.76372e-32	children	GSE109142	48.7312	1.25068	6.93316e-11	1.56571e-09	children	GSE117993	5.8479	1.13503	4.20965e-05	0.000170881	adults	GSE59071	8.97625	0.562	0.00522614	0.0326536	adults	GSE67106
ENSG00000150337	ENSMUSG00000015947	FCGR1A	405.522	3.66011	3.36499e-20	7.93922e-18	no	Fcgr1	protein_coding	3	3	up	1	1	1	0	207.157	2.44205	2.15507e-27	3.94424e-26	children	GSE109142	84.0276	1.16391	2.37604e-05	0.000158687	children	GSE117993	6.31086	1.49405	3.06611e-07	1.98632e-06	adults	GSE59071	NA	NA	NA	NA	NA	NA
ENSG00000124557	ENSMUSG00000000706	BTN1A1	77.8296	3.64163	0.000188254	0.00232644	no	Btn1a1	protein_coding	2	2	up	1	1	0	0	11.3643	1.26623	2.47536e-06	8.13908e-06	children	GSE109142	2.95123	0.646419	0.00317902	0.0113537	children	GSE117993	5.1641	0.0118791	0.827618	0.877265	NA	NA	6.02875	0.0171111	0.708468	0.858972	NA	NA
ENSG00000183347	ENSMUSG00000079363	GBP6	2552.82	3.60793	1.05348e-10	6.5758e-09	no	Gbp4	protein_coding	2	2	up	1	0	1	0	8.49956	0.748243	6.42511e-05	0.000178285	children	GSE109142	4.14793	-0.119229	0.543128	0.680189	NA	NA	4.73677	0.218211	0.00115009	0.00338027	adults	GSE59071	12.7259	0.119778	0.474112	0.701681	NA	NA
ENSG00000151651	ENSMUSG00000025473	ADAM8	840.191	3.60491	7.0974e-19	1.48393e-16	no	Adam8	protein_coding	4	4	up	1	1	1	1	853.942	2.08664	2.28994e-45	1.91605e-43	children	GSE109142	269.376	1.09512	1.95295e-10	3.9981e-09	children	GSE117993	7.30826	0.664084	1.53096e-05	6.83443e-05	adults	GSE59071	11.7456	1.20044	7.82425e-05	0.00135227	adults	GSE67106
ENSG00000204610	ENSMUSG00000050747	TRIM15	4130.3	3.59676	2.38267e-41	2.35674e-38	no	Trim15	protein_coding	2	2	up	1	1	0	0	742.819	1.29149	1.26173e-05	3.8195e-05	children	GSE109142	317.682	0.939709	3.65658e-07	3.7952e-06	children	GSE117993	8.81477	0.198062	0.254185	0.354933	NA	NA	7.37656	0.365111	0.0297341	0.120779	NA	NA
ENSG00000156234	ENSMUSG00000023078	CXCL13	1773.79	3.58509	0.00025337	0.00298485	no	Cxcl13	protein_coding	3	3	up	1	1	1	0	2073.92	1.1732	0.00058378	0.00142098	children	GSE109142	536.864	1.1399	5.86836e-05	0.00035382	children	GSE117993	7.09475	2.10624	2.36847e-06	1.2539e-05	adults	GSE59071	NA	NA	NA	NA	NA	NA
ENSG00000103313	ENSMUSG00000022534	MEFV	250.789	3.58361	1.47969e-09	7.37466e-08	no	Mefv	protein_coding	3	3	up	1	1	1	0	200.313	2.29925	3.27869e-33	9.66175e-32	children	GSE109142	54.2196	1.35237	2.16737e-10	4.38974e-09	children	GSE117993	6.60577	0.767812	5.42549e-05	0.000215228	adults	GSE59071	8.86219	-0.233333	0.300833	0.550915	NA	NA
ENSG00000198785	ENSMUSG00000039579	GRIN3A	989.552	3.56206	0.000938159	0.00910783	no	Grin3a	protein_coding	2	2	up	1	1	0	0	195.231	1.6757	4.76365e-16	3.62987e-15	children	GSE109142	46.6556	1.67181	5.914e-13	2.03236e-11	children	GSE117993	5.58176	0.276591	0.0650746	0.11591	NA	NA	NA	NA	NA	NA	NA	NA
ENSG00000169248	ENSMUSG00000060183	CXCL11	53.024	3.48666	7.89554e-05	0.00111505	no	Cxcl11	polymorphic_pseudogene	3	3	up	1	1	1	0	312.357	3.86915	4.87366e-29	1.01893e-27	children	GSE109142	90.4663	2.26753	2.73079e-11	6.66745e-10	children	GSE117993	7.07145	2.75827	3.94492e-13	1.00494e-11	adults	GSE59071	NA	NA	NA	NA	NA	NA
ENSG00000174946	ENSMUSG00000050075	GPR171	331.445	3.4703	1.76101e-10	1.05566e-08	no	Gpr171	protein_coding	2	2	up	1	0	1	0	138.37	1.16608	4.51912e-12	2.49484e-11	children	GSE109142	67.217	0.699029	0.0216681	0.0568499	NA	NA	5.59681	0.483349	0.00455077	0.0115507	adults	GSE59071	NA	NA	NA	NA	NA	NA
ENSG00000255398	ENSMUSG00000045502	HCAR3	153.291	3.4698	5.39202e-08	1.89435e-06	no	Hcar2	protein_coding	3	3	up	1	1	1	0	275.894	7.22864	1.34415e-52	2.05972e-50	children	GSE109142	202.775	5.51255	1.06133e-26	3.45368e-24	children	GSE117993	6.96444	2.16293	8.54862e-06	4.01766e-05	adults	GSE59071	NA	NA	NA	NA	NA	NA
ENSG00000100985	ENSMUSG00000017737	MMP9	489.67	3.44967	9.41563e-08	3.09644e-06	no	Mmp9	protein_coding	3	3	up	1	1	1	0	3288.9	2.54679	1.54962e-32	4.29746e-31	children	GSE109142	984.816	1.69188	2.06261e-12	6.34912e-11	children	GSE117993	8.6176	2.31679	3.22344e-12	6.5315e-11	adults	GSE59071	NA	NA	NA	NA	NA	NA
ENSG00000073756	ENSMUSG00000032487	PTGS2	2902.07	3.44722	0.00493952	0.0351785	no	Ptgs2	protein_coding	3	3	up	1	1	1	0	941.411	3.08227	2.97225e-24	4.32553e-23	children	GSE109142	257.597	1.36765	7.24378e-06	5.52098e-05	children	GSE117993	8.07844	3.23533	2.04149e-11	3.47138e-10	adults	GSE59071	NA	NA	NA	NA	NA	NA
ENSG00000163083	ENSMUSG00000037035	INHBB	302.824	3.44184	4.90813e-10	2.69131e-08	no	Inhbb	protein_coding	3	3	up	1	1	1	0	83.8213	1.84539	1.24213e-19	1.25481e-18	children	GSE109142	20.665	0.848056	2.10421e-05	0.000142596	children	GSE117993	7.71356	0.162745	0.0187347	0.0399424	adults	GSE59071	NA	NA	NA	NA	NA	NA
ENSG00000160883	ENSMUSG00000025877	HK3	354.144	3.4389	7.28942e-16	9.86643e-14	no	Hk3	protein_coding	3	3	up	1	1	1	0	436.116	3.38109	1.21197e-58	2.88768e-56	children	GSE109142	137.534	2.24108	2.98328e-22	5.14811e-20	children	GSE117993	6.37763	0.4196	0.00235181	0.0064058	adults	GSE59071	NA	NA	NA	NA	NA	NA
ENSG00000115604	ENSMUSG00000026070	IL18R1	125.354	3.39283	5.67859e-08	1.97881e-06	no	Il18r1	protein_coding	4	4	up	1	1	1	1	342.777	1.75388	5.30794e-39	2.53865e-37	children	GSE109142	94.1296	1.08813	1.69652e-12	5.31804e-11	children	GSE117993	5.69407	0.881437	4.27363e-08	3.32825e-07	adults	GSE59071	7.95188	0.756889	0.00224701	0.0170931	adults	GSE67106
ENSG00000134460	ENSMUSG00000026770	IL2RA	115.014	3.37699	5.49348e-07	1.48555e-05	no	Il2ra	protein_coding	4	4	up	1	1	1	1	625.265	3.27627	1.94284e-61	5.93099e-59	children	GSE109142	181.861	2.01526	4.44834e-14	1.86492e-12	children	GSE117993	7.22084	1.48848	2.9192e-09	2.95309e-08	adults	GSE59071	8.35344	2.15756	1.42337e-06	9.56988e-05	adults	GSE67106
ENSG00000157551	ENSMUSG00000062609	KCNJ15	71.6293	3.37104	8.76636e-07	2.23655e-05	no	Kcnj15	protein_coding	3	3	up	1	1	1	0	231.009	4.95161	4.29068e-52	6.35069e-50	children	GSE109142	122.093	6.10472	5.43932e-45	1.16157e-41	children	GSE117993	6.3683	1.64528	1.30815e-07	9.15526e-07	adults	GSE59071	NA	NA	NA	NA	NA	NA
ENSG00000184292	ENSMUSG00000051397	TACSTD2	14.8967	3.34629	0.00151105	0.0135117	no	Tacstd2	protein_coding	3	3	up	1	1	1	0	163.545	2.5228	2.92535e-18	2.64908e-17	children	GSE109142	33.9162	2.51356	3.3575e-26	1.03351e-23	children	GSE117993	6.32732	0.731528	8.30857e-06	3.91662e-05	adults	GSE59071	NA	NA	NA	NA	NA	NA
ENSG00000125730	ENSMUSG00000024164	C3	23838.2	3.32967	1.94048e-24	6.83606e-22	no	C3	protein_coding	4	4	up	1	1	1	1	8932.04	2.18995	2.30214e-18	2.09835e-17	children	GSE109142	2103.52	0.880009	1.12431e-05	8.16135e-05	children	GSE117993	9.69318	2.39453	2.88148e-10	3.6963e-09	adults	GSE59071	11.5437	2.02756	0.0001287	0.00194719	adults	GSE67106
ENSG00000096996	ENSMUSG00000000791	IL12RB1	70.0529	3.31402	3.46768e-07	9.83222e-06	no	Il12rb1	protein_coding	4	4	up	1	1	1	1	388.468	1.63467	5.63194e-45	4.56573e-43	children	GSE109142	130.106	0.873087	5.9184e-13	2.03236e-11	children	GSE117993	7.11219	0.519416	1.25679e-08	1.10509e-07	adults	GSE59071	7.555	0.344444	0.00421083	0.0277027	adults	GSE67106
ENSG00000126882	ENSMUSG00000050592	FAM78A	302.302	3.31327	7.68432e-10	4.01662e-08	no	Fam78a	protein_coding	3	3	up	1	1	1	0	624.722	1.09044	4.27607e-19	4.13173e-18	children	GSE109142	195.676	0.550691	1.0221e-05	7.48623e-05	children	GSE117993	6.74125	0.616345	1.04875e-07	7.48167e-07	adults	GSE59071	NA	NA	NA	NA	NA	NA
ENSG00000185215	ENSMUSG00000021281	TNFAIP2	1903.07	3.29393	4.30479e-11	2.81695e-09	no	Tnfaip2	protein_coding	4	4	up	1	1	1	1	4236.88	2.36982	2.0277e-84	2.93454e-81	children	GSE109142	1225.72	0.728539	4.60906e-08	5.87621e-07	children	GSE117993	8.31381	1.14689	1.08084e-08	9.64061e-08	adults	GSE59071	12.8278	1.41556	4.74254e-05	0.000925391	adults	GSE67106
ENSG00000176170	ENSMUSG00000061878	SPHK1	383.888	3.29084	7.5276e-12	5.61122e-10	no	Sphk1	protein_coding	4	4	up	1	1	1	1	278.983	2.44386	2.2432e-35	7.88955e-34	children	GSE109142	88.5303	1.35152	1.6515e-10	3.44285e-09	children	GSE117993	6.89603	0.823272	1.0641e-06	6.01291e-06	adults	GSE59071	11.8781	0.411556	0.00388602	0.0260595	adults	GSE67106
ENSG00000153012	ENSMUSG00000039252	LGI2	825.145	3.28715	2.58263e-26	1.03777e-23	no	Lgi2	protein_coding	4	4	up	1	1	1	1	271.723	1.74231	1.13065e-18	1.05518e-17	children	GSE109142	58.8465	1.23096	2.72986e-09	4.50164e-08	children	GSE117993	6.41551	0.843327	3.68718e-08	2.90948e-07	adults	GSE59071	6.38531	0.328444	0.00100597	0.00923477	adults	GSE67106
ENSG00000137033	ENSMUSG00000024810	IL33	2102.16	3.28405	2.31795e-32	1.45392e-29	no	Il33	protein_coding	3	3	up	1	1	1	0	685.974	1.31782	3.13214e-16	2.4197e-15	children	GSE109142	159.465	1.03093	1.08685e-09	1.94427e-08	children	GSE117993	6.1984	1.69905	6.29589e-11	9.33033e-10	adults	GSE59071	NA	NA	NA	NA	NA	NA
ENSG00000117560	ENSMUSG00000000817	FASLG	21.7091	3.28152	0.00068404	0.00695315	no	Fasl	protein_coding	2	2	up	1	1	0	0	49.7283	0.721596	6.91487e-06	2.15883e-05	children	GSE109142	16.3074	0.695179	2.64573e-05	0.000174079	children	GSE117993	5.95685	0.0338274	0.590898	0.684565	NA	NA	NA	NA	NA	NA	NA	NA
ENSG00000182752	ENSMUSG00000028370	PAPPA	2626.35	3.22241	2.93854e-15	3.66846e-13	no	Pappa	protein_coding	3	3	up	1	1	1	0	236.685	2.09987	1.15056e-19	1.16593e-18	children	GSE109142	43.6416	0.778557	0.00165545	0.00653459	children	GSE117993	6.57948	1.0834	3.19985e-07	2.06212e-06	adults	GSE59071	NA	NA	NA	NA	NA	NA
ENSG00000162551	ENSMUSG00000028766	ALPL	348.838	3.18951	5.65257e-21	1.48334e-18	no	Alpl	protein_coding	4	4	up	1	1	1	1	692.8	3.63398	3.05291e-48	3.25936e-46	children	GSE109142	164.61	2.49379	1.43043e-20	1.79687e-18	children	GSE117993	7.84356	1.95453	1.01944e-11	1.86297e-10	adults	GSE59071	7.13938	0.687556	0.000534825	0.00565529	adults	GSE67106
ENSG00000069482	ENSMUSG00000024907	GAL	396.083	3.18604	2.07826e-08	8.11025e-07	no	Gal	protein_coding	4	4	up	1	1	1	1	61.0978	2.3012	1.46056e-14	9.89622e-14	children	GSE109142	12.6583	1.73965	2.19431e-07	2.38927e-06	children	GSE117993	6.78039	0.426097	1.41436e-05	6.36288e-05	adults	GSE59071	7.94281	1.88511	1.1085e-06	8.23864e-05	adults	GSE67106
ENSG00000159339	ENSMUSG00000025330	PADI4	45.7217	3.18519	3.91598e-06	8.35051e-05	no	Padi4	protein_coding	2	2	up	1	1	0	0	56.019	2.83971	1.7882e-19	1.78159e-18	children	GSE109142	17.2085	2.34205	6.44637e-13	2.19601e-11	children	GSE117993	6.02166	0.281826	0.0496438	0.0924101	NA	NA	6.00531	0.0511111	0.25114	0.495185	NA	NA
ENSG00000111335	ENSMUSG00000032690	OAS2	550.395	3.17406	3.86098e-20	8.94531e-18	no	Oas2	protein_coding	4	4	up	1	1	1	1	1449.44	1.52242	2.36631e-27	4.31066e-26	children	GSE109142	390.316	1.37834	1.34875e-16	8.71153e-15	children	GSE117993	7.96341	1.95912	1.70968e-20	2.67012e-18	adults	GSE59071	9.47094	1.08667	0.000258098	0.00325781	adults	GSE67106
ENSG00000160791	ENSMUSG00000079227	CCR5	682.998	3.16025	4.52893e-20	1.03991e-17	no	Ccr5	protein_coding	3	3	up	1	1	1	0	415.276	0.988437	1.81667e-16	1.43032e-15	children	GSE109142	133.359	0.629267	1.0865e-06	1.01016e-05	children	GSE117993	5.72208	0.197601	0.00287204	0.00768565	adults	GSE59071	NA	NA	NA	NA	NA	NA
ENSG00000186907	ENSMUSG00000050896	RTN4RL2	55.8607	3.15441	2.65987e-05	0.00044303	no	Rtn4rl2	protein_coding	2	2	up	1	1	0	0	22.3769	0.856228	2.33552e-07	8.52981e-07	children	GSE109142	6.6946	0.705812	0.00260781	0.00960582	children	GSE117993	7.54651	0.047519	0.516378	0.618047	NA	NA	NA	NA	NA	NA	NA	NA
ENSG00000111912	ENSMUSG00000039697	NCOA7	3901.12	3.15394	4.38862e-16	6.23547e-14	no	Ncoa7	protein_coding	3	3	up	1	1	1	0	4161.9	1.56961	1.52204e-24	2.25706e-23	children	GSE109142	928.526	1.36274	7.78382e-20	8.49705e-18	children	GSE117993	7.65941	1.20662	3.70616e-16	1.89061e-14	adults	GSE59071	NA	NA	NA	NA	NA	NA
ENSG00000008513	ENSMUSG00000013846	ST3GAL1	1642.68	3.127	4.90205e-34	3.60189e-31	no	St3gal1	protein_coding	4	4	up	1	1	1	1	2452.16	2.1802	4.35694e-45	3.56913e-43	children	GSE109142	473.426	1.4971	1.17959e-22	2.1786e-20	children	GSE117993	8.07586	1.87702	5.59966e-17	3.6092e-15	adults	GSE59071	9.39563	1.65111	1.70513e-07	3.02797e-05	adults	GSE67106
ENSG00000112299	ENSMUSG00000037440	VNN1	293.852	3.11224	8.28287e-13	7.52688e-11	no	Vnn1	protein_coding	4	4	up	1	1	1	1	2684.82	2.3614	3.44928e-22	4.26656e-21	children	GSE109142	554.221	2.75258	4.52302e-22	7.39437e-20	children	GSE117993	8.54841	4.02875	6.24867e-18	5.0145e-16	adults	GSE59071	9.53	4.17533	2.33482e-09	7.75928e-06	adults	GSE67106
ENSG00000126353	ENSMUSG00000037944	CCR7	252.572	3.10552	5.31602e-11	3.45457e-09	no	Ccr7	protein_coding	2	2	up	1	0	1	0	579.246	0.897152	0.00057067	0.00139099	children	GSE109142	187.878	0.484784	0.0266153	0.0673872	NA	NA	7.78337	1.04351	5.55386e-05	0.000219891	adults	GSE59071	NA	NA	NA	NA	NA	NA
ENSG00000166923	ENSMUSG00000074934	GREM1	16100.1	3.08503	2.31449e-10	1.36518e-08	no	Grem1	protein_coding	3	3	up	1	1	1	0	2047.02	1.69165	8.84355e-06	2.72697e-05	children	GSE109142	442.587	1.51134	2.4764e-05	0.000164235	children	GSE117993	9.57262	1.6917	1.31048e-05	5.93239e-05	adults	GSE59071	NA	NA	NA	NA	NA	NA
ENSG00000102174	ENSMUSG00000057457	PHEX	20.5874	3.08357	0.00561754	0.0388902	no	Phex	protein_coding	2	2	up	1	1	0	0	23.1235	1.27531	1.1494e-06	3.91566e-06	children	GSE109142	5.75905	0.662964	0.00884859	0.0269993	children	GSE117993	5.09786	-0.00696819	0.937819	0.95585	NA	NA	NA	NA	NA	NA	NA	NA
ENSG00000102287	ENSMUSG00000031340	GABRE	194.079	3.08074	6.3951e-07	1.69549e-05	no	Gabre	protein_coding	2	2	up	1	0	1	0	1029.24	2.48163	4.49875e-63	1.51542e-60	children	GSE109142	305.242	0.280025	0.212225	0.346853	NA	NA	7.63051	0.483034	0.0111067	0.0253455	adults	GSE59071	10.8116	0.420444	0.10034	0.281547	NA	NA
ENSG00000183091	ENSMUSG00000026950	NEB	111.273	3.07998	6.28963e-07	1.6727e-05	no	Neb	protein_coding	2	2	up	1	0	1	0	48.0084	1.16902	1.03915e-11	5.56385e-11	children	GSE109142	15.8425	0.379714	0.0386656	0.0914681	NA	NA	5.23306	0.19586	0.00577937	0.014254	adults	GSE59071	6.20031	0.118667	0.0865877	0.255323	NA	NA
ENSG00000137857	ENSMUSG00000033268	DUOX1	114.857	3.07624	3.08376e-11	2.07605e-09	no	Duox1	protein_coding	2	2	up	1	0	1	0	147.071	0.851902	9.38026e-10	4.27245e-09	children	GSE109142	46.0188	-0.150246	0.411357	0.560082	NA	NA	6.12678	0.534287	1.91233e-06	1.02769e-05	adults	GSE59071	NA	NA	NA	NA	NA	NA
ENSG00000077238	ENSMUSG00000030748	IL4R	8713.52	3.07425	4.24409e-34	3.21016e-31	no	Il4ra	protein_coding	2	2	up	1	1	0	0	3951.74	0.271308	0.000143166	0.00037999	children	GSE109142	1358.06	0.369546	0.000508837	0.00236029	children	GSE117993	9.15271	0.148811	0.103406	0.17091	NA	NA	7.56656	-0.115556	0.478743	0.70556	NA	NA
ENSG00000140853	ENSMUSG00000074151	NLRC5	2168.81	3.05227	3.20154e-12	2.52758e-10	no	Nlrc5	protein_coding	3	3	up	1	1	1	0	3428.24	1.60933	6.55949e-63	2.17213e-60	children	GSE109142	1069.5	0.542949	3.21297e-05	0.00020728	children	GSE117993	8.35177	0.694689	1.04418e-07	7.45166e-07	adults	GSE59071	8.32125	0.31	0.0112804	0.0584837	NA	NA
ENSG00000129988	ENSMUSG00000016024	LBP	1810.83	3.04882	5.62185e-19	1.18506e-16	no	Lbp	protein_coding	3	3	up	1	1	1	0	36.9837	5.61283	5.67285e-27	1.00302e-25	children	GSE109142	5.63525	3.38524	2.60909e-15	1.38213e-13	children	GSE117993	5.81838	0.523948	0.00313935	0.00831006	adults	GSE59071	NA	NA	NA	NA	NA	NA
ENSG00000183615	ENSMUSG00000050493	FAM167B	29.685	3.04053	0.00151058	0.0135117	no	Fam167b	protein_coding	4	4	up	1	1	1	1	166.165	1.90005	7.31934e-50	8.99382e-48	children	GSE109142	55.6707	1.12361	1.91836e-11	4.83683e-10	children	GSE117993	6.97388	0.610597	2.40902e-11	4.00905e-10	adults	GSE59071	9.13156	1.60578	2.23984e-09	7.75928e-06	adults	GSE67106
ENSG00000188596	ENSMUSG00000020014	CFAP54	30.9668	3.03739	0.000110445	0.00149019	no	Cfap54	protein_coding	2	2	up	1	0	1	0	109.508	0.941264	5.06827e-17	4.16581e-16	children	GSE109142	33.8817	-0.173812	0.17257	0.296329	NA	NA	4.33815	0.531935	0.000113154	0.000419992	adults	GSE59071	NA	NA	NA	NA	NA	NA
ENSG00000163563	ENSMUSG00000054203	MNDA	1123.02	3.02138	5.48737e-20	1.23788e-17	no	Ifi205	protein_coding	4	4	up	1	1	1	1	597.842	2.52866	1.21074e-36	4.74996e-35	children	GSE109142	183.239	1.85874	1.03328e-16	6.80572e-15	children	GSE117993	5.90138	1.56963	5.06426e-07	3.10332e-06	adults	GSE59071	8.33281	1.56089	7.91565e-06	0.000264952	adults	GSE67106
ENSG00000214212	ENSMUSG00000057191	C19orf38	254.271	3.00987	1.31869e-12	1.14184e-10	no	AB124611	protein_coding	2	2	up	1	1	0	0	117.744	1.96894	4.8147e-39	2.31978e-37	children	GSE109142	41.4838	1.20191	4.53927e-12	1.29572e-10	children	GSE117993	NA	NA	NA	NA	NA	NA	NA	NA	NA	NA	NA	NA
ENSG00000113749	ENSMUSG00000034987	HRH2	78.6285	3.00294	1.06968e-08	4.45128e-07	no	Hrh2	protein_coding	3	3	up	1	1	1	0	234.887	2.37648	1.85417e-39	9.24127e-38	children	GSE109142	60.2314	1.82804	5.96736e-21	7.96456e-19	children	GSE117993	6.37237	0.77122	8.57805e-06	4.02962e-05	adults	GSE59071	7.12469	-0.326444	0.0845218	0.251468	NA	NA
ENSG00000171517	ENSMUSG00000036832	LPAR3	38.4163	2.98363	0.000658795	0.00674721	no	Lpar3	protein_coding	3	3	up	1	1	1	0	93.0861	1.78429	1.42232e-23	1.97362e-22	children	GSE109142	28.2636	0.934106	7.20209e-09	1.08789e-07	children	GSE117993	6.18112	0.363193	0.00582688	0.0143589	adults	GSE59071	NA	NA	NA	NA	NA	NA
ENSG00000158714	ENSMUSG00000053318	SLAMF8	216	2.97962	8.72484e-08	2.91777e-06	no	Slamf8	protein_coding	3	3	up	1	1	1	0	1081.82	1.5292	3.99582e-34	1.26837e-32	children	GSE109142	370.627	0.843204	5.7105e-08	7.11584e-07	children	GSE117993	7.58945	1.03571	3.21005e-07	2.06704e-06	adults	GSE59071	NA	NA	NA	NA	NA	NA
ENSG00000138623	ENSMUSG00000038264	SEMA7A	1051.03	2.97244	4.93724e-35	3.84761e-32	no	Sema7a	protein_coding	3	3	up	1	1	1	0	636.35	1.73549	4.96256e-21	5.58986e-20	children	GSE109142	161.713	1.19845	4.43159e-10	8.48283e-09	children	GSE117993	7.72686	1.09781	8.58397e-09	7.84693e-08	adults	GSE59071	NA	NA	NA	NA	NA	NA
ENSG00000127954	ENSMUSG00000012428	STEAP4	2289.31	2.93824	4.59803e-20	1.04644e-17	no	Steap4	protein_coding	3	3	up	1	1	1	0	692.89	2.43083	5.49242e-27	9.72435e-26	children	GSE109142	156.394	1.68412	1.00494e-13	3.99266e-12	children	GSE117993	7.28792	2.83676	3.69707e-14	1.21459e-12	adults	GSE59071	NA	NA	NA	NA	NA	NA
ENSG00000113083	ENSMUSG00000024529	LOX	1546.93	2.93513	9.61608e-18	1.69381e-15	no	Lox	protein_coding	3	3	up	1	1	1	0	570.401	1.28568	3.77468e-20	3.966e-19	children	GSE109142	135.985	0.562041	0.000127053	0.00069737	children	GSE117993	7.28433	1.35082	1.33018e-07	9.29979e-07	adults	GSE59071	NA	NA	NA	NA	NA	NA
ENSG00000135604	ENSMUSG00000039232	STX11	295.407	2.92786	1.11786e-11	8.09802e-10	no	Stx11	protein_coding	3	3	up	1	1	1	0	240.124	1.87176	1.59558e-33	4.79962e-32	children	GSE109142	67.22	1.30585	3.84272e-13	1.36201e-11	children	GSE117993	7.98636	1.5694	2.42737e-09	2.50167e-08	adults	GSE59071	NA	NA	NA	NA	NA	NA
ENSG00000172602	ENSMUSG00000054855	RND1	211.681	2.91912	1.7033e-07	5.29032e-06	no	Rnd1	protein_coding	4	4	up	1	1	1	1	617.53	2.95457	1.11443e-41	6.63818e-40	children	GSE109142	147.29	2.78087	1.17296e-38	1.21448e-35	children	GSE117993	7.36985	1.27851	5.62015e-08	4.28326e-07	adults	GSE59071	7.34687	1.15178	2.50427e-06	0.000132621	adults	GSE67106
ENSG00000088882	ENSMUSG00000027408	CPXM1	318.448	2.90276	1.05051e-12	9.18913e-11	no	Cpxm1	protein_coding	4	4	up	1	1	1	1	512.594	3.06868	1.73511e-58	4.10905e-56	children	GSE109142	123.127	1.87709	1.20486e-19	1.26281e-17	children	GSE117993	6.96072	0.988146	2.40403e-08	1.98008e-07	adults	GSE59071	7.56594	1.20622	4.9475e-08	1.9143e-05	adults	GSE67106
ENSG00000111331	ENSMUSG00000032661	OAS3	1354.05	2.90219	1.29291e-08	5.30299e-07	no	Oas3	protein_coding	3	3	up	1	1	1	0	2438.11	0.744093	1.4875e-08	6.09075e-08	children	GSE109142	627.929	0.854362	2.51794e-08	3.42215e-07	children	GSE117993	8.08422	0.959896	5.67166e-11	8.51714e-10	adults	GSE59071	9.03375	0.358444	0.0575855	0.19353	NA	NA
ENSG00000198959	ENSMUSG00000037820	TGM2	25293.6	2.88112	2.9918e-18	5.69926e-16	no	Tgm2	protein_coding	4	4	up	1	1	1	1	8522.47	2.47496	6.72508e-40	3.51784e-38	children	GSE109142	1640.66	1.96646	4.05273e-29	1.66836e-26	children	GSE117993	10.1659	2.53063	3.71763e-23	1.12655e-20	adults	GSE59071	8.64031	1.95578	1.80731e-07	3.04745e-05	adults	GSE67106
ENSG00000105374	ENSMUSG00000004612	NKG7	77.7428	2.87163	1.737e-07	5.36905e-06	no	Nkg7	protein_coding	3	3	up	1	1	1	0	310.645	1.09408	1.30549e-10	6.37174e-10	children	GSE109142	109.933	0.737255	0.000563546	0.00257265	children	GSE117993	7.75251	0.447626	0.000538444	0.00170767	adults	GSE59071	NA	NA	NA	NA	NA	NA
ENSG00000122641	ENSMUSG00000041324	INHBA	713.768	2.86464	1.61311e-05	0.000283169	no	Inhba	protein_coding	3	3	up	1	1	1	0	388.963	4.30661	3.15727e-39	1.55968e-37	children	GSE109142	75.2195	3.45657	3.8444e-23	7.5928e-21	children	GSE117993	7.25604	1.70176	3.93966e-06	1.98479e-05	adults	GSE59071	6.125	-0.024	0.648053	0.822671	NA	NA
ENSG00000138378	ENSMUSG00000062939	STAT4	255.12	2.84912	2.36496e-17	4.0013e-15	no	Stat4	protein_coding	4	4	up	1	1	1	1	270.935	1.64218	5.85505e-47	5.62128e-45	children	GSE109142	77.3063	0.634411	6.58054e-07	6.44437e-06	children	GSE117993	6.91493	0.838636	2.40624e-08	1.9803e-07	adults	GSE59071	8.39875	1.17733	5.06128e-05	0.000973867	adults	GSE67106
ENSG00000183625	ENSMUSG00000035448	CCR3	57.7251	2.84699	0.00015487	0.00196876	no	Ccr3	protein_coding	2	2	up	1	1	0	0	52.244	2.98583	2.66718e-31	6.74184e-30	children	GSE109142	21.1966	2.17716	2.68796e-10	5.36775e-09	children	GSE117993	4.73999	0.01072	0.868827	0.906324	NA	NA	6.87406	0.442	0.0138716	0.0685708	NA	NA
ENSG00000100368	ENSMUSG00000071713	CSF2RB	1336.4	2.81695	2.63596e-12	2.14236e-10	no	Csf2rb	protein_coding	4	4	up	1	1	1	1	2616.58	1.87739	1.34789e-41	7.92015e-40	children	GSE109142	650.761	1.27893	2.63774e-15	1.39388e-13	children	GSE117993	8.28781	1.55431	4.52748e-11	6.99023e-10	adults	GSE59071	7.62656	0.612	2.32411e-05	0.000552819	adults	GSE67106
ENSG00000167772	ENSMUSG00000002289	ANGPTL4	779.259	2.80544	5.33608e-13	5.05967e-11	no	Angptl4	protein_coding	4	4	up	1	1	1	1	591.308	3.22186	5.98871e-30	1.35343e-28	children	GSE109142	114.738	1.99741	2.63942e-15	1.39388e-13	children	GSE117993	7.55796	1.3919	6.56306e-10	7.77874e-09	adults	GSE59071	10.5016	1.94378	0.000271718	0.00338031	adults	GSE67106
ENSG00000122862	ENSMUSG00000020077	SRGN	1991.76	2.80115	1.84554e-12	1.56639e-10	no	Srgn	protein_coding	3	3	up	1	1	1	0	4462.98	1.74891	3.13336e-29	6.66138e-28	children	GSE109142	1314.9	1.29197	1.42531e-14	6.51941e-13	children	GSE117993	9.16382	2.00305	3.6981e-12	7.40459e-11	adults	GSE59071	NA	NA	NA	NA	NA	NA
ENSG00000005059	ENSMUSG00000027994	MCUB	442.879	2.79895	4.58173e-15	5.61088e-13	no	Mcub	protein_coding	3	3	up	1	1	1	0	592.591	1.06678	4.44269e-22	5.45906e-21	children	GSE109142	180.782	0.806815	1.93553e-12	6.01758e-11	children	GSE117993	7.30324	1.26378	7.58531e-15	2.93342e-13	adults	GSE59071	NA	NA	NA	NA	NA	NA
ENSG00000164171	ENSMUSG00000015533	ITGA2	6722.52	2.79521	8.00646e-16	1.07241e-13	no	Itga2	protein_coding	4	4	up	1	1	1	1	2902.37	1.4817	2.19732e-11	1.14358e-10	children	GSE109142	433.722	1.27666	1.39138e-12	4.43892e-11	children	GSE117993	9.81552	1.45561	2.48282e-10	3.23548e-09	adults	GSE59071	7.39406	0.763556	0.00129877	0.0112347	adults	GSE67106
ENSG00000139549	ENSMUSG00000023000	DHH	22.6179	2.79419	0.00769103	0.0497585	no	Dhh	protein_coding	3	3	up	1	1	0	1	16.2975	1.32804	6.81267e-10	3.13884e-09	children	GSE109142	4.61871	0.792538	0.000415915	0.00197567	children	GSE117993	6.50092	0.023862	0.692286	0.769995	NA	NA	6.46719	0.498222	2.66498e-05	0.000610793	adults	GSE67106
ENSG00000121594	ENSMUSG00000075122	CD80	96.1524	2.78938	5.81173e-07	1.5585e-05	no	Cd80	protein_coding	3	3	up	1	1	1	0	104.783	2.41282	2.06781e-36	7.94491e-35	children	GSE109142	26.6613	1.44632	8.98213e-12	2.40707e-10	children	GSE117993	6.32987	1.39453	6.97309e-12	1.31209e-10	adults	GSE59071	NA	NA	NA	NA	NA	NA
ENSG00000148848	ENSMUSG00000054555	ADAM12	368.996	2.78062	1.17697e-13	1.19166e-11	no	Adam12	protein_coding	3	3	up	1	1	1	0	193.125	1.81167	3.66073e-18	3.29137e-17	children	GSE109142	48.258	1.16154	7.75461e-06	5.86583e-05	children	GSE117993	6.47879	0.935724	4.11214e-05	0.000167379	adults	GSE59071	6.78625	0.170667	0.0434961	0.158068	NA	NA
ENSG00000198915	ENSMUSG00000030134	RASGEF1A	191.28	2.76866	0.000223151	0.00268167	no	Rasgef1a	protein_coding	2	2	up	1	1	0	0	67.1827	0.730773	2.50725e-05	7.32548e-05	children	GSE109142	23.5199	0.647027	0.000270937	0.00135639	children	GSE117993	6.80189	0.123597	0.0631601	0.113101	NA	NA	6.68313	0.151556	0.0271005	0.112881	NA	NA
ENSG00000167656	ENSMUSG00000034634	LY6D	508.325	2.76738	2.4326e-06	5.49729e-05	no	Ly6d	protein_coding	2	2	up	1	1	0	0	50.8752	7.05156	1.33758e-24	1.99565e-23	children	GSE109142	8.21627	5.62175	1.18657e-17	8.92354e-16	children	GSE117993	7.18803	0.140856	0.0908036	0.153249	NA	NA	NA	NA	NA	NA	NA	NA
ENSG00000128918	ENSMUSG00000013584	ALDH1A2	276.346	2.76681	7.73266e-07	2.00667e-05	no	Aldh1a2	protein_coding	4	4	up	1	1	1	1	861.832	2.29403	1.37435e-22	1.75385e-21	children	GSE109142	163.673	2.68963	3.49654e-22	5.88522e-20	children	GSE117993	6.65632	1.27114	2.31907e-07	1.5397e-06	adults	GSE59071	6.73031	0.883333	2.86586e-05	0.000640488	adults	GSE67106
ENSG00000128965	ENSMUSG00000027313	CHAC1	157.556	2.76516	2.94214e-06	6.48354e-05	no	Chac1	protein_coding	4	4	up	1	1	1	1	316.214	2.94922	6.83613e-52	1.00046e-49	children	GSE109142	68.0973	2.43314	1.22373e-29	5.22655e-27	children	GSE117993	7.53237	1.08207	1.81574e-09	1.92607e-08	adults	GSE59071	6.65469	0.465778	0.000165526	0.00235657	adults	GSE67106
ENSG00000162645	ENSMUSG00000028270	GBP2	12615.4	2.76515	1.96802e-11	1.35688e-09	no	Gbp2	protein_coding	3	3	up	1	1	1	0	4063.12	1.06766	1.38654e-21	1.62945e-20	children	GSE109142	1350.72	0.786557	1.09158e-07	1.27642e-06	children	GSE117993	8.20436	0.93347	2.95419e-06	1.52696e-05	adults	GSE59071	NA	NA	NA	NA	NA	NA
ENSG00000028137	ENSMUSG00000028599	TNFRSF1B	6616.89	2.75608	3.3603e-18	6.35417e-16	no	Tnfrsf1b	protein_coding	4	4	up	1	1	1	1	3086.58	0.580486	2.75204e-08	1.1e-07	children	GSE109142	1055.28	0.612732	3.01325e-08	4.03277e-07	children	GSE117993	8.45984	0.830204	1.68061e-07	1.15042e-06	adults	GSE59071	7.97813	0.667111	0.000153519	0.00222512	adults	GSE67106
ENSG00000157168	ENSMUSG00000062991	NRG1	2180.2	2.75117	7.53026e-10	3.95216e-08	no	Nrg1	protein_coding	4	4	up	1	1	1	1	1106.7	2.16004	3.17148e-24	4.61376e-23	children	GSE109142	268.064	0.649371	0.00073189	0.00322757	children	GSE117993	7.85411	1.73538	1.46885e-08	1.27444e-07	adults	GSE59071	9.86969	1.49533	5.18631e-05	0.000995862	adults	GSE67106
ENSG00000182742	ENSMUSG00000038692	HOXB4	473.872	2.74474	7.92561e-07	2.05053e-05	no	Hoxb4	protein_coding	2	2	up	1	1	0	0	109.078	1.11257	1.47531e-25	2.35586e-24	children	GSE109142	32.5355	0.243643	0.0129273	0.0370899	children	GSE117993	7.36284	-0.0789014	0.187401	0.277905	NA	NA	8.36937	0.304	0.0262977	0.110427	NA	NA
ENSG00000213886	ENSMUSG00000035186	UBD	799.145	2.74249	2.8836e-05	0.000477205	no	Ubd	protein_coding	3	3	up	1	0	1	1	114.14	2.83815	5.48081e-05	0.000153357	children	GSE109142	15.7948	2.07992	0.0362598	0.0868323	NA	NA	7.35877	2.25137	1.52459e-16	8.52723e-15	adults	GSE59071	12.9778	2.99889	7.73809e-06	0.000260508	adults	GSE67106
ENSG00000180828	ENSMUSG00000025128	BHLHE22	16.9172	2.72587	0.00215917	0.0181225	no	Bhlhe22	protein_coding	3	3	up	1	1	1	0	91.7935	1.94878	2.97605e-22	3.70347e-21	children	GSE109142	25.755	0.893253	4.22146e-06	3.4159e-05	children	GSE117993	7.03448	0.14685	0.0126071	0.0282861	adults	GSE59071	NA	NA	NA	NA	NA	NA
ENSG00000099866	ENSMUSG00000020310	MADCAM1	261.225	2.72533	0.000266192	0.00312017	no	Madcam1	protein_coding	3	3	up	1	1	1	0	418.443	1.57117	1.97967e-16	1.55332e-15	children	GSE109142	115.858	0.924004	6.77817e-07	6.62295e-06	children	GSE117993	8.52296	0.449216	2.94393e-06	1.52243e-05	adults	GSE59071	NA	NA	NA	NA	NA	NA
ENSG00000137558	ENSMUSG00000067780	PI15	978.986	2.71125	3.11141e-12	2.47728e-10	no	Pi15	protein_coding	2	2	up	1	0	1	0	543.879	1.13839	0.0038334	0.00818883	children	GSE109142	111.635	0.696765	0.047497	0.107597	NA	NA	7.22226	2.0166	0.000773154	0.0023687	adults	GSE59071	7.93469	0.699333	0.200525	0.435089	NA	NA
ENSG00000115461	ENSMUSG00000026185	IGFBP5	25351.5	2.70945	3.24913e-15	4.03662e-13	no	Igfbp5	protein_coding	4	4	up	1	1	1	1	11878.5	2.38323	9.95335e-30	2.21737e-28	children	GSE109142	2184.65	1.9314	5.69598e-23	1.10685e-20	children	GSE117993	9.29293	2.46575	2.01272e-12	4.34265e-11	adults	GSE59071	10.0547	2.33444	1.96396e-07	3.21744e-05	adults	GSE67106
ENSG00000119922	ENSMUSG00000045932	IFIT2	1912.82	2.70719	9.14272e-10	4.70247e-08	no	Ifit2	protein_coding	2	2	up	0	1	1	0	669.051	0.192548	0.230804	0.324979	NA	NA	215.997	0.764615	1.69635e-05	0.000117999	children	GSE117993	6.72403	0.583771	0.0202211	0.0426589	adults	GSE59071	8.35437	0.554444	0.011097	0.0577389	NA	NA
ENSG00000090339	ENSMUSG00000037405	ICAM1	1458.16	2.68964	5.40529e-08	1.89642e-06	no	Icam1	protein_coding	3	3	up	1	1	1	0	2700.85	2.37563	1.2847e-40	7.07039e-39	children	GSE109142	750.245	1.6661	1.05564e-19	1.11669e-17	children	GSE117993	8.76382	2.19957	8.14604e-14	2.44297e-12	adults	GSE59071	NA	NA	NA	NA	NA	NA
ENSG00000071282	ENSMUSG00000057604	LMCD1	410.71	2.6765	1.30846e-07	4.17159e-06	no	Lmcd1	protein_coding	3	3	up	1	1	1	0	444.001	0.930718	1.7559e-11	9.20962e-11	children	GSE109142	122.699	0.8343	4.31537e-10	8.28822e-09	children	GSE117993	7.64624	0.703859	1.34832e-07	9.39956e-07	adults	GSE59071	NA	NA	NA	NA	NA	NA
ENSG00000139193	ENSMUSG00000030336	CD27	21.6343	2.67383	0.000948707	0.00918941	no	Cd27	protein_coding	3	3	up	1	1	1	0	1000.49	1.52635	4.75854e-23	6.32663e-22	children	GSE109142	313.895	0.649935	0.000149796	0.000807421	children	GSE117993	8.361	1.4705	1.7832e-08	1.5104e-07	adults	GSE59071	NA	NA	NA	NA	NA	NA
ENSG00000115525	ENSMUSG00000056091	ST3GAL5	305.621	2.67282	8.50071e-05	0.00118941	no	St3gal5	protein_coding	4	4	up	1	1	1	1	530.562	1.6979	5.81966e-50	7.21914e-48	children	GSE109142	168.517	0.730057	2.94954e-08	3.96459e-07	children	GSE117993	7.13834	0.80203	2.08363e-11	3.53712e-10	adults	GSE59071	8.60969	1.08356	6.04275e-05	0.00111566	adults	GSE67106
ENSG00000161929	ENSMUSG00000057135	SCIMP	61.5273	2.67272	8.18375e-08	2.76196e-06	no	Scimp	protein_coding	4	4	up	1	1	1	1	448.494	1.26247	1.68848e-21	1.97183e-20	children	GSE109142	140.827	0.80861	1.12218e-08	1.63438e-07	children	GSE117993	7.25962	1.13651	1.08963e-05	5.00629e-05	adults	GSE59071	7.99125	0.920444	0.000157731	0.002272	adults	GSE67106
ENSG00000188404	ENSMUSG00000026581	SELL	636.775	2.6704	3.3537e-05	0.000543118	no	Sell	protein_coding	3	3	up	1	1	1	0	1526.69	1.61387	1.08298e-12	6.30757e-12	children	GSE109142	524.162	1.43017	5.49567e-07	5.49856e-06	children	GSE117993	7.72074	2.23385	1.7178e-08	1.46233e-07	adults	GSE59071	NA	NA	NA	NA	NA	NA
ENSG00000169218	ENSMUSG00000028871	RSPO1	64.541	2.6635	0.000727977	0.00732448	no	Rspo1	protein_coding	2	2	up	1	1	0	0	51.5237	1.37509	1.41824e-12	8.17131e-12	children	GSE109142	15.4802	0.803559	9.51905e-06	7.03241e-05	children	GSE117993	6.71199	0.0726393	0.227374	0.324891	NA	NA	6.09687	0.145111	0.0330231	0.130374	NA	NA
ENSG00000122025	ENSMUSG00000042817	FLT3	141.945	2.66152	4.31784e-06	9.06464e-05	no	Flt3	protein_coding	2	2	up	1	0	1	0	78.2177	0.825767	2.13386e-06	7.05778e-06	children	GSE109142	27.1562	0.258201	0.120037	0.223816	NA	NA	5.29613	0.221445	0.00311763	0.00825688	adults	GSE59071	6.69344	0.362667	0.0168308	0.079194	NA	NA
ENSG00000145623	ENSMUSG00000022146	OSMR	2983.02	2.66091	1.26602e-15	1.66114e-13	no	Osmr	protein_coding	3	3	up	1	1	1	0	1559.94	2.23154	4.27818e-39	2.07407e-37	children	GSE109142	305.91	1.16899	1.74994e-12	5.47045e-11	children	GSE117993	8.37503	2.91249	6.34256e-19	6.77753e-17	adults	GSE59071	NA	NA	NA	NA	NA	NA
ENSG00000011422	ENSMUSG00000046223	PLAUR	1628.5	2.65557	7.68775e-09	3.28961e-07	no	Plaur	protein_coding	4	4	up	1	1	1	1	2882.18	1.48996	2.60264e-18	2.36342e-17	children	GSE109142	801.092	1.26736	4.10158e-13	1.44925e-11	children	GSE117993	9.80511	0.909752	3.66649e-06	1.85823e-05	adults	GSE59071	10.22	1.22089	0.000528454	0.00561087	adults	GSE67106
ENSG00000185338	ENSMUSG00000038037	SOCS1	543.465	2.65152	8.78234e-10	4.55353e-08	no	Socs1	protein_coding	4	4	up	1	1	1	1	761.422	2.32887	6.91853e-38	3.03414e-36	children	GSE109142	186.687	1.94002	1.27859e-23	2.70375e-21	children	GSE117993	8.07446	1.15033	9.32057e-15	3.51086e-13	adults	GSE59071	9.6225	2.04422	2.91741e-08	1.65531e-05	adults	GSE67106
ENSG00000111432	ENSMUSG00000081683	FZD10	46.9513	2.65002	0.000351597	0.00395539	no	Fzd10	protein_coding	4	4	up	1	1	1	1	51.1117	1.68385	3.26836e-13	1.99113e-12	children	GSE109142	10.4658	0.642131	0.00214631	0.00813388	children	GSE117993	6.84238	0.183155	0.0077151	0.0184499	adults	GSE59071	7.45375	0.810667	0.000566944	0.00592224	adults	GSE67106
ENSG00000154734	ENSMUSG00000022893	ADAMTS1	3673.69	2.64587	8.08538e-08	2.73955e-06	no	Adamts1	protein_coding	2	2	up	1	0	1	0	1378.32	1.24943	7.14836e-11	3.56233e-10	children	GSE109142	548.168	-0.218747	0.346496	0.496077	NA	NA	7.40058	1.58319	1.1734e-08	1.03851e-07	adults	GSE59071	NA	NA	NA	NA	NA	NA
ENSG00000140749	ENSMUSG00000035004	IGSF6	486.338	2.64518	1.20464e-10	7.46498e-09	no	Igsf6	protein_coding	3	3	up	1	1	1	0	89.9875	0.846551	0.0025079	0.00553838	children	GSE109142	79.8005	1.40367	6.71577e-07	6.57114e-06	children	GSE117993	8.58476	1.23104	6.99469e-05	0.000271277	adults	GSE59071	NA	NA	NA	NA	NA	NA
ENSG00000221963	ENSMUSG00000033576	APOL6	582.249	2.64354	3.5119e-16	5.09792e-14	no	Apol6	protein_coding	3	3	up	1	1	1	0	5712.62	0.30053	0.00299594	0.0065229	children	GSE109142	1477.2	0.736255	2.91039e-13	1.05644e-11	children	GSE117993	9.19483	0.434981	6.36139e-07	3.79868e-06	adults	GSE59071	11.3731	0.482444	0.101457	0.283848	NA	NA
ENSG00000170525	ENSMUSG00000026773	PFKFB3	3334.59	2.64202	9.2453e-18	1.65112e-15	no	Pfkfb3	protein_coding	4	4	up	1	1	1	1	3579.79	1.96078	7.31187e-27	1.28237e-25	children	GSE109142	917.307	2.02621	4.22671e-17	2.92345e-15	children	GSE117993	9.16018	2.11433	9.00023e-17	5.43131e-15	adults	GSE59071	9.87156	1.70733	1.6798e-06	0.000104206	adults	GSE67106
ENSG00000162267	ENSMUSG00000006522	ITIH3	165.379	2.62621	4.23432e-09	1.92053e-07	no	Itih3	protein_coding	2	2	up	1	1	0	0	15.0683	0.759378	0.00238809	0.00529234	children	GSE109142	5.01528	0.640882	0.0177685	0.048291	children	GSE117993	5.7169	-0.0688839	0.242128	0.341573	NA	NA	NA	NA	NA	NA	NA	NA
ENSG00000105967	ENSMUSG00000029553	TFEC	111.352	2.61139	1.9059e-07	5.82116e-06	no	Tfec	protein_coding	4	4	up	1	1	1	1	481.467	1.9023	3.65567e-40	1.94612e-38	children	GSE109142	136.45	0.883662	2.49192e-06	2.12806e-05	children	GSE117993	5.91268	0.749654	6.99835e-05	0.000271367	adults	GSE59071	8.54937	1.22711	5.33399e-05	0.00101459	adults	GSE67106
ENSG00000027869	ENSMUSG00000028071	SH2D2A	91.9375	2.60304	9.72308e-13	8.59273e-11	no	Sh2d2a	protein_coding	4	4	up	1	1	1	1	216.875	1.25713	2.67221e-24	3.90051e-23	children	GSE109142	69.3957	0.698894	1.33711e-07	1.53774e-06	children	GSE117993	7.14423	0.30491	0.000207319	0.000725975	adults	GSE59071	10.1622	0.686667	0.000245597	0.00313403	adults	GSE67106
ENSG00000136147	ENSMUSG00000068245	PHF11	619.071	2.59775	8.39673e-18	1.53148e-15	no	Phf11d	protein_coding	2	2	up	1	0	1	0	910.462	0.810756	1.1385e-40	6.31915e-39	children	GSE109142	307.913	0.171507	0.0321786	0.0788722	NA	NA	7.31264	0.385073	0.000108051	0.000402009	adults	GSE59071	NA	NA	NA	NA	NA	NA
ENSG00000115085	ENSMUSG00000026117	ZAP70	73.6799	2.59724	0.00279012	0.0223289	no	Zap70	protein_coding	3	3	up	1	1	1	0	773.507	1.88941	1.04267e-31	2.72341e-30	children	GSE109142	265.567	0.442938	0.00368009	0.0128794	children	GSE117993	6.78883	0.359243	6.22214e-05	0.000243971	adults	GSE59071	NA	NA	NA	NA	NA	NA
ENSG00000101336	ENSMUSG00000003283	HCK	786.664	2.58552	1.71301e-14	1.95687e-12	no	Hck	protein_coding	3	3	up	1	1	1	0	1367.88	1.22266	2.354e-25	3.71497e-24	children	GSE109142	453.98	0.828283	7.49803e-10	1.38258e-08	children	GSE117993	8.21311	0.854097	0.000107576	0.000400533	adults	GSE59071	NA	NA	NA	NA	NA	NA
ENSG00000130600	ENSMUSG00000000031	H19	31.5177	2.58164	0.00051467	0.00547838	no	H19	lncRNA	4	4	up	1	1	1	1	250.155	2.74055	2.0138e-21	2.33708e-20	children	GSE109142	51.1622	2.33855	3.73019e-16	2.24389e-14	children	GSE117993	7.98207	0.801094	0.000203378	0.000713483	adults	GSE59071	7.20531	0.631556	0.00342677	0.02369	adults	GSE67106
ENSG00000167850	ENSMUSG00000044811	CD300C	295.256	2.57306	2.37243e-12	1.95551e-10	no	Cd300c2	protein_coding	3	3	up	1	1	1	0	79.0454	1.49058	7.87022e-24	1.11423e-22	children	GSE109142	27.9068	0.709948	5.41069e-06	4.25875e-05	children	GSE117993	7.22667	0.397071	2.26217e-05	9.72864e-05	adults	GSE59071	NA	NA	NA	NA	NA	NA
ENSG00000178860	ENSMUSG00000025930	MSC	51.6513	2.54241	1.7439e-05	0.000303641	no	Msc	protein_coding	4	4	up	1	1	1	1	361.037	1.82388	4.90276e-33	1.42435e-31	children	GSE109142	114.141	0.957672	1.94316e-09	3.31472e-08	children	GSE117993	6.96729	1.14984	6.07979e-09	5.7413e-08	adults	GSE59071	6.72656	0.764444	5.61575e-06	0.000213114	adults	GSE67106
ENSG00000099998	ENSMUSG00000006344	GGT5	717.328	2.5416	1.50216e-13	1.49155e-11	no	Ggt5	protein_coding	3	3	up	1	1	1	0	911.682	1.71182	1.58023e-35	5.6185e-34	children	GSE109142	316.641	0.487893	0.0022811	0.00856396	children	GSE117993	7.69664	0.754639	6.90636e-07	4.0964e-06	adults	GSE59071	NA	NA	NA	NA	NA	NA
ENSG00000043462	ENSMUSG00000002699	LCP2	587.582	2.539	7.55672e-10	3.95796e-08	no	Lcp2	protein_coding	4	4	up	1	1	1	1	1792.12	1.78209	1.35973e-38	6.29518e-37	children	GSE109142	523.829	1.12696	2.29418e-13	8.49269e-12	children	GSE117993	8.72941	1.58193	2.06197e-09	2.15461e-08	adults	GSE59071	9.90375	1.29111	0.000184871	0.00255231	adults	GSE67106
ENSG00000163823	ENSMUSG00000025804	CCR1	1128.33	2.5274	3.53316e-12	2.74508e-10	no	Ccr1	protein_coding	4	4	up	1	1	1	1	647.249	1.5451	4.43538e-23	5.91712e-22	children	GSE109142	177.98	1.27553	2.04665e-14	9.09361e-13	children	GSE117993	6.61916	1.19519	1.75192e-05	7.72405e-05	adults	GSE59071	9.21187	1.15422	0.000226	0.00296856	adults	GSE67106
ENSG00000187037	ENSMUSG00000053101	GPR141	176.067	2.52507	6.58733e-06	0.000129615	no	Gpr141	protein_coding	3	3	up	1	1	1	0	41.1563	1.19992	1.06986e-11	5.72043e-11	children	GSE109142	11.4537	0.936627	1.02922e-05	7.53186e-05	children	GSE117993	5.51275	0.592929	0.000126266	0.000463324	adults	GSE59071	NA	NA	NA	NA	NA	NA
ENSG00000171310	ENSMUSG00000034612	CHST11	800.923	2.51521	8.96967e-14	9.33898e-12	no	Chst11	protein_coding	4	4	up	1	1	1	1	873.241	1.49621	4.89572e-29	1.023e-27	children	GSE109142	258.944	1.38112	4.46074e-16	2.65994e-14	children	GSE117993	8.77789	1.43505	1.16941e-12	2.67071e-11	adults	GSE59071	7.53969	1.00422	0.000337832	0.00399339	adults	GSE67106
ENSG00000167261	ENSMUSG00000053687	DPEP2	175.132	2.50213	1.31136e-05	0.000236995	no	Dpep2	protein_coding	3	3	up	1	1	1	0	178.051	1.17427	3.76964e-20	3.96177e-19	children	GSE109142	72.567	0.35666	0.00951914	0.0287399	children	GSE117993	6.72789	0.229376	0.000914794	0.00274912	adults	GSE59071	7.68875	0.382889	0.0181326	0.0838605	NA	NA
ENSG00000186088	ENSMUSG00000039934	GSAP	1205.56	2.48441	1.22532e-20	3.02995e-18	no	Gsap	protein_coding	2	2	up	1	0	1	0	625.168	0.88956	3.24101e-26	5.45168e-25	children	GSE109142	204.902	0.168972	0.183954	0.311445	NA	NA	7.36629	0.674661	1.92335e-05	8.4159e-05	adults	GSE59071	NA	NA	NA	NA	NA	NA
ENSG00000168071	ENSMUSG00000047810	CCDC88B	498.059	2.4741	3.28156e-13	3.14895e-11	no	Ccdc88b	protein_coding	4	4	up	1	1	1	1	3281.76	1.72	2.93148e-59	7.39017e-57	children	GSE109142	1095.09	0.606756	0.000703149	0.00311757	children	GSE117993	7.25805	0.260418	0.000107823	0.000401381	adults	GSE59071	13.4225	0.913333	1.47363e-05	0.000408513	adults	GSE67106
ENSG00000224389	ENSMUSG00000073418	C4B	8022.48	2.47386	3.31652e-20	7.8973e-18	no	C4b	protein_coding	4	4	up	1	1	1	1	1382.61	2.10122	3.30999e-19	3.22378e-18	children	GSE109142	666.427	1.25281	1.20339e-11	3.17508e-10	children	GSE117993	8.06575	1.96547	1.19836e-12	2.73067e-11	adults	GSE59071	10.8197	2.02533	2.54633e-07	3.67921e-05	adults	GSE67106
ENSG00000167207	ENSMUSG00000055994	NOD2	362.206	2.47259	2.25191e-09	1.08654e-07	no	Nod2	protein_coding	4	4	up	1	1	1	1	222.964	2.24909	2.21962e-72	1.25698e-69	children	GSE109142	76.8652	0.917335	7.28344e-06	5.54625e-05	children	GSE117993	6.50945	0.572184	7.17239e-06	3.42892e-05	adults	GSE59071	7.9775	1.07689	3.2429e-05	0.000695295	adults	GSE67106
ENSG00000137462	ENSMUSG00000027995	TLR2	2468.17	2.44945	3.40121e-18	6.3846e-16	no	Tlr2	protein_coding	3	3	up	1	1	1	0	507.336	1.93902	8.2202e-29	1.68877e-27	children	GSE109142	148.759	1.3824	2.67799e-12	8.04449e-11	children	GSE117993	6.30854	0.929263	6.26898e-05	0.000245618	adults	GSE59071	NA	NA	NA	NA	NA	NA
ENSG00000134242	ENSMUSG00000027843	PTPN22	188.609	2.44496	1.29271e-09	6.48044e-08	no	Ptpn22	protein_coding	2	2	up	1	1	0	0	475.06	1.14186	1.01261e-32	2.87315e-31	children	GSE109142	137.055	0.393279	0.00137493	0.00556026	children	GSE117993	6.80832	0.0601422	0.691121	0.769162	NA	NA	8.56344	0.328667	0.0429366	0.156729	NA	NA
ENSG00000100385	ENSMUSG00000068227	IL2RB	358.512	2.43796	7.23847e-16	9.8493e-14	no	Il2rb	protein_coding	3	3	up	1	1	1	0	1098.06	1.20934	6.33921e-23	8.33742e-22	children	GSE109142	306.549	1.02448	1.45429e-12	4.62235e-11	children	GSE117993	8.01418	0.710773	2.0534e-05	8.92343e-05	adults	GSE59071	NA	NA	NA	NA	NA	NA
ENSG00000160654	ENSMUSG00000002033	CD3G	122.649	2.42899	1.18309e-06	2.934e-05	no	Cd3g	protein_coding	3	3	up	1	1	1	0	303.925	0.504837	0.000336707	0.000847079	children	GSE109142	141.855	0.894333	0.000547775	0.00251395	children	GSE117993	7.65204	0.800441	0.000170522	0.000608826	adults	GSE59071	NA	NA	NA	NA	NA	NA
ENSG00000162493	ENSMUSG00000028583	PDPN	1266.08	2.42836	1.81338e-14	2.05439e-12	no	Pdpn	protein_coding	4	4	up	1	1	1	1	1089.73	4.07433	1.90811e-70	9.4379e-68	children	GSE109142	231.596	2.82729	1.37629e-31	7.58472e-29	children	GSE117993	7.1807	1.38164	2.49942e-13	6.73915e-12	adults	GSE59071	8.97813	2.58422	4.72619e-08	1.9143e-05	adults	GSE67106
ENSG00000130775	ENSMUSG00000037731	THEMIS2	561.489	2.42517	2.73645e-08	1.02735e-06	no	Themis2	protein_coding	4	4	up	1	1	1	1	1528.65	2.07987	7.13123e-50	8.79031e-48	children	GSE109142	466.745	1.11022	1.01384e-14	4.79126e-13	children	GSE117993	7.87318	1.40237	4.32412e-10	5.30349e-09	adults	GSE59071	9.115	1.35778	7.85675e-07	7.05682e-05	adults	GSE67106
ENSG00000112541	ENSMUSG00000023868	PDE10A	565.783	2.42113	8.74318e-08	2.92011e-06	no	Pde10a	protein_coding	3	3	up	1	1	1	0	128.245	2.3001	2.33177e-26	3.95199e-25	children	GSE109142	27.77	1.03717	4.05763e-05	0.00025548	children	GSE117993	5.62649	0.890669	3.28036e-08	2.62416e-07	adults	GSE59071	7.795	0.000666667	0.997026	0.998035	NA	NA
ENSG00000134121	ENSMUSG00000030077	CHL1	2114.09	2.417	1.11614e-09	5.66148e-08	no	Chl1	protein_coding	2	2	up	1	0	1	0	733.874	0.837382	1.5906e-08	6.49386e-08	children	GSE109142	215.512	0.2333	0.170666	0.293988	NA	NA	6.48266	0.707	0.000204277	0.000716311	adults	GSE59071	NA	NA	NA	NA	NA	NA
ENSG00000175489	ENSMUSG00000049988	LRRC25	242.145	2.41133	8.28599e-12	6.14095e-10	no	Lrrc25	protein_coding	3	3	up	1	1	1	0	420.092	1.32665	1.31609e-28	2.65631e-27	children	GSE109142	132.008	0.790142	1.59214e-09	2.74749e-08	children	GSE117993	7.55261	0.559079	9.0137e-07	5.18722e-06	adults	GSE59071	NA	NA	NA	NA	NA	NA
ENSG00000162692	ENSMUSG00000027962	VCAM1	2122.25	2.40943	4.54509e-08	1.62342e-06	no	Vcam1	protein_coding	4	4	up	1	1	1	1	1888.72	1.20601	7.47689e-20	7.69043e-19	children	GSE109142	540.028	0.597956	1.32953e-07	1.53006e-06	children	GSE117993	7.55445	1.81748	2.24926e-10	2.96344e-09	adults	GSE59071	8.26875	1.34533	1.50813e-06	9.88273e-05	adults	GSE67106
ENSG00000078053	ENSMUSG00000021314	AMPH	338.824	2.40379	5.77886e-12	4.40994e-10	no	Amph	protein_coding	3	3	up	1	1	1	0	88.4736	1.26421	8.05971e-16	6.04014e-15	children	GSE109142	23.1806	0.66074	0.000403038	0.00192037	children	GSE117993	5.35002	0.194901	0.0120845	0.0272583	adults	GSE59071	NA	NA	NA	NA	NA	NA
ENSG00000155307	ENSMUSG00000022876	SAMSN1	333.745	2.398	5.41314e-07	1.46537e-05	no	Samsn1	protein_coding	3	3	up	1	1	1	0	777.085	1.52138	4.02708e-29	8.46467e-28	children	GSE109142	221.094	1.02664	3.01297e-11	7.30122e-10	children	GSE117993	5.91413	1.4441	9.21641e-09	8.37605e-08	adults	GSE59071	NA	NA	NA	NA	NA	NA
ENSG00000115353	ENSMUSG00000030043	TACR1	1080.98	2.39712	5.61453e-15	6.77882e-13	no	Tacr1	protein_coding	2	2	up	1	0	1	0	38.1194	0.869453	0.000192442	0.000501612	children	GSE109142	13.7437	0.575334	0.0583589	0.12666	NA	NA	5.62952	0.36377	0.000408397	0.001332	adults	GSE59071	NA	NA	NA	NA	NA	NA
ENSG00000171777	ENSMUSG00000030589	RASGRP4	170.823	2.39612	4.19334e-14	4.55021e-12	no	Rasgrp4	protein_coding	3	3	up	1	1	1	0	203.198	1.60725	5.81428e-25	8.90255e-24	children	GSE109142	63.2627	0.896908	1.82742e-08	2.55585e-07	children	GSE117993	6.56625	0.502748	0.00107696	0.00318369	adults	GSE59071	7.89625	0.112444	0.21843	0.457903	NA	NA
ENSG00000172817	ENSMUSG00000039519	CYP7B1	276.47	2.39588	3.02041e-07	8.71782e-06	no	Cyp7b1	protein_coding	4	4	up	1	1	1	1	562.258	1.55118	3.43065e-21	3.91509e-20	children	GSE109142	139.66	1.37372	3.63852e-12	1.06348e-10	children	GSE117993	7.43952	1.14842	1.14007e-06	6.40832e-06	adults	GSE59071	7.53031	0.831111	0.000244585	0.00312282	adults	GSE67106
ENSG00000140368	ENSMUSG00000032322	PSTPIP1	294.277	2.39349	8.18854e-15	9.70437e-13	no	Pstpip1	protein_coding	2	2	up	1	0	1	0	290.277	1.09156	9.90693e-15	6.80579e-14	children	GSE109142	115.093	0.220452	0.218221	0.354248	NA	NA	6.79515	0.215024	0.00427863	0.0109476	adults	GSE59071	NA	NA	NA	NA	NA	NA
ENSG00000151012	ENSMUSG00000027737	SLC7A11	1252.44	2.39247	1.92962e-09	9.48832e-08	no	Slc7a11	protein_coding	4	4	up	1	1	1	1	902.531	2.26944	7.82921e-33	2.24286e-31	children	GSE109142	150.349	1.91643	8.21375e-27	2.72473e-24	children	GSE117993	8.17923	2.39681	8.8823e-18	6.88498e-16	adults	GSE59071	9.00469	2.13844	7.31441e-06	0.000250597	adults	GSE67106
ENSG00000034053	ENSMUSG00000030519	APBA2	333.159	2.39037	7.25424e-05	0.00104222	no	Apba2	protein_coding	2	2	up	1	0	1	0	48.5438	0.889159	0.00271507	0.00595618	children	GSE109142	18.693	0.444647	0.142127	0.255281	NA	NA	6.17755	0.561183	1.59517e-06	8.72251e-06	adults	GSE59071	NA	NA	NA	NA	NA	NA
ENSG00000155926	ENSMUSG00000022372	SLA	860.074	2.38583	2.47706e-09	1.18406e-07	no	Sla	protein_coding	3	3	up	1	1	1	0	1236.51	1.4988	1.65092e-25	2.62805e-24	children	GSE109142	355.287	1.15988	4.19076e-15	2.13716e-13	children	GSE117993	7.06608	1.31552	6.55862e-10	7.77801e-09	adults	GSE59071	NA	NA	NA	NA	NA	NA
ENSG00000160326	ENSMUSG00000036067	SLC2A6	305.281	2.38012	2.44362e-15	3.0957e-13	no	Slc2a6	protein_coding	3	3	up	1	1	1	0	371.002	1.1862	1.91259e-17	1.6314e-16	children	GSE109142	127.381	0.740996	1.50176e-06	1.35067e-05	children	GSE117993	7.26135	0.390239	6.29042e-06	3.0459e-05	adults	GSE59071	12.0025	-0.393556	0.0630635	0.206423	NA	NA
ENSG00000018280	ENSMUSG00000026177	SLC11A1	388.617	2.37553	6.15673e-11	3.96823e-09	no	Slc11a1	protein_coding	3	3	up	1	1	1	0	395.011	3.88841	9.83321e-36	3.56762e-34	children	GSE109142	149.471	3.14154	5.55225e-21	7.43958e-19	children	GSE117993	6.71051	1.32352	9.45636e-07	5.41434e-06	adults	GSE59071	8.54344	0.0995556	0.433701	0.671009	NA	NA
ENSG00000123342	ENSMUSG00000025355	MMP19	1117.91	2.37329	1.61912e-10	9.86707e-09	no	Mmp19	protein_coding	3	3	up	1	1	1	0	756.904	2.34871	1.47674e-34	4.8328e-33	children	GSE109142	336.466	1.32107	6.57637e-06	5.06426e-05	children	GSE117993	6.98682	1.00724	6.76088e-08	5.06891e-07	adults	GSE59071	NA	NA	NA	NA	NA	NA
ENSG00000158869	ENSMUSG00000058715	FCER1G	842.246	2.36846	2.88283e-15	3.61648e-13	no	Fcer1g	protein_coding	4	4	up	1	1	1	1	1428.12	1.31375	4.91046e-19	4.72369e-18	children	GSE109142	528.705	0.816912	1.01854e-07	1.19881e-06	children	GSE117993	7.72429	1.40377	1.7688e-06	9.59955e-06	adults	GSE59071	12.0925	0.882	0.0010313	0.00943046	adults	GSE67106
ENSG00000158050	ENSMUSG00000027368	DUSP2	139.273	2.35769	7.34537e-06	0.000142352	no	Dusp2	protein_coding	2	2	up	1	0	1	0	298.747	0.930095	3.49833e-06	1.12973e-05	children	GSE109142	104.067	0.361995	0.0726942	0.150964	NA	NA	7.3535	0.302254	0.000846226	0.00257007	adults	GSE59071	NA	NA	NA	NA	NA	NA
ENSG00000111729	ENSMUSG00000049037	CLEC4A	237.206	2.35456	2.94691e-16	4.33062e-14	no	Clec4a1	protein_coding	4	4	up	1	1	1	1	222.023	1.65235	2.27575e-28	4.51396e-27	children	GSE109142	72.1907	1.47966	1.06504e-16	6.9847e-15	children	GSE117993	5.83891	0.898227	2.65016e-05	0.00011198	adults	GSE59071	9.17437	1.51089	3.12484e-05	0.000676216	adults	GSE67106
ENSG00000111341	ENSMUSG00000030218	MGP	5660.68	2.35046	5.80704e-28	2.57482e-25	no	Mgp	protein_coding	4	4	up	1	1	1	1	1023.7	1.62387	1.28006e-22	1.6378e-21	children	GSE109142	275.174	0.957303	3.11644e-08	4.15298e-07	children	GSE117993	7.43607	1.94164	1.42783e-08	1.24311e-07	adults	GSE59071	11.0391	2.36089	8.79631e-09	8.34416e-06	adults	GSE67106
ENSG00000197245	ENSMUSG00000050105	FAM110D	183.124	2.34474	1.47877e-08	5.97023e-07	no	Grrp1	protein_coding	2	2	up	1	1	0	0	112.413	1.0193	2.7249e-15	1.95799e-14	children	GSE109142	35.286	0.465394	0.000562366	0.00256884	children	GSE117993	7.91316	-0.0411151	0.453444	0.55904	NA	NA	NA	NA	NA	NA	NA	NA
ENSG00000204614	ENSMUSG00000073399	TRIM40	5166.19	2.33849	7.02893e-14	7.40832e-12	no	Trim40	protein_coding	2	2	up	1	0	1	0	160.323	3.50988	0.000881654	0.00209261	children	GSE109142	39.2343	1.48827	0.159615	0.279034	NA	NA	8.71779	1.4906	5.24404e-05	0.000208437	adults	GSE59071	NA	NA	NA	NA	NA	NA
ENSG00000140379	ENSMUSG00000089929	BCL2A1	387.446	2.33848	7.23821e-12	5.41535e-10	no	Bcl2a1b	protein_coding	3	3	up	1	1	1	0	396.942	2.57099	1.1618e-30	2.78e-29	children	GSE109142	137.533	1.9044	1.5028e-15	8.33567e-14	children	GSE117993	6.94855	1.58103	2.13307e-07	1.42836e-06	adults	GSE59071	10.765	0.207556	0.301155	0.551331	NA	NA
ENSG00000019991	ENSMUSG00000028864	HGF	1710.27	2.32688	1.23309e-08	5.09013e-07	no	Hgf	protein_coding	4	4	up	1	1	1	1	441.781	2.34372	7.59812e-30	1.70141e-28	children	GSE109142	87.4693	1.11757	4.63905e-07	4.72732e-06	children	GSE117993	6.67927	1.81365	1.67398e-10	2.28406e-09	adults	GSE59071	6.81781	0.844	7.94164e-05	0.00136849	adults	GSE67106
ENSG00000213088	ENSMUSG00000037872	ACKR1	337.857	2.30878	1.02228e-08	4.28876e-07	no	Ackr1	protein_coding	3	3	up	1	1	1	0	647.096	0.772155	2.6563e-08	1.06282e-07	children	GSE109142	233.094	0.422201	0.00510037	0.0169831	children	GSE117993	7.01432	1.015	3.73887e-10	4.65707e-09	adults	GSE59071	NA	NA	NA	NA	NA	NA
ENSG00000173762	ENSMUSG00000025163	CD7	143.23	2.2956	7.25087e-05	0.00104222	no	Cd7	protein_coding	3	3	up	1	1	0	1	713.85	0.830151	4.11432e-09	1.77173e-08	children	GSE109142	261.23	0.4675	0.00107664	0.00449878	children	GSE117993	8.5253	0.147796	0.0286485	0.0577091	NA	NA	8.05281	0.687556	0.000251416	0.00319629	adults	GSE67106
ENSG00000171793	ENSMUSG00000028633	CTPS1	4381.76	2.2936	2.14559e-08	8.30996e-07	no	Ctps	protein_coding	3	3	up	1	1	1	0	753.908	0.821344	1.17766e-20	1.28936e-19	children	GSE109142	222.825	0.424295	0.00120695	0.00497637	children	GSE117993	7.31798	0.65755	6.01556e-07	3.61557e-06	adults	GSE59071	NA	NA	NA	NA	NA	NA
ENSG00000054967	ENSMUSG00000008318	RELT	152.673	2.28873	1.74712e-06	4.11076e-05	no	Relt	protein_coding	3	3	up	1	1	1	0	480.686	1.87168	1.33849e-52	2.05911e-50	children	GSE109142	130.956	0.942318	6.46571e-11	1.46694e-09	children	GSE117993	7.23505	0.500727	1.09888e-09	1.22384e-08	adults	GSE59071	NA	NA	NA	NA	NA	NA
ENSG00000122223	ENSMUSG00000004709	CD244	299.56	2.2798	3.11716e-09	1.45753e-07	no	Cd244a	protein_coding	2	2	up	1	1	0	0	96.5229	0.727531	1.06647e-09	4.83496e-09	children	GSE109142	33.0538	0.435199	0.000862377	0.00372136	children	GSE117993	5.52209	0.129197	0.126746	0.201893	NA	NA	7.40219	0.242222	0.0577876	0.193977	NA	NA
ENSG00000110876	ENSMUSG00000048163	SELPLG	543.075	2.27711	8.05679e-10	4.1953e-08	no	Selplg	protein_coding	4	4	up	1	1	1	1	1067.57	1.27352	3.32728e-28	6.5137e-27	children	GSE109142	370.839	0.786382	7.67986e-09	1.15546e-07	children	GSE117993	8.28783	1.23588	2.45282e-07	1.62267e-06	adults	GSE59071	9.56344	1.13333	1.08289e-06	8.15254e-05	adults	GSE67106
ENSG00000160255	ENSMUSG00000000290	ITGB2	1181.89	2.25166	2.56426e-16	3.83402e-14	no	Itgb2	protein_coding	3	3	up	1	1	1	0	4221.48	1.44892	8.58564e-28	1.62698e-26	children	GSE109142	1388.71	0.856752	2.34585e-07	2.53568e-06	children	GSE117993	8.50094	1.4063	4.00703e-10	4.94859e-09	adults	GSE59071	NA	NA	NA	NA	NA	NA
ENSG00000113263	ENSMUSG00000020395	ITK	123.242	2.24773	0.000233843	0.00278414	no	Itk	protein_coding	3	3	up	1	1	1	0	435.787	1.38427	1.48928e-18	1.37638e-17	children	GSE109142	132.258	0.633002	0.000250741	0.00126676	children	GSE117993	6.84116	0.901673	5.93013e-07	3.57235e-06	adults	GSE59071	NA	NA	NA	NA	NA	NA
ENSG00000104321	ENSMUSG00000032769	TRPA1	230.861	2.24727	4.42899e-05	0.000692403	no	Trpa1	protein_coding	3	3	up	1	1	1	0	1268.97	1.23991	7.58646e-12	4.10982e-11	children	GSE109142	356.532	0.626072	0.00234577	0.00877052	children	GSE117993	7.92237	1.10617	2.48245e-05	0.000105751	adults	GSE59071	NA	NA	NA	NA	NA	NA
ENSG00000123610	ENSMUSG00000053475	TNFAIP6	188.851	2.24675	9.34232e-06	0.000176789	no	Tnfaip6	protein_coding	3	3	up	1	1	1	0	129.183	2.78857	1.72723e-19	1.7226e-18	children	GSE109142	51.3733	1.73695	2.08391e-07	2.28728e-06	children	GSE117993	6.61906	2.40673	1.27952e-06	7.1388e-06	adults	GSE59071	NA	NA	NA	NA	NA	NA
ENSG00000000938	ENSMUSG00000028874	FGR	463.606	2.24243	1.1587e-10	7.19768e-09	no	Fgr	protein_coding	3	3	up	1	1	1	0	828.359	2.80872	7.5229e-61	2.14567e-58	children	GSE109142	231.924	1.85564	4.20516e-22	6.94116e-20	children	GSE117993	7.87688	0.911816	1.46616e-07	1.01526e-06	adults	GSE59071	NA	NA	NA	NA	NA	NA
ENSG00000101916	ENSMUSG00000040522	TLR8	360.528	2.2356	1.9933e-08	7.82623e-07	no	Tlr8	protein_coding	4	4	up	1	1	1	1	373.935	1.99449	6.46015e-38	2.83949e-36	children	GSE109142	101.505	1.34253	1.14357e-12	3.7142e-11	children	GSE117993	6.15641	0.798727	0.000262586	0.000897519	adults	GSE59071	7.24	0.787778	0.000603275	0.00619602	adults	GSE67106
ENSG00000090539	ENSMUSG00000006958	CHRD	842.668	2.23284	6.92357e-11	4.4182e-09	no	Chrd	protein_coding	3	3	up	1	1	0	1	254.168	1.79566	1.66419e-55	3.2514e-53	children	GSE109142	77.8405	0.393534	0.00155205	0.00617352	children	GSE117993	6.6673	-0.0383628	0.554926	0.652496	NA	NA	8.09656	0.406889	0.00499911	0.0316019	adults	GSE67106
ENSG00000188820	ENSMUSG00000046031	CALHM6	105.095	2.22782	9.2242e-05	0.00127606	no	Calhm6	protein_coding	3	3	up	1	1	1	0	495.791	2.05504	1.22774e-27	2.2998e-26	children	GSE109142	210.279	1.26021	5.74863e-09	8.8517e-08	children	GSE117993	6.37752	0.413227	9.37201e-06	4.37023e-05	adults	GSE59071	NA	NA	NA	NA	NA	NA
ENSG00000073861	ENSMUSG00000001444	TBX21	21.4737	2.21826	0.00578244	0.0397667	no	Tbx21	protein_coding	2	2	up	1	1	0	0	87.7684	1.65893	3.84785e-22	4.74605e-21	children	GSE109142	26.5608	1.14687	4.99647e-11	1.16215e-09	children	GSE117993	6.78555	0.112985	0.061775	0.111091	NA	NA	NA	NA	NA	NA	NA	NA
ENSG00000184979	ENSMUSG00000030107	USP18	433.198	2.2124	1.05459e-05	0.000195536	no	Usp18	protein_coding	3	3	up	1	1	1	0	289.789	0.528341	1.00904e-07	3.81872e-07	children	GSE109142	84.5436	0.649028	3.04374e-08	4.06403e-07	children	GSE117993	7.67948	0.599541	6.88199e-05	0.000267672	adults	GSE59071	NA	NA	NA	NA	NA	NA
ENSG00000103196	ENSMUSG00000031825	CRISPLD2	3787.56	2.20323	4.48582e-09	2.0133e-07	no	Crispld2	protein_coding	2	2	up	1	0	1	0	1668.49	1.10264	1.21048e-12	7.0168e-12	children	GSE109142	490.499	0.261561	0.0770416	0.158214	NA	NA	7.52993	1.25362	1.0758e-07	7.65847e-07	adults	GSE59071	NA	NA	NA	NA	NA	NA
ENSG00000168394	ENSMUSG00000037321	TAP1	3503.75	2.20155	6.12446e-08	2.11697e-06	no	Tap1	protein_coding	3	3	up	1	1	1	0	2480.08	0.95167	3.89339e-12	2.16007e-11	children	GSE109142	1324.71	0.838814	3.36776e-07	3.51357e-06	children	GSE117993	10.6361	1.18895	2.49648e-18	2.25271e-16	adults	GSE59071	NA	NA	NA	NA	NA	NA
ENSG00000112195	ENSMUSG00000071068	TREML2	162.545	2.20117	0.000169055	0.00212181	no	Treml2	protein_coding	3	3	up	1	1	1	0	150.915	2.10181	2.20843e-18	2.01717e-17	children	GSE109142	41.0993	1.40842	6.96801e-09	1.0558e-07	children	GSE117993	6.50695	0.337988	0.00259697	0.00701529	adults	GSE59071	NA	NA	NA	NA	NA	NA
ENSG00000164674	ENSMUSG00000041831	SYTL3	60.8322	2.20092	0.000220735	0.00265761	no	Sytl3	protein_coding	4	4	up	1	1	1	1	202.325	1.0965	3.30206e-22	4.09093e-21	children	GSE109142	61.5353	0.710379	1.78302e-08	2.49682e-07	children	GSE117993	6.38275	0.748764	1.89556e-08	1.59426e-07	adults	GSE59071	7.52562	0.693778	0.000257696	0.00325629	adults	GSE67106
ENSG00000123329	ENSMUSG00000040345	ARHGAP9	362.243	2.19961	2.72105e-16	4.04493e-14	no	Arhgap9	protein_coding	3	3	up	1	1	1	0	1326.09	1.97533	1.73711e-39	8.70227e-38	children	GSE109142	421.119	0.668207	1.1775e-05	8.51492e-05	children	GSE117993	7.42226	0.826467	8.21611e-08	6.03515e-07	adults	GSE59071	NA	NA	NA	NA	NA	NA
ENSG00000111728	ENSMUSG00000030283	ST8SIA1	223.971	2.19673	1.54763e-07	4.86056e-06	no	St8sia1	protein_coding	4	4	up	1	1	1	1	205.082	0.879497	2.90551e-11	1.49484e-10	children	GSE109142	63.9079	0.334074	0.0182417	0.0493143	children	GSE117993	6.42443	0.399522	0.000814569	0.00248396	adults	GSE59071	7.25156	0.763556	5.8339e-05	0.00108745	adults	GSE67106
ENSG00000132965	ENSMUSG00000060063	ALOX5AP	632.384	2.1939	1.69801e-10	1.02507e-08	no	Alox5ap	protein_coding	3	3	up	1	1	1	0	472.236	0.600594	5.78476e-05	0.000161353	children	GSE109142	186.221	0.619342	2.69066e-05	0.000176831	children	GSE117993	7.79178	0.648269	0.00560117	0.0138718	adults	GSE59071	NA	NA	NA	NA	NA	NA
ENSG00000141314	ENSMUSG00000017692	RHBDL3	277.834	2.18966	2.46517e-11	1.68161e-09	no	Rhbdl3	protein_coding	3	3	up	1	1	0	1	73.0419	1.09437	1.74528e-10	8.41726e-10	children	GSE109142	19.8307	0.793073	2.6791e-07	2.85704e-06	children	GSE117993	5.9263	0.0395807	0.539286	0.638321	NA	NA	6.29125	0.196222	0.00593256	0.035871	adults	GSE67106
ENSG00000152229	ENSMUSG00000025429	PSTPIP2	254.69	2.18831	1.1432e-07	3.70739e-06	no	Pstpip2	protein_coding	2	2	up	1	1	0	0	423.37	0.577935	1.09647e-06	3.74385e-06	children	GSE109142	147.212	0.405132	0.00276403	0.0100987	children	GSE117993	6.8719	0.285986	0.130415	0.206748	NA	NA	NA	NA	NA	NA	NA	NA
ENSG00000138135	ENSMUSG00000050370	CH25H	142.393	2.17259	4.20568e-05	0.000661919	no	Ch25h	protein_coding	3	3	up	1	0	1	1	205.095	1.32067	6.84895e-14	4.39591e-13	children	GSE109142	75.6429	-0.30365	0.0798772	0.162843	NA	NA	6.93093	0.957227	8.87412e-07	5.11705e-06	adults	GSE59071	9.88438	0.884444	0.00766196	0.0435263	adults	GSE67106
ENSG00000196562	ENSMUSG00000006800	SULF2	3585.18	2.1714	8.82382e-09	3.73842e-07	no	Sulf2	protein_coding	2	2	up	0	1	1	0	4276.28	-0.114379	0.0476318	0.0813253	NA	NA	1333.75	0.373645	2.09812e-09	3.54894e-08	children	GSE117993	9.88015	0.372852	7.59506e-06	3.6113e-05	adults	GSE59071	NA	NA	NA	NA	NA	NA
ENSG00000197629	ENSMUSG00000046805	MPEG1	3694.1	2.16957	7.08672e-14	7.43875e-12	no	Mpeg1	protein_coding	2	2	up	1	0	1	0	4067.48	0.487009	1.63614e-06	5.47129e-06	children	GSE109142	1426.61	0.107585	0.209135	0.343132	NA	NA	9.32237	0.643087	0.0189646	0.0403603	adults	GSE59071	11.0347	0.300667	0.172928	0.397756	NA	NA
ENSG00000107551	ENSMUSG00000042129	RASSF4	1856.95	2.16757	1.64488e-06	3.90594e-05	no	Rassf4	protein_coding	2	2	up	1	1	0	0	1606.18	1.2605	3.93731e-35	1.35075e-33	children	GSE109142	608.007	0.50659	5.58357e-05	0.000338382	children	GSE117993	6.91722	0.102075	0.377409	0.485587	NA	NA	7.02	0.222	0.0403741	0.150083	NA	NA
ENSG00000163485	ENSMUSG00000042429	ADORA1	367.083	2.16723	6.42822e-14	6.83118e-12	no	Adora1	protein_coding	2	2	up	1	1	0	0	84.5204	1.79746	5.80566e-28	1.11697e-26	children	GSE109142	26.9738	0.999907	2.26881e-08	3.11204e-07	children	GSE117993	6.92704	0.0784617	0.278718	0.381518	NA	NA	6.42031	0.172	0.0126335	0.0637608	NA	NA
ENSG00000170571	ENSMUSG00000021728	EMB	865.743	2.16159	6.6465e-13	6.19305e-11	no	Emb	protein_coding	4	4	up	1	1	1	1	1623.41	0.519321	2.90334e-07	1.05103e-06	children	GSE109142	433.913	0.497755	4.14581e-05	0.000260107	children	GSE117993	7.18558	1.17884	9.81712e-08	7.043e-07	adults	GSE59071	9.5025	0.931778	0.00191027	0.0150435	adults	GSE67106
ENSG00000121361	ENSMUSG00000030247	KCNJ8	3161.82	2.1593	6.41006e-11	4.12119e-09	no	Kcnj8	protein_coding	3	3	up	1	1	1	0	138.562	1.79226	1.70775e-23	2.3588e-22	children	GSE109142	33.7984	1.68576	2.68353e-19	2.65003e-17	children	GSE117993	6.14666	0.531445	1.94406e-06	1.04281e-05	adults	GSE59071	NA	NA	NA	NA	NA	NA
ENSG00000112559	ENSMUSG00000032717	MDFI	142.44	2.15594	1.16551e-07	3.77499e-06	no	Mdfi	protein_coding	3	3	up	1	1	1	0	226.147	3.24133	1.13816e-46	1.05139e-44	children	GSE109142	45.8779	2.26147	2.49185e-20	2.98743e-18	children	GSE117993	7.3021	0.244231	0.000414195	0.00134896	adults	GSE59071	NA	NA	NA	NA	NA	NA
ENSG00000160999	ENSMUSG00000005057	SH2B2	170.437	2.15332	6.97827e-07	1.82935e-05	no	Sh2b2	protein_coding	4	4	up	1	1	1	1	294.77	1.42567	1.09844e-27	2.06651e-26	children	GSE109142	92.9207	0.967019	3.18778e-11	7.68124e-10	children	GSE117993	7.4587	0.494466	1.81248e-09	1.92362e-08	adults	GSE59071	10.6387	1.49933	4.88258e-07	5.3577e-05	adults	GSE67106
ENSG00000119630	ENSMUSG00000004791	PGF	76.2673	2.14582	0.000293484	0.00339979	no	Pgf	protein_coding	4	4	up	1	1	1	1	225.661	1.85128	2.14939e-33	6.41125e-32	children	GSE109142	64.7836	0.748311	1.82568e-06	1.60897e-05	children	GSE117993	6.60797	0.346653	7.55257e-05	0.000290142	adults	GSE59071	9.04813	1.26422	2.64298e-06	0.000136328	adults	GSE67106
ENSG00000163600	ENSMUSG00000026009	ICOS	120.468	2.14412	0.00148757	0.0133669	no	Icos	protein_coding	3	3	up	1	1	1	0	244.684	1.97476	1.46709e-27	2.73113e-26	children	GSE109142	63.0732	1.07581	4.71532e-10	8.97567e-09	children	GSE117993	5.86917	1.35153	3.85483e-09	3.80242e-08	adults	GSE59071	NA	NA	NA	NA	NA	NA
ENSG00000137699	ENSMUSG00000032013	TRIM29	140.653	2.13778	5.86925e-06	0.000116736	no	Trim29	protein_coding	3	3	up	1	1	1	0	754.629	1.80673	5.3807e-25	8.26457e-24	children	GSE109142	176.416	1.65746	2.00269e-11	5.02039e-10	children	GSE117993	8.11161	1.72669	6.08731e-13	1.4819e-11	adults	GSE59071	NA	NA	NA	NA	NA	NA
ENSG00000103522	ENSMUSG00000030745	IL21R	220.832	2.13685	4.54308e-05	0.000707229	no	Il21r	protein_coding	3	3	up	1	1	1	0	638.046	2.07506	8.88865e-25	1.34309e-23	children	GSE109142	175.013	1.52647	1.98624e-12	6.15286e-11	children	GSE117993	6.77575	0.851311	2.41591e-10	3.16213e-09	adults	GSE59071	NA	NA	NA	NA	NA	NA
ENSG00000135919	ENSMUSG00000026249	SERPINE2	1252.11	2.13522	3.19263e-08	1.17298e-06	no	Serpine2	protein_coding	3	3	up	1	1	1	0	1331.22	1.01937	7.68114e-11	3.81519e-10	children	GSE109142	347.013	0.585926	9.83679e-05	0.000556278	children	GSE117993	7.49687	1.24021	5.66819e-08	4.31501e-07	adults	GSE59071	NA	NA	NA	NA	NA	NA
ENSG00000204472	ENSMUSG00000024397	AIF1	356.654	2.12466	3.04364e-08	1.12786e-06	no	Aif1	protein_coding	3	3	up	1	1	1	0	797.638	1.01184	1.52265e-19	1.52479e-18	children	GSE109142	268.365	0.527535	0.000251176	0.00126843	children	GSE117993	7.31114	0.626497	3.92006e-05	0.000160107	adults	GSE59071	6.64531	-0.0988889	0.218045	0.457445	NA	NA
ENSG00000069431	ENSMUSG00000030249	ABCC9	6922.03	2.11737	3.59797e-11	2.37864e-09	no	Abcc9	protein_coding	4	4	up	1	1	1	1	362.039	0.731872	2.92904e-16	2.26817e-15	children	GSE109142	60.0732	0.380341	0.00635635	0.0204408	children	GSE117993	5.89847	1.06455	1.93623e-06	1.03943e-05	adults	GSE59071	6.62	0.542	8.66756e-05	0.00145252	adults	GSE67106
ENSG00000147408	ENSMUSG00000036356	CSGALNACT1	228.457	2.1163	5.31913e-08	1.8713e-06	no	Csgalnact1	protein_coding	4	4	up	1	1	1	1	341.31	1.45797	2.11716e-24	3.11242e-23	children	GSE109142	82.9847	1.15901	7.42088e-12	2.01555e-10	children	GSE117993	6.14219	1.1933	3.18085e-08	2.5526e-07	adults	GSE59071	8.13906	1.50533	1.02125e-07	2.3643e-05	adults	GSE67106
ENSG00000011600	ENSMUSG00000030579	TYROBP	1493.05	2.11572	7.59861e-13	7.00406e-11	no	Tyrobp	protein_coding	3	3	up	1	1	1	0	1384.81	0.924716	1.01297e-12	5.91655e-12	children	GSE109142	608.719	0.393466	0.0105563	0.0312881	children	GSE117993	9.2082	0.760016	2.95991e-05	0.000124086	adults	GSE59071	NA	NA	NA	NA	NA	NA
ENSG00000175505	ENSMUSG00000040663	CLCF1	142.966	2.1156	0.00253774	0.0206463	no	Clcf1	protein_coding	3	3	up	1	1	1	0	190.331	1.1382	4.84945e-19	4.6673e-18	children	GSE109142	56.3309	0.446398	0.000638129	0.00286663	children	GSE117993	7.7324	0.477554	2.33788e-08	1.93187e-07	adults	GSE59071	NA	NA	NA	NA	NA	NA
ENSG00000163751	ENSMUSG00000001865	CPA3	37.4642	2.11335	0.00703311	0.0464724	no	Cpa3	protein_coding	3	3	up	1	1	1	0	1601.77	0.507156	0.020702	0.0383434	children	GSE109142	466.209	0.825275	1.82535e-06	1.60897e-05	children	GSE117993	7.35867	1.01345	0.0038096	0.00989843	adults	GSE59071	NA	NA	NA	NA	NA	NA
ENSG00000041982	ENSMUSG00000028364	TNC	18011.4	2.11283	9.63368e-06	0.000181368	no	Tnc	protein_coding	4	4	up	1	1	1	1	4140.85	2.43098	8.83327e-18	7.73035e-17	children	GSE109142	923.908	2.5258	9.69712e-15	4.60182e-13	children	GSE117993	8.83457	2.98333	7.09238e-13	1.70209e-11	adults	GSE59071	8.60313	1.81889	1.00102e-05	0.000309665	adults	GSE67106
ENSG00000188389	ENSMUSG00000026285	PDCD1	52.947	2.11198	0.00238204	0.0196406	no	Pdcd1	protein_coding	3	3	up	1	1	1	0	160.559	1.89419	1.15751e-10	5.67357e-10	children	GSE109142	56.1109	1.39823	2.61089e-08	3.54003e-07	children	GSE117993	7.55986	0.193592	0.00313105	0.00828917	adults	GSE59071	NA	NA	NA	NA	NA	NA
ENSG00000125245	ENSMUSG00000050350	GPR18	82.1826	2.10548	0.000138745	0.00179754	no	Gpr18	protein_coding	3	3	up	1	1	0	1	139.966	0.932835	4.15066e-05	0.000117929	children	GSE109142	44.3308	0.474462	0.0169835	0.0465053	children	GSE117993	5.79398	0.432549	0.0265551	0.0540175	NA	NA	8.08125	1.05489	0.00150498	0.012535	adults	GSE67106
ENSG00000164283	ENSMUSG00000042379	ESM1	38.1705	2.10495	0.00278254	0.0222924	no	Esm1	protein_coding	2	2	up	1	1	0	0	35.3229	2.98707	1.32196e-18	1.22639e-17	children	GSE109142	4.24369	1.87269	2.03693e-10	4.15509e-09	children	GSE117993	4.62257	0.0310463	0.618037	0.707967	NA	NA	NA	NA	NA	NA	NA	NA
ENSG00000104415	ENSMUSG00000005124	CCN4	471.874	2.10037	7.42408e-07	1.93636e-05	no	Wisp1	protein_coding	4	4	up	1	1	1	1	532.369	4.46187	1.15754e-54	2.12352e-52	children	GSE109142	99.7295	3.12005	3.70167e-24	8.37607e-22	children	GSE117993	7.35525	1.18185	1.89958e-09	2.00245e-08	adults	GSE59071	6.36469	0.527111	1.50901e-05	0.000412505	adults	GSE67106
ENSG00000124126	ENSMUSG00000039621	PREX1	1243.68	2.09982	1.26028e-11	9.02801e-10	no	Prex1	protein_coding	3	3	up	1	1	1	0	2174.91	0.930169	4.32086e-19	4.17295e-18	children	GSE109142	612.879	0.588513	7.03715e-08	8.56897e-07	children	GSE117993	8.05845	1.1507	1.65878e-08	1.41743e-07	adults	GSE59071	NA	NA	NA	NA	NA	NA
ENSG00000020633	ENSMUSG00000070691	RUNX3	197.903	2.0986	5.65138e-06	0.000113279	no	Runx3	protein_coding	4	4	up	1	1	1	1	1048.94	1.09812	6.14796e-18	5.44619e-17	children	GSE109142	341.435	1.03774	2.28392e-12	6.96137e-11	children	GSE117993	8.51597	0.387295	0.000276665	0.000940264	adults	GSE59071	11.9072	0.958	0.000450546	0.00497439	adults	GSE67106
ENSG00000145416	ENSMUSG00000036469	MARCH1	526.428	2.08625	1.65547e-06	3.92747e-05	no	March1	protein_coding	4	4	up	1	1	1	1	666.19	1.02656	4.40575e-18	3.93587e-17	children	GSE109142	188.819	0.597191	1.4251e-05	0.000101023	children	GSE117993	6.05067	0.677025	3.34273e-05	0.000138559	adults	GSE59071	7.02469	0.694222	6.14893e-05	0.00112597	adults	GSE67106
ENSG00000271605	ENSMUSG00000040528	MILR1	188.058	2.07923	4.28144e-08	1.5421e-06	no	Milr1	protein_coding	4	4	up	1	1	1	1	181.23	1.36209	2.70599e-27	4.89748e-26	children	GSE109142	60.2761	0.449442	6.24201e-05	0.000373188	children	GSE117993	6.36573	0.705094	9.0026e-07	5.1823e-06	adults	GSE59071	8.18187	0.846889	0.000632771	0.0064168	adults	GSE67106
ENSG00000060982	ENSMUSG00000030268	BCAT1	74.3207	2.07782	0.000203243	0.00247715	no	Bcat1	protein_coding	4	4	up	1	1	1	1	373.812	1.76482	1.91526e-21	2.228e-20	children	GSE109142	98.0098	1.01617	1.36523e-07	1.56639e-06	children	GSE117993	6.02614	0.776481	1.9331e-05	8.44764e-05	adults	GSE59071	7.98313	0.907111	0.000524552	0.00557963	adults	GSE67106
ENSG00000115956	ENSMUSG00000020120	PLEK	1985.29	2.07778	8.44816e-08	2.84002e-06	no	Plek	protein_coding	3	3	up	1	1	1	0	2687.28	2.2946	1.09885e-30	2.63743e-29	children	GSE109142	908.475	1.68437	4.15487e-14	1.7548e-12	children	GSE117993	7.70109	2.62364	2.09805e-10	2.78774e-09	adults	GSE59071	NA	NA	NA	NA	NA	NA
ENSG00000141497	ENSMUSG00000040829	ZMYND15	142.913	2.07569	3.46587e-06	7.50267e-05	no	Zmynd15	protein_coding	2	2	up	1	1	0	0	123.755	1.69107	2.879e-38	1.29904e-36	children	GSE109142	42.8437	0.535283	0.000290531	0.00143951	children	GSE117993	6.35981	0.0582478	0.339925	0.446757	NA	NA	NA	NA	NA	NA	NA	NA
ENSG00000168421	ENSMUSG00000029204	RHOH	236.555	2.06947	3.92209e-08	1.42867e-06	no	Rhoh	protein_coding	3	3	up	1	1	1	0	612.513	1.17818	8.5524e-11	4.23878e-10	children	GSE109142	199.959	0.908105	2.0449e-06	1.78104e-05	children	GSE117993	7.62522	1.69809	2.35253e-10	3.08948e-09	adults	GSE59071	NA	NA	NA	NA	NA	NA
ENSG00000172156	ENSMUSG00000020676	CCL11	883.714	2.0692	2.72979e-08	1.02635e-06	no	Ccl11	protein_coding	4	4	up	1	1	1	1	608.148	3.71853	2.2839e-41	1.32017e-39	children	GSE109142	151.271	2.49262	4.83122e-21	6.57661e-19	children	GSE117993	7.39182	1.0325	1.33847e-05	6.05098e-05	adults	GSE59071	9.53	1.93978	3.38128e-06	0.000161738	adults	GSE67106
ENSG00000204161	ENSMUSG00000041707	TMEM273	44.2973	2.06917	6.64082e-05	0.000966508	no	Tmem273	protein_coding	3	3	up	1	1	0	1	463.575	1.14361	1.71232e-34	5.5711e-33	children	GSE109142	160.692	0.549552	1.52039e-08	2.15823e-07	children	GSE117993	NA	NA	NA	NA	NA	NA	8.1825	0.826889	0.000103836	0.00165789	adults	GSE67106
ENSG00000158517	ENSMUSG00000015950	NCF1	807.247	2.06193	3.26945e-11	2.17825e-09	no	Ncf1	protein_coding	4	4	up	1	1	1	1	1014.34	1.64911	1.31737e-30	3.12736e-29	children	GSE109142	384.757	0.772582	8.13488e-07	7.80547e-06	children	GSE117993	7.87359	0.679286	1.85904e-07	1.25772e-06	adults	GSE59071	11.7112	0.856889	0.000508943	0.00546105	adults	GSE67106
ENSG00000185862	ENSMUSG00000093938	EVI2B	177.47	2.06001	8.86838e-06	0.000168939	no	Evi2b	protein_coding	4	4	up	1	1	1	1	2031.31	1.34222	2.95351e-29	6.29271e-28	children	GSE109142	521.103	0.880206	3.42806e-13	1.22906e-11	children	GSE117993	9.51994	1.71048	2.94341e-12	6.04248e-11	adults	GSE59071	9.57656	1.20244	7.92776e-06	0.000264976	adults	GSE67106
ENSG00000196843	ENSMUSG00000037447	ARID5A	1301.1	2.05666	5.01504e-06	0.000103013	no	Arid5a	protein_coding	4	4	up	1	1	1	1	968.374	1.69335	1.51072e-36	5.87963e-35	children	GSE109142	299.042	0.864387	1.12452e-10	2.42264e-09	children	GSE117993	7.67952	1.06522	4.64611e-13	1.17046e-11	adults	GSE59071	10.4375	1.47022	3.72902e-07	4.54178e-05	adults	GSE67106
ENSG00000164949	ENSMUSG00000028214	GEM	1670.19	2.0563	1.31527e-05	0.000237533	no	Gem	protein_coding	3	3	up	1	1	1	0	646.364	1.94244	8.18306e-24	1.15601e-22	children	GSE109142	195.328	0.679987	0.00218777	0.00826534	children	GSE117993	7.26857	1.20566	9.75231e-08	7.00889e-07	adults	GSE59071	NA	NA	NA	NA	NA	NA
ENSG00000102962	ENSMUSG00000031779	CCL22	112.832	2.05369	4.3788e-05	0.000685808	no	Ccl22	protein_coding	3	3	up	1	1	1	0	417.021	1.81227	6.32314e-18	5.59631e-17	children	GSE109142	123.197	0.982717	4.55652e-07	4.64599e-06	children	GSE117993	7.18219	0.847772	3.63086e-07	2.30391e-06	adults	GSE59071	6.14156	0.246222	0.016463	0.0779363	NA	NA
ENSG00000185386	ENSMUSG00000053137	MAPK11	264.446	2.05351	5.88923e-10	3.16848e-08	no	Mapk11	protein_coding	3	3	up	1	1	0	1	245.473	2.06352	4.97511e-57	1.06231e-54	children	GSE109142	75.4343	0.787146	7.07917e-08	8.614e-07	children	GSE117993	7.02746	0.0391279	0.507177	0.609519	NA	NA	8.44	1.13667	9.38513e-08	2.29817e-05	adults	GSE67106
ENSG00000128340	ENSMUSG00000033220	RAC2	843.353	2.05262	7.63324e-07	1.98403e-05	no	Rac2	protein_coding	4	4	up	1	1	1	1	3501.68	1.19297	9.28577e-21	1.02469e-19	children	GSE109142	1025.68	0.940628	4.78414e-13	1.66982e-11	children	GSE117993	9.66945	1.62755	7.90184e-17	4.87632e-15	adults	GSE59071	12.7959	1.34711	3.20969e-07	4.22801e-05	adults	GSE67106
ENSG00000205846	ENSMUSG00000023349	CLEC6A	515.544	2.05007	3.71209e-07	1.04675e-05	no	Clec4n	protein_coding	3	3	up	1	1	1	0	21.538	5.45568	1.20321e-26	2.07574e-25	children	GSE109142	5.19879	3.3814	1.93901e-15	1.05665e-13	children	GSE117993	5.26303	1.08629	9.46209e-06	4.40886e-05	adults	GSE59071	6.38938	0.195556	0.150458	0.364292	NA	NA
ENSG00000166741	ENSMUSG00000032271	NNMT	185.422	2.04691	1.16641e-09	5.90484e-08	no	Nnmt	protein_coding	3	3	up	1	1	1	0	1202.12	2.44842	2.91818e-28	5.74448e-27	children	GSE109142	347.589	1.03519	3.38951e-06	2.80622e-05	children	GSE117993	8.2268	1.51942	8.0293e-11	1.16859e-09	adults	GSE59071	NA	NA	NA	NA	NA	NA
ENSG00000144837	ENSMUSG00000002847	PLA1A	432.427	2.04233	3.01449e-05	0.000495043	no	Pla1a	protein_coding	3	3	up	1	1	1	0	104.803	1.96207	1.71641e-29	3.73433e-28	children	GSE109142	33.2146	1.2162	7.51482e-08	9.0923e-07	children	GSE117993	6.7285	1.12193	1.56003e-10	2.14589e-09	adults	GSE59071	NA	NA	NA	NA	NA	NA
ENSG00000167286	ENSMUSG00000032094	CD3D	61.7583	2.04195	4.00509e-05	0.000636975	no	Cd3d	protein_coding	4	4	up	1	1	1	1	461.942	1.12814	4.7708e-11	2.41319e-10	children	GSE109142	178.605	0.570473	0.00474815	0.0159743	children	GSE117993	7.34827	0.735541	2.00805e-06	1.07458e-05	adults	GSE59071	11.4697	1.37178	1.2634e-05	0.000365552	adults	GSE67106
ENSG00000143340	ENSMUSG00000015484	FAM163A	167.437	2.03497	1.25808e-09	6.31916e-08	no	Fam163a	protein_coding	2	2	up	1	0	1	0	44.7192	0.892282	4.20318e-06	1.34578e-05	children	GSE109142	14.3469	0.0875586	0.569705	0.702352	NA	NA	5.59684	0.207004	0.00532906	0.0132642	adults	GSE59071	6.13094	0.0888889	0.108645	0.29633	NA	NA
ENSG00000126262	ENSMUSG00000051314	FFAR2	396.594	2.03183	5.57638e-08	1.95064e-06	no	Ffar2	protein_coding	3	3	up	1	1	1	0	346.048	3.10177	9.29455e-35	3.0962e-33	children	GSE109142	117.656	2.77272	2.23551e-20	2.71826e-18	children	GSE117993	6.65758	1.66508	1.31391e-06	7.31458e-06	adults	GSE59071	NA	NA	NA	NA	NA	NA
ENSG00000262406	ENSMUSG00000049723	MMP12	234.194	2.03053	6.03299e-05	0.000893568	no	Mmp12	protein_coding	4	4	up	1	1	1	1	6789.02	3.38714	3.89021e-42	2.42054e-40	children	GSE109142	1225.04	3.18525	4.80083e-36	4.10087e-33	children	GSE117993	9.04731	3.21364	8.33484e-15	3.1974e-13	adults	GSE59071	11.9003	3.498	4.63174e-07	5.1802e-05	adults	GSE67106
ENSG00000180353	ENSMUSG00000022831	HCLS1	693.918	2.02708	1.82693e-07	5.61327e-06	no	Hcls1	protein_coding	3	3	up	1	1	1	0	2485.09	1.2898	4.6368e-25	7.15572e-24	children	GSE109142	827.095	0.81178	3.60277e-11	8.60782e-10	children	GSE117993	7.57821	1.36442	1.32173e-11	2.36225e-10	adults	GSE59071	NA	NA	NA	NA	NA	NA
ENSG00000116017	ENSMUSG00000019564	ARID3A	1121.77	2.02326	2.21199e-05	0.000377186	no	Arid3a	protein_coding	4	4	up	1	1	1	1	673.723	1.05921	1.00421e-22	1.29547e-21	children	GSE109142	186.747	0.882409	6.90581e-10	1.2789e-08	children	GSE117993	7.99924	0.182439	0.00234256	0.00638575	adults	GSE59071	8.94219	0.748444	3.36441e-06	0.000161424	adults	GSE67106
ENSG00000213654	ENSMUSG00000034786	GPSM3	234.58	2.02026	6.1603e-10	3.29365e-08	no	Gpsm3	protein_coding	4	4	up	1	1	1	1	1112.56	1.22291	2.51613e-14	1.67349e-13	children	GSE109142	419.469	0.610238	1.94388e-05	0.000133215	children	GSE117993	8.03393	0.564922	5.66199e-06	2.76668e-05	adults	GSE59071	9.98281	0.57	3.8524e-05	0.000790982	adults	GSE67106
ENSG00000137965	ENSMUSG00000028037	IFI44	266.033	2.01833	0.000443681	0.00482867	no	Ifi44	protein_coding	3	3	up	1	1	1	0	336.075	1.77127	9.7642e-44	6.96234e-42	children	GSE109142	115.556	0.814699	1.10276e-06	1.02331e-05	children	GSE117993	5.92431	1.30141	8.70499e-10	9.96265e-09	adults	GSE59071	NA	NA	NA	NA	NA	NA
ENSG00000123411	ENSMUSG00000002578	IKZF4	108.601	2.00993	7.14893e-05	0.0010317	no	Ikzf4	protein_coding	3	3	up	1	1	0	1	269.834	0.614025	3.69605e-12	2.05409e-11	children	GSE109142	77.3223	0.294181	0.0159951	0.0442743	children	GSE117993	6.85237	0.128718	0.0514955	0.0953234	NA	NA	7.87063	0.324889	0.00360947	0.0246672	adults	GSE67106
ENSG00000162924	ENSMUSG00000020275	REL	3122.31	2.00895	1.4177e-09	7.09321e-08	no	Rel	protein_coding	2	2	up	0	1	1	0	1158.52	0.23417	0.0944651	0.149642	NA	NA	240.755	0.459195	0.00452865	0.0153446	children	GSE117993	8.87842	0.648812	3.09524e-08	2.48882e-07	adults	GSE59071	NA	NA	NA	NA	NA	NA
ENSG00000100365	ENSMUSG00000071715	NCF4	333.809	1.99654	6.95071e-07	1.82399e-05	no	Ncf4	protein_coding	2	2	up	1	0	1	0	827.691	1.25038	1.06801e-27	2.01217e-26	children	GSE109142	310.933	0.2403	0.0857649	0.172175	NA	NA	8.04934	1.20122	1.9618e-08	1.64317e-07	adults	GSE59071	9.75969	0.517556	0.00939229	0.0508833	NA	NA
ENSG00000163191	ENSMUSG00000027907	S100A11	5205.52	1.99348	8.98871e-11	5.63811e-09	no	S100a11	protein_coding	3	3	up	1	1	1	0	7856.61	1.04896	1.03031e-18	9.66845e-18	children	GSE109142	2258.98	0.639127	5.58115e-06	4.37779e-05	children	GSE117993	10.4148	1.27935	5.43816e-24	2.08323e-21	adults	GSE59071	NA	NA	NA	NA	NA	NA
ENSG00000169896	ENSMUSG00000030786	ITGAM	1512.26	1.99315	2.51836e-05	0.000421644	no	Itgam	protein_coding	3	3	up	1	1	1	0	546.027	1.70023	1.23109e-25	1.98044e-24	children	GSE109142	178.933	0.904431	6.57927e-06	5.06535e-05	children	GSE117993	6.9584	0.801775	0.000135089	0.000492408	adults	GSE59071	NA	NA	NA	NA	NA	NA
ENSG00000141506	ENSMUSG00000020901	PIK3R5	638.813	1.99233	7.45723e-18	1.37969e-15	no	Pik3r5	protein_coding	3	3	up	1	1	1	0	689.279	1.46444	1.57699e-36	6.11925e-35	children	GSE109142	218.719	0.532236	0.000610526	0.0027564	children	GSE117993	7.13659	0.737708	3.25862e-07	2.09632e-06	adults	GSE59071	NA	NA	NA	NA	NA	NA
ENSG00000110934	ENSMUSG00000098112	BIN2	284.955	1.99232	1.0013e-06	2.51469e-05	no	Bin2	protein_coding	3	3	up	1	1	1	0	986.376	0.930582	7.3411e-23	9.57135e-22	children	GSE109142	305.735	0.487293	2.28271e-07	2.47606e-06	children	GSE117993	7.01872	1.02106	3.31096e-07	2.12931e-06	adults	GSE59071	8.52937	0.279333	0.0433064	0.157583	NA	NA
ENSG00000164932	ENSMUSG00000054196	CTHRC1	30.7924	1.99178	0.00121827	0.0113187	no	Cthrc1	protein_coding	3	3	up	1	1	1	0	178.321	2.76053	1.2883e-34	4.24097e-33	children	GSE109142	38.3205	1.84736	1.49899e-13	5.78074e-12	children	GSE117993	7.46518	0.606585	7.88706e-07	4.5975e-06	adults	GSE59071	NA	NA	NA	NA	NA	NA
ENSG00000015285	ENSMUSG00000031165	WAS	231.228	1.99178	1.32612e-08	5.43055e-07	no	Was	protein_coding	4	4	up	1	1	1	1	843.743	1.66434	8.58229e-37	3.41153e-35	children	GSE109142	277.175	1.03771	5.04012e-11	1.1715e-09	children	GSE117993	7.43226	0.624228	5.93133e-07	3.57235e-06	adults	GSE59071	7.93187	0.458	4.57069e-05	0.000898377	adults	GSE67106
ENSG00000101017	ENSMUSG00000017652	CD40	133.747	1.98944	0.000560679	0.0058877	no	Cd40	protein_coding	4	4	up	1	1	1	1	903.167	1.70345	9.97398e-42	5.98669e-40	children	GSE109142	306.653	1.02045	4.78447e-13	1.66982e-11	children	GSE117993	6.56461	1.02805	2.67784e-13	7.12558e-12	adults	GSE59071	8.19	1.17778	2.52959e-05	0.000588459	adults	GSE67106
ENSG00000005844	ENSMUSG00000030830	ITGAL	481.227	1.98488	1.18782e-07	3.84241e-06	no	Itgal	protein_coding	4	4	up	1	1	1	1	1747.82	1.48142	3.56713e-26	5.97452e-25	children	GSE109142	553.333	0.668555	6.37231e-05	0.000380313	children	GSE117993	7.69233	1.10917	1.92837e-08	1.62052e-07	adults	GSE59071	9.14125	0.977333	0.00010237	0.00164123	adults	GSE67106
ENSG00000124256	ENSMUSG00000027514	ZBP1	3045.6	1.98314	3.89843e-10	2.19378e-08	no	Zbp1	protein_coding	3	3	up	1	1	1	0	1051.17	3.0868	6.66993e-103	4.06053e-99	children	GSE109142	232.689	1.97038	4.06487e-33	2.7233e-30	children	GSE117993	7.93984	1.52765	1.75043e-20	2.71291e-18	adults	GSE59071	NA	NA	NA	NA	NA	NA
ENSG00000182871	ENSMUSG00000001435	COL18A1	5593.57	1.98201	1.81873e-07	5.59476e-06	no	Col18a1	protein_coding	3	3	up	1	1	1	0	5513.88	2.33095	6.43018e-48	6.68243e-46	children	GSE109142	1249.68	0.967115	4.60278e-11	1.07497e-09	children	GSE117993	8.09799	0.396126	1.15372e-05	5.27211e-05	adults	GSE59071	NA	NA	NA	NA	NA	NA
ENSG00000136048	ENSMUSG00000020057	DRAM1	572.605	1.98172	5.68074e-07	1.52975e-05	no	Dram1	protein_coding	4	4	up	1	1	1	1	1163.85	1.5392	2.89119e-46	2.5793e-44	children	GSE109142	362.18	1.54246	2.32975e-20	2.81282e-18	children	GSE117993	7.96176	1.86094	1.23079e-17	9.28946e-16	adults	GSE59071	10.6312	1.70067	1.17217e-06	8.41611e-05	adults	GSE67106
ENSG00000105509	ENSMUSG00000003665	HAS1	41.7915	1.97703	0.00173948	0.0151231	no	Has1	protein_coding	2	2	up	1	1	0	0	26.5043	3.19154	1.11804e-13	7.07601e-13	children	GSE109142	7.23267	1.60151	3.66401e-06	2.99933e-05	children	GSE117993	7.30884	0.0527805	0.480873	0.584726	NA	NA	NA	NA	NA	NA	NA	NA
ENSG00000165168	ENSMUSG00000015340	CYBB	1397.01	1.9762	1.23021e-07	3.95467e-06	no	Cybb	protein_coding	3	3	up	1	1	1	0	3364.73	1.15148	2.83042e-22	3.52787e-21	children	GSE109142	1002.6	0.819346	5.83149e-09	8.9591e-08	children	GSE117993	9.23196	1.17121	1.783e-05	7.85085e-05	adults	GSE59071	NA	NA	NA	NA	NA	NA
ENSG00000235568	ENSMUSG00000058099	NFAM1	469.564	1.97395	2.88596e-06	6.38712e-05	no	Nfam1	protein_coding	4	4	up	1	1	1	1	586.108	1.47232	3.14395e-30	7.25205e-29	children	GSE109142	199.306	0.780182	8.90217e-08	1.06279e-06	children	GSE117993	7.37916	0.34308	0.000209256	0.000731999	adults	GSE59071	9.00375	1.15044	5.37801e-05	0.0010213	adults	GSE67106
ENSG00000143119	ENSMUSG00000040747	CD53	1815.34	1.97308	1.84888e-07	5.66042e-06	no	Cd53	protein_coding	3	3	up	1	1	1	0	3016.12	1.45419	1.38009e-23	1.91571e-22	children	GSE109142	928.11	0.740782	1.13611e-07	1.32345e-06	children	GSE117993	9.3011	1.73459	5.85155e-09	5.5464e-08	adults	GSE59071	NA	NA	NA	NA	NA	NA
ENSG00000120217	ENSMUSG00000016496	CD274	2119.94	1.96703	5.58257e-08	1.95064e-06	no	Cd274	protein_coding	4	4	up	1	1	1	1	782.71	3.03483	1.1346e-42	7.38907e-41	children	GSE109142	175.208	2.37737	1.08453e-22	2.01393e-20	children	GSE117993	6.84312	2.13285	4.35436e-11	6.76408e-10	adults	GSE59071	7.82188	1.85089	4.25861e-06	0.000179797	adults	GSE67106
ENSG00000223953	ENSMUSG00000079592	C1QTNF5	153.307	1.96673	1.61615e-05	0.00028351	no	C1qtnf5	protein_coding	3	3	up	1	1	1	0	497.42	1.17976	4.62249e-25	7.13646e-24	children	GSE109142	183.036	0.392185	0.00250123	0.00926922	children	GSE117993	7.91886	0.249312	0.000405925	0.00132479	adults	GSE59071	NA	NA	NA	NA	NA	NA
ENSG00000198796	ENSMUSG00000032845	ALPK2	25.5953	1.96151	0.00236736	0.019533	no	Alpk2	protein_coding	4	4	up	1	1	1	1	139.643	2.10309	9.91953e-17	7.97214e-16	children	GSE109142	33.643	0.892135	0.000542993	0.00249569	children	GSE117993	5.36071	0.649191	3.14244e-05	0.00013082	adults	GSE59071	6.4575	0.496889	0.00413628	0.027339	adults	GSE67106
ENSG00000184588	ENSMUSG00000028525	PDE4B	2044.09	1.96094	0.00159678	0.0141455	no	Pde4b	protein_coding	4	4	up	1	1	1	1	1178.97	2.0447	3.10939e-31	7.81849e-30	children	GSE109142	338.466	1.41755	4.76496e-11	1.11208e-09	children	GSE117993	6.84115	1.41218	2.19047e-12	4.65033e-11	adults	GSE59071	10.0447	1.93022	4.53093e-06	0.000186885	adults	GSE67106
ENSG00000066336	ENSMUSG00000002111	SPI1	425.076	1.95856	2.49041e-07	7.35313e-06	no	Spi1	protein_coding	4	4	up	1	1	1	1	1403.81	1.57586	6.72283e-37	2.69984e-35	children	GSE109142	485.034	0.831384	1.15061e-08	1.67152e-07	children	GSE117993	8.40104	0.83414	2.39739e-08	1.97541e-07	adults	GSE59071	10.2856	1.09111	8.9813e-05	0.00149024	adults	GSE67106
ENSG00000137193	ENSMUSG00000024014	PIM1	2410.71	1.95286	6.35635e-13	5.94423e-11	no	Pim1	protein_coding	3	3	up	1	1	1	0	1891	0.471798	5.77586e-06	1.8198e-05	children	GSE109142	594.863	0.546151	9.43068e-07	8.88413e-06	children	GSE117993	8.9885	0.248061	0.0189032	0.0402551	adults	GSE59071	NA	NA	NA	NA	NA	NA
ENSG00000162511	ENSMUSG00000028581	LAPTM5	1919.21	1.94279	2.71428e-11	1.84177e-09	no	Laptm5	protein_coding	4	4	up	1	1	1	1	8283.51	0.857319	4.14764e-12	2.29722e-11	children	GSE109142	2716.18	0.433425	0.00038801	0.00185836	children	GSE117993	10.1384	1.5249	1.46501e-08	1.2722e-07	adults	GSE59071	11.2194	1.00978	6.18456e-05	0.00112929	adults	GSE67106
ENSG00000121807	ENSMUSG00000049103	CCR2	1226.76	1.94142	8.36503e-10	4.34593e-08	no	Ccr2	protein_coding	4	4	up	1	1	1	1	495.739	1.3303	1.39619e-19	1.40645e-18	children	GSE109142	138.804	0.913164	7.89304e-12	2.13193e-10	children	GSE117993	6.06619	0.839881	2.12988e-05	9.22024e-05	adults	GSE59071	6.55469	0.314444	0.000886553	0.0083633	adults	GSE67106
ENSG00000145365	ENSMUSG00000046688	TIFA	5498.09	1.93694	9.91968e-12	7.26793e-10	no	Tifa	protein_coding	3	3	up	1	1	1	0	663.815	0.990775	5.36891e-20	5.58398e-19	children	GSE109142	183.394	1.04032	8.64427e-14	3.46257e-12	children	GSE117993	6.70305	0.890843	1.12973e-07	8.01706e-07	adults	GSE59071	NA	NA	NA	NA	NA	NA
ENSG00000142347	ENSMUSG00000024300	MYO1F	582.344	1.92859	2.01308e-12	1.68634e-10	no	Myo1f	protein_coding	4	4	up	1	1	1	1	1517.8	1.97812	1.93775e-65	7.14317e-63	children	GSE109142	522.501	1.14506	1.18153e-11	3.12223e-10	children	GSE117993	7.78537	1.00762	1.22605e-07	8.62821e-07	adults	GSE59071	10.8462	0.912	0.000456718	0.00502822	adults	GSE67106
ENSG00000141293	ENSMUSG00000057058	SKAP1	111.386	1.92643	1.16784e-05	0.000214219	no	Skap1	protein_coding	2	2	up	1	0	1	0	224.929	0.623078	9.72265e-06	2.98322e-05	children	GSE109142	83.2811	0.306329	0.0639654	0.136224	NA	NA	5.89106	0.390905	0.000803954	0.00245491	adults	GSE59071	NA	NA	NA	NA	NA	NA
ENSG00000187479	ENSMUSG00000087006	C11orf96	925.445	1.92322	6.01095e-05	0.000891485	no	Gm13889	protein_coding	3	3	up	1	0	1	1	1277.92	2.10244	3.40175e-18	3.06841e-17	children	GSE109142	413.957	0.297525	0.161055	0.280971	NA	NA	7.76889	0.624477	7.67732e-09	7.09479e-08	adults	GSE59071	12.9147	1.41711	5.79399e-05	0.00108262	adults	GSE67106
ENSG00000173917	ENSMUSG00000075588	HOXB2	139.384	1.92261	4.87049e-05	0.000748682	no	Hoxb2	protein_coding	4	4	up	1	1	1	1	205.622	1.46255	4.06019e-28	7.90492e-27	children	GSE109142	61.1122	0.735299	1.76339e-08	2.47034e-07	children	GSE117993	6.15364	0.341679	0.000992497	0.00296116	adults	GSE59071	9.59812	0.673778	0.0050283	0.0317221	adults	GSE67106
ENSG00000258227	ENSMUSG00000029915	CLEC5A	195.003	1.92204	1.87141e-05	0.000324089	no	Clec5a	protein_coding	3	3	up	1	1	1	0	93.1151	3.7774	6.00578e-29	1.2443e-27	children	GSE109142	17.2433	2.91521	1.72219e-19	1.76708e-17	children	GSE117993	5.1154	0.580849	0.00168622	0.00476417	adults	GSE59071	6.13469	0.261333	0.014587	0.0713645	NA	NA
ENSG00000161249	ENSMUSG00000060962	DMKN	206.655	1.91998	1.32731e-06	3.22326e-05	no	Dmkn	protein_coding	3	3	up	1	0	1	1	220.821	0.293374	0.0125005	0.0242122	children	GSE109142	94.9509	-0.10864	0.504199	0.645877	NA	NA	7.13892	0.315971	1.2418e-05	5.65172e-05	adults	GSE59071	8.66781	0.379333	0.007027	0.0407717	adults	GSE67106
ENSG00000198851	ENSMUSG00000032093	CD3E	74.0895	1.91689	0.000231525	0.00276293	no	Cd3e	protein_coding	3	3	up	1	1	1	0	1012.35	0.799945	4.73776e-08	1.85332e-07	children	GSE109142	350.239	0.440208	0.00138937	0.00561202	children	GSE117993	8.08278	0.564227	0.00422311	0.0108301	adults	GSE59071	NA	NA	NA	NA	NA	NA
ENSG00000204482	ENSMUSG00000073412	LST1	163.655	1.91368	5.38965e-06	0.000109052	no	Lst1	protein_coding	3	3	up	1	1	1	0	54.1419	2.17574	2.00943e-19	1.99235e-18	children	GSE109142	83.726	0.709978	0.000255843	0.00128895	children	GSE117993	8.19557	0.526118	0.000152965	0.000551427	adults	GSE59071	NA	NA	NA	NA	NA	NA
ENSG00000010610	ENSMUSG00000023274	CD4	361.23	1.91024	4.94199e-06	0.000101919	no	Cd4	protein_coding	3	3	up	1	1	1	0	2911.19	0.918102	2.99916e-20	3.17594e-19	children	GSE109142	935.904	0.508395	1.53584e-08	2.17835e-07	children	GSE117993	7.66458	0.810913	0.000416367	0.00135516	adults	GSE59071	NA	NA	NA	NA	NA	NA
ENSG00000151617	ENSMUSG00000031616	EDNRA	730.309	1.90801	2.38602e-07	7.10199e-06	no	Ednra	protein_coding	3	3	up	1	1	1	0	401.845	2.00788	1.0676e-34	3.53829e-33	children	GSE109142	94.2597	1.10731	2.22313e-09	3.75296e-08	children	GSE117993	7.34125	2.00913	7.26492e-10	8.47212e-09	adults	GSE59071	NA	NA	NA	NA	NA	NA
ENSG00000204381	ENSMUSG00000060594	LAYN	211.114	1.90678	1.83729e-07	5.63836e-06	no	Layn	protein_coding	2	2	up	1	1	0	0	159.459	1.19626	2.03909e-29	4.40695e-28	children	GSE109142	46.8354	0.76793	2.30071e-13	8.50764e-12	children	GSE117993	NA	NA	NA	NA	NA	NA	NA	NA	NA	NA	NA	NA
ENSG00000149798	ENSMUSG00000045664	CDC42EP2	610.576	1.90612	6.81613e-11	4.36046e-09	no	Cdc42ep2	protein_coding	3	3	up	1	1	1	0	505.357	1.51842	8.59786e-23	1.1143e-21	children	GSE109142	148.877	1.0426	5.76254e-11	1.32144e-09	children	GSE117993	7.9061	0.661577	2.83586e-11	4.61349e-10	adults	GSE59071	NA	NA	NA	NA	NA	NA
ENSG00000140030	ENSMUSG00000021886	GPR65	265.082	1.90344	9.17659e-08	3.04116e-06	no	Gpr65	protein_coding	4	4	up	1	1	1	1	300.69	1.27223	5.68328e-27	1.00395e-25	children	GSE109142	90.0848	0.692858	3.5106e-08	4.61347e-07	children	GSE117993	6.09017	1.04702	7.49401e-06	3.56994e-05	adults	GSE59071	8.63031	1.09311	0.000133115	0.00199559	adults	GSE67106
ENSG00000172216	ENSMUSG00000056501	CEBPB	1074.02	1.90326	5.56315e-06	0.000111874	no	Cebpb	protein_coding	3	3	up	1	1	1	0	1788.84	1.36085	4.69204e-19	4.51914e-18	children	GSE109142	545.862	0.692412	4.3088e-06	3.47552e-05	children	GSE117993	8.82863	1.14864	1.86964e-12	4.06029e-11	adults	GSE59071	NA	NA	NA	NA	NA	NA
ENSG00000167208	ENSMUSG00000031662	SNX20	763.362	1.90117	2.02855e-12	1.69377e-10	no	Snx20	protein_coding	4	4	up	1	1	1	1	586.556	1.60036	1.11466e-30	2.67375e-29	children	GSE109142	191.049	0.951893	2.35731e-10	4.7491e-09	children	GSE117993	6.27521	0.600031	5.20457e-09	4.99378e-08	adults	GSE59071	6.79906	0.702889	4.94172e-05	0.0009564	adults	GSE67106
ENSG00000115295	ENSMUSG00000024059	CLIP4	435.998	1.89736	2.344e-10	1.37942e-08	no	Clip4	protein_coding	4	4	up	1	1	1	1	366.295	1.3494	1.72664e-28	3.45461e-27	children	GSE109142	102.504	0.777719	2.19264e-07	2.38821e-06	children	GSE117993	5.839	0.688227	6.26674e-06	3.03651e-05	adults	GSE59071	7.62063	0.730222	7.16849e-08	2.17234e-05	adults	GSE67106
ENSG00000198734	ENSMUSG00000026579	F5	237.765	1.89572	1.4573e-05	0.00025918	no	F5	protein_coding	3	3	up	1	1	1	0	149.781	1.28943	3.21435e-08	1.27591e-07	children	GSE109142	39.189	0.604996	0.0183336	0.049508	children	GSE117993	6.01497	0.824948	1.40068e-05	6.30835e-05	adults	GSE59071	6.31438	0.213778	0.123156	0.321151	NA	NA
ENSG00000182218	ENSMUSG00000021260	HHIPL1	377.86	1.89336	5.86856e-09	2.58428e-07	no	Hhipl1	protein_coding	2	2	up	1	1	0	0	95.712	0.890718	4.08213e-09	1.75845e-08	children	GSE109142	29.0343	0.425562	0.00418688	0.0143661	children	GSE117993	7.08502	0.0128111	0.859278	0.900063	NA	NA	7.7025	0.459556	0.0121263	0.0618899	NA	NA
ENSG00000171608	ENSMUSG00000039936	PIK3CD	888.453	1.88069	1.96357e-09	9.63685e-08	no	Pik3cd	protein_coding	3	3	up	1	1	1	0	1312.06	1.41986	2.48487e-22	3.11007e-21	children	GSE109142	387.126	0.727433	1.58832e-06	1.42086e-05	children	GSE117993	7.27059	0.595277	4.00379e-07	2.50815e-06	adults	GSE59071	6.89406	0.206889	0.0641418	0.208763	NA	NA
ENSG00000075618	ENSMUSG00000029581	FSCN1	409.531	1.88005	4.98265e-06	0.000102464	no	Fscn1	protein_coding	4	4	up	1	1	1	1	1183.19	1.47024	7.1004e-29	1.46565e-27	children	GSE109142	353.397	0.82743	3.37484e-09	5.47798e-08	children	GSE117993	8.41799	0.738047	5.50517e-10	6.62545e-09	adults	GSE59071	11.2991	1.60533	1.45739e-06	9.66818e-05	adults	GSE67106
ENSG00000147100	ENSMUSG00000033965	SLC16A2	302.71	1.87209	6.88118e-09	2.9928e-07	no	Slc16a2	protein_coding	4	4	up	1	1	1	1	286.358	0.973496	4.18774e-17	3.4698e-16	children	GSE109142	72.0644	0.435418	9.31229e-07	8.7804e-06	children	GSE117993	6.9806	0.529084	1.75691e-07	1.195e-06	adults	GSE59071	7.73094	0.853778	3.90033e-06	0.000172825	adults	GSE67106
ENSG00000172243	ENSMUSG00000079293	CLEC7A	612.621	1.87088	1.05936e-08	4.41551e-07	no	Clec7a	polymorphic_pseudogene	3	3	up	1	1	1	0	569.792	1.98992	1.5024e-54	2.69295e-52	children	GSE109142	189.975	1.22865	6.39545e-12	1.76084e-10	children	GSE117993	5.20782	0.918208	3.048e-06	1.57006e-05	adults	GSE59071	6.79031	0.426	0.00958665	0.0517194	NA	NA
ENSG00000136286	ENSMUSG00000020437	MYO1G	602.353	1.86904	4.31098e-08	1.5484e-06	no	Myo1g	protein_coding	4	4	up	1	1	1	1	777.15	1.54033	5.37853e-28	1.03735e-26	children	GSE109142	241.912	0.58355	4.0725e-05	0.000256181	children	GSE117993	7.52893	0.788451	1.72709e-05	7.6245e-05	adults	GSE59071	8.03187	0.804667	3.71031e-05	0.000768592	adults	GSE67106
ENSG00000065833	ENSMUSG00000032418	ME1	1094.31	1.86369	2.48678e-05	0.000416629	no	Me1	protein_coding	4	4	up	1	1	1	1	1261.1	1.02648	5.32694e-15	3.73967e-14	children	GSE109142	273.915	0.798127	8.81561e-08	1.05429e-06	children	GSE117993	9.15235	1.53141	1.89422e-09	1.99991e-08	adults	GSE59071	7.95312	1.11578	3.74116e-06	0.000170552	adults	GSE67106
ENSG00000110324	ENSMUSG00000032089	IL10RA	709.515	1.86046	4.61752e-05	0.000716216	no	Il10ra	protein_coding	3	3	up	1	1	1	0	1871.02	1.4754	3.0313e-35	1.04821e-33	children	GSE109142	659.122	0.688179	3.82964e-06	3.12443e-05	children	GSE117993	8.09302	1.30963	1.16791e-10	1.64782e-09	adults	GSE59071	NA	NA	NA	NA	NA	NA
ENSG00000168685	ENSMUSG00000003882	IL7R	202.555	1.85947	2.93843e-05	0.000484718	no	Il7r	protein_coding	3	3	up	1	1	1	0	2679.61	1.43012	4.62103e-17	3.81425e-16	children	GSE109142	682.807	0.732457	1.91673e-05	0.000131613	children	GSE117993	8.32584	2.34037	6.06811e-11	9.04559e-10	adults	GSE59071	NA	NA	NA	NA	NA	NA
ENSG00000117009	ENSMUSG00000039783	KMO	145.082	1.85831	0.000418391	0.00459427	no	Kmo	protein_coding	4	4	up	1	1	1	1	218.748	1.65556	4.62403e-24	6.65258e-23	children	GSE109142	66.4839	1.20909	7.06808e-09	1.06898e-07	children	GSE117993	5.51627	1.11157	4.08787e-07	2.55451e-06	adults	GSE59071	7.38938	1.16622	1.3285e-05	0.000376429	adults	GSE67106
ENSG00000166750	ENSMUSG00000054404	SLFN5	1308.14	1.85601	1.72332e-07	5.33959e-06	no	Slfn5	protein_coding	3	3	up	1	1	1	0	2140.04	1.32927	1.89536e-20	2.04082e-19	children	GSE109142	456.831	1.06841	1.07468e-13	4.24504e-12	children	GSE117993	8.71343	1.74386	2.25545e-18	2.06272e-16	adults	GSE59071	13.5188	-0.211333	0.396503	0.639336	NA	NA
ENSG00000162426	ENSMUSG00000039838	SLC45A1	80.6251	1.85009	0.00230688	0.0191313	no	Slc45a1	protein_coding	2	2	up	1	1	0	0	33.8983	0.656693	4.91608e-07	1.73858e-06	children	GSE109142	11.7515	0.385214	0.0136259	0.0387685	children	GSE117993	6.1126	0.0474572	0.494875	0.597769	NA	NA	NA	NA	NA	NA	NA	NA
ENSG00000135838	ENSMUSG00000042684	NPL	239.361	1.8475	4.33343e-07	1.20089e-05	no	Npl	protein_coding	2	2	up	1	0	1	0	571.439	0.758159	6.92929e-13	4.1118e-12	children	GSE109142	193.801	0.278564	0.037586	0.0893445	NA	NA	6.5837	0.323861	0.0201458	0.0425264	adults	GSE59071	7.30312	0.199111	0.079058	0.240692	NA	NA
ENSG00000102802	ENSMUSG00000029659	MEDAG	1718.65	1.84029	1.98732e-08	7.81617e-07	no	Medag	protein_coding	3	3	up	1	1	1	0	101.903	2.61367	2.50489e-14	1.6663e-13	children	GSE109142	22.9084	1.84942	5.26555e-06	4.15696e-05	children	GSE117993	6.72417	1.34467	3.63125e-07	2.30391e-06	adults	GSE59071	NA	NA	NA	NA	NA	NA
ENSG00000175857	ENSMUSG00000046006	GAPT	32.0669	1.83277	0.00611999	0.041659	no	Gapt	protein_coding	3	3	up	1	1	0	1	228.402	0.885432	6.84448e-06	2.13787e-05	children	GSE109142	71.0944	0.517397	0.00852291	0.0261716	children	GSE117993	6.1574	0.565695	0.0473518	0.0888361	NA	NA	7.07219	0.511556	0.00460171	0.0296381	adults	GSE67106
ENSG00000175445	ENSMUSG00000015568	LPL	1261.76	1.82957	1.50162e-06	3.59228e-05	no	Lpl	protein_coding	3	3	up	1	1	1	0	236.768	2.21758	2.45794e-25	3.8752e-24	children	GSE109142	48.9321	1.54641	3.13194e-13	1.12526e-11	children	GSE117993	6.17752	0.592369	1.85271e-07	1.25427e-06	adults	GSE59071	NA	NA	NA	NA	NA	NA
ENSG00000148344	ENSMUSG00000050737	PTGES	1253.22	1.82676	0.0014732	0.0132608	no	Ptges	protein_coding	3	3	up	1	1	1	0	355.415	1.67664	2.20196e-17	1.86763e-16	children	GSE109142	118.976	0.990775	7.01392e-08	8.54373e-07	children	GSE117993	7.87282	0.860792	4.19274e-06	2.0941e-05	adults	GSE59071	NA	NA	NA	NA	NA	NA
ENSG00000181631	ENSMUSG00000036362	P2RY13	274.429	1.82609	4.00994e-06	8.52965e-05	no	P2ry13	protein_coding	4	4	up	1	1	1	1	533.405	1.60596	8.52535e-33	2.43159e-31	children	GSE109142	156.965	0.954249	2.016e-11	5.05004e-10	children	GSE117993	6.41217	1.11253	0.000117618	0.000435289	adults	GSE59071	6.99125	0.694889	0.000836708	0.00801992	adults	GSE67106
ENSG00000179583	ENSMUSG00000022504	CIITA	1198.51	1.82591	0.000203984	0.00248501	no	Ciita	protein_coding	4	4	up	1	1	1	1	3154.93	2.01624	2.87742e-45	2.37205e-43	children	GSE109142	842.236	0.602531	6.56615e-05	0.000390315	children	GSE117993	7.21011	0.49383	1.72862e-09	1.84328e-08	adults	GSE59071	9.85906	1.77133	1.9892e-06	0.000115343	adults	GSE67106
ENSG00000123685	ENSMUSG00000026630	BATF3	61.1441	1.8234	0.00149936	0.0134586	no	Batf3	protein_coding	3	3	up	1	1	1	0	109.34	2.22694	3.02615e-34	9.6765e-33	children	GSE109142	36.32	0.934905	1.98598e-06	1.7368e-05	children	GSE117993	7.18	0.288331	6.99394e-05	0.000271277	adults	GSE59071	NA	NA	NA	NA	NA	NA
ENSG00000148926	ENSMUSG00000030790	ADM	728.182	1.82099	5.19935e-09	2.30935e-07	no	Adm	protein_coding	3	3	up	1	1	1	0	2742.86	1.36001	2.61944e-14	1.73925e-13	children	GSE109142	667.515	1.78899	1.18278e-25	3.45413e-23	children	GSE117993	9.61294	1.31216	3.14058e-11	5.05655e-10	adults	GSE59071	NA	NA	NA	NA	NA	NA
ENSG00000123405	ENSMUSG00000058794	NFE2	49.369	1.81843	0.00194316	0.0166132	no	Nfe2	protein_coding	4	4	up	1	1	1	1	79.816	4.06292	1.08727e-32	3.06929e-31	children	GSE109142	19.0404	3.08856	5.85618e-19	5.40794e-17	children	GSE117993	6.00266	0.456969	0.00164067	0.00464822	adults	GSE59071	7.94813	1.77622	2.77111e-05	0.000627085	adults	GSE67106
ENSG00000115902	ENSMUSG00000020142	SLC1A4	1373.4	1.8172	5.70072e-05	0.000852853	no	Slc1a4	protein_coding	4	4	up	1	1	1	1	1722.36	0.868626	7.12404e-21	7.91954e-20	children	GSE109142	467.146	0.94832	8.3173e-22	1.29175e-19	children	GSE117993	8.1522	0.945409	2.90815e-10	3.71814e-09	adults	GSE59071	7.65875	0.488667	0.000485059	0.00526549	adults	GSE67106
ENSG00000197405	ENSMUSG00000049130	C5AR1	336.75	1.81441	0.000117554	0.00157091	no	C5ar1	protein_coding	4	4	up	1	1	1	1	522.121	1.91219	1.33764e-28	2.69703e-27	children	GSE109142	152.467	0.730745	8.5429e-06	6.38718e-05	children	GSE117993	7.51836	1.08771	7.35496e-07	4.33211e-06	adults	GSE59071	8.2375	1.05022	0.000209849	0.00281367	adults	GSE67106
ENSG00000258947	ENSMUSG00000062380	TUBB3	1090.03	1.8135	2.1085e-06	4.87191e-05	no	Tubb3	protein_coding	3	3	up	1	1	1	0	296.826	2.02032	4.83601e-25	7.45726e-24	children	GSE109142	66.4706	1.21143	1.64099e-10	3.42305e-09	children	GSE117993	8.2667	0.220152	5.72221e-05	0.000226027	adults	GSE59071	NA	NA	NA	NA	NA	NA
ENSG00000145832	ENSMUSG00000021509	SLC25A48	91.8588	1.81345	0.00113387	0.0106383	no	Slc25a48	protein_coding	2	2	up	1	1	0	0	87.014	0.566677	7.75417e-05	0.000213046	children	GSE109142	31.1274	1.06	2.25585e-07	2.45002e-06	children	GSE117993	7.37637	0.0304706	0.656648	0.740416	NA	NA	6.20375	-0.0617778	0.334555	0.584122	NA	NA
ENSG00000155629	ENSMUSG00000025017	PIK3AP1	484.324	1.80927	7.08927e-09	3.06927e-07	no	Pik3ap1	protein_coding	4	4	up	1	1	1	1	1927.21	0.631668	2.66249e-08	1.06519e-07	children	GSE109142	527.944	0.764324	1.72662e-07	1.9349e-06	children	GSE117993	8.27037	0.70873	9.6544e-06	4.49366e-05	adults	GSE59071	7.20781	0.586889	0.000619338	0.0063247	adults	GSE67106
ENSG00000112137	ENSMUSG00000054728	PHACTR1	105.382	1.80115	0.00024077	0.00286	no	Phactr1	protein_coding	4	4	up	1	1	1	1	370.34	1.10948	1.15902e-13	7.32707e-13	children	GSE109142	110.729	0.554115	0.000503982	0.00234127	children	GSE117993	6.17565	0.354854	1.17271e-05	5.35406e-05	adults	GSE59071	7.0825	0.585556	0.000594826	0.00613362	adults	GSE67106
ENSG00000154678	ENSMUSG00000004347	PDE1C	379.437	1.79778	3.00238e-05	0.000493369	no	Pde1c	protein_coding	4	4	up	1	1	1	1	295.351	1.22952	6.41764e-22	7.77579e-21	children	GSE109142	69.6432	0.622166	6.01297e-06	4.67998e-05	children	GSE117993	6.10325	0.45285	2.24021e-05	9.64233e-05	adults	GSE59071	7.78031	0.764889	0.000574631	0.00597895	adults	GSE67106
ENSG00000117152	ENSMUSG00000038530	RGS4	1199.28	1.79686	5.71921e-07	1.5369e-05	no	Rgs4	protein_coding	4	4	up	1	1	1	1	105.48	0.835621	0.00442803	0.00935979	children	GSE109142	23.4875	0.98758	0.00015572	0.000835134	children	GSE117993	6.12627	0.917414	3.82624e-06	1.93196e-05	adults	GSE59071	6.53	0.432	0.00491148	0.0311659	adults	GSE67106
ENSG00000172673	ENSMUSG00000049109	THEMIS	52.6235	1.7956	0.000745402	0.00746476	no	Themis	protein_coding	3	3	up	1	1	1	0	123.265	0.489843	0.000470115	0.00115945	children	GSE109142	36.9684	0.521173	0.0029734	0.0107463	children	GSE117993	6.16793	0.440429	0.000597386	0.00187548	adults	GSE59071	7.28188	0.446667	0.0313899	0.125579	NA	NA
ENSG00000156127	ENSMUSG00000034266	BATF	90.1385	1.79288	0.00163657	0.014389	no	Batf	protein_coding	3	3	up	1	1	1	0	223.352	1.92221	1.73868e-25	2.76174e-24	children	GSE109142	75.4748	1.20801	2.32674e-09	3.90664e-08	children	GSE117993	6.77894	0.58687	6.07615e-08	4.59627e-07	adults	GSE59071	NA	NA	NA	NA	NA	NA
ENSG00000159403	ENSMUSG00000055172	C1R	3223.37	1.78852	5.77524e-08	2.00434e-06	no	C1ra	protein_coding	4	4	up	1	1	1	1	8621.51	1.9547	1.03812e-60	2.89747e-58	children	GSE109142	2471.11	1.04718	6.72643e-21	8.90809e-19	children	GSE117993	9.18173	1.87415	5.06253e-14	1.60601e-12	adults	GSE59071	14.4488	1.69889	1.87212e-07	3.09828e-05	adults	GSE67106
ENSG00000205755	ENSMUSG00000033467	CRLF2	528.069	1.7738	1.05226e-09	5.36824e-08	no	Crlf2	protein_coding	3	3	up	1	1	1	0	13.2614	1.64111	8.47111e-11	4.20009e-10	children	GSE109142	3.89068	0.781693	0.00140924	0.00568153	children	GSE117993	4.89445	0.360119	0.00832042	0.0197048	adults	GSE59071	7.57375	-0.143556	0.453502	0.685943	NA	NA
ENSG00000078589	ENSMUSG00000050921	P2RY10	318.569	1.77201	4.80861e-05	0.000740497	no	P2ry10	protein_coding	3	3	up	1	1	1	0	490.639	1.09586	1.08766e-12	6.33198e-12	children	GSE109142	148.765	0.935564	1.19616e-07	1.38543e-06	children	GSE117993	6.38238	1.10588	4.56648e-05	0.000183846	adults	GSE59071	NA	NA	NA	NA	NA	NA
ENSG00000038427	ENSMUSG00000021614	VCAN	5541.13	1.77057	2.59443e-06	5.81193e-05	no	Vcan	protein_coding	3	3	up	1	1	1	0	2513.24	1.58205	2.34111e-26	3.96528e-25	children	GSE109142	511.118	0.583262	0.000148221	0.000799561	children	GSE117993	8.36354	1.73325	6.25074e-09	5.88085e-08	adults	GSE59071	NA	NA	NA	NA	NA	NA
ENSG00000004468	ENSMUSG00000029084	CD38	31269.8	1.76555	9.95534e-12	7.27334e-10	no	Cd38	protein_coding	4	4	up	1	1	1	1	1341.94	2.63715	3.75013e-67	1.51068e-64	children	GSE109142	335.216	2.05735	4.3386e-32	2.47069e-29	children	GSE117993	7.96775	1.71739	2.1039e-12	4.51061e-11	adults	GSE59071	10.1088	2.44422	1.33099e-07	2.6464e-05	adults	GSE67106
ENSG00000159753	ENSMUSG00000050357	CARMIL2	87.6553	1.7644	0.00014503	0.00186891	no	Carmil2	protein_coding	3	3	up	1	1	1	0	592.209	2.11915	5.9609e-30	1.34793e-28	children	GSE109142	195.885	0.551196	0.00465347	0.015699	children	GSE117993	6.93767	0.316632	5.20891e-05	0.000207122	adults	GSE59071	NA	NA	NA	NA	NA	NA
ENSG00000159618	ENSMUSG00000061577	ADGRG5	126.382	1.76298	0.00164614	0.0144632	no	Adgrg5	protein_coding	4	4	up	1	1	1	1	489.459	1.63227	1.9059e-30	4.46212e-29	children	GSE109142	130.539	1.0299	1.27272e-13	4.94724e-12	children	GSE117993	7.15083	0.539104	2.3649e-08	1.95181e-07	adults	GSE59071	7.04312	0.646222	1.97475e-06	0.000115134	adults	GSE67106
ENSG00000163154	ENSMUSG00000013707	TNFAIP8L2	239.208	1.76262	5.20738e-06	0.000106369	no	Tnfaip8l2	protein_coding	3	3	up	1	1	0	1	222.024	1.04079	1.17213e-16	9.35863e-16	children	GSE109142	92.2611	0.362836	0.0114765	0.0335841	children	GSE117993	6.04449	0.117971	0.0422486	0.0806254	NA	NA	9.18688	0.829778	0.000182631	0.00252739	adults	GSE67106
ENSG00000197905	ENSMUSG00000030353	TEAD4	487.177	1.758	6.32645e-07	1.67902e-05	no	Tead4	protein_coding	3	3	up	1	1	1	0	279.234	0.865393	4.45911e-14	2.91127e-13	children	GSE109142	80.889	0.764427	5.27485e-07	5.29924e-06	children	GSE117993	7.57814	0.57106	8.34666e-15	3.1974e-13	adults	GSE59071	NA	NA	NA	NA	NA	NA
ENSG00000173366	ENSMUSG00000045322	AC097637.1	146.689	1.75269	0.000378019	0.00420299	no	Tlr9	protein_coding	3	3	up	1	1	1	0	117.87	1.27471	1.00141e-06	3.43186e-06	children	GSE109142	44.2908	0.827345	0.000342412	0.00166257	children	GSE117993	7.1172	0.243586	0.00161883	0.00459103	adults	GSE59071	NA	NA	NA	NA	NA	NA
ENSG00000070193	ENSMUSG00000021732	FGF10	293.539	1.74668	0.00024479	0.00289837	no	Fgf10	protein_coding	3	3	up	1	1	1	0	44.4268	2.54632	3.73057e-23	5.00763e-22	children	GSE109142	8.19136	1.56472	8.97353e-10	1.63176e-08	children	GSE117993	5.61347	0.324897	0.00659477	0.0160227	adults	GSE59071	NA	NA	NA	NA	NA	NA
ENSG00000136040	ENSMUSG00000074785	PLXNC1	308.842	1.74165	9.32306e-05	0.00128583	no	Plxnc1	protein_coding	4	4	up	1	1	1	1	1532.69	0.73646	1.09191e-12	6.35386e-12	children	GSE109142	397.162	0.703886	1.12946e-08	1.64429e-07	children	GSE117993	8.03305	1.04184	1.01702e-05	4.70674e-05	adults	GSE59071	7.98219	0.891778	3.28985e-05	0.000702313	adults	GSE67106
ENSG00000123338	ENSMUSG00000022488	NCKAP1L	1753.06	1.74152	4.01399e-08	1.45802e-06	no	Nckap1l	protein_coding	3	3	up	1	1	1	0	2132.12	1.19066	5.36595e-24	7.68038e-23	children	GSE109142	626.949	0.687441	8.27589e-09	1.23859e-07	children	GSE117993	7.76903	1.36175	1.12748e-08	1.00181e-07	adults	GSE59071	NA	NA	NA	NA	NA	NA
ENSG00000197471	ENSMUSG00000051457	SPN	238.112	1.73963	0.000135501	0.00176334	no	Spn	protein_coding	2	2	up	1	0	1	0	779.16	0.629444	2.32796e-07	8.50381e-07	children	GSE109142	254.31	0.210197	0.0469019	0.106581	NA	NA	6.57021	0.247274	0.0121747	0.0274435	adults	GSE59071	7.21938	0.179556	0.0703384	0.222353	NA	NA
ENSG00000137573	ENSMUSG00000016918	SULF1	2742.49	1.73389	1.53875e-06	3.67429e-05	no	Sulf1	protein_coding	3	3	up	1	1	1	0	1659.19	1.55461	5.48801e-30	1.24532e-28	children	GSE109142	398.838	0.868609	1.20851e-07	1.39785e-06	children	GSE117993	7.54505	1.22468	7.59462e-06	3.6113e-05	adults	GSE59071	NA	NA	NA	NA	NA	NA
ENSG00000136378	ENSMUSG00000032363	ADAMTS7	217.25	1.73183	0.00403197	0.0300029	no	Adamts7	protein_coding	3	3	up	1	1	1	0	341.867	1.99669	1.15352e-40	6.39344e-39	children	GSE109142	86.3124	0.489936	0.000481178	0.0022451	children	GSE117993	7.77957	0.178352	0.0131902	0.0294254	adults	GSE59071	6.26375	0.0264444	0.626903	0.81025	NA	NA
ENSG00000105928	ENSMUSG00000029821	GSDME	672.13	1.73023	0.0017436	0.0151538	no	Gsdme	protein_coding	3	3	up	1	0	1	1	83.4976	0.652303	2.23825e-06	7.38928e-06	children	GSE109142	29.0773	0.317964	0.0338131	0.0820894	NA	NA	5.66227	0.308772	0.00307066	0.00814309	adults	GSE59071	6.48844	0.28	0.0069011	0.0401853	adults	GSE67106
ENSG00000118473	ENSMUSG00000028524	SGIP1	383.398	1.72589	7.6377e-07	1.98403e-05	no	Sgip1	protein_coding	4	4	up	1	1	1	1	324.194	3.41284	3.77656e-55	7.19848e-53	children	GSE109142	63.1139	1.92178	6.38264e-13	2.17798e-11	children	GSE117993	6.21598	1.00631	3.34086e-09	3.343e-08	adults	GSE59071	7.18813	1.278	7.17878e-06	0.000248143	adults	GSE67106
ENSG00000204264	ENSMUSG00000024338	PSMB8	3123.43	1.72348	3.22601e-10	1.83142e-08	no	Psmb8	protein_coding	3	3	up	1	1	1	0	127.577	1.86981	2.58654e-52	3.88727e-50	children	GSE109142	32.6528	0.405427	0.00852613	0.026172	children	GSE117993	8.09805	0.428226	2.66169e-06	1.391e-05	adults	GSE59071	NA	NA	NA	NA	NA	NA
ENSG00000184922	ENSMUSG00000055805	FMNL1	548.94	1.72312	5.88921e-07	1.57763e-05	no	Fmnl1	protein_coding	3	3	up	1	1	1	0	1874.64	1.83325	4.30774e-43	2.93761e-41	children	GSE109142	535.696	0.960282	1.01501e-12	3.34758e-11	children	GSE117993	7.91304	1.05255	6.69357e-10	7.91955e-09	adults	GSE59071	NA	NA	NA	NA	NA	NA
ENSG00000123689	ENSMUSG00000009633	G0S2	380.104	1.72174	0.00125915	0.0116522	no	G0s2	protein_coding	4	4	up	1	1	1	1	622.85	1.96802	9.90623e-13	5.7895e-12	children	GSE109142	264.595	1.74805	2.70923e-09	4.47409e-08	children	GSE117993	8.78156	1.42279	1.78499e-06	9.68485e-06	adults	GSE59071	10.5294	1.87556	0.000920003	0.00862637	adults	GSE67106
ENSG00000136010	ENSMUSG00000020256	ALDH1L2	273.483	1.72135	9.9392e-13	8.75365e-11	no	Aldh1l2	protein_coding	3	3	up	1	1	1	0	561.761	1.6965	1.41607e-26	2.43329e-25	children	GSE109142	114.859	1.1286	1.20248e-12	3.88339e-11	children	GSE117993	6.607	1.27593	1.40482e-07	9.76786e-07	adults	GSE59071	8.00344	0.183778	0.248386	0.491888	NA	NA
ENSG00000116675	ENSMUSG00000028528	DNAJC6	279.609	1.72049	9.40519e-07	2.37597e-05	no	Dnajc6	protein_coding	4	4	up	1	1	1	1	110.076	0.367397	0.00871941	0.0174733	children	GSE109142	32.2012	0.504359	0.00296295	0.0107141	children	GSE117993	5.78951	0.213537	0.0148348	0.0326354	adults	GSE59071	7.54094	0.626222	0.00178469	0.0142916	adults	GSE67106
ENSG00000099260	ENSMUSG00000033377	PALMD	242.899	1.71525	0.00109919	0.0103888	no	Palmd	protein_coding	3	3	up	1	1	1	0	151.359	1.25428	4.63424e-23	6.17188e-22	children	GSE109142	39.8923	0.750957	3.26254e-08	4.32072e-07	children	GSE117993	6.40772	1.1595	9.96396e-10	1.11891e-08	adults	GSE59071	NA	NA	NA	NA	NA	NA
ENSG00000130037	ENSMUSG00000045534	KCNA5	79.351	1.71457	0.00171213	0.0149398	no	Kcna5	protein_coding	2	2	up	1	1	0	0	17.449	0.946617	0.000151226	0.000400077	children	GSE109142	4.23816	0.876997	0.000827569	0.0035902	children	GSE117993	5.68193	-0.0678516	0.25171	0.352251	NA	NA	6.23125	-0.0771111	0.654506	0.826095	NA	NA
ENSG00000128594	ENSMUSG00000049939	LRRC4	49.5529	1.71194	0.000663365	0.00679131	no	Lrrc4	protein_coding	3	3	up	1	1	1	0	63.8552	1.14348	9.45895e-08	3.59157e-07	children	GSE109142	17.2906	1.09735	9.50488e-06	7.02798e-05	children	GSE117993	5.94121	0.375748	1.10805e-05	5.084e-05	adults	GSE59071	6.29156	0.156222	0.0269176	0.112381	NA	NA
ENSG00000166780	ENSMUSG00000044117	C16orf45	82.1613	1.71122	6.11218e-05	0.000901819	no	2900011O08Rik	protein_coding	4	4	up	1	1	1	1	275.077	0.90288	1.17935e-16	9.41434e-16	children	GSE109142	70.2654	0.676794	8.00364e-08	9.62917e-07	children	GSE117993	6.49093	0.413364	3.54655e-05	0.000146264	adults	GSE59071	8.9425	1.04689	2.00787e-06	0.000115552	adults	GSE67106
ENSG00000102879	ENSMUSG00000030707	CORO1A	1881.31	1.70629	1.18751e-05	0.000216898	no	Coro1a	protein_coding	3	3	up	1	1	1	0	4900.63	1.26276	3.00701e-13	1.84081e-12	children	GSE109142	1572.52	0.540425	0.000959281	0.00408077	children	GSE117993	9.04995	1.26197	2.50968e-07	1.65596e-06	adults	GSE59071	NA	NA	NA	NA	NA	NA
ENSG00000184060	ENSMUSG00000020709	ADAP2	607.129	1.70224	1.17232e-15	1.54608e-13	no	Adap2	protein_coding	2	2	up	1	1	0	0	384.596	0.616565	5.87283e-14	3.79057e-13	children	GSE109142	160.988	0.580111	0.000218117	0.00112188	children	GSE117993	7.66399	0.0210151	0.803715	0.85924	NA	NA	10.8397	0.0766667	0.664128	0.831832	NA	NA
ENSG00000120708	ENSMUSG00000035493	TGFBI	5771.08	1.70171	2.47682e-11	1.68509e-09	no	Tgfbi	protein_coding	3	3	up	1	1	1	0	6749.68	1.74985	2.47772e-36	9.43636e-35	children	GSE109142	1692.71	0.933586	4.79771e-14	2.00401e-12	children	GSE117993	9.62802	1.76458	3.63904e-14	1.20136e-12	adults	GSE59071	NA	NA	NA	NA	NA	NA
ENSG00000081237	ENSMUSG00000026395	PTPRC	4146.27	1.70091	4.13222e-06	8.7258e-05	no	Ptprc	protein_coding	4	4	up	1	1	1	1	6235	1.38749	1.31345e-19	1.32481e-18	children	GSE109142	1842.59	1.10207	1.40207e-06	1.27172e-05	children	GSE117993	8.50156	1.90953	7.08967e-10	8.30616e-09	adults	GSE59071	12.3903	1.56933	1.63452e-05	0.000434063	adults	GSE67106
ENSG00000177575	ENSMUSG00000008845	CD163	1254.77	1.69942	2.56146e-13	2.48578e-11	no	Cd163	protein_coding	2	2	up	1	0	1	0	1522.23	1.29118	7.21717e-14	4.62162e-13	children	GSE109142	541.086	0.397227	0.0201119	0.0533901	NA	NA	6.47226	0.984103	4.9291e-05	0.000197143	adults	GSE59071	NA	NA	NA	NA	NA	NA
ENSG00000166278	ENSMUSG00000024371	C2	634.948	1.69728	1.9751e-10	1.17851e-08	no	C2	protein_coding	4	4	up	1	1	1	1	2465.42	2.15946	5.74603e-42	3.50822e-40	children	GSE109142	485.909	1.24014	1.63627e-09	2.81937e-08	children	GSE117993	8.09936	2.39375	6.27849e-30	3.18681e-26	adults	GSE59071	10.8138	1.57778	6.26558e-07	6.17611e-05	adults	GSE67106
ENSG00000149781	ENSMUSG00000024965	FERMT3	759.948	1.69692	2.09353e-08	8.13284e-07	no	Fermt3	protein_coding	4	4	up	1	1	1	1	1746.96	0.930604	9.92363e-19	9.33476e-18	children	GSE109142	608.094	0.529297	2.22735e-06	1.92717e-05	children	GSE117993	8.0136	0.668972	1.2682e-05	5.76223e-05	adults	GSE59071	8.87406	0.626222	0.000128785	0.00194719	adults	GSE67106
ENSG00000100055	ENSMUSG00000018008	CYTH4	745.848	1.69527	5.39787e-09	2.38928e-07	no	Cyth4	protein_coding	4	4	up	1	1	1	1	1287.1	1.85623	3.47102e-50	4.43235e-48	children	GSE109142	423.899	1.16031	7.15097e-13	2.42395e-11	children	GSE117993	7.96794	1.43715	5.22299e-11	7.93731e-10	adults	GSE59071	6.92938	0.455111	0.00142935	0.0120912	adults	GSE67106
ENSG00000129467	ENSMUSG00000022220	ADCY4	408.218	1.69149	1.34565e-05	0.00024234	no	Adcy4	protein_coding	3	3	up	1	1	1	0	527.112	1.95336	1.98584e-70	9.6996e-68	children	GSE109142	160.615	0.407905	0.000840848	0.00363902	children	GSE117993	7.50463	0.417962	0.000791291	0.00241879	adults	GSE59071	10.0075	0.498889	0.014928	0.0726963	NA	NA
ENSG00000139626	ENSMUSG00000001281	ITGB7	426.602	1.69014	1.38147e-06	3.33902e-05	no	Itgb7	protein_coding	2	2	up	1	0	1	0	1005.34	0.812077	1.40618e-12	8.10661e-12	children	GSE109142	352.789	0.275123	0.0520991	0.115901	NA	NA	7.7374	0.47404	0.000135639	0.000494236	adults	GSE59071	NA	NA	NA	NA	NA	NA
ENSG00000160932	ENSMUSG00000022587	LY6E	11978.5	1.68682	0.000713326	0.00719679	no	Ly6e	protein_coding	4	4	up	1	1	1	1	518.134	1.21997	4.56663e-08	1.78888e-07	children	GSE109142	265.278	0.798342	0.00428864	0.0146622	children	GSE117993	7.97599	1.09753	1.0093e-10	1.44512e-09	adults	GSE59071	9	1.06222	0.000272027	0.00338223	adults	GSE67106
ENSG00000127241	ENSMUSG00000022887	MASP1	157.439	1.68642	0.00159574	0.0141412	no	Masp1	protein_coding	3	3	up	1	1	1	0	446.538	1.61287	2.71379e-12	1.52885e-11	children	GSE109142	130.735	1.05453	4.97288e-06	3.94872e-05	children	GSE117993	6.35484	0.983184	7.2125e-07	4.25684e-06	adults	GSE59071	6.41375	0.316667	0.0507695	0.176593	NA	NA
ENSG00000065911	ENSMUSG00000005667	MTHFD2	590.142	1.6856	2.70329e-06	6.02952e-05	no	Mthfd2	protein_coding	3	3	up	1	1	1	0	2327.14	0.62586	1.62085e-13	1.01077e-12	children	GSE109142	669.831	0.852545	6.42541e-18	5.10566e-16	children	GSE117993	8.9156	0.997073	1.78285e-13	4.98584e-12	adults	GSE59071	NA	NA	NA	NA	NA	NA
ENSG00000160013	ENSMUSG00000043017	PTGIR	160.12	1.68322	2.4978e-06	5.62485e-05	no	Ptgir	protein_coding	4	4	up	1	1	1	1	157.37	2.5664	2.28862e-49	2.68552e-47	children	GSE109142	45.151	1.07327	2.10747e-11	5.26373e-10	children	GSE117993	6.87722	0.258412	0.00420347	0.0107879	adults	GSE59071	7.79375	1.24644	1.15774e-06	8.4081e-05	adults	GSE67106
ENSG00000184584	ENSMUSG00000024349	TMEM173	1490.32	1.68105	4.16887e-05	0.00065693	no	Tmem173	protein_coding	3	3	up	1	1	1	0	2973.44	0.688362	9.79587e-19	9.21901e-18	children	GSE109142	951.009	0.657539	3.5713e-17	2.49029e-15	children	GSE117993	9.04811	0.968394	6.88634e-15	2.6991e-13	adults	GSE59071	NA	NA	NA	NA	NA	NA
ENSG00000136490	ENSMUSG00000040699	LIMD2	440.387	1.6772	1.07271e-05	0.000198324	no	Limd2	protein_coding	3	3	up	1	1	1	0	1607.23	1.49958	1.78672e-17	1.52871e-16	children	GSE109142	562.514	0.569237	0.000521755	0.00241269	children	GSE117993	8.55528	0.285009	9.28362e-05	0.000350409	adults	GSE59071	NA	NA	NA	NA	NA	NA
ENSG00000266094	ENSMUSG00000026430	RASSF5	362.539	1.67717	1.60006e-07	5.00937e-06	no	Rassf5	protein_coding	4	4	up	1	1	1	1	1829.89	1.09469	1.26145e-22	1.61505e-21	children	GSE109142	493.895	0.861116	1.7064e-12	5.3441e-11	children	GSE117993	7.97612	1.22757	2.64306e-10	3.41362e-09	adults	GSE59071	9.39438	1.19689	1.24036e-05	0.000359333	adults	GSE67106
ENSG00000180448	ENSMUSG00000035697	ARHGAP45	1179.65	1.67709	2.6465e-07	7.76054e-06	no	Arhgap45	protein_coding	2	2	up	1	0	1	0	2455.47	0.335328	0.00634448	0.0130562	children	GSE109142	940.657	0.0373985	0.765399	0.850532	NA	NA	7.69692	0.279427	0.00179403	0.00503654	adults	GSE59071	13.6272	0.217778	0.0969923	0.275347	NA	NA
ENSG00000179144	ENSMUSG00000043931	GIMAP7	98.1562	1.67643	0.000875257	0.00857159	no	Gimap7	protein_coding	4	4	up	1	1	1	1	669.532	0.85507	1.56943e-13	9.79794e-13	children	GSE109142	219.657	0.604773	4.0567e-08	5.23845e-07	children	GSE117993	7.0849	0.913198	1.35832e-08	1.18768e-07	adults	GSE59071	10.7325	1.09956	5.83021e-06	0.000218052	adults	GSE67106
ENSG00000100767	ENSMUSG00000021223	PAPLN	308.242	1.67643	0.000100879	0.0013741	no	Papln	protein_coding	3	3	up	1	1	1	0	1576.54	1.86688	5.97966e-48	6.24746e-46	children	GSE109142	412.661	0.543198	6.17221e-06	4.793e-05	children	GSE117993	7.30941	0.741874	3.25252e-11	5.22023e-10	adults	GSE59071	NA	NA	NA	NA	NA	NA
ENSG00000163219	ENSMUSG00000030047	ARHGAP25	290.783	1.67626	2.8442e-06	6.30555e-05	no	Arhgap25	protein_coding	3	3	up	1	1	1	0	876.347	1.29267	6.73375e-24	9.56804e-23	children	GSE109142	259.91	0.804862	1.57483e-09	2.72285e-08	children	GSE117993	7.02183	1.13242	3.47805e-09	3.46661e-08	adults	GSE59071	NA	NA	NA	NA	NA	NA
ENSG00000159110	ENSMUSG00000022971	IFNAR2	857.96	1.67131	2.16123e-10	1.28361e-08	no	Ifnar2	protein_coding	4	4	up	1	1	1	1	1164.2	1.27932	1.10821e-31	2.88113e-30	children	GSE109142	364.053	1.12539	1.24357e-21	1.88011e-19	children	GSE117993	7.69572	1.09424	2.14437e-11	3.61905e-10	adults	GSE59071	11.2341	1.41	1.6744e-07	2.99627e-05	adults	GSE67106
ENSG00000157193	ENSMUSG00000028613	LRP8	252.537	1.66966	0.000180541	0.00224733	no	Lrp8	protein_coding	3	3	up	1	1	1	0	526.179	2.68411	1.25375e-54	2.28927e-52	children	GSE109142	116.361	1.71293	7.89343e-13	2.65979e-11	children	GSE117993	8.17033	1.3673	3.66707e-20	5.24313e-18	adults	GSE59071	NA	NA	NA	NA	NA	NA
ENSG00000104998	ENSMUSG00000005465	IL27RA	127.635	1.66905	7.84075e-05	0.00110791	no	Il27ra	protein_coding	4	4	up	1	1	1	1	586.472	1.15665	8.11186e-18	7.11264e-17	children	GSE109142	184.427	0.603609	4.79169e-07	4.8669e-06	children	GSE117993	6.79816	0.643731	4.89105e-09	4.72646e-08	adults	GSE59071	9.25875	1.02933	2.22308e-05	0.000536945	adults	GSE67106
ENSG00000139182	ENSMUSG00000008153	CLSTN3	158.466	1.66424	0.000465904	0.00503219	no	Clstn3	protein_coding	3	3	up	1	1	1	0	1456.91	1.52795	1.55223e-42	1.00088e-40	children	GSE109142	451.887	0.663526	5.96589e-07	5.91362e-06	children	GSE117993	7.4592	0.921687	9.16963e-15	3.47334e-13	adults	GSE59071	NA	NA	NA	NA	NA	NA
ENSG00000135111	ENSMUSG00000018604	TBX3	1131.71	1.66356	5.32542e-05	0.00080751	no	Tbx3	protein_coding	2	2	up	1	0	1	0	617.784	1.03034	6.21006e-20	6.42462e-19	children	GSE109142	186.408	0.00591379	0.957094	0.975072	NA	NA	8.04471	0.403002	0.00109817	0.00323976	adults	GSE59071	6.59438	0.110444	0.10913	0.2972	NA	NA
ENSG00000183844	ENSMUSG00000022938	FAM3B	7998.48	1.64887	4.53268e-14	4.87727e-12	no	Fam3b	protein_coding	2	2	up	1	1	0	0	124.502	3.93679	6.65533e-39	3.15986e-37	children	GSE109142	39.6929	3.77175	1.75392e-29	7.39851e-27	children	GSE117993	6.15123	-0.05351	0.865772	0.904061	NA	NA	NA	NA	NA	NA	NA	NA
ENSG00000186517	ENSMUSG00000048865	ARHGAP30	961.928	1.64857	8.36414e-06	0.000159879	no	Arhgap30	protein_coding	4	4	up	1	1	1	1	1889.47	1.24756	1.51371e-24	2.24643e-23	children	GSE109142	610.843	0.693099	1.17829e-08	1.70263e-07	children	GSE117993	6.96986	0.712271	3.67345e-07	2.32706e-06	adults	GSE59071	7.9975	0.393333	6.37385e-05	0.0011584	adults	GSE67106
ENSG00000167767	ENSMUSG00000037185	KRT80	215.068	1.64531	5.22377e-06	0.000106619	no	Krt80	protein_coding	4	4	up	1	1	1	1	86.7616	3.20041	2.22208e-23	3.03983e-22	children	GSE109142	13.8727	2.13117	5.36297e-10	1.01295e-08	children	GSE117993	6.02216	0.171708	0.00555496	0.0137623	adults	GSE59071	6.69375	0.841333	0.000119723	0.00184188	adults	GSE67106
ENSG00000164761	ENSMUSG00000063727	TNFRSF11B	404.179	1.64313	5.831e-06	0.000116245	no	Tnfrsf11b	protein_coding	3	3	up	1	1	1	0	399.622	1.09419	1.25726e-06	4.26526e-06	children	GSE109142	89.3401	1.15909	3.95838e-08	5.13088e-07	children	GSE117993	7.40321	1.41801	7.60901e-06	3.61538e-05	adults	GSE59071	NA	NA	NA	NA	NA	NA
ENSG00000105926	ENSMUSG00000038388	MPP6	3816.68	1.64241	5.17135e-09	2.30089e-07	no	Mpp6	protein_coding	2	2	up	1	0	0	1	170.301	0.410186	0.0031798	0.00689745	children	GSE109142	119.56	-0.14112	0.712837	0.813175	NA	NA	6.61968	0.312602	0.0369641	0.0719198	NA	NA	6.89906	0.498222	1.70694e-05	0.00045072	adults	GSE67106
ENSG00000167984	ENSMUSG00000049871	NLRC3	113.243	1.64032	2.17752e-05	0.000371756	no	Nlrc3	protein_coding	2	2	up	1	0	1	0	530.989	1.14892	3.81622e-16	2.92676e-15	children	GSE109142	157.87	0.193668	0.157932	0.276701	NA	NA	6.55837	0.21784	0.00201745	0.00559797	adults	GSE59071	9.43313	0.648222	0.0176374	0.0820269	NA	NA
ENSG00000169258	ENSMUSG00000069227	GPRIN1	72.7343	1.64	3.34272e-05	0.000541681	no	Gprin1	protein_coding	2	2	up	1	1	0	0	273.797	1.14303	2.51295e-15	1.81202e-14	children	GSE109142	59.7175	0.689884	9.94594e-07	9.33094e-06	children	GSE117993	7.38874	0.0100089	0.870271	0.907504	NA	NA	6.88781	0.195556	0.0310343	0.124582	NA	NA
ENSG00000166265	ENSMUSG00000041134	CYYR1	418.002	1.63672	0.00108312	0.0102708	no	Cyyr1	protein_coding	4	4	up	1	1	1	1	451.611	1.27092	1.43287e-32	3.99068e-31	children	GSE109142	112.178	0.903258	4.74624e-15	2.40251e-13	children	GSE117993	7.554	1.60806	1.07016e-11	1.9469e-10	adults	GSE59071	7.48875	0.993333	1.0265e-07	2.3643e-05	adults	GSE67106
ENSG00000145431	ENSMUSG00000028019	PDGFC	429.754	1.63655	2.58721e-10	1.50874e-08	no	Pdgfc	protein_coding	2	2	up	1	0	1	0	318.651	0.491993	2.15766e-08	8.70439e-08	children	GSE109142	99.6215	0.158206	0.114085	0.215101	NA	NA	5.99003	0.276312	0.00814723	0.0193353	adults	GSE59071	8.93594	0.375111	0.0124208	0.0629647	NA	NA
ENSG00000250510	ENSMUSG00000038390	GPR162	80.1916	1.63616	0.00214076	0.018015	no	Gpr162	protein_coding	2	2	up	1	0	1	0	140.643	1.62637	1.08248e-46	1.0047e-44	children	GSE109142	54.9671	-0.0910569	0.48878	0.633007	NA	NA	6.08287	0.147838	0.0126965	0.0284491	adults	GSE59071	9.68688	-0.308444	0.0363125	0.139465	NA	NA
ENSG00000154328	ENSMUSG00000035121	NEIL2	36.3338	1.63499	0.00341879	0.026371	no	Neil2	protein_coding	2	2	up	1	0	1	0	300.809	0.309283	2.91372e-07	1.05462e-06	children	GSE109142	97.2255	0.0812778	0.401314	0.550775	NA	NA	6.95904	0.115804	0.00633186	0.0154644	adults	GSE59071	6.79781	0.112	0.0926376	0.266943	NA	NA
ENSG00000105695	ENSMUSG00000036634	MAG	35.3177	1.63274	0.00615975	0.0418964	no	Mag	protein_coding	2	2	up	1	0	0	1	4.83445	1.72052	0.00342451	0.00738073	children	GSE109142	1.69984	0.648409	0.248839	0.390195	NA	NA	5.48357	0.0710723	0.270339	0.372602	NA	NA	7.825	0.486444	0.000231267	0.00300369	adults	GSE67106
ENSG00000134516	ENSMUSG00000020143	DOCK2	1527.49	1.63095	2.14136e-05	0.00036664	no	Dock2	protein_coding	4	4	up	1	1	1	1	1644.28	1.42742	1.61109e-31	4.13895e-30	children	GSE109142	466.922	0.764653	7.57501e-07	7.33417e-06	children	GSE117993	7.86168	1.33278	1.20051e-08	1.05928e-07	adults	GSE59071	7.62188	0.71	8.49987e-05	0.00143597	adults	GSE67106
ENSG00000105538	ENSMUSG00000044562	RASIP1	418.944	1.62916	4.33852e-06	9.10063e-05	no	Rasip1	protein_coding	4	4	up	1	1	1	1	257.03	1.29182	3.16976e-23	4.2754e-22	children	GSE109142	74.4794	0.61669	4.77303e-05	0.000294377	children	GSE117993	6.79288	0.594277	4.60792e-11	7.09823e-10	adults	GSE59071	9.98312	1.56778	2.96868e-09	7.97256e-06	adults	GSE67106
ENSG00000124203	ENSMUSG00000050600	ZNF831	128.752	1.62782	0.00460904	0.0333326	no	Zfp831	protein_coding	3	3	up	1	1	1	0	193.493	1.08634	1.33693e-08	5.49148e-08	children	GSE109142	49.5086	0.592698	0.00170984	0.0067113	children	GSE117993	6.3638	0.259105	0.000414388	0.00134937	adults	GSE59071	NA	NA	NA	NA	NA	NA
ENSG00000154856	ENSMUSG00000071847	APCDD1	177.347	1.62717	1.69626e-06	4.00943e-05	no	Apcdd1	protein_coding	4	4	up	1	1	1	1	905.465	1.00213	4.90874e-15	3.45539e-14	children	GSE109142	278.245	0.792422	4.12099e-09	6.55521e-08	children	GSE117993	8.14965	0.789333	1.67199e-05	7.40542e-05	adults	GSE59071	9.67406	1.25578	2.41297e-05	0.000569299	adults	GSE67106
ENSG00000101144	ENSMUSG00000008999	BMP7	451.044	1.62547	2.63511e-05	0.000439191	no	Bmp7	protein_coding	4	4	up	1	1	1	1	479.914	1.01454	1.75537e-10	8.46178e-10	children	GSE109142	179.127	0.922589	6.08672e-05	0.000365374	children	GSE117993	6.59161	0.574106	4.75888e-06	2.35485e-05	adults	GSE59071	7.42188	0.552889	0.00574408	0.0349619	adults	GSE67106
ENSG00000166446	ENSMUSG00000031758	CDYL2	285.443	1.62246	2.22125e-11	1.5233e-09	no	Cdyl2	protein_coding	4	4	up	1	1	1	1	399.854	0.604282	2.00256e-07	7.35779e-07	children	GSE109142	102.801	0.836099	1.01004e-09	1.81924e-08	children	GSE117993	7.39163	0.633618	1.85475e-09	1.9613e-08	adults	GSE59071	8.90594	1.03356	5.71754e-06	0.000215383	adults	GSE67106
ENSG00000070669	ENSMUSG00000029752	ASNS	2650.67	1.61974	1.89908e-12	1.60653e-10	no	Asns	protein_coding	4	4	up	1	1	1	1	745.505	1.04219	4.87822e-15	3.43577e-14	children	GSE109142	253.999	0.400505	4.38312e-05	0.000273139	children	GSE117993	6.96064	0.331984	0.00800859	0.0190396	adults	GSE59071	12.2297	0.39	0.0043119	0.0281842	adults	GSE67106
ENSG00000174705	ENSMUSG00000040711	SH3PXD2B	2824.36	1.61706	5.57615e-06	0.000112033	no	Sh3pxd2b	protein_coding	3	3	up	1	1	1	0	1214.95	1.21353	7.52534e-22	9.04499e-21	children	GSE109142	287.505	0.617451	0.000185514	0.000973826	children	GSE117993	8.00619	1.0976	2.28602e-12	4.82966e-11	adults	GSE59071	NA	NA	NA	NA	NA	NA
ENSG00000156140	ENSMUSG00000043635	ADAMTS3	214.618	1.61672	2.00395e-07	6.08448e-06	no	Adamts3	protein_coding	3	3	up	1	1	1	0	54.4393	1.50151	6.31439e-21	7.04152e-20	children	GSE109142	12.8515	0.502185	0.0033703	0.0119469	children	GSE117993	5.69082	0.3337	0.000558792	0.00176661	adults	GSE59071	NA	NA	NA	NA	NA	NA
ENSG00000146094	ENSMUSG00000035711	DOK3	297.304	1.613	9.37472e-05	0.0012909	no	Dok3	protein_coding	4	4	up	1	1	1	1	1039.19	2.05449	1.07082e-46	9.96241e-45	children	GSE109142	267.579	1.10815	6.8993e-14	2.81307e-12	children	GSE117993	7.54677	0.567796	4.93283e-07	3.0303e-06	adults	GSE59071	9.21625	1.23333	0.000127261	0.0019299	adults	GSE67106
ENSG00000158125	ENSMUSG00000024066	XDH	14365.6	1.61293	4.2675e-07	1.18646e-05	no	Xdh	protein_coding	4	4	up	1	1	1	1	6976.45	1.3464	2.84769e-10	1.35188e-09	children	GSE109142	1476.08	1.79071	2.43599e-23	4.92502e-21	children	GSE117993	9.39691	0.949822	0.00143217	0.00411802	adults	GSE59071	13.5622	1.04978	0.000486792	0.00528183	adults	GSE67106
ENSG00000172575	ENSMUSG00000027347	RASGRP1	272.13	1.61276	1.83592e-06	4.29612e-05	no	Rasgrp1	protein_coding	4	4	up	1	1	1	1	450.375	1.48464	2.22705e-25	3.52174e-24	children	GSE109142	117.904	1.26184	3.98182e-10	7.71701e-09	children	GSE117993	7.2439	1.19451	2.54738e-09	2.61342e-08	adults	GSE59071	8.70344	1.09156	1.44528e-05	0.000401701	adults	GSE67106
ENSG00000230630	ENSMUSG00000078190	DNM3OS	459.467	1.61015	4.9597e-06	0.000102121	no	Dnm3os	lncRNA	2	2	up	1	0	0	1	225.38	2.08564	9.85064e-51	1.30923e-48	children	GSE109142	76.3883	0.0349511	0.851079	0.908796	NA	NA	6.84701	0.0568574	0.483859	0.587371	NA	NA	7.56625	0.576889	0.00551162	0.0339198	adults	GSE67106
ENSG00000166532	ENSMUSG00000040649	RIMKLB	37.1243	1.60995	0.00367844	0.0278641	no	Rimklb	protein_coding	2	2	up	1	0	1	0	388.011	1.23281	6.9736e-43	4.64214e-41	children	GSE109142	120.192	-0.107202	0.332081	0.480788	NA	NA	5.52331	0.273597	0.0191789	0.0407481	adults	GSE59071	6.87656	0.199333	0.0145861	0.0713645	NA	NA
ENSG00000178789	ENSMUSG00000063193	CD300LB	137.927	1.60969	1.05875e-05	0.000196025	no	Cd300lb	protein_coding	3	3	up	1	1	1	0	53.7809	1.4882	6.33318e-20	6.54507e-19	children	GSE109142	17.1933	0.566267	0.000157702	0.000844439	children	GSE117993	6.05319	0.212214	0.00103644	0.00307822	adults	GSE59071	NA	NA	NA	NA	NA	NA
ENSG00000177432	ENSMUSG00000055430	NAP1L5	360.361	1.60869	3.58234e-06	7.71651e-05	no	Nap1l5	protein_coding	4	4	up	1	1	1	1	87.2064	0.377202	4.22409e-06	1.35211e-05	children	GSE109142	28.3089	0.299027	0.00183328	0.0071165	children	GSE117993	6.30553	0.317766	8.04537e-06	3.80669e-05	adults	GSE59071	7.28219	0.532222	0.00044133	0.0049029	adults	GSE67106
ENSG00000214063	ENSMUSG00000025511	TSPAN4	524.747	1.60851	4.20909e-06	8.86529e-05	no	Tspan4	protein_coding	2	2	up	1	0	1	0	776.553	0.813875	1.7546e-19	1.74856e-18	children	GSE109142	312.385	0.184227	0.0571194	0.124488	NA	NA	8.10163	0.53345	2.73345e-08	2.22213e-07	adults	GSE59071	NA	NA	NA	NA	NA	NA
ENSG00000145113	ENSMUSG00000079620	MUC4	5715.08	1.60637	3.6894e-06	7.91328e-05	no	Muc4	protein_coding	3	3	up	1	1	1	0	1061.25	1.56964	1.35553e-07	5.06331e-07	children	GSE109142	131.383	0.826009	0.0140673	0.0398419	children	GSE117993	10.6266	0.759094	0.00516691	0.012916	adults	GSE59071	12.0512	0.208222	0.430988	0.668673	NA	NA
ENSG00000088826	ENSMUSG00000027333	SMOX	2165.39	1.60462	1.34277e-13	1.34365e-11	no	Smox	protein_coding	3	3	up	1	1	1	0	432.72	1.86186	1.50827e-31	3.8927e-30	children	GSE109142	120.086	1.13928	1.44101e-07	1.64505e-06	children	GSE117993	7.51742	1.22206	4.37587e-14	1.40798e-12	adults	GSE59071	NA	NA	NA	NA	NA	NA
ENSG00000105855	ENSMUSG00000025321	ITGB8	1861.07	1.60087	9.7635e-06	0.000183009	no	Itgb8	protein_coding	2	2	up	1	0	1	0	464.694	0.334363	0.000161196	0.000425046	children	GSE109142	119.903	-0.129652	0.129345	0.237036	NA	NA	7.61979	0.455855	0.00229001	0.00625509	adults	GSE59071	NA	NA	NA	NA	NA	NA
ENSG00000112799	ENSMUSG00000021423	LY86	474.978	1.60018	1.32245e-05	0.000238495	no	Ly86	protein_coding	3	3	up	1	0	1	1	221.155	0.509686	0.00205062	0.00459607	children	GSE109142	94.4469	-0.0312132	0.850879	0.908639	NA	NA	5.85738	0.454605	0.0219162	0.0457358	adults	GSE59071	10.1016	0.737333	0.0041822	0.0275533	adults	GSE67106
ENSG00000185518	ENSMUSG00000053025	SV2B	265.162	1.59988	1.49222e-07	4.70287e-06	no	Sv2b	protein_coding	2	2	up	0	0	1	1	93.1565	0.149919	0.467998	0.583392	NA	NA	26.8166	-0.218139	0.246287	0.387076	NA	NA	5.21258	0.269869	0.00999446	0.0230982	adults	GSE59071	7.23	0.576889	0.0011491	0.010238	adults	GSE67106
ENSG00000126759	ENSMUSG00000001128	CFP	1147.63	1.59875	2.8898e-08	1.07862e-06	no	Cfp	protein_coding	3	3	up	1	1	1	0	339.546	1.9794	3.71339e-33	1.09098e-31	children	GSE109142	125.111	1.00614	1.43786e-06	1.30004e-05	children	GSE117993	7.01832	0.503841	2.28134e-05	9.80485e-05	adults	GSE59071	NA	NA	NA	NA	NA	NA
ENSG00000074706	ENSMUSG00000064065	IPCEF1	209.86	1.59842	0.000207527	0.00251982	no	Ipcef1	protein_coding	4	4	up	1	1	1	1	201.506	0.948413	3.03304e-11	1.55881e-10	children	GSE109142	66.5439	0.754847	0.000290171	0.00143794	children	GSE117993	6.65325	0.365064	0.000743036	0.00228574	adults	GSE59071	6.635	0.267556	0.00586793	0.0355576	adults	GSE67106
ENSG00000021645	ENSMUSG00000066392	NRXN3	76.8458	1.59712	0.000598509	0.00622145	no	Nrxn3	protein_coding	3	3	up	1	0	1	1	177.906	0.527142	0.00040223	0.00100128	children	GSE109142	50.7937	0.195715	0.139635	0.251651	NA	NA	6.20214	0.361815	0.01251	0.028115	adults	GSE59071	6.6925	0.229778	0.00154887	0.0128317	adults	GSE67106
ENSG00000136167	ENSMUSG00000021998	LCP1	3300.08	1.59617	1.27968e-05	0.000232231	no	Lcp1	protein_coding	4	4	up	1	1	1	1	8495.02	1.21021	1.05117e-17	9.16024e-17	children	GSE109142	2424.84	0.972531	2.09443e-11	5.235e-10	children	GSE117993	9.65703	1.5805	3.04034e-08	2.45049e-07	adults	GSE59071	12.7284	1.34311	5.60496e-05	0.00105577	adults	GSE67106
ENSG00000125384	ENSMUSG00000037759	PTGER2	236.171	1.59585	0.000122797	0.0016295	no	Ptger2	protein_coding	2	2	up	1	0	0	1	503.542	0.448904	4.6057e-07	1.6331e-06	children	GSE109142	160.986	0.0179861	0.861341	0.915445	NA	NA	7.48894	0.149641	0.246442	0.346479	NA	NA	8.58031	0.488	0.00249332	0.0184779	adults	GSE67106
ENSG00000169403	ENSMUSG00000056529	PTAFR	795.678	1.59356	3.24843e-07	9.31301e-06	no	Ptafr	protein_coding	3	3	up	1	1	1	0	1102.46	1.42679	2.77641e-28	5.47857e-27	children	GSE109142	347.826	1.05988	1.22789e-13	4.7948e-12	children	GSE117993	7.46158	1.01628	2.58839e-10	3.35582e-09	adults	GSE59071	12.1584	-0.0353333	0.842583	0.929423	NA	NA
ENSG00000137571	ENSMUSG00000025938	SLCO5A1	96.6416	1.59106	0.00287133	0.0228609	no	Slco5a1	protein_coding	4	4	up	1	1	1	1	132.888	1.04877	1.13655e-18	1.06017e-17	children	GSE109142	36.4173	0.769776	6.75539e-10	1.2524e-08	children	GSE117993	6.54825	0.55019	2.79897e-10	3.60123e-09	adults	GSE59071	6.13438	0.234	0.000216505	0.00287805	adults	GSE67106
ENSG00000019582	ENSMUSG00000024610	CD74	13501.2	1.59056	0.000186166	0.00230618	no	Cd74	protein_coding	4	4	up	1	1	1	1	73298.8	1.14388	5.82882e-29	1.20956e-27	children	GSE109142	25348.4	0.622914	8.29227e-08	9.94491e-07	children	GSE117993	12.0152	1.76576	7.11659e-27	6.56764e-24	adults	GSE59071	10.4763	1.45978	8.97751e-07	7.62204e-05	adults	GSE67106
ENSG00000117215	ENSMUSG00000041202	PLA2G2D	88.1924	1.58663	0.00458183	0.0331638	no	Pla2g2d	protein_coding	3	3	up	1	1	1	0	830.927	1.47926	2.98789e-08	1.19013e-07	children	GSE109142	302.469	0.835106	0.000768847	0.00336881	children	GSE117993	7.68238	0.569167	0.000937638	0.00281361	adults	GSE59071	NA	NA	NA	NA	NA	NA
ENSG00000163874	ENSMUSG00000042677	ZC3H12A	3492.73	1.58213	5.28763e-07	1.43441e-05	no	Zc3h12a	protein_coding	4	4	up	1	1	1	1	3995.68	2.39641	2.72011e-60	7.33022e-58	children	GSE109142	787.952	2.00383	2.88415e-36	2.66125e-33	children	GSE117993	9.06015	1.45769	4.93261e-17	3.20983e-15	adults	GSE59071	10.7831	1.86267	2.49139e-07	3.6451e-05	adults	GSE67106
ENSG00000113739	ENSMUSG00000020303	STC2	1271.92	1.57742	4.60087e-06	9.57287e-05	no	Stc2	protein_coding	2	2	up	1	1	0	0	79.54	1.7165	6.82981e-15	4.7512e-14	children	GSE109142	24.1586	1.74075	6.1975e-11	1.41265e-09	children	GSE117993	5.34277	0.269401	0.0358955	0.0701499	NA	NA	6.21531	0.0668889	0.197977	0.432	NA	NA
ENSG00000172638	ENSMUSG00000024909	EFEMP2	719.394	1.57607	7.88798e-07	2.04389e-05	no	Efemp2	protein_coding	4	4	up	1	1	1	1	849.633	1.25589	7.78006e-28	1.47863e-26	children	GSE109142	288.916	0.34794	0.0100961	0.0301738	children	GSE117993	7.6121	0.783381	3.11305e-07	2.01224e-06	adults	GSE59071	10.3562	1.05422	5.40402e-06	0.000207791	adults	GSE67106
ENSG00000149131	ENSMUSG00000023224	SERPING1	6350.24	1.57441	3.9171e-07	1.09854e-05	no	Serping1	protein_coding	4	4	up	1	1	1	1	4813.14	1.55382	3.1912e-36	1.20363e-34	children	GSE109142	1462.79	0.647691	4.0909e-07	4.20891e-06	children	GSE117993	9.01555	1.83639	2.09351e-11	3.54797e-10	adults	GSE59071	9.40875	1.16711	9.59242e-07	7.7937e-05	adults	GSE67106
ENSG00000143851	ENSMUSG00000031506	PTPN7	174.973	1.57034	3.23819e-06	7.06332e-05	no	Ptpn7	protein_coding	3	3	up	1	1	1	0	952.55	1.65257	3.53578e-32	9.46955e-31	children	GSE109142	276.007	0.844078	4.91684e-10	9.3229e-09	children	GSE117993	6.93244	0.701526	8.02072e-10	9.25779e-09	adults	GSE59071	NA	NA	NA	NA	NA	NA
ENSG00000026508	ENSMUSG00000005087	CD44	3869.8	1.56815	9.56815e-07	2.41003e-05	no	Cd44	protein_coding	4	4	up	1	1	1	1	8467.75	1.33371	8.0162e-33	2.29139e-31	children	GSE109142	2361.16	1.26321	5.15605e-19	4.83989e-17	children	GSE117993	10.2689	1.64325	1.86869e-20	2.87424e-18	adults	GSE59071	13.4791	1.14867	6.33519e-06	0.000229557	adults	GSE67106
ENSG00000111348	ENSMUSG00000030220	ARHGDIB	812.326	1.56545	1.35134e-05	0.000242912	no	Arhgdib	protein_coding	3	3	up	1	1	1	0	4963.24	0.973083	9.59281e-15	6.60044e-14	children	GSE109142	1690.07	0.776497	3.7752e-11	8.98892e-10	children	GSE117993	9.13944	1.52074	3.95642e-10	4.90697e-09	adults	GSE59071	NA	NA	NA	NA	NA	NA
ENSG00000102445	ENSMUSG00000034959	RUBCNL	182.841	1.56146	0.000667268	0.00681769	no	Rubcnl	protein_coding	3	3	up	1	1	1	0	1287.09	0.278584	0.00054686	0.00133704	children	GSE109142	408.055	0.25943	0.00266168	0.00978105	children	GSE117993	7.78126	0.583485	2.71251e-05	0.000114329	adults	GSE59071	NA	NA	NA	NA	NA	NA
ENSG00000068366	ENSMUSG00000031278	ACSL4	2976.58	1.55957	9.24487e-08	3.05592e-06	no	Acsl4	protein_coding	3	3	up	1	1	1	0	2598.52	1.60765	2.77572e-22	3.4619e-21	children	GSE109142	641.321	1.39737	1.71644e-11	4.36039e-10	children	GSE117993	7.96399	2.27051	3.09681e-11	4.99004e-10	adults	GSE59071	6.08812	-0.00755556	0.890198	0.951188	NA	NA
ENSG00000173372	ENSMUSG00000036887	C1QA	2909.71	1.55873	4.14323e-09	1.88587e-07	no	C1qa	protein_coding	2	2	up	1	0	1	0	4440.63	0.967882	2.66491e-13	1.63754e-12	children	GSE109142	2192.22	0.263026	0.127744	0.234992	NA	NA	7.45637	0.790536	2.08981e-05	9.06613e-05	adults	GSE59071	NA	NA	NA	NA	NA	NA
ENSG00000173369	ENSMUSG00000036905	C1QB	3337.17	1.55854	6.45612e-08	2.22563e-06	no	C1qb	protein_coding	2	2	up	1	0	1	0	5526.9	1.02998	1.28168e-13	8.07119e-13	children	GSE109142	2383.92	0.366875	0.0244956	0.0629156	NA	NA	8.97036	0.685981	0.00439394	0.0112059	adults	GSE59071	NA	NA	NA	NA	NA	NA
ENSG00000240065	ENSMUSG00000096727	PSMB9	1663.93	1.55843	8.94341e-07	2.27721e-05	no	Psmb9	protein_coding	3	3	up	1	1	1	0	340.856	0.984273	7.93969e-14	5.06272e-13	children	GSE109142	299.153	1.09309	2.10336e-05	0.000142566	children	GSE117993	8.85002	1.28421	8.37061e-19	8.67084e-17	adults	GSE59071	NA	NA	NA	NA	NA	NA
ENSG00000079215	ENSMUSG00000005360	SLC1A3	254.164	1.55741	0.00669662	0.0448215	no	Slc1a3	protein_coding	3	3	up	1	1	1	0	178.971	1.44398	2.51538e-13	1.54883e-12	children	GSE109142	62.6788	0.844904	0.00104708	0.00439409	children	GSE117993	5.78919	0.694749	0.000171082	0.000610562	adults	GSE59071	NA	NA	NA	NA	NA	NA
ENSG00000122122	ENSMUSG00000031101	SASH3	348.476	1.55582	0.00315821	0.0247772	no	Sash3	protein_coding	4	4	up	1	1	1	1	1621.65	1.21521	4.81644e-16	3.66866e-15	children	GSE109142	518.892	0.82359	3.6286e-08	4.75209e-07	children	GSE117993	7.35961	0.68301	1.80673e-07	1.22601e-06	adults	GSE59071	9.66969	1.18222	4.01667e-05	0.000818212	adults	GSE67106
ENSG00000168824	ENSMUSG00000029126	NSG1	640.362	1.55488	9.96426e-06	0.000186229	no	Nsg1	protein_coding	2	2	up	1	0	0	1	259.383	0.656163	4.63286e-08	1.81392e-07	children	GSE109142	109.706	0.159532	0.413398	0.562009	NA	NA	6.15111	0.141937	0.0667433	0.118504	NA	NA	8.39719	0.514444	0.00729624	0.0419403	adults	GSE67106
ENSG00000092929	ENSMUSG00000057948	UNC13D	1281.91	1.55245	3.20407e-12	2.52758e-10	no	Unc13d	protein_coding	4	4	up	1	1	1	1	2427.76	1.81968	1.95706e-54	3.46028e-52	children	GSE109142	618.244	1.25173	1.26808e-21	1.90035e-19	children	GSE117993	8.30746	1.1914	1.0306e-18	1.03586e-16	adults	GSE59071	8.84281	1.10289	1.05632e-06	8.05679e-05	adults	GSE67106
ENSG00000110492	ENSMUSG00000027239	MDK	51.4289	1.54153	0.000877659	0.00858857	no	Mdk	protein_coding	2	2	up	0	1	1	0	3062.34	0.0543271	0.672861	0.768908	NA	NA	1417.28	0.443697	0.00801797	0.0248781	children	GSE117993	9.51627	0.391014	0.000265922	0.000907091	adults	GSE59071	NA	NA	NA	NA	NA	NA
ENSG00000166710	ENSMUSG00000060802	B2M	31529.7	1.54051	3.20835e-10	1.82599e-08	no	B2m	protein_coding	2	2	up	0	1	1	0	112863	-0.159852	0.0756793	0.123026	NA	NA	34325.8	0.436477	0.000380475	0.00182714	children	GSE117993	12.2909	0.236792	7.23684e-05	0.000279493	adults	GSE59071	NA	NA	NA	NA	NA	NA
ENSG00000127418	ENSMUSG00000008090	FGFRL1	625.085	1.5403	0.00743441	0.0485379	no	Fgfrl1	protein_coding	2	2	up	1	1	0	0	673.847	0.20592	0.0112053	0.0219297	children	GSE109142	225.74	0.318095	0.000402912	0.00192004	children	GSE117993	8.2249	-0.0794864	0.255975	0.356867	NA	NA	NA	NA	NA	NA	NA	NA
ENSG00000169442	ENSMUSG00000000682	CD52	970.014	1.53644	0.000167697	0.00211075	no	Cd52	protein_coding	3	3	up	1	0	1	1	1263.86	0.771439	0.000251909	0.000645889	children	GSE109142	474.666	0.302069	0.118585	0.221653	NA	NA	8.4955	0.859897	0.000334181	0.00111392	adults	GSE59071	13.4834	1.12644	0.00248719	0.0184384	adults	GSE67106
ENSG00000213694	ENSMUSG00000067586	S1PR3	769.141	1.53345	9.3036e-08	3.06745e-06	no	S1pr3	protein_coding	4	4	up	1	1	1	1	473.676	1.20089	5.24954e-11	2.64542e-10	children	GSE109142	120.262	0.588647	0.00043629	0.00206099	children	GSE117993	6.95056	0.372718	0.000193959	0.000683554	adults	GSE59071	8.65625	1.24244	0.00013855	0.00206874	adults	GSE67106
ENSG00000115415	ENSMUSG00000026104	STAT1	5682.87	1.52804	1.39522e-07	4.42428e-06	no	Stat1	protein_coding	3	3	up	1	1	1	0	9463.03	1.16852	4.13701e-17	3.43141e-16	children	GSE109142	2878.23	1.28426	6.45228e-14	2.6371e-12	children	GSE117993	10.5524	1.32302	7.59889e-16	3.63869e-14	adults	GSE59071	NA	NA	NA	NA	NA	NA
ENSG00000101187	ENSMUSG00000038963	SLCO4A1	260.442	1.52635	0.00035026	0.00394208	no	Slco4a1	protein_coding	3	3	up	1	1	1	0	672.9	1.49095	1.54393e-27	2.86584e-26	children	GSE109142	159.745	1.01169	3.83299e-12	1.11271e-10	children	GSE117993	7.91146	1.36436	1.69936e-14	6.08767e-13	adults	GSE59071	NA	NA	NA	NA	NA	NA
ENSG00000121039	ENSMUSG00000025921	RDH10	4623.46	1.52498	5.79501e-13	5.45898e-11	no	Rdh10	protein_coding	3	3	up	1	1	0	1	1308.1	0.339845	0.000575583	0.00140244	children	GSE109142	384.141	0.478004	6.62457e-05	0.00039317	children	GSE117993	9.11317	-0.0262856	0.82254	0.873478	NA	NA	9.29969	0.391556	0.00121755	0.0106842	adults	GSE67106
ENSG00000175426	ENSMUSG00000021587	PCSK1	1790.09	1.52455	1.84935e-05	0.000320915	no	Pcsk1	protein_coding	4	4	up	1	1	1	1	1227.4	1.13729	1.00445e-05	3.0764e-05	children	GSE109142	249.868	1.79385	2.91079e-18	2.44364e-16	children	GSE117993	7.42158	1.9643	1.59348e-09	1.71268e-08	adults	GSE59071	10.0144	2.14467	3.47785e-05	0.000730191	adults	GSE67106
ENSG00000133574	ENSMUSG00000054435	GIMAP4	488.433	1.52446	0.00201607	0.0171372	no	Gimap4	protein_coding	4	4	up	1	1	1	1	1142.92	1.04599	4.55681e-21	5.15063e-20	children	GSE109142	371.592	0.776009	1.40102e-11	3.62378e-10	children	GSE117993	6.9362	1.46289	3.95214e-12	7.82831e-11	adults	GSE59071	9.80312	1.30978	1.83638e-06	0.000109538	adults	GSE67106
ENSG00000255833	ENSMUSG00000049625	TIFAB	270.812	1.52354	6.11742e-05	0.000902035	no	Tifab	protein_coding	4	4	up	1	1	1	1	343.749	1.13584	4.12682e-15	2.92606e-14	children	GSE109142	108.617	0.611297	1.0962e-05	7.97591e-05	children	GSE117993	5.99488	0.213508	0.0129507	0.0289578	adults	GSE59071	9.19438	0.948	0.00123972	0.0108175	adults	GSE67106
ENSG00000028277	ENSMUSG00000008496	POU2F2	143.713	1.52062	0.00295002	0.0233721	no	Pou2f2	protein_coding	4	4	up	1	1	1	1	1041.6	1.62406	9.9512e-16	7.4085e-15	children	GSE109142	462.121	1.17972	0.000224099	0.00114911	children	GSE117993	7.3949	0.427406	3.60884e-06	1.82993e-05	adults	GSE59071	7.60156	0.290222	0.000565183	0.00590925	adults	GSE67106
ENSG00000089692	ENSMUSG00000030124	LAG3	46.0955	1.52045	0.00537426	0.0374959	no	Lag3	protein_coding	3	3	up	1	1	1	0	450.923	2.13683	3.19761e-36	1.20489e-34	children	GSE109142	125.199	1.14533	9.51975e-09	1.40506e-07	children	GSE117993	7.10446	0.367742	4.56035e-07	2.82197e-06	adults	GSE59071	NA	NA	NA	NA	NA	NA
ENSG00000072818	ENSMUSG00000001588	ACAP1	274.883	1.52032	0.00365023	0.0276915	no	Acap1	protein_coding	3	3	up	1	0	1	1	1225.8	1.84334	2.48854e-32	6.74808e-31	children	GSE109142	458.575	0.337028	0.0632905	0.135107	NA	NA	7.37679	0.6364	6.61707e-10	7.83817e-09	adults	GSE59071	8.23625	1.18889	3.32019e-07	4.26727e-05	adults	GSE67106
ENSG00000066294	ENSMUSG00000038147	CD84	730.75	1.5173	2.75484e-07	8.02547e-06	no	Cd84	protein_coding	4	4	up	1	1	1	1	1048.09	1.40387	6.39999e-24	9.10705e-23	children	GSE109142	266.19	0.731855	4.28529e-06	3.459e-05	children	GSE117993	6.69159	0.809186	1.84595e-06	9.98094e-06	adults	GSE59071	7.78781	0.829556	8.56084e-05	0.00144208	adults	GSE67106
ENSG00000123684	ENSMUSG00000026623	LPGAT1	4792.06	1.50876	1.24035e-09	6.24227e-08	no	Lpgat1	protein_coding	3	3	up	1	1	1	0	3062.03	0.806389	2.8574e-15	2.05056e-14	children	GSE109142	802.158	0.982775	1.82967e-10	3.77512e-09	children	GSE117993	8.7717	1.0853	1.822e-15	8.04177e-14	adults	GSE59071	NA	NA	NA	NA	NA	NA
ENSG00000187672	ENSMUSG00000040640	ERC2	200.077	1.50012	4.86006e-06	0.000100552	no	Erc2	protein_coding	2	2	up	1	1	0	0	8.14182	1.25098	6.51309e-06	2.0386e-05	children	GSE109142	2.34886	1.16904	0.000122296	0.000674295	children	GSE117993	5.29771	-0.0747434	0.11318	0.184148	NA	NA	6.13312	0.0273333	0.529423	0.742687	NA	NA
ENSG00000121104	ENSMUSG00000038893	FAM117A	697.507	1.49971	0.000617072	0.00637831	no	Fam117a	protein_coding	3	3	up	1	1	1	0	566.727	0.527092	2.77848e-10	1.32079e-09	children	GSE109142	184.405	0.426851	1.56619e-07	1.77491e-06	children	GSE117993	7.83588	0.413864	4.08273e-06	2.04873e-05	adults	GSE59071	NA	NA	NA	NA	NA	NA
ENSG00000179344	ENSMUSG00000073421	HLA-DQB1	5834	1.49472	0.00015895	0.00201366	no	H2-Ab1	protein_coding	3	3	up	0	1	1	1	3485	0.808243	0.120525	0.185312	NA	NA	1615.68	1.29787	0.00799173	0.024811	children	GSE117993	7.85521	1.76762	4.23656e-05	0.000171892	adults	GSE59071	13.7059	1.14733	0.0002309	0.00300127	adults	GSE67106
ENSG00000167680	ENSMUSG00000001227	SEMA6B	782.851	1.48685	1.04261e-05	0.000193735	no	Sema6b	protein_coding	2	2	up	1	0	1	0	569.166	1.3009	1.19333e-28	2.41978e-27	children	GSE109142	180.771	0.194312	0.122979	0.228057	NA	NA	7.58379	0.466337	1.20435e-06	6.75465e-06	adults	GSE59071	8.71344	0.159333	0.0748905	0.231796	NA	NA
ENSG00000174600	ENSMUSG00000042190	CMKLR1	560.997	1.48225	5.31948e-11	3.45457e-09	no	Cmklr1	protein_coding	3	3	up	1	1	1	0	965.442	1.10166	1.16775e-24	1.7523e-23	children	GSE109142	322.146	0.755712	1.14746e-08	1.66765e-07	children	GSE117993	7.01334	0.80062	0.00019033	0.000671697	adults	GSE59071	NA	NA	NA	NA	NA	NA
ENSG00000122870	ENSMUSG00000014329	BICC1	985.949	1.47581	6.49458e-08	2.23589e-06	no	Bicc1	protein_coding	3	3	up	1	1	1	0	426.489	1.11443	2.03716e-20	2.18507e-19	children	GSE109142	103.89	0.481432	4.96344e-05	0.000304745	children	GSE117993	6.47897	1.08245	3.68983e-05	0.000151618	adults	GSE59071	7.165	-0.546667	0.109763	0.298141	NA	NA
ENSG00000110900	ENSMUSG00000030351	TSPAN11	105.337	1.47505	0.00501921	0.035608	no	Tspan11	protein_coding	3	3	up	1	1	1	0	1802.16	1.35953	2.0236e-22	2.55401e-21	children	GSE109142	461.73	0.565593	2.36125e-06	2.03017e-05	children	GSE117993	8.46018	1.06699	5.30098e-07	3.23578e-06	adults	GSE59071	9.06312	0.255333	0.0580463	0.194432	NA	NA
ENSG00000168918	ENSMUSG00000026288	INPP5D	1183.06	1.47205	2.22745e-07	6.66084e-06	no	Inpp5d	protein_coding	3	3	up	1	1	1	0	1791.38	1.23549	1.15854e-19	1.1734e-18	children	GSE109142	549.435	0.768435	3.33003e-07	3.47633e-06	children	GSE117993	8.5577	1.30797	9.01876e-12	1.67222e-10	adults	GSE59071	NA	NA	NA	NA	NA	NA
ENSG00000102524	ENSMUSG00000031497	TNFSF13B	545.948	1.47137	1.68782e-05	0.000294476	no	Tnfsf13b	protein_coding	4	4	up	1	1	1	1	594.9	1.42766	5.47716e-27	9.70173e-26	children	GSE109142	199.75	0.752363	2.06802e-05	0.000140506	children	GSE117993	7.16318	1.02564	2.34867e-07	1.55783e-06	adults	GSE59071	9.79688	1.28289	4.12086e-05	0.000835776	adults	GSE67106
ENSG00000128271	ENSMUSG00000020178	ADORA2A	110.426	1.47099	1.37331e-05	0.00024663	no	Adora2a	protein_coding	4	4	up	1	1	1	1	446.261	1.30522	1.24778e-21	1.47124e-20	children	GSE109142	141.658	0.905922	8.19717e-10	1.49936e-08	children	GSE117993	7.20546	0.585683	1.01014e-06	5.74158e-06	adults	GSE59071	7.09906	0.754	2.88194e-06	0.000145114	adults	GSE67106
ENSG00000182326	ENSMUSG00000038521	C1S	5673.97	1.4705	1.59234e-06	3.78818e-05	no	C1s1	protein_coding	4	4	up	1	1	1	1	10532.7	1.71551	2.38665e-56	4.88263e-54	children	GSE109142	3233.08	0.782434	8.14227e-14	3.273e-12	children	GSE117993	9.38487	1.88326	4.33872e-10	5.31618e-09	adults	GSE59071	8.785	1.16578	2.29291e-05	0.000549019	adults	GSE67106
ENSG00000171488	ENSMUSG00000054720	LRRC8C	991.712	1.46498	2.7888e-05	0.000462409	no	Lrrc8c	protein_coding	3	3	up	1	1	1	0	679.616	1.39653	1.49725e-35	5.34292e-34	children	GSE109142	159.509	0.813315	4.57916e-12	1.30384e-10	children	GSE117993	7.13084	0.841721	1.70038e-10	2.31134e-09	adults	GSE59071	NA	NA	NA	NA	NA	NA
ENSG00000009790	ENSMUSG00000037318	TRAF3IP3	203.458	1.46433	0.00166825	0.0146223	no	Traf3ip3	protein_coding	4	4	up	1	1	1	1	896.767	1.4975	9.9047e-20	1.00788e-18	children	GSE109142	300.372	0.412639	0.0070894	0.0224018	children	GSE117993	6.88185	0.881447	2.62292e-06	1.37498e-05	adults	GSE59071	9.16594	0.921778	0.000405177	0.00459115	adults	GSE67106
ENSG00000090382	ENSMUSG00000069516	LYZ	16657.6	1.46277	4.23847e-08	1.53063e-06	no	Lyz2	protein_coding	3	3	up	1	1	1	0	22263.2	1.01605	7.66267e-13	4.53047e-12	children	GSE109142	6469.28	1.1514	1.12081e-10	2.41775e-09	children	GSE117993	11.9222	1.78432	3.67679e-17	2.50503e-15	adults	GSE59071	NA	NA	NA	NA	NA	NA
ENSG00000144868	ENSMUSG00000042757	TMEM108	82.114	1.46128	0.000316403	0.0036132	no	Tmem108	protein_coding	3	3	up	1	1	0	1	57.2829	1.71023	6.80938e-18	6.01439e-17	children	GSE109142	16.6019	1.0955	1.08632e-07	1.27071e-06	children	GSE117993	5.21462	0.137051	0.0800808	0.138067	NA	NA	6.94031	0.612222	9.70298e-05	0.00157846	adults	GSE67106
ENSG00000172215	ENSMUSG00000048521	CXCR6	88.7147	1.46073	0.00354707	0.0271082	no	Cxcr6	protein_coding	3	3	up	1	1	1	0	390.362	1.15066	1.38212e-20	1.50561e-19	children	GSE109142	126.846	0.870769	1.73544e-09	2.98122e-08	children	GSE117993	5.49091	0.313504	0.000284214	0.000962376	adults	GSE59071	NA	NA	NA	NA	NA	NA
ENSG00000165188	ENSMUSG00000063851	RNF183	90.5907	1.46052	0.00240294	0.0197685	no	Rnf183	protein_coding	3	3	up	1	1	1	0	142.949	2.98099	3.58096e-35	1.23395e-33	children	GSE109142	25.0356	2.73672	3.72997e-36	3.26783e-33	children	GSE117993	6.29009	0.219505	0.00570398	0.0141023	adults	GSE59071	NA	NA	NA	NA	NA	NA
ENSG00000172578	ENSMUSG00000043008	KLHL6	289.784	1.45965	0.000432558	0.00472963	no	Klhl6	protein_coding	4	4	up	1	1	1	1	1507.7	1.71231	1.63455e-35	5.80637e-34	children	GSE109142	383.658	0.666675	1.98783e-06	1.73753e-05	children	GSE117993	8.02992	1.37819	2.6215e-11	4.30269e-10	adults	GSE59071	7.89562	0.797333	0.000397816	0.0045276	adults	GSE67106
ENSG00000187908	ENSMUSG00000047517	DMBT1	959518	1.45949	8.46616e-07	2.17942e-05	no	Dmbt1	protein_coding	4	4	up	1	1	1	1	30741.4	4.4528	1.1057e-37	4.74261e-36	children	GSE109142	6211.43	3.501	3.61011e-23	7.17153e-21	children	GSE117993	10.67	2.61843	3.09427e-09	3.11932e-08	adults	GSE59071	15.1456	3.09956	2.89145e-06	0.000145278	adults	GSE67106
ENSG00000137841	ENSMUSG00000040061	PLCB2	292.176	1.45712	8.5569e-07	2.19838e-05	no	Plcb2	protein_coding	4	4	up	1	1	1	1	1212.38	1.62763	6.9214e-47	6.58039e-45	children	GSE109142	433.736	0.30151	0.0102851	0.0306357	children	GSE117993	7.37181	0.490699	0.000154114	0.000554979	adults	GSE59071	10.5119	0.454	0.0081122	0.0455281	adults	GSE67106
ENSG00000138964	ENSMUSG00000022439	PARVG	176.564	1.45659	0.00485447	0.0346881	no	Parvg	protein_coding	4	4	up	1	1	1	1	1073.11	1.70723	6.29974e-36	2.3201e-34	children	GSE109142	385.691	0.477624	0.00137227	0.00555346	children	GSE117993	7.18141	0.806758	7.73241e-07	4.52554e-06	adults	GSE59071	8.3925	0.945111	1.50435e-05	0.0004122	adults	GSE67106
ENSG00000115594	ENSMUSG00000026072	IL1R1	2825.52	1.45447	1.0231e-05	0.00019066	no	Il1r1	protein_coding	4	4	up	1	1	1	1	3387.6	1.52228	5.29255e-36	1.96584e-34	children	GSE109142	837.937	0.752267	9.40674e-09	1.38958e-07	children	GSE117993	8.4337	1.75646	4.45776e-12	8.74453e-11	adults	GSE59071	9.24188	1.07111	9.67455e-05	0.00157604	adults	GSE67106
ENSG00000119714	ENSMUSG00000047415	GPR68	181.605	1.45324	0.000120031	0.0015994	no	Gpr68	protein_coding	4	4	up	1	1	1	1	281.645	1.22029	6.31163e-26	1.03756e-24	children	GSE109142	87.616	0.29441	0.0114592	0.0335364	children	GSE117993	6.04451	0.325737	6.64027e-05	0.000258866	adults	GSE59071	9.60531	0.946	0.000107507	0.00169554	adults	GSE67106
ENSG00000166669	ENSMUSG00000039200	ATF7IP2	81.5448	1.45324	0.00622375	0.0422423	no	Atf7ip2	protein_coding	2	2	up	1	0	1	0	309.612	0.399633	3.55345e-06	1.14658e-05	children	GSE109142	105.744	0.0760202	0.390449	0.540573	NA	NA	6.14651	0.372035	0.0113893	0.0258974	adults	GSE59071	NA	NA	NA	NA	NA	NA
ENSG00000159189	ENSMUSG00000036896	C1QC	3203.46	1.45279	7.8134e-08	2.65089e-06	no	C1qc	protein_coding	2	2	up	1	0	1	0	4885.28	0.748878	4.49048e-11	2.27996e-10	children	GSE109142	2073.79	0.260837	0.0363925	0.0870605	NA	NA	9.17092	0.613966	0.00901331	0.021107	adults	GSE59071	NA	NA	NA	NA	NA	NA
ENSG00000140451	ENSMUSG00000041064	PIF1	274.078	1.45048	0.00363055	0.0275826	no	Pif1	protein_coding	3	3	up	1	1	0	1	284.498	2.22032	8.63672e-84	1.12493e-80	children	GSE109142	102.43	0.650013	0.000862737	0.00372244	children	GSE117993	7.07724	0.0838334	0.119382	0.192458	NA	NA	9.21687	0.523111	0.00476727	0.0304673	adults	GSE67106
ENSG00000088836	ENSMUSG00000074796	SLC4A11	243.185	1.45001	0.00634665	0.0430311	no	Slc4a11	protein_coding	4	4	up	1	1	1	1	115.997	2.43768	1.12991e-27	2.12171e-26	children	GSE109142	29.2581	1.79595	5.35422e-11	1.2361e-09	children	GSE117993	7.36057	0.763855	8.69726e-11	1.25591e-09	adults	GSE59071	7.60031	1.02667	4.116e-05	0.000835519	adults	GSE67106
ENSG00000137496	ENSMUSG00000070427	IL18BP	1267.24	1.44929	1.90728e-12	1.60818e-10	no	Il18bp	protein_coding	3	3	up	1	1	1	0	745.383	1.12845	7.23291e-23	9.43975e-22	children	GSE109142	278.597	0.412277	0.00208943	0.00795982	children	GSE117993	7.36763	0.21083	0.00877656	0.0206072	adults	GSE59071	7.95906	0.255778	0.160501	0.379637	NA	NA
ENSG00000184524	ENSMUSG00000060240	CEND1	150.464	1.44907	4.53887e-05	0.000707003	no	Cend1	protein_coding	2	2	up	1	1	0	0	11.8588	1.40056	1.86886e-09	8.28801e-09	children	GSE109142	4.38464	0.755041	0.00346122	0.0122223	children	GSE117993	7.95535	-0.0899824	0.261862	0.363304	NA	NA	NA	NA	NA	NA	NA	NA
ENSG00000050438	ENSMUSG00000023032	SLC4A8	252.108	1.44805	5.08928e-07	1.38499e-05	no	Slc4a8	protein_coding	3	3	up	1	0	1	1	154.443	1.17002	2.11029e-17	1.79338e-16	children	GSE109142	88.5725	-0.275273	0.37348	0.523811	NA	NA	5.38766	0.17147	0.00459343	0.0116445	adults	GSE59071	6.63844	0.465111	0.000232118	0.00300822	adults	GSE67106
ENSG00000087245	ENSMUSG00000031740	MMP2	3128.95	1.44603	5.37924e-05	0.000814711	no	Mmp2	protein_coding	4	4	up	1	1	1	1	6964.73	1.56034	1.14445e-27	2.14791e-26	children	GSE109142	1982.69	0.532512	0.000188184	0.000986783	children	GSE117993	9.43429	1.90272	3.8146e-08	2.99837e-07	adults	GSE59071	8.55344	1.10556	5.7156e-05	0.00107314	adults	GSE67106
ENSG00000241839	ENSMUSG00000050721	PLEKHO2	1650.65	1.44579	1.43719e-06	3.45746e-05	no	Plekho2	protein_coding	3	3	up	1	1	1	0	1432.82	1.23212	1.87819e-29	4.07272e-28	children	GSE109142	437.965	0.797487	9.0821e-14	3.62944e-12	children	GSE117993	7.58635	0.633838	1.16681e-07	8.25999e-07	adults	GSE59071	NA	NA	NA	NA	NA	NA
ENSG00000128604	ENSMUSG00000029771	IRF5	682.581	1.44561	3.62518e-05	0.000581953	no	Irf5	protein_coding	2	2	up	1	0	1	0	503.868	0.909109	1.09187e-18	1.02118e-17	children	GSE109142	181.037	0.252773	0.0233088	0.060394	NA	NA	6.33998	0.281927	8.71608e-06	4.08218e-05	adults	GSE59071	NA	NA	NA	NA	NA	NA
ENSG00000126603	ENSMUSG00000014303	GLIS2	227.023	1.4446	0.00112269	0.0105566	no	Glis2	protein_coding	3	3	up	1	0	1	1	139.308	0.942396	1.12328e-05	3.41919e-05	children	GSE109142	47.8985	0.444605	0.220292	0.356541	NA	NA	7.07553	0.270362	7.46255e-05	0.000287172	adults	GSE59071	7.27281	0.574222	0.000110699	0.00173188	adults	GSE67106
ENSG00000157601	ENSMUSG00000000386	MX1	510.992	1.44438	0.00105831	0.0100803	no	Mx1	polymorphic_pseudogene	3	3	up	1	1	1	0	1174.98	0.36273	0.00872707	0.0174868	children	GSE109142	462.588	0.915774	4.42183e-07	4.5235e-06	children	GSE117993	7.78635	0.879798	3.76603e-07	2.3805e-06	adults	GSE59071	NA	NA	NA	NA	NA	NA
ENSG00000114013	ENSMUSG00000022901	CD86	355.003	1.44184	1.55325e-05	0.000273784	no	Cd86	protein_coding	3	3	up	1	1	1	0	569.945	1.25171	1.34919e-27	2.51766e-26	children	GSE109142	187.385	0.904699	7.23533e-12	1.97142e-10	children	GSE117993	6.47577	1.20854	6.69966e-08	5.03044e-07	adults	GSE59071	11.4141	-1.09711	0.0491267	0.172638	NA	NA
ENSG00000117594	ENSMUSG00000016194	HSD11B1	377.993	1.44149	5.64051e-05	0.000846801	no	Hsd11b1	protein_coding	3	3	up	1	1	1	0	86.6289	2.37739	7.56726e-28	1.44029e-26	children	GSE109142	30.6005	1.55931	1.21933e-09	2.16202e-08	children	GSE117993	5.39664	0.556419	0.000134977	0.000492245	adults	GSE59071	NA	NA	NA	NA	NA	NA
ENSG00000176788	ENSMUSG00000045763	BASP1	358.378	1.43832	0.000698104	0.00706817	no	Basp1	protein_coding	3	3	up	1	1	1	0	1373.74	1.46995	3.58731e-22	4.43589e-21	children	GSE109142	415.411	0.962209	5.76051e-10	1.08444e-08	children	GSE117993	9.25714	1.00202	3.31483e-08	2.64756e-07	adults	GSE59071	NA	NA	NA	NA	NA	NA
ENSG00000175287	ENSMUSG00000079484	PHYHD1	465.754	1.43443	6.90381e-10	3.6532e-08	no	Phyhd1	protein_coding	2	2	up	1	0	1	0	105.522	0.584549	1.54418e-06	5.18242e-06	children	GSE109142	51.2904	-0.083742	0.552006	0.687678	NA	NA	7.22777	0.280519	0.000824054	0.00250949	adults	GSE59071	NA	NA	NA	NA	NA	NA
ENSG00000057657	ENSMUSG00000038151	PRDM1	818.212	1.43321	0.000751699	0.00751611	no	Prdm1	protein_coding	4	4	up	1	1	1	1	2654.98	1.40039	7.93287e-21	8.79616e-20	children	GSE109142	614.035	1.18999	2.00584e-15	1.0896e-13	children	GSE117993	9.37464	1.92196	1.48077e-15	6.67912e-14	adults	GSE59071	10.8503	1.288	4.46285e-07	5.06435e-05	adults	GSE67106
ENSG00000183023	ENSMUSG00000054640	SLC8A1	5127.79	1.4312	0.00234381	0.019375	no	Slc8a1	protein_coding	4	4	up	1	1	1	1	499.563	0.77948	1.40023e-06	4.72479e-06	children	GSE109142	149.131	0.95509	1.30082e-06	1.18904e-05	children	GSE117993	6.35096	0.477164	0.00143642	0.00412791	adults	GSE59071	8.88125	0.922	0.000129951	0.00196048	adults	GSE67106
ENSG00000074966	ENSMUSG00000054892	TXK	110.374	1.42885	0.000158232	0.00200554	no	Txk	protein_coding	2	2	up	1	0	1	0	113.901	1.60466	3.99303e-27	7.13432e-26	children	GSE109142	26.9718	0.315832	0.0442691	0.101769	NA	NA	5.83241	0.284987	0.00775653	0.0185337	adults	GSE59071	7.02813	0.463333	0.0092385	0.0502608	NA	NA
ENSG00000109610	ENSMUSG00000072941	SOD3	943.622	1.42736	3.38351e-05	0.000547256	no	Sod3	protein_coding	3	3	up	1	1	1	0	2657.03	0.466139	6.2666e-07	2.19474e-06	children	GSE109142	804.202	0.458482	1.33907e-05	9.54989e-05	children	GSE117993	7.81329	0.542971	9.2619e-08	6.70151e-07	adults	GSE59071	NA	NA	NA	NA	NA	NA
ENSG00000182866	ENSMUSG00000000409	LCK	195.751	1.42023	1.7284e-06	4.07418e-05	no	Lck	protein_coding	3	3	up	1	1	1	0	777.276	0.951768	9.83217e-11	4.84357e-10	children	GSE109142	264.644	0.498803	0.000250809	0.00126676	children	GSE117993	7.39149	0.479037	3.3995e-07	2.17729e-06	adults	GSE59071	NA	NA	NA	NA	NA	NA
ENSG00000171388	ENSMUSG00000037010	APLN	103.992	1.4197	0.0011266	0.0105856	no	Apln	protein_coding	2	2	up	1	1	0	0	63.4567	2.34415	1.49731e-17	1.28899e-16	children	GSE109142	12.8039	1.98573	6.58437e-12	1.80557e-10	children	GSE117993	6.41333	0.0243777	0.700381	0.776391	NA	NA	NA	NA	NA	NA	NA	NA
ENSG00000137507	ENSMUSG00000090958	LRRC32	620.814	1.4188	7.72179e-05	0.00109471	no	Lrrc32	protein_coding	4	4	up	1	1	1	1	928.88	1.74901	2.20325e-41	1.27733e-39	children	GSE109142	242.939	0.671451	2.53829e-05	0.000167818	children	GSE117993	7.74183	0.864265	1.0713e-09	1.19508e-08	adults	GSE59071	8.88438	1.06222	5.09686e-06	0.00020199	adults	GSE67106
ENSG00000135622	ENSMUSG00000000627	SEMA4F	53.462	1.41711	0.00527371	0.0369496	no	Sema4f	protein_coding	4	4	up	1	1	1	1	211.38	0.315888	8.66214e-05	0.000236579	children	GSE109142	76.661	0.359124	0.00277034	0.0101205	children	GSE117993	6.48477	0.205482	1.78418e-05	7.85436e-05	adults	GSE59071	7.28156	0.318889	0.00912347	0.0498097	adults	GSE67106
ENSG00000171860	ENSMUSG00000040552	C3AR1	791.63	1.4148	8.20108e-09	3.48607e-07	no	C3ar1	protein_coding	3	3	up	1	1	1	0	577.596	0.958917	1.79369e-13	1.11446e-12	children	GSE109142	197.261	0.603279	5.6299e-06	4.413e-05	children	GSE117993	7.46085	1.023	0.000413936	0.00134833	adults	GSE59071	10.9484	0.180667	0.319779	0.570262	NA	NA
ENSG00000135439	ENSMUSG00000025422	AGAP2	350.841	1.41465	5.89985e-05	0.000877539	no	Agap2	protein_coding	3	3	up	1	1	1	0	394.499	1.30797	5.53467e-23	7.31869e-22	children	GSE109142	124.844	0.720496	2.92392e-06	2.45345e-05	children	GSE117993	6.6318	0.316268	6.88802e-05	0.000267805	adults	GSE59071	NA	NA	NA	NA	NA	NA
ENSG00000127084	ENSMUSG00000037946	FGD3	1414.12	1.41361	8.94218e-09	3.78234e-07	no	Fgd3	protein_coding	4	4	up	1	1	1	1	732.598	1.34614	3.66655e-23	4.92338e-22	children	GSE109142	288.374	0.68622	0.000505261	0.00234594	children	GSE117993	7.29202	0.538948	1.4436e-06	7.96669e-06	adults	GSE59071	9.87625	0.697778	0.00330273	0.022969	adults	GSE67106
ENSG00000134853	ENSMUSG00000029231	PDGFRA	6738.62	1.41344	6.65132e-08	2.28374e-06	no	Pdgfra	protein_coding	2	2	up	1	0	1	0	3952.28	0.972893	5.39082e-12	2.95561e-11	children	GSE109142	1084.24	-0.0433994	0.69722	0.801811	NA	NA	8.22186	1.0668	1.87416e-06	1.01028e-05	adults	GSE59071	NA	NA	NA	NA	NA	NA
ENSG00000072832	ENSMUSG00000029121	CRMP1	290.449	1.41153	0.000146919	0.00188821	no	Crmp1	protein_coding	3	3	up	1	1	1	0	198.89	1.12518	1.59071e-19	1.59091e-18	children	GSE109142	55.1522	0.286096	0.00568784	0.0186223	children	GSE117993	6.7871	0.155295	0.0157899	0.0344367	adults	GSE59071	NA	NA	NA	NA	NA	NA
ENSG00000135069	ENSMUSG00000024640	PSAT1	660.395	1.41048	1.25709e-05	0.00022847	no	Psat1	protein_coding	3	3	up	1	1	1	0	549.958	2.18918	3.46804e-26	5.81105e-25	children	GSE109142	119.122	1.6252	3.02908e-20	3.54444e-18	children	GSE117993	6.88164	1.24547	3.26207e-08	2.61146e-07	adults	GSE59071	NA	NA	NA	NA	NA	NA
ENSG00000204186	ENSMUSG00000027520	ZDBF2	91.3957	1.41	0.00449829	0.0326787	no	Zdbf2	protein_coding	3	3	up	1	1	1	0	295.83	1.07951	3.21466e-19	3.13249e-18	children	GSE109142	63.1844	0.599836	4.55945e-05	0.000282838	children	GSE117993	5.58814	0.75548	1.08165e-07	7.6974e-07	adults	GSE59071	NA	NA	NA	NA	NA	NA
ENSG00000122224	ENSMUSG00000004707	LY9	150.489	1.40787	0.000112033	0.00150846	no	Ly9	protein_coding	3	3	up	1	0	1	1	339.171	1.02039	7.39647e-13	4.37905e-12	children	GSE109142	113.278	0.256603	0.0327214	0.0799904	NA	NA	6.91687	0.675022	1.30648e-06	7.27923e-06	adults	GSE59071	7.77469	0.448	0.00161002	0.0132159	adults	GSE67106
ENSG00000118369	ENSMUSG00000035713	USP35	467.414	1.40724	1.57718e-05	0.00027743	no	Usp35	protein_coding	3	3	up	1	1	1	0	244.713	1.146	1.29217e-45	1.10244e-43	children	GSE109142	70.2384	0.510269	5.05446e-07	5.11403e-06	children	GSE117993	6.65626	0.282087	4.13874e-07	2.58167e-06	adults	GSE59071	NA	NA	NA	NA	NA	NA
ENSG00000147065	ENSMUSG00000031207	MSN	5157.03	1.40651	8.47334e-06	0.000161653	no	Msn	protein_coding	3	3	up	1	1	1	0	7979.25	1.17398	3.68425e-27	6.60982e-26	children	GSE109142	1969.76	0.855563	1.24791e-14	5.79327e-13	children	GSE117993	9.78684	1.81165	4.60303e-15	1.86166e-13	adults	GSE59071	7.94187	0.474889	0.0144802	0.0709464	NA	NA
ENSG00000159164	ENSMUSG00000038486	SV2A	277.478	1.40604	2.27187e-06	5.19803e-05	no	Sv2a	protein_coding	2	2	up	1	0	1	0	131.427	0.903946	2.86648e-14	1.8994e-13	children	GSE109142	40.3251	0.234194	0.0328575	0.0802885	NA	NA	6.12344	0.366795	3.17487e-05	0.000132062	adults	GSE59071	7.71969	-0.0377778	0.614272	0.802078	NA	NA
ENSG00000152661	ENSMUSG00000050953	GJA1	2572.58	1.40316	5.26025e-05	0.000800461	no	Gja1	protein_coding	3	3	up	1	1	1	0	1877.27	1.34209	1.87764e-17	1.60264e-16	children	GSE109142	479.314	0.453838	0.000218507	0.00112354	children	GSE117993	7.57049	1.9485	1.02124e-11	1.86459e-10	adults	GSE59071	NA	NA	NA	NA	NA	NA
ENSG00000154642	ENSMUSG00000022864	C21orf91	257.125	1.40136	0.000102308	0.00138988	no	D16Ertd472e	protein_coding	3	3	up	1	1	1	0	544.141	0.385095	2.23006e-06	7.36341e-06	children	GSE109142	153.119	0.437722	8.44406e-05	0.000486291	children	GSE117993	6.47871	0.311673	0.00870364	0.0204691	adults	GSE59071	NA	NA	NA	NA	NA	NA
ENSG00000131378	ENSMUSG00000039316	RFTN1	615.518	1.39609	4.80071e-05	0.000739724	no	Rftn1	protein_coding	3	3	up	1	1	1	0	1646.74	1.12606	3.00923e-16	2.32751e-15	children	GSE109142	496.515	0.733968	2.50729e-07	2.69061e-06	children	GSE117993	7.68832	1.16051	4.61021e-10	5.61158e-09	adults	GSE59071	NA	NA	NA	NA	NA	NA
ENSG00000138028	ENSMUSG00000029161	CGREF1	2708.17	1.39411	0.00225078	0.0187528	no	Cgref1	protein_coding	2	2	up	1	1	0	0	169.551	0.8157	0.000270938	0.000691006	children	GSE109142	54.6764	1.05593	9.76166e-08	1.15411e-06	children	GSE117993	6.11006	0.0121579	0.870619	0.90768	NA	NA	7.03344	0.0693333	0.557272	0.762398	NA	NA
ENSG00000107738	ENSMUSG00000020101	VSIR	1834.31	1.39321	0.00186957	0.0160733	no	Vsir	protein_coding	2	2	up	1	1	0	0	3019.18	0.221088	0.00511468	0.0106932	children	GSE109142	1070.54	0.335954	3.12743e-05	0.000202344	children	GSE117993	8.22029	0.125197	0.206157	0.300129	NA	NA	11.3222	0.157778	0.188639	0.419331	NA	NA
ENSG00000128739	ENSMUSG00000102252	SNRPN	672.808	1.39188	3.18418e-05	0.000518603	no	Snrpn	protein_coding	2	2	up	0	0	1	1	1077.34	0.160838	0.0843966	0.135439	NA	NA	386.216	0.0331836	0.731235	0.826683	NA	NA	6.7609	0.318806	0.0116621	0.0264165	adults	GSE59071	8.7675	0.473111	0.000301755	0.00367524	adults	GSE67106
ENSG00000146070	ENSMUSG00000023913	PLA2G7	1698.14	1.39148	0.000150189	0.00192447	no	Pla2g7	protein_coding	3	3	up	1	1	1	0	1088.81	1.69847	1.82873e-31	4.67962e-30	children	GSE109142	327.059	0.986757	8.11832e-11	1.80537e-09	children	GSE117993	8.44058	1.44814	1.75887e-06	9.55075e-06	adults	GSE59071	NA	NA	NA	NA	NA	NA
ENSG00000166173	ENSMUSG00000034839	LARP6	178.704	1.39106	4.49691e-05	0.000701742	no	Larp6	protein_coding	4	4	up	1	1	1	1	94.311	0.928743	1.52033e-09	6.80256e-09	children	GSE109142	37.7271	0.468978	0.00492686	0.0164846	children	GSE117993	6.90455	0.494595	3.28239e-06	1.67865e-05	adults	GSE59071	7.23094	0.949111	3.57446e-06	0.000166458	adults	GSE67106
ENSG00000196932	ENSMUSG00000060044	TMEM26	96.0514	1.38945	0.000130255	0.00171169	no	Tmem26	protein_coding	3	3	up	1	1	1	0	134.468	1.22082	5.29866e-22	6.46208e-21	children	GSE109142	34.0777	0.536345	0.000104565	0.000587534	children	GSE117993	5.59339	0.246841	0.000691618	0.00214021	adults	GSE59071	6.03406	0.0522222	0.23705	0.478898	NA	NA
ENSG00000141480	ENSMUSG00000060216	ARRB2	697.866	1.38522	5.87738e-06	0.000116807	no	Arrb2	protein_coding	3	3	up	1	1	1	0	1435.55	0.739435	3.64923e-15	2.59308e-14	children	GSE109142	543.697	0.271982	0.00345315	0.0121976	children	GSE117993	8.6841	0.472663	0.0157987	0.034446	adults	GSE59071	NA	NA	NA	NA	NA	NA
ENSG00000113319	ENSMUSG00000021708	RASGRF2	778.326	1.38374	0.00422335	0.0310852	no	Rasgrf2	protein_coding	3	3	up	1	1	1	0	299.343	1.28262	1.70485e-25	2.71022e-24	children	GSE109142	71.234	0.476201	0.000294527	0.00145741	children	GSE117993	6.90212	1.00955	5.92111e-10	7.08404e-09	adults	GSE59071	NA	NA	NA	NA	NA	NA
ENSG00000137285	ENSMUSG00000045136	TUBB2B	789.582	1.38261	9.64251e-08	3.15894e-06	no	Tubb2b	protein_coding	3	3	up	1	0	1	1	134.47	0.36648	0.0218228	0.0402001	children	GSE109142	39.0377	-0.267542	0.123667	0.229105	NA	NA	7.06473	0.166391	0.00251848	0.00682497	adults	GSE59071	6.7225	0.499556	0.00502906	0.0317221	adults	GSE67106
ENSG00000197457	ENSMUSG00000027581	STMN3	310.762	1.37997	0.000469368	0.00506111	no	Stmn3	protein_coding	4	4	up	1	1	1	1	649.833	1.2244	4.11862e-33	1.20551e-31	children	GSE109142	207.546	0.647775	1.24532e-09	2.20504e-08	children	GSE117993	7.39095	0.23282	0.00190196	0.0053138	adults	GSE59071	7.86719	0.774889	2.76781e-08	1.65313e-05	adults	GSE67106
ENSG00000187994	ENSMUSG00000051735	RINL	218.507	1.377	0.000888279	0.00867599	no	Rinl	protein_coding	3	3	up	1	1	1	0	331.732	0.923062	1.35295e-14	9.1846e-14	children	GSE109142	140.226	0.805748	0.000579925	0.00263531	children	GSE117993	6.42865	0.208042	0.000244458	0.000840371	adults	GSE59071	NA	NA	NA	NA	NA	NA
ENSG00000111674	ENSMUSG00000004267	ENO2	545.72	1.37395	1.41279e-06	3.40235e-05	no	Eno2	protein_coding	3	3	up	1	0	1	1	527.974	1.36599	1.99419e-28	3.97161e-27	children	GSE109142	177.337	0.267278	0.034632	0.0836792	NA	NA	6.94152	0.654945	1.7888e-09	1.89947e-08	adults	GSE59071	7.46969	0.539333	0.000102863	0.00164686	adults	GSE67106
ENSG00000130303	ENSMUSG00000046718	BST2	894.663	1.36809	0.000179135	0.00223307	no	Bst2	protein_coding	3	3	up	1	1	1	0	1229.16	1.19464	2.41681e-24	3.54094e-23	children	GSE109142	535.99	0.692196	5.99059e-07	5.93124e-06	children	GSE117993	7.18999	1.30015	8.85381e-11	1.2767e-09	adults	GSE59071	NA	NA	NA	NA	NA	NA
ENSG00000124813	ENSMUSG00000039153	RUNX2	180.628	1.36781	0.000982928	0.00947805	no	Runx2	protein_coding	4	4	up	1	1	1	1	580.132	1.34909	1.33312e-44	1.03152e-42	children	GSE109142	159.861	0.470969	4.43331e-06	3.5625e-05	children	GSE117993	7.2563	0.706663	1.63304e-06	8.91043e-06	adults	GSE59071	8.04969	0.868222	6.74941e-05	0.00120778	adults	GSE67106
ENSG00000152932	ENSMUSG00000021700	RAB3C	1117.01	1.36767	2.9449e-06	6.48408e-05	no	Rab3c	protein_coding	2	2	up	0	1	1	0	111.819	-0.152418	0.305763	0.411933	NA	NA	38.1665	0.566501	0.0168998	0.0463317	children	GSE117993	5.41474	0.495193	0.00039253	0.00128541	adults	GSE59071	6.58844	0.134444	0.0152031	0.0736711	NA	NA
ENSG00000115226	ENSMUSG00000038552	FNDC4	151.067	1.36624	0.000107273	0.00145196	no	Fndc4	protein_coding	3	3	up	1	1	1	0	82.9834	1.55467	5.00266e-20	5.21417e-19	children	GSE109142	23.903	0.741663	1.05666e-05	7.71782e-05	children	GSE117993	6.98251	0.630764	7.14166e-07	4.21626e-06	adults	GSE59071	NA	NA	NA	NA	NA	NA
ENSG00000148175	ENSMUSG00000026880	STOM	20114.9	1.36475	5.23192e-08	1.84314e-06	no	Stom	protein_coding	3	3	up	1	1	1	0	7059.07	2.06046	1.5035e-41	8.80796e-40	children	GSE109142	1592.28	1.63375	2.33338e-30	1.09215e-27	children	GSE117993	9.63603	1.46779	1.10456e-14	4.12998e-13	adults	GSE59071	NA	NA	NA	NA	NA	NA
ENSG00000102359	ENSMUSG00000031253	SRPX2	444.201	1.36466	6.03315e-05	0.000893568	no	Srpx2	protein_coding	4	4	up	1	1	1	1	349.879	2.07734	1.14903e-33	3.49949e-32	children	GSE109142	88.0978	1.23423	3.44251e-10	6.75999e-09	children	GSE117993	7.326	1.32383	4.39954e-11	6.81861e-10	adults	GSE59071	8.43844	1.11822	3.3916e-06	0.000161738	adults	GSE67106
ENSG00000221869	ENSMUSG00000071637	CEBPD	4385.53	1.36411	3.42717e-05	0.000553413	no	Cebpd	protein_coding	2	2	up	1	0	1	0	2874.86	0.861875	9.03457e-11	4.46472e-10	children	GSE109142	969.077	0.265789	0.0811688	0.164889	NA	NA	9.43487	0.830044	7.48258e-18	5.86559e-16	adults	GSE59071	13.9231	0.164	0.147825	0.360429	NA	NA
ENSG00000196405	ENSMUSG00000021262	EVL	432.456	1.36385	3.44178e-05	0.000554936	no	Evl	protein_coding	3	3	up	1	1	1	0	2254.24	1.5188	8.91771e-31	2.16032e-29	children	GSE109142	810.042	0.47095	0.000164604	0.000876725	children	GSE117993	7.87978	0.540945	7.37586e-07	4.34135e-06	adults	GSE59071	NA	NA	NA	NA	NA	NA
ENSG00000090376	ENSMUSG00000020227	IRAK3	573.487	1.36317	2.20328e-06	5.0636e-05	no	Irak3	protein_coding	4	4	up	1	1	1	1	1045.56	2.0105	1.13864e-44	8.89848e-43	children	GSE109142	215.325	1.40715	5.39957e-19	5.01338e-17	children	GSE117993	7.64886	2.41696	4.00084e-21	7.1884e-19	adults	GSE59071	7.83375	1.15111	4.25631e-06	0.000179797	adults	GSE67106
ENSG00000146232	ENSMUSG00000023947	NFKBIE	375.218	1.36288	4.13268e-06	8.7258e-05	no	Nfkbie	protein_coding	3	3	up	1	1	1	0	751.005	0.561733	3.53861e-06	1.14198e-05	children	GSE109142	292.303	0.353889	0.0108555	0.0320194	children	GSE117993	7.48272	0.445857	5.30238e-07	3.23578e-06	adults	GSE59071	NA	NA	NA	NA	NA	NA
ENSG00000105639	ENSMUSG00000031805	JAK3	1320.13	1.36276	5.20267e-06	0.000106357	no	Jak3	protein_coding	3	3	up	1	1	1	0	1771.83	2.51969	8.16158e-54	1.39874e-51	children	GSE109142	510.579	0.938238	1.96045e-07	2.16849e-06	children	GSE117993	7.37931	1.33408	1.64976e-12	3.61328e-11	adults	GSE59071	NA	NA	NA	NA	NA	NA
ENSG00000075884	ENSMUSG00000049744	ARHGAP15	509.579	1.36201	0.00109506	0.0103574	no	Arhgap15	protein_coding	4	4	up	1	1	1	1	425.693	0.76438	4.16057e-10	1.94933e-09	children	GSE109142	155.984	0.469205	0.00193246	0.00745408	children	GSE117993	6.84167	1.25311	1.63034e-07	1.11714e-06	adults	GSE59071	8.46969	0.936444	0.001654	0.0134817	adults	GSE67106
ENSG00000162849	ENSMUSG00000026494	KIF26B	233.182	1.3603	2.90165e-05	0.000479266	no	Kif26b	protein_coding	2	2	up	1	0	1	0	64.9669	2.04509	8.54927e-09	3.57707e-08	children	GSE109142	14.4003	0.824026	0.0198531	0.0528343	NA	NA	6.46774	0.173708	0.0227151	0.0471319	adults	GSE59071	NA	NA	NA	NA	NA	NA
ENSG00000197872	ENSMUSG00000020589	FAM49A	1375.02	1.35989	0.000126786	0.00167207	no	Fam49a	protein_coding	4	4	up	1	1	1	1	661.041	1.66007	9.10015e-36	3.31706e-34	children	GSE109142	191.44	1.23725	5.58106e-17	3.76865e-15	children	GSE117993	7.70861	1.38029	3.48991e-09	3.47673e-08	adults	GSE59071	9.10406	1.67889	4.37617e-06	0.000182714	adults	GSE67106
ENSG00000132205	ENSMUSG00000024053	EMILIN2	881.237	1.35791	5.08589e-07	1.38499e-05	no	Emilin2	protein_coding	3	3	up	1	1	1	0	894.974	0.642317	1.94282e-17	1.65646e-16	children	GSE109142	292.33	0.298005	0.0024604	0.00913772	children	GSE117993	7.83355	0.597201	4.95502e-07	3.043e-06	adults	GSE59071	NA	NA	NA	NA	NA	NA
ENSG00000153292	ENSMUSG00000041293	ADGRF1	3446.82	1.3568	0.00179093	0.0155023	no	Adgrf1	protein_coding	4	4	up	1	1	1	1	492.275	2.2502	3.2182e-17	2.68871e-16	children	GSE109142	104.027	2.77488	1.37032e-21	2.04458e-19	children	GSE117993	6.9141	1.30791	0.000345166	0.00114658	adults	GSE59071	8.35437	1.62022	0.00067444	0.00675398	adults	GSE67106
ENSG00000106624	ENSMUSG00000020473	AEBP1	1999.07	1.35525	8.54559e-12	6.31514e-10	no	Aebp1	protein_coding	4	4	up	1	1	1	1	4166.07	1.37413	4.14004e-22	5.09679e-21	children	GSE109142	1118.09	0.530639	1.53189e-05	0.000107719	children	GSE117993	8.54088	0.874355	1.42719e-06	7.89542e-06	adults	GSE59071	10.7513	1.26022	1.43576e-05	0.000400481	adults	GSE67106
ENSG00000077420	ENSMUSG00000026786	APBB1IP	297.013	1.35459	2.90088e-05	0.000479266	no	Apbb1ip	protein_coding	4	4	up	1	1	1	1	738.262	1.17267	1.00276e-18	9.42801e-18	children	GSE109142	215.718	0.672398	1.68268e-07	1.8903e-06	children	GSE117993	7.03726	1.11171	4.59e-07	2.83945e-06	adults	GSE59071	8.96937	0.788889	0.00132553	0.0113953	adults	GSE67106
ENSG00000180785	ENSMUSG00000070423	OR51E1	104.42	1.3542	0.00683215	0.0455305	no	Olfr558	protein_coding	2	2	up	1	1	0	0	48.4916	1.70911	1.29037e-20	1.40802e-19	children	GSE109142	10.8578	0.877295	2.74813e-07	2.92244e-06	children	GSE117993	6.21074	0.0941295	0.256053	0.356952	NA	NA	NA	NA	NA	NA	NA	NA
ENSG00000070081	ENSMUSG00000030659	NUCB2	800.829	1.35342	6.21548e-06	0.000123146	no	Nucb2	protein_coding	4	4	up	1	1	1	1	2589.64	0.676603	1.50652e-17	1.29663e-16	children	GSE109142	808.636	0.652646	8.03342e-09	1.20388e-07	children	GSE117993	8.99643	1.13644	6.17426e-14	1.91676e-12	adults	GSE59071	12.225	1.002	1.64622e-05	0.000436174	adults	GSE67106
ENSG00000131873	ENSMUSG00000032640	CHSY1	792.59	1.35282	4.76296e-07	1.30725e-05	no	Chsy1	protein_coding	3	3	up	1	1	1	0	1097.14	0.892795	2.45949e-17	2.08064e-16	children	GSE109142	343.469	0.863635	2.89469e-05	0.000188968	children	GSE117993	8.29031	0.671874	8.53631e-09	7.81039e-08	adults	GSE59071	NA	NA	NA	NA	NA	NA
ENSG00000050730	ENSMUSG00000044162	TNIP3	5469.23	1.35259	5.31547e-05	0.000806478	no	Tnip3	protein_coding	3	3	up	1	1	1	0	2420.65	6.80751	5.41303e-94	1.51081e-90	children	GSE109142	307.467	6.29598	2.73926e-65	4.67976e-61	children	GSE117993	8.26451	4.31956	2.02422e-21	4.06907e-19	adults	GSE59071	NA	NA	NA	NA	NA	NA
ENSG00000091428	ENSMUSG00000049044	RAPGEF4	434.42	1.34759	0.00568949	0.0392796	no	Rapgef4	protein_coding	3	3	up	1	1	1	0	151.032	1.16887	2.1234e-19	2.10002e-18	children	GSE109142	39.003	0.709481	0.000107801	0.000603827	children	GSE117993	6.33358	0.709768	1.65105e-08	1.41202e-07	adults	GSE59071	NA	NA	NA	NA	NA	NA
ENSG00000137267	ENSMUSG00000058672	TUBB2A	2107.08	1.34544	2.65508e-06	5.93228e-05	no	Tubb2a	protein_coding	4	4	up	1	1	1	1	1105.18	0.701228	2.47483e-09	1.08668e-08	children	GSE109142	386.207	0.438195	0.0025383	0.00938418	children	GSE117993	8.18472	0.512368	8.97875e-07	5.17151e-06	adults	GSE59071	12.8034	0.986	0.000676347	0.00676725	adults	GSE67106
ENSG00000151883	ENSMUSG00000021725	PARP8	654.614	1.34244	4.262e-05	0.000668735	no	Parp8	protein_coding	3	3	up	1	1	1	0	1306.92	0.292279	3.66446e-06	1.18104e-05	children	GSE109142	363.156	0.464632	9.1672e-07	8.66939e-06	children	GSE117993	8.33296	1.54316	5.46554e-17	3.53398e-15	adults	GSE59071	NA	NA	NA	NA	NA	NA
ENSG00000143110	ENSMUSG00000074342	C1orf162	139.446	1.34004	0.00549322	0.0381912	no	I830077J02Rik	protein_coding	3	3	up	1	0	1	1	297.023	1.26563	2.24493e-20	2.39805e-19	children	GSE109142	122.112	0.262292	0.0699473	0.146504	NA	NA	7.34842	0.573086	0.00167203	0.00472804	adults	GSE59071	8.63531	0.635778	0.00549844	0.0338656	adults	GSE67106
ENSG00000103257	ENSMUSG00000040010	SLC7A5	781.393	1.33909	5.69677e-05	0.000852758	no	Slc7a5	protein_coding	4	4	up	1	1	1	1	1578.28	2.55817	3.52577e-51	4.86818e-49	children	GSE109142	333.907	1.97769	3.56981e-31	1.87651e-28	children	GSE117993	8.30456	1.83315	6.97982e-16	3.36606e-14	adults	GSE59071	7.93281	1.50644	5.60045e-07	5.79036e-05	adults	GSE67106
ENSG00000187498	ENSMUSG00000031502	COL4A1	27369.8	1.33816	5.00736e-05	0.00076697	no	Col4a1	protein_coding	3	3	up	1	1	1	0	10108.5	2.56747	1.51029e-40	8.27695e-39	children	GSE109142	1612.55	1.70771	5.09606e-21	6.8823e-19	children	GSE117993	8.28617	1.8479	3.7697e-13	9.72507e-12	adults	GSE59071	NA	NA	NA	NA	NA	NA
ENSG00000012779	ENSMUSG00000025701	ALOX5	197.507	1.33723	8.19936e-05	0.00115289	no	Alox5	protein_coding	2	2	up	1	0	1	0	369.37	3.09169	6.35118e-15	4.42691e-14	children	GSE109142	32.2569	0.938311	0.192558	0.322152	NA	NA	8.59796	1.27479	7.09822e-10	8.31114e-09	adults	GSE59071	NA	NA	NA	NA	NA	NA
ENSG00000173706	ENSMUSG00000075254	HEG1	5732.52	1.33196	1.05553e-05	0.00019557	no	Heg1	protein_coding	4	4	up	1	1	1	1	1982.36	1.32164	6.95018e-18	6.1332e-17	children	GSE109142	426.486	1.00219	1.39828e-08	1.99568e-07	children	GSE117993	7.99658	1.80303	4.15559e-14	1.34135e-12	adults	GSE59071	10.3934	1.58756	1.51022e-07	2.76675e-05	adults	GSE67106
ENSG00000067182	ENSMUSG00000030341	TNFRSF1A	4845.68	1.32973	2.70417e-07	7.91163e-06	no	Tnfrsf1a	protein_coding	2	2	up	0	1	1	0	4336.53	-0.0122252	0.862611	0.910902	NA	NA	1613.82	0.281107	0.000152084	0.000817687	children	GSE117993	9.7536	0.177394	0.0222957	0.0463957	adults	GSE59071	NA	NA	NA	NA	NA	NA
ENSG00000204257	ENSMUSG00000037649	HLA-DMA	682.266	1.32607	0.00021843	0.00263603	no	H2-DMa	protein_coding	2	2	up	1	0	1	0	345.785	5.17313	5.29191e-25	8.141e-24	children	GSE109142	63.3895	0.303277	0.635656	0.755748	NA	NA	9.91964	1.80552	2.08088e-23	6.70604e-21	adults	GSE59071	NA	NA	NA	NA	NA	NA
ENSG00000103534	ENSMUSG00000030650	TMC5	14150.4	1.32039	1.81838e-06	4.26284e-05	no	Tmc5	protein_coding	4	4	up	1	1	1	1	4852.51	0.6569	3.68446e-07	1.32058e-06	children	GSE109142	1262.63	1.32649	1.11664e-21	1.71092e-19	children	GSE117993	9.50635	0.853448	0.000651017	0.00202569	adults	GSE59071	11.5938	1.08378	1.2841e-07	2.62035e-05	adults	GSE67106
ENSG00000106991	ENSMUSG00000026814	ENG	1018.4	1.31664	0.000364212	0.00407413	no	Eng	protein_coding	4	4	up	1	1	1	1	3685.76	1.5808	7.11528e-40	3.71201e-38	children	GSE109142	1006.47	0.730396	1.38428e-11	3.5859e-10	children	GSE117993	9.29057	1.65165	2.6445e-13	7.07396e-12	adults	GSE59071	8.91938	1.11822	2.12418e-05	0.000523461	adults	GSE67106
ENSG00000136514	ENSMUSG00000033355	RTP4	418.932	1.31248	0.000470882	0.00507106	no	Rtp4	protein_coding	4	4	up	1	1	1	1	273.431	0.487789	1.49955e-08	6.13626e-08	children	GSE109142	96.4189	0.584529	1.05593e-06	9.8415e-06	children	GSE117993	6.54169	0.475354	3.30774e-08	2.64293e-07	adults	GSE59071	11.225	0.962	8.86519e-07	7.58779e-05	adults	GSE67106
ENSG00000142279	ENSMUSG00000036459	WTIP	681.051	1.31125	1.53624e-08	6.18271e-07	no	Wtip	protein_coding	3	3	up	1	1	0	1	235.963	1.08902	1.012e-16	8.12491e-16	children	GSE109142	84.22	0.472554	0.000814592	0.00354244	children	GSE117993	7.40318	0.118556	0.0630963	0.113018	NA	NA	9.10844	1.18378	5.24031e-08	1.9143e-05	adults	GSE67106
ENSG00000137077	ENSMUSG00000094686	CCL21	2086.82	1.30898	7.35263e-06	0.000142385	no	Ccl21a	protein_coding	2	2	up	1	0	1	0	3004.84	0.851698	0.00269433	0.00591467	children	GSE109142	1087.72	0.283124	0.241029	0.381044	NA	NA	8.94626	1.26744	0.000483057	0.00154497	adults	GSE59071	NA	NA	NA	NA	NA	NA
ENSG00000183722	ENSMUSG00000048332	LHFPL6	1322.14	1.30647	2.05725e-06	4.76204e-05	no	Lhfp	protein_coding	4	4	up	1	1	1	1	686.756	1.42604	9.67939e-34	2.9618e-32	children	GSE109142	185.356	0.796642	7.87471e-15	3.80033e-13	children	GSE117993	9.03681	1.24943	4.08945e-06	2.05058e-05	adults	GSE59071	10.3575	1.40289	8.89511e-07	7.58779e-05	adults	GSE67106
ENSG00000135905	ENSMUSG00000038608	DOCK10	2106.49	1.30391	0.000206173	0.0025093	no	Dock10	protein_coding	2	2	up	1	0	1	0	1226.54	0.457777	6.15534e-06	1.93329e-05	children	GSE109142	360.648	0.220503	0.136411	0.247078	NA	NA	8.03822	0.499309	0.00950303	0.0221059	adults	GSE59071	NA	NA	NA	NA	NA	NA
ENSG00000119681	ENSMUSG00000002020	LTBP2	131.102	1.30311	0.000258338	0.00303781	no	Ltbp2	protein_coding	3	3	up	1	1	1	0	1274.29	1.99291	1.22196e-25	1.96657e-24	children	GSE109142	283.857	1.25615	4.27849e-10	8.24055e-09	children	GSE117993	7.47418	0.791014	1.68942e-06	9.19089e-06	adults	GSE59071	NA	NA	NA	NA	NA	NA
ENSG00000138448	ENSMUSG00000027087	ITGAV	9685.49	1.30294	4.41182e-05	0.000690558	no	Itgav	protein_coding	3	3	up	1	1	1	0	4343.39	0.604286	3.93002e-09	1.69536e-08	children	GSE109142	1036.66	0.812507	7.19599e-07	6.98894e-06	children	GSE117993	9.61685	0.630794	3.59111e-09	3.56355e-08	adults	GSE59071	NA	NA	NA	NA	NA	NA
ENSG00000091972	ENSMUSG00000022661	CD200	1530.3	1.30263	1.60116e-07	5.00937e-06	no	Cd200	protein_coding	2	2	up	1	0	1	0	376.326	0.438715	3.53633e-05	0.000101217	children	GSE109142	116.818	0.164226	0.095824	0.187671	NA	NA	7.80366	0.781276	3.08614e-06	1.58634e-05	adults	GSE59071	NA	NA	NA	NA	NA	NA
ENSG00000198732	ENSMUSG00000021136	SMOC1	394.772	1.30163	0.000233405	0.00278021	no	Smoc1	protein_coding	2	2	up	1	0	1	0	141.134	0.888617	2.60962e-05	7.60921e-05	children	GSE109142	44.9628	0.0248729	0.88928	0.933513	NA	NA	7.08888	0.563163	0.000141684	0.000513917	adults	GSE59071	7.1575	0.004	0.958546	0.981902	NA	NA
ENSG00000116741	ENSMUSG00000026360	RGS2	2493.02	1.3004	0.00117335	0.0109608	no	Rgs2	protein_coding	2	2	up	1	0	1	0	1394.96	0.530526	0.00105514	0.00247685	children	GSE109142	546.077	0.155253	0.310063	0.457555	NA	NA	8.19472	1.93239	5.22706e-11	7.93754e-10	adults	GSE59071	NA	NA	NA	NA	NA	NA
ENSG00000138185	ENSMUSG00000048120	ENTPD1	2379.72	1.29872	0.00061846	0.00638753	no	Entpd1	protein_coding	3	3	up	1	1	1	0	2369.53	1.50451	1.22614e-33	3.72852e-32	children	GSE109142	654.479	1.06041	7.98494e-16	4.57767e-14	children	GSE117993	8.50406	1.83834	1.22684e-12	2.78619e-11	adults	GSE59071	9.68313	0.214889	0.19622	0.429457	NA	NA
ENSG00000128815	ENSMUSG00000051506	WDFY4	1803.06	1.29638	0.00117494	0.0109717	no	Wdfy4	protein_coding	3	3	up	1	0	1	1	1188.1	1.53121	3.36063e-15	2.39673e-14	children	GSE109142	284.379	0.401225	0.0191984	0.0513763	NA	NA	7.40763	0.799462	1.74981e-06	9.5092e-06	adults	GSE59071	8.76906	1.31578	7.73738e-05	0.00134224	adults	GSE67106
ENSG00000175471	ENSMUSG00000021596	MCTP1	654.255	1.28129	5.76377e-08	2.00307e-06	no	Mctp1	protein_coding	4	4	up	1	1	1	1	518.421	1.2174	1.39024e-21	1.63331e-20	children	GSE109142	152.931	1.02821	4.04601e-08	5.22859e-07	children	GSE117993	7.0885	1.37688	6.60763e-08	4.97053e-07	adults	GSE59071	8.14531	1.10244	1.70173e-06	0.000104417	adults	GSE67106
ENSG00000182578	ENSMUSG00000024621	CSF1R	3357.82	1.28004	2.52049e-07	7.4249e-06	no	Csf1r	protein_coding	3	3	up	1	1	1	0	2682.23	1.07587	3.81537e-25	5.9373e-24	children	GSE109142	874.6	0.464659	1.47807e-06	1.33217e-05	children	GSE117993	7.78763	0.592059	0.000324428	0.00108533	adults	GSE59071	NA	NA	NA	NA	NA	NA
ENSG00000183853	ENSMUSG00000041734	KIRREL1	1359.71	1.27854	0.000122694	0.00162897	no	Kirrel	protein_coding	4	4	up	1	1	1	1	1280.99	1.35133	7.16953e-28	1.36925e-26	children	GSE109142	290.291	0.657218	4.37735e-08	5.608e-07	children	GSE117993	7.46075	1.1276	8.80793e-11	1.27098e-09	adults	GSE59071	7.0775	0.447111	1.91577e-05	0.000486534	adults	GSE67106
ENSG00000107968	ENSMUSG00000024235	MAP3K8	737.502	1.27467	0.00160431	0.0141927	no	Map3k8	protein_coding	3	3	up	1	1	1	0	716.896	1.53508	2.34791e-51	3.30017e-49	children	GSE109142	174.545	1.00667	1.40718e-17	1.03845e-15	children	GSE117993	7.6263	0.745104	9.43266e-10	1.06573e-08	adults	GSE59071	NA	NA	NA	NA	NA	NA
ENSG00000010671	ENSMUSG00000031264	BTK	187.444	1.27428	0.00378817	0.0285188	no	Btk	protein_coding	4	4	up	1	1	1	1	852.617	1.67434	4.9847e-30	1.13374e-28	children	GSE109142	258.084	0.733057	6.43672e-06	4.97129e-05	children	GSE117993	6.33401	1.20234	1.24252e-07	8.72601e-07	adults	GSE59071	9.42188	1.24	5.3948e-06	0.00020778	adults	GSE67106
ENSG00000154127	ENSMUSG00000032020	UBASH3B	494.229	1.26868	1.38523e-05	0.000248251	no	Ubash3b	protein_coding	3	3	up	1	1	1	0	439.854	1.2848	6.2536e-25	9.54528e-24	children	GSE109142	116.749	1.24445	4.94046e-13	1.72251e-11	children	GSE117993	6.77076	0.718704	2.91394e-15	1.23254e-13	adults	GSE59071	NA	NA	NA	NA	NA	NA
ENSG00000117643	ENSMUSG00000037306	MAN1C1	638.508	1.26736	6.59665e-09	2.88024e-07	no	Man1c1	protein_coding	2	2	up	1	0	1	0	407.256	0.519187	3.22051e-09	1.40104e-08	children	GSE109142	148.229	0.0922999	0.275804	0.419894	NA	NA	7.29581	0.18308	0.00847964	0.0200212	adults	GSE59071	NA	NA	NA	NA	NA	NA
ENSG00000185634	ENSMUSG00000035109	SHC4	149.259	1.26593	0.000231336	0.00276197	no	Shc4	protein_coding	2	2	up	1	0	1	0	32.7534	0.523925	0.000883224	0.00209608	children	GSE109142	10.2607	-0.158069	0.43614	0.58444	NA	NA	4.92813	0.265226	0.000980727	0.00292905	adults	GSE59071	6.41344	0.0864444	0.164046	0.384642	NA	NA
ENSG00000181467	ENSMUSG00000036894	RAP2B	937.405	1.264	8.70298e-08	2.91425e-06	no	Rap2b	protein_coding	3	3	up	1	1	1	0	1239.47	0.231467	8.38278e-05	0.000229382	children	GSE109142	411.572	0.240222	0.00105066	0.00440695	children	GSE117993	8.87312	0.234708	4.65108e-05	0.000186807	adults	GSE59071	7.94156	0.153333	0.099037	0.278991	NA	NA
ENSG00000180190	ENSMUSG00000050052	TDRP	102.486	1.26197	0.00282291	0.0225426	no	Tdrp	protein_coding	2	2	up	1	0	1	0	263.635	0.587767	2.39486e-05	7.01861e-05	children	GSE109142	101.85	0.375661	0.115796	0.217571	NA	NA	6.65775	0.212018	0.00284089	0.00761233	adults	GSE59071	NA	NA	NA	NA	NA	NA
ENSG00000169604	ENSMUSG00000033420	ANTXR1	2640.58	1.26169	1.35032e-05	0.000242912	no	Antxr1	protein_coding	4	4	up	1	1	1	1	2592.06	0.903956	2.25814e-15	1.63583e-14	children	GSE109142	670.442	0.591288	9.7716e-06	7.19406e-05	children	GSE117993	8.45574	0.925502	0.000270624	0.000922203	adults	GSE59071	9.03531	1.07489	3.86269e-06	0.000172471	adults	GSE67106
ENSG00000101445	ENSMUSG00000037754	PPP1R16B	530.761	1.25884	0.00088099	0.00861461	no	Ppp1r16b	protein_coding	4	4	up	1	1	1	1	1570.37	1.14267	2.52169e-16	1.96559e-15	children	GSE109142	524.696	1.30945	7.67429e-08	9.27866e-07	children	GSE117993	7.75535	0.75574	3.03058e-06	1.56207e-05	adults	GSE59071	11.0556	0.520667	0.00446785	0.0290242	adults	GSE67106
ENSG00000152315	ENSMUSG00000045404	KCNK13	88.1619	1.25802	0.00134214	0.0122876	no	Kcnk13	protein_coding	2	2	up	1	1	0	0	62.4165	0.74845	3.32136e-07	1.19538e-06	children	GSE109142	19.9604	0.603345	7.81132e-06	5.90611e-05	children	GSE117993	6.90543	0.0573123	0.417951	0.525014	NA	NA	6.45594	0.0835556	0.40226	0.644742	NA	NA
ENSG00000160469	ENSMUSG00000035390	BRSK1	193.455	1.25696	0.000312	0.00357085	no	Brsk1	protein_coding	2	2	up	1	0	0	1	107.669	1.55219	2.53507e-31	6.43232e-30	children	GSE109142	34.4559	0.285077	0.0355865	0.0855258	NA	NA	6.72997	0.0234103	0.719951	0.792001	NA	NA	6.36469	0.191111	0.000983828	0.00908567	adults	GSE67106
ENSG00000143248	ENSMUSG00000026678	RGS5	13311	1.25681	0.000485883	0.00521513	no	Rgs5	protein_coding	4	4	up	1	1	1	1	6488.99	2.41462	6.75099e-34	2.09527e-32	children	GSE109142	1585	2.07402	2.24297e-16	1.4062e-14	children	GSE117993	8.55579	2.26921	1.13809e-11	2.06075e-10	adults	GSE59071	9.70562	2.26289	4.74995e-08	1.9143e-05	adults	GSE67106
ENSG00000170581	ENSMUSG00000040033	STAT2	2422.32	1.25618	4.40551e-06	9.21858e-05	no	Stat2	protein_coding	4	4	up	1	1	1	1	3694.34	1.40065	1.12401e-73	6.97153e-71	children	GSE109142	1160.52	0.632191	8.02322e-07	7.71349e-06	children	GSE117993	8.57769	0.90282	2.78134e-12	5.73878e-11	adults	GSE59071	13.0359	0.581778	4.73908e-05	0.000925391	adults	GSE67106
ENSG00000013016	ENSMUSG00000024065	EHD3	534.548	1.25415	0.00102679	0.00983463	no	Ehd3	protein_coding	3	3	up	1	1	1	0	399.65	1.73069	2.01098e-33	6.01216e-32	children	GSE109142	90.9684	1.20922	1.4867e-17	1.09242e-15	children	GSE117993	7.31553	1.03873	8.65296e-11	1.2504e-09	adults	GSE59071	NA	NA	NA	NA	NA	NA
ENSG00000135077	ENSMUSG00000020399	HAVCR2	134.331	1.25391	0.00280437	0.0224184	no	Havcr2	protein_coding	4	4	up	1	1	1	1	475.941	1.01583	2.24751e-20	2.40015e-19	children	GSE109142	157.997	0.522076	4.88129e-07	4.95202e-06	children	GSE117993	6.02771	0.533417	0.000707532	0.00218546	adults	GSE59071	7.31094	0.724889	3.48179e-05	0.00073036	adults	GSE67106
ENSG00000140105	ENSMUSG00000021266	WARS	6093.34	1.25364	4.92293e-08	1.74384e-06	no	Wars	protein_coding	3	3	up	1	1	1	0	10024.1	1.82744	2.62193e-30	6.09832e-29	children	GSE109142	3402.22	1.5999	6.05448e-13	2.07349e-11	children	GSE117993	9.98696	2.19296	1.77293e-18	1.66647e-16	adults	GSE59071	NA	NA	NA	NA	NA	NA
ENSG00000272636	ENSMUSG00000020848	DOC2B	189.659	1.25238	0.000195071	0.00239759	no	Doc2b	protein_coding	4	4	up	1	1	1	1	1276.26	4.37572	3.38094e-25	5.2823e-24	children	GSE109142	94.1149	5.00971	0.000237626	0.00120912	children	GSE117993	7.98931	0.822136	4.30532e-10	5.28482e-09	adults	GSE59071	7.1275	0.798222	3.85225e-05	0.000790982	adults	GSE67106
ENSG00000091136	ENSMUSG00000002900	LAMB1	7022.66	1.25029	5.91962e-05	0.000879462	no	Lamb1	protein_coding	2	2	up	1	0	1	0	6287.02	1.04065	3.76517e-36	1.41601e-34	children	GSE109142	1920.57	0.0141476	0.844452	0.904557	NA	NA	9.40461	0.658926	3.94419e-07	2.47616e-06	adults	GSE59071	NA	NA	NA	NA	NA	NA
ENSG00000260314	ENSMUSG00000026712	MRC1	4772.63	1.24824	1.48254e-07	4.68261e-06	no	Mrc1	protein_coding	3	3	up	1	1	1	0	1287.8	1.19848	1.33805e-12	7.73208e-12	children	GSE109142	345.795	0.529347	4.25991e-05	0.00026654	children	GSE117993	7.44936	0.682361	0.00279257	0.00749669	adults	GSE59071	9.03438	0.690222	0.0123206	0.0625793	NA	NA
ENSG00000174004	ENSMUSG00000052384	NRROS	645.143	1.24751	5.43944e-06	0.000109887	no	Nrros	protein_coding	4	4	up	1	1	1	1	270.583	1.51957	1.5216e-39	7.69228e-38	children	GSE109142	81.142	0.692523	2.46172e-09	4.10905e-08	children	GSE117993	7.31483	0.555609	2.72623e-08	2.22024e-07	adults	GSE59071	7.01438	0.478	8.15391e-05	0.00139679	adults	GSE67106
ENSG00000163536	ENSMUSG00000027834	SERPINI1	471.309	1.24747	0.000135648	0.00176363	no	Serpini1	protein_coding	4	4	up	1	1	1	1	118.296	1.28752	4.0928e-13	2.47296e-12	children	GSE109142	32.6095	0.935951	9.15039e-08	1.08862e-06	children	GSE117993	5.02907	0.662557	2.54047e-06	1.33487e-05	adults	GSE59071	6.79844	0.794889	0.000950897	0.00886602	adults	GSE67106
ENSG00000105792	ENSMUSG00000040473	CFAP69	206.326	1.2465	0.00620975	0.0421919	no	Cfap69	protein_coding	2	2	up	1	0	1	0	143.086	0.782291	1.78734e-07	6.59368e-07	children	GSE109142	43.3736	0.0128412	0.943437	0.966753	NA	NA	5.26032	0.318885	0.0202928	0.0427658	adults	GSE59071	6.76219	0.295111	0.0228045	0.099252	NA	NA
ENSG00000169239	ENSMUSG00000031373	CA5B	243.526	1.24191	0.00162076	0.0142988	no	Car5b	protein_coding	2	2	up	1	0	1	0	211.258	0.629998	1.62156e-09	7.23977e-09	children	GSE109142	74.4429	0.0154208	0.918792	0.951524	NA	NA	7.11329	0.386502	0.000415578	0.00135303	adults	GSE59071	6.40062	-0.0611111	0.282836	0.531686	NA	NA
ENSG00000161921	ENSMUSG00000018920	CXCL16	1578.24	1.24152	0.000201393	0.00246161	no	Cxcl16	protein_coding	4	4	up	1	1	1	1	2154.8	0.308247	0.000732473	0.00175829	children	GSE109142	683.588	0.491765	3.99995e-07	4.12528e-06	children	GSE117993	8.65661	0.701528	9.78951e-08	7.03065e-07	adults	GSE59071	9.58281	0.448889	0.00255316	0.0187897	adults	GSE67106
ENSG00000049449	ENSMUSG00000005973	RCN1	870.195	1.23868	1.55283e-05	0.000273784	no	Rcn1	protein_coding	3	3	up	1	0	1	1	3990.31	0.326733	3.48683e-07	1.25182e-06	children	GSE109142	1151.83	0.163125	0.199165	0.330503	NA	NA	9.61106	0.79536	3.88034e-12	7.71621e-11	adults	GSE59071	12.0481	0.776889	2.80144e-07	3.91601e-05	adults	GSE67106
ENSG00000188848	ENSMUSG00000092060	BEND4	181.576	1.23494	5.06807e-05	0.000774423	no	Bend4	protein_coding	4	4	up	1	1	1	1	96.1042	1.10665	1.26713e-08	5.22125e-08	children	GSE109142	22.3603	0.676663	0.000764812	0.00335414	children	GSE117993	6.56961	0.244473	0.000570326	0.00179887	adults	GSE59071	6.12969	0.159778	0.00656529	0.0387602	adults	GSE67106
ENSG00000128285	ENSMUSG00000050164	MCHR1	106.003	1.23402	0.00358047	0.0272827	no	Mchr1	protein_coding	2	2	up	1	1	0	0	15.1127	2.36692	1.58147e-16	1.25042e-15	children	GSE109142	4.59693	1.43378	5.73947e-08	7.14153e-07	children	GSE117993	6.5296	0.0392955	0.49496	0.597774	NA	NA	6.18375	-0.0657778	0.266035	0.511957	NA	NA
ENSG00000171867	ENSMUSG00000079037	PRNP	6937.48	1.23396	2.5788e-05	0.000430922	no	Prnp	protein_coding	2	2	up	1	0	1	0	2183.72	0.357265	4.54964e-06	1.45124e-05	children	GSE109142	709.007	0.07702	0.272237	0.416119	NA	NA	9.44831	0.712901	0.000136799	0.000498016	adults	GSE59071	NA	NA	NA	NA	NA	NA
ENSG00000168404	ENSMUSG00000012519	MLKL	1925.88	1.22826	3.27358e-06	7.12239e-05	no	Mlkl	protein_coding	4	4	up	1	1	1	1	1167.14	1.28222	2.22032e-41	1.28532e-39	children	GSE109142	328.737	0.762684	1.37997e-12	4.41076e-11	children	GSE117993	7.95754	1.27455	4.57533e-16	2.27679e-14	adults	GSE59071	11.2481	0.944222	1.81265e-05	0.000469051	adults	GSE67106
ENSG00000050555	ENSMUSG00000026840	LAMC3	170.906	1.22656	0.00287884	0.0229069	no	Lamc3	protein_coding	3	3	up	1	1	1	0	439.583	1.9958	4.14278e-23	5.5476e-22	children	GSE109142	127.997	0.518721	0.00943109	0.0285119	children	GSE117993	7.45239	0.319097	0.00364432	0.00951036	adults	GSE59071	8.47969	0.612889	0.0155807	0.0748717	NA	NA
ENSG00000105122	ENSMUSG00000052142	RASAL3	258.484	1.22637	0.00768631	0.0497405	no	Rasal3	protein_coding	3	3	up	1	1	1	0	1046.18	1.90793	5.57182e-36	2.06564e-34	children	GSE109142	349.941	0.546197	0.000489834	0.00228144	children	GSE117993	7.42818	0.682793	2.41221e-08	1.9844e-07	adults	GSE59071	NA	NA	NA	NA	NA	NA
ENSG00000140678	ENSMUSG00000030789	ITGAX	891.476	1.224	0.000725298	0.0073061	no	Itgax	protein_coding	4	4	up	1	1	1	1	2102.23	3.41343	3.31243e-98	1.07861e-94	children	GSE109142	593.84	1.48015	4.37534e-14	1.83883e-12	children	GSE117993	7.89046	1.81845	1.40694e-11	2.49714e-10	adults	GSE59071	9.19156	1.55622	0.000155562	0.00225053	adults	GSE67106
ENSG00000108932	ENSMUSG00000041920	SLC16A6	504.06	1.22264	5.50735e-06	0.000110997	no	Slc16a6	protein_coding	3	3	up	1	1	1	0	89.2959	1.38438	1.75027e-18	1.60808e-17	children	GSE109142	24.7884	0.81657	3.72852e-06	3.04849e-05	children	GSE117993	6.47484	0.923103	7.32491e-05	0.000282465	adults	GSE59071	6.88906	0.354	0.0106611	0.056099	NA	NA
ENSG00000261594	ENSMUSG00000096606	TPBGL	157.586	1.22218	9.96378e-05	0.00135936	no	Tpbgl	protein_coding	2	2	up	1	1	0	0	20.7666	1.87778	1.51402e-17	1.3028e-16	children	GSE109142	4.83757	1.40493	4.86471e-09	7.61766e-08	children	GSE117993	NA	NA	NA	NA	NA	NA	10.9381	-0.0944444	0.467584	0.697393	NA	NA
ENSG00000157827	ENSMUSG00000036053	FMNL2	1148.1	1.22157	0.000349098	0.00393244	no	Fmnl2	protein_coding	3	3	up	1	0	1	1	1199.75	0.829368	3.48006e-40	1.86279e-38	children	GSE109142	315.753	0.156649	0.0750813	0.155017	NA	NA	7.58586	0.415468	2.42443e-06	1.28052e-05	adults	GSE59071	7.47031	0.346889	0.00577306	0.0350832	adults	GSE67106
ENSG00000122679	ENSMUSG00000041046	RAMP3	115.003	1.22137	0.000607214	0.0062992	no	Ramp3	protein_coding	3	3	up	1	1	1	0	562.625	1.70557	2.47588e-43	1.7123e-41	children	GSE109142	170.666	1.12871	2.11605e-14	9.37758e-13	children	GSE117993	8.02744	0.687477	2.85149e-12	5.86563e-11	adults	GSE59071	NA	NA	NA	NA	NA	NA
ENSG00000163453	ENSMUSG00000036256	IGFBP7	5130.37	1.22119	0.000107833	0.00145725	no	Igfbp7	protein_coding	4	4	up	1	1	1	1	8549.75	1.49407	2.13106e-37	8.90601e-36	children	GSE109142	2350.45	0.807796	7.81584e-14	3.14919e-12	children	GSE117993	10.2356	1.41021	8.60505e-10	9.85939e-09	adults	GSE59071	8.35656	0.890444	1.81331e-07	3.04745e-05	adults	GSE67106
ENSG00000134871	ENSMUSG00000031503	COL4A2	15492.3	1.22024	0.00011178	0.00150663	no	Col4a2	protein_coding	4	4	up	1	1	1	1	10532.9	1.69103	2.11329e-27	3.87321e-26	children	GSE109142	2146.53	1.0831	9.95283e-15	4.71662e-13	children	GSE117993	8.4816	1.42139	8.90565e-11	1.28326e-09	adults	GSE59071	13.2841	1.26222	5.90687e-05	0.00109929	adults	GSE67106
ENSG00000100298	ENSMUSG00000009585	APOBEC3H	2393.77	1.21893	0.000986671	0.00950702	no	Apobec3	protein_coding	4	4	up	1	1	1	1	20.7696	2.40552	5.33018e-25	8.19664e-24	children	GSE109142	6.19506	1.2567	3.6983e-08	4.83042e-07	children	GSE117993	5.32418	0.17358	0.0148612	0.0326863	adults	GSE59071	6.51	0.269556	0.00039701	0.00452284	adults	GSE67106
ENSG00000166128	ENSMUSG00000036943	RAB8B	1759.83	1.21575	1.88481e-06	4.39852e-05	no	Rab8b	protein_coding	4	4	up	1	1	1	1	1375.7	0.617584	2.5271e-10	1.20408e-09	children	GSE109142	382.835	0.718166	1.14217e-07	1.32876e-06	children	GSE117993	8.15384	1.17169	9.01932e-11	1.2978e-09	adults	GSE59071	8.33188	0.848222	6.20417e-06	0.000228728	adults	GSE67106
ENSG00000106089	ENSMUSG00000007207	STX1A	254.141	1.2148	0.000225908	0.002711	no	Stx1a	protein_coding	3	3	up	1	0	1	1	118.632	0.809854	5.62095e-14	3.637e-13	children	GSE109142	43.0914	-0.0140868	0.907814	0.94487	NA	NA	6.67484	0.198669	0.00152232	0.00434529	adults	GSE59071	8.76437	0.537778	0.00768618	0.0436319	adults	GSE67106
ENSG00000145246	ENSMUSG00000046808	ATP10D	605.616	1.21458	7.5027e-05	0.00107193	no	Atp10d	polymorphic_pseudogene	3	3	up	1	1	1	0	774.594	0.823489	1.74459e-29	3.79143e-28	children	GSE109142	212.22	0.494419	0.000566897	0.00258426	children	GSE117993	7.48823	0.752628	1.16447e-13	3.392e-12	adults	GSE59071	6.49688	0.244	0.0430984	0.157147	NA	NA
ENSG00000162745	ENSMUSG00000038463	OLFML2B	1619.07	1.21409	0.000774152	0.00771961	no	Olfml2b	protein_coding	4	4	up	1	1	1	1	412.049	2.24531	1.1621e-47	1.1764e-45	children	GSE109142	96.7005	1.16031	1.14182e-09	2.03572e-08	children	GSE117993	6.58984	1.23706	5.73898e-09	5.45243e-08	adults	GSE59071	7.75969	0.579778	1.2971e-05	0.000371544	adults	GSE67106
ENSG00000168032	ENSMUSG00000041608	ENTPD3	287.932	1.20577	0.00165282	0.014507	no	Entpd3	protein_coding	4	4	up	1	1	1	1	89.6026	0.986539	7.265e-10	3.33937e-09	children	GSE109142	27.3742	0.969895	1.84024e-07	2.04679e-06	children	GSE117993	6.20607	0.681947	7.51383e-05	0.000288982	adults	GSE59071	7.51906	0.786	0.0018903	0.0149216	adults	GSE67106
ENSG00000138031	ENSMUSG00000020654	ADCY3	399.853	1.20455	5.09263e-05	0.000777253	no	Adcy3	protein_coding	2	2	up	1	0	1	0	1260.7	0.588206	5.39223e-11	2.71452e-10	children	GSE109142	378.504	0.190083	0.0360987	0.08649	NA	NA	8.34931	0.332723	0.00423491	0.0108562	adults	GSE59071	11.1788	0.32	0.059801	0.198851	NA	NA
ENSG00000175463	ENSMUSG00000040247	TBC1D10C	215.636	1.20253	0.00502093	0.0356104	no	Tbc1d10c	protein_coding	3	3	up	1	0	1	1	959.845	1.62145	9.77113e-22	1.16334e-20	children	GSE109142	353.181	0.337476	0.0616666	0.132342	NA	NA	7.5513	0.369424	0.000178115	0.000632877	adults	GSE59071	11.1762	0.898444	0.00114897	0.010238	adults	GSE67106
ENSG00000023892	ENSMUSG00000002257	DEF6	138.72	1.20154	0.000445687	0.0048423	no	Def6	protein_coding	4	4	up	1	1	1	1	958.109	1.02303	1.15509e-23	1.61311e-22	children	GSE109142	337.416	0.343113	0.000788181	0.00344188	children	GSE117993	7.54664	0.330875	1.3056e-05	5.91292e-05	adults	GSE59071	9.22094	0.507778	0.000542133	0.00571439	adults	GSE67106
ENSG00000105329	ENSMUSG00000002603	AC011462.1	398.374	1.20145	0.0021851	0.0183102	no	Tgfb1	protein_coding	3	3	up	1	1	1	0	1746.69	1.20882	1.69887e-27	3.14464e-26	children	GSE109142	594.596	0.484959	0.000202292	0.00105028	children	GSE117993	7.77841	1.20679	1.50472e-10	2.07858e-09	adults	GSE59071	NA	NA	NA	NA	NA	NA
ENSG00000146242	ENSMUSG00000035274	TPBG	464.875	1.20096	0.00172131	0.0149956	no	Tpbg	protein_coding	3	3	up	1	1	1	0	810.5	0.57491	1.85661e-14	1.2478e-13	children	GSE109142	231.225	0.283883	4.29157e-05	0.000268266	children	GSE117993	8.60731	0.488046	2.33354e-12	4.91983e-11	adults	GSE59071	NA	NA	NA	NA	NA	NA
ENSG00000111913	ENSMUSG00000036006	RIPOR2	505.444	1.20085	0.00439347	0.0320348	no	Ripor2	protein_coding	4	4	up	1	1	1	1	1047.7	1.45069	3.85036e-13	2.32899e-12	children	GSE109142	271.226	0.920999	1.17926e-05	8.52579e-05	children	GSE117993	7.02421	1.57639	2.46037e-08	2.01993e-07	adults	GSE59071	7.29031	0.971333	0.000189639	0.00260269	adults	GSE67106
ENSG00000173156	ENSMUSG00000041845	RHOD	540.531	1.19858	9.72175e-06	0.000182496	no	Rhod	protein_coding	2	2	up	1	0	1	0	221.836	0.460715	0.00816087	0.0164434	children	GSE109142	74.3859	0.191933	0.321301	0.469496	NA	NA	8.5267	0.354032	0.0175145	0.0376891	adults	GSE59071	NA	NA	NA	NA	NA	NA
ENSG00000183386	ENSMUSG00000032643	FHL3	215.751	1.19832	0.00658797	0.044282	no	Fhl3	protein_coding	3	3	up	1	1	1	0	298.149	1.20694	9.99417e-23	1.2897e-21	children	GSE109142	87.1786	0.650189	1.13041e-06	1.047e-05	children	GSE117993	7.32005	0.533311	6.66437e-08	5.00708e-07	adults	GSE59071	NA	NA	NA	NA	NA	NA
ENSG00000155363	ENSMUSG00000002227	MOV10	2942.98	1.1959	2.98022e-06	6.54504e-05	no	Mov10	protein_coding	2	2	up	1	0	1	0	2280.3	0.610188	5.88351e-16	4.4528e-15	children	GSE109142	748.879	0.0909436	0.338034	0.487031	NA	NA	8.96129	0.333622	3.19038e-05	0.000132626	adults	GSE59071	7.12375	0.126444	0.320965	0.571393	NA	NA
ENSG00000117091	ENSMUSG00000015355	CD48	362.85	1.19469	2.17847e-05	0.000371756	no	Cd48	protein_coding	3	3	up	1	1	1	0	1156.53	0.603728	6.62044e-05	0.000183419	children	GSE109142	401.43	0.453489	0.000536259	0.00246972	children	GSE117993	8.02608	0.799319	0.00174096	0.00489839	adults	GSE59071	NA	NA	NA	NA	NA	NA
ENSG00000130558	ENSMUSG00000026833	OLFM1	1023.12	1.19289	5.53592e-07	1.49545e-05	no	Olfm1	protein_coding	4	4	up	1	1	1	1	505.201	1.00087	3.38861e-09	1.4704e-08	children	GSE109142	151.772	0.698602	1.16061e-05	8.40695e-05	children	GSE117993	7.15227	0.857544	1.70993e-11	2.96978e-10	adults	GSE59071	7.68875	1.12689	2.67575e-07	3.80335e-05	adults	GSE67106
ENSG00000147443	ENSMUSG00000022102	DOK2	175.312	1.19157	0.00526046	0.0369122	no	Dok2	protein_coding	4	4	up	1	1	1	1	513.234	1.3021	1.07769e-30	2.58824e-29	children	GSE109142	189.446	0.719678	5.8173e-09	8.94534e-08	children	GSE117993	7.07292	0.438287	3.65741e-08	2.88823e-07	adults	GSE59071	7.68469	0.519111	0.00119448	0.0105374	adults	GSE67106
ENSG00000131389	ENSMUSG00000030096	SLC6A6	12813.7	1.19125	7.59839e-05	0.00108204	no	Slc6a6	protein_coding	4	4	up	1	1	1	1	1606.32	2.03436	3.40996e-53	5.46083e-51	children	GSE109142	463.337	1.36862	2.15492e-08	2.96773e-07	children	GSE117993	8.1795	1.67723	2.49946e-16	1.33193e-14	adults	GSE59071	8.50844	1.27022	3.03187e-06	0.000150385	adults	GSE67106
ENSG00000164889	ENSMUSG00000028962	SLC4A2	11590.8	1.18821	0.00440568	0.0320896	no	Slc4a2	protein_coding	2	2	up	1	0	1	0	2317.28	0.436356	3.17863e-09	1.38375e-08	children	GSE109142	814.145	-0.149881	0.168011	0.290465	NA	NA	8.26211	0.148963	0.000331057	0.00110459	adults	GSE59071	NA	NA	NA	NA	NA	NA
ENSG00000159399	ENSMUSG00000000628	HK2	30619	1.18812	7.53614e-09	3.24092e-07	no	Hk2	protein_coding	4	4	up	1	1	1	1	17569.5	0.914935	2.45163e-09	1.07674e-08	children	GSE109142	4244.76	1.30628	5.39788e-22	8.69975e-20	children	GSE117993	10.8286	0.618981	0.00393631	0.0101769	adults	GSE59071	6.87781	0.363556	0.00430244	0.0281461	adults	GSE67106
ENSG00000065675	ENSMUSG00000026778	PRKCQ	199.829	1.18803	0.000726502	0.00731251	no	Prkcq	protein_coding	3	3	up	1	1	1	0	152.697	0.556336	2.70695e-08	1.08242e-07	children	GSE109142	48.1525	0.287941	0.0029832	0.0107725	children	GSE117993	6.56393	0.300677	0.00024934	0.000855851	adults	GSE59071	NA	NA	NA	NA	NA	NA
ENSG00000069493	ENSMUSG00000030364	CLEC2D	28964.9	1.18671	3.82882e-07	1.07613e-05	no	Clec2h	protein_coding	3	3	up	1	1	1	0	797.671	1.56173	2.12297e-20	2.27274e-19	children	GSE109142	251.57	0.716277	0.000915656	0.00391526	children	GSE117993	6.60872	0.857805	1.34416e-05	6.074e-05	adults	GSE59071	7.75188	0.530222	0.0704626	0.222623	NA	NA
ENSG00000138080	ENSMUSG00000029163	EMILIN1	3486.26	1.18526	0.000124423	0.00164618	no	Emilin1	protein_coding	2	2	up	1	0	1	0	4000.11	1.14435	2.09211e-23	2.87142e-22	children	GSE109142	1364.55	0.309802	0.0262029	0.0664909	NA	NA	7.84904	0.426116	8.58271e-06	4.03088e-05	adults	GSE59071	NA	NA	NA	NA	NA	NA
ENSG00000103064	ENSMUSG00000031904	SLC7A6	996.791	1.18504	5.44859e-05	0.00082346	no	Slc7a6	protein_coding	3	3	up	1	1	1	0	1564.74	0.859329	4.50205e-30	1.02696e-28	children	GSE109142	431.365	0.484804	0.00182076	0.00707434	children	GSE117993	8.2769	0.320667	0.000396249	0.00129675	adults	GSE59071	6.72938	0.0831111	0.237873	0.47985	NA	NA
ENSG00000104312	ENSMUSG00000041135	RIPK2	906.681	1.1837	0.000366105	0.00409175	no	Ripk2	protein_coding	4	4	up	1	1	1	1	449.552	0.988271	7.96376e-22	9.55725e-21	children	GSE109142	130.52	0.715707	5.64644e-11	1.29656e-09	children	GSE117993	7.76556	1.26373	4.78985e-12	9.34181e-11	adults	GSE59071	9.65125	1.04578	6.53711e-06	0.000232539	adults	GSE67106
ENSG00000008438	ENSMUSG00000030413	PGLYRP1	12586.7	1.18295	2.3019e-05	0.000389205	no	Pglyrp1	protein_coding	2	2	up	1	1	0	0	14.7309	3.77839	1.30637e-16	1.03986e-15	children	GSE109142	4.32304	2.56819	2.18191e-11	5.43774e-10	children	GSE117993	6.82035	0.157837	0.0362955	0.0708361	NA	NA	NA	NA	NA	NA	NA	NA
ENSG00000135148	ENSMUSG00000042726	TRAFD1	3336.55	1.18191	2.15579e-10	1.28334e-08	no	Trafd1	protein_coding	3	3	up	1	1	1	0	1686.9	0.55124	2.21735e-14	1.47956e-13	children	GSE109142	558.573	0.705702	1.69929e-15	9.34964e-14	children	GSE117993	8.35609	0.431231	1.54399e-05	6.88658e-05	adults	GSE59071	NA	NA	NA	NA	NA	NA
ENSG00000124507	ENSMUSG00000040276	PACSIN1	188.049	1.18187	0.00201646	0.0171372	no	Pacsin1	protein_coding	2	2	up	1	0	0	1	36.484	0.899924	5.88091e-06	1.85171e-05	children	GSE109142	15.1322	-0.317158	0.101949	0.196713	NA	NA	6.81274	-0.0431236	0.479439	0.583332	NA	NA	7.4925	0.788444	0.000104626	0.00166449	adults	GSE67106
ENSG00000107742	ENSMUSG00000058297	SPOCK2	1206.48	1.18177	6.2985e-05	0.000924536	no	Spock2	protein_coding	4	4	up	1	1	1	1	1877.83	1.1301	1.36313e-11	7.21642e-11	children	GSE109142	631.282	1.16126	6.00419e-10	1.12511e-08	children	GSE117993	8.0097	0.882033	1.97432e-09	2.0737e-08	adults	GSE59071	11.1559	1.50489	2.78854e-05	0.000629194	adults	GSE67106
ENSG00000112414	ENSMUSG00000039116	ADGRG6	577.08	1.17492	0.000130824	0.00171565	no	Adgrg6	protein_coding	3	3	up	1	1	1	0	1392.16	1.71638	1.29862e-23	1.80646e-22	children	GSE109142	252.912	1.31676	9.58745e-14	3.82245e-12	children	GSE117993	8.90344	1.84511	1.42611e-11	2.52655e-10	adults	GSE59071	NA	NA	NA	NA	NA	NA
ENSG00000140835	ENSMUSG00000035930	CHST4	3248.4	1.17395	0.000864835	0.00848892	no	Chst4	protein_coding	2	2	up	1	1	0	0	11.0591	1.36901	0.000259321	0.000663891	children	GSE109142	2.45556	1.06852	0.000902938	0.00387048	children	GSE117993	5.28599	-0.162858	0.0440117	0.0834272	NA	NA	6.01938	0.0286667	0.487714	0.712378	NA	NA
ENSG00000164114	ENSMUSG00000033900	MAP9	268.259	1.17345	7.2077e-05	0.00103839	no	Map9	protein_coding	3	3	up	1	1	1	0	234.084	1.02332	1.63315e-13	1.01779e-12	children	GSE109142	54.6638	0.719418	2.30976e-06	1.98941e-05	children	GSE117993	4.72948	0.392066	2.58336e-05	0.000109659	adults	GSE59071	6.58906	0.158	0.0764804	0.235059	NA	NA
ENSG00000188042	ENSMUSG00000049866	ARL4C	289.511	1.17095	0.00102375	0.00980913	no	Arl4c	protein_coding	3	3	up	1	1	1	0	1121.32	1.07509	1.48654e-19	1.49246e-18	children	GSE109142	365.249	0.350898	0.00123367	0.00506837	children	GSE117993	7.41082	0.829119	7.59498e-12	1.42121e-10	adults	GSE59071	NA	NA	NA	NA	NA	NA
ENSG00000249751	ENSMUSG00000073599	ECSCR	817.548	1.16852	0.00323775	0.0252666	no	Ecscr	protein_coding	2	2	up	1	1	0	0	239.554	1.43252	1.93864e-24	2.85534e-23	children	GSE109142	65.9134	0.87789	2.54519e-08	3.45643e-07	children	GSE117993	NA	NA	NA	NA	NA	NA	NA	NA	NA	NA	NA	NA
ENSG00000169992	ENSMUSG00000051790	NLGN2	857.509	1.16529	4.55585e-05	0.000708361	no	Nlgn2	protein_coding	3	3	up	1	1	1	0	648.004	1.80747	6.04121e-53	9.51856e-51	children	GSE109142	205.287	0.678487	2.67755e-05	0.000176105	children	GSE117993	7.20395	0.233893	0.00436406	0.0111361	adults	GSE59071	NA	NA	NA	NA	NA	NA
ENSG00000100077	ENSMUSG00000042249	GRK3	1629.24	1.16483	4.51444e-07	1.24569e-05	no	Grk3	protein_coding	3	3	up	1	1	1	0	757.796	0.996534	1.34395e-18	1.24619e-17	children	GSE109142	221.378	0.951492	2.6793e-12	8.04449e-11	children	GSE117993	6.71589	1.00828	9.65049e-10	1.08852e-08	adults	GSE59071	NA	NA	NA	NA	NA	NA
ENSG00000154277	ENSMUSG00000029223	UCHL1	889.242	1.16309	3.73287e-05	0.00059812	no	Uchl1	protein_coding	3	3	up	1	0	1	1	74.379	0.582176	0.00235651	0.00522741	children	GSE109142	29.6876	0.113436	0.519949	0.660138	NA	NA	6.55764	0.334791	0.00118754	0.00348168	adults	GSE59071	8.73594	0.823333	0.00380622	0.0256799	adults	GSE67106
ENSG00000117020	ENSMUSG00000019699	AKT3	2000.45	1.16284	3.11179e-06	6.80492e-05	no	Akt3	protein_coding	3	3	up	1	0	1	1	704.754	0.927899	4.89448e-17	4.02974e-16	children	GSE109142	173.814	0.253263	0.0385058	0.0911667	NA	NA	7.01176	1.16199	8.84667e-06	4.13953e-05	adults	GSE59071	8.44594	1.04578	2.76686e-06	0.000140536	adults	GSE67106
ENSG00000174837	ENSMUSG00000004730	ADGRE1	1440.57	1.16235	1.0205e-06	2.5604e-05	no	Adgre1	protein_coding	3	3	up	1	1	1	0	140.005	2.02361	4.72735e-34	1.49209e-32	children	GSE109142	41.2523	1.37639	1.26759e-10	2.71032e-09	children	GSE117993	5.96174	0.600167	0.0112205	0.0255649	adults	GSE59071	NA	NA	NA	NA	NA	NA
ENSG00000125810	ENSMUSG00000027435	CD93	1840.88	1.16116	0.000534032	0.00564941	no	Cd93	protein_coding	3	3	up	1	1	1	0	2465.48	1.41369	2.4397e-22	3.05647e-21	children	GSE109142	552.856	1.11924	2.17059e-15	1.17535e-13	children	GSE117993	8.27511	1.73826	1.0069e-11	1.84337e-10	adults	GSE59071	NA	NA	NA	NA	NA	NA
ENSG00000128641	ENSMUSG00000018417	MYO1B	3498.16	1.15395	0.000796425	0.00790798	no	Myo1b	protein_coding	4	4	up	1	1	1	1	4468.77	0.721299	4.32777e-11	2.2002e-10	children	GSE109142	1013.32	0.948274	1.22321e-13	4.78198e-12	children	GSE117993	9.57778	0.631265	4.41801e-08	3.42885e-07	adults	GSE59071	10.4891	0.746	2.76711e-05	0.00062679	adults	GSE67106
ENSG00000089351	ENSMUSG00000001248	GRAMD1A	1344.26	1.15224	0.00411747	0.0304628	no	Gramd1a	protein_coding	4	4	up	1	1	1	1	1498.41	0.871615	8.6669e-22	1.03692e-20	children	GSE109142	501.355	0.479785	2.75017e-06	2.31962e-05	children	GSE117993	8.27339	0.714134	1.08718e-06	6.12798e-06	adults	GSE59071	8.05031	0.618	4.18865e-07	4.84779e-05	adults	GSE67106
ENSG00000162946	ENSMUSG00000043051	DISC1	70.9848	1.15187	0.00761376	0.0493704	no	Disc1	protein_coding	3	3	up	1	1	1	0	219.398	1.05171	1.15714e-25	1.86608e-24	children	GSE109142	58.2251	0.34343	0.000929333	0.00396769	children	GSE117993	5.93348	0.145945	0.00373938	0.00973343	adults	GSE59071	6.73875	0.148444	0.183959	0.413419	NA	NA
ENSG00000186469	ENSMUSG00000043004	GNG2	1394.67	1.15114	2.76363e-06	6.15878e-05	no	Gng2	protein_coding	3	3	up	0	1	1	1	1120.12	0.14661	0.0770473	0.124943	NA	NA	368.769	0.374423	0.000850594	0.00367748	children	GSE117993	6.97551	0.595868	0.000419738	0.00136438	adults	GSE59071	8.43594	0.437556	0.00119753	0.0105524	adults	GSE67106
ENSG00000167613	ENSMUSG00000055541	LAIR1	380.875	1.14764	0.000122986	0.00163116	no	Lair1	protein_coding	4	4	up	1	1	1	1	106.495	0.689728	0.00284657	0.00622194	children	GSE109142	41.859	0.93263	4.01557e-05	0.000253004	children	GSE117993	7.39641	0.679393	1.4621e-06	8.05566e-06	adults	GSE59071	10.4537	0.963111	6.91481e-05	0.00123358	adults	GSE67106
ENSG00000150977	ENSMUSG00000029401	RILPL2	794.591	1.14475	0.000381154	0.00422688	no	Rilpl2	protein_coding	4	4	up	1	1	1	1	566.788	1.08102	2.22967e-39	1.10987e-37	children	GSE109142	196.036	0.547699	3.49823e-09	5.65676e-08	children	GSE117993	7.09893	0.968233	2.97342e-12	6.0979e-11	adults	GSE59071	11.0322	1.35689	5.4616e-07	5.67202e-05	adults	GSE67106
ENSG00000133985	ENSMUSG00000042734	TTC9	143.147	1.14148	0.00643952	0.0434683	no	Ttc9	protein_coding	3	3	up	1	1	1	0	439.657	1.67212	1.34363e-21	1.58092e-20	children	GSE109142	92.6127	1.26874	1.56616e-14	7.10659e-13	children	GSE117993	7.92091	0.772965	7.69098e-16	3.66549e-14	adults	GSE59071	NA	NA	NA	NA	NA	NA
ENSG00000196776	ENSMUSG00000055447	CD47	4958.33	1.13801	2.39976e-05	0.00040442	no	Cd47	protein_coding	4	4	up	1	1	1	1	3714.31	0.137645	0.0164711	0.0311463	children	GSE109142	1177.47	0.323025	0.000164015	0.000873859	children	GSE117993	9.4321	0.325637	0.000218783	0.000761651	adults	GSE59071	11.9109	0.749778	1.95441e-05	0.000494728	adults	GSE67106
ENSG00000167566	ENSMUSG00000023009	NCKAP5L	198.403	1.13502	0.00192302	0.0164738	no	Nckap5l	protein_coding	2	2	up	1	1	0	0	401.219	1.12819	5.80304e-42	3.5375e-40	children	GSE109142	122.721	0.360964	9.80379e-06	7.2162e-05	children	GSE117993	6.81167	0.0747869	0.143437	0.22362	NA	NA	6.38719	-0.215333	0.0394108	0.147659	NA	NA
ENSG00000183496	ENSMUSG00000057706	MEX3B	166.296	1.135	2.69258e-05	0.000448189	no	Mex3b	protein_coding	3	3	up	1	1	0	1	89.5963	0.879545	1.84242e-15	1.34064e-14	children	GSE109142	24.5175	0.324226	0.00528096	0.0174946	children	GSE117993	6.852	0.0258917	0.622426	0.71179	NA	NA	6.29719	0.210222	0.00545318	0.0336716	adults	GSE67106
ENSG00000170558	ENSMUSG00000024304	CDH2	502.715	1.13459	1.28049e-05	0.000232231	no	Cdh2	protein_coding	2	2	up	1	0	0	1	37.0638	0.414929	0.0194248	0.0361684	children	GSE109142	13.9661	-0.0775029	0.646956	0.764674	NA	NA	5.85963	0.143816	0.105717	0.17402	NA	NA	7.18562	0.362667	0.000450141	0.00497439	adults	GSE67106
ENSG00000188677	ENSMUSG00000022438	PARVB	293.597	1.13452	7.95056e-05	0.0011222	no	Parvb	protein_coding	3	3	up	1	1	1	0	587.181	1.04292	1.47037e-19	1.47737e-18	children	GSE109142	210.097	0.703716	8.04492e-06	6.06127e-05	children	GSE117993	7.60668	0.566054	3.66007e-09	3.6249e-08	adults	GSE59071	7.98094	0.485556	0.13926	0.346778	NA	NA
ENSG00000102032	ENSMUSG00000031387	RENBP	351.824	1.13397	8.36788e-06	0.000159879	no	Renbp	protein_coding	2	2	up	1	0	1	0	252.091	1.02551	8.91928e-29	1.82759e-27	children	GSE109142	120.295	0.138658	0.322073	0.470259	NA	NA	6.22807	0.126809	0.0156256	0.0341309	adults	GSE59071	7.51219	-0.127556	0.214197	0.452593	NA	NA
ENSG00000068650	ENSMUSG00000031441	ATP11A	5356.78	1.13308	5.31172e-05	0.000806478	no	Atp11a	protein_coding	3	3	up	1	1	1	0	1185.57	1.38438	4.72477e-26	7.84616e-25	children	GSE109142	294.743	0.860325	2.37991e-05	0.000158855	children	GSE117993	7.5729	0.979809	1.62555e-12	3.56644e-11	adults	GSE59071	6.17594	0.05	0.405556	0.647405	NA	NA
ENSG00000075420	ENSMUSG00000039286	FNDC3B	6674.92	1.12839	1.18668e-05	0.000216898	no	Fndc3b	protein_coding	3	3	up	1	1	1	0	3952.33	0.707017	3.09177e-13	1.88864e-12	children	GSE109142	925.397	0.886476	8.72241e-19	7.84282e-17	children	GSE117993	9.79337	0.674251	2.96258e-14	1.00249e-12	adults	GSE59071	NA	NA	NA	NA	NA	NA
ENSG00000143382	ENSMUSG00000015850	ADAMTSL4	1771.76	1.12381	3.6227e-06	7.7832e-05	no	Adamtsl4	protein_coding	2	2	up	1	0	1	0	595.083	1.48872	7.96016e-46	6.85117e-44	children	GSE109142	196.204	0.0837429	0.452028	0.59915	NA	NA	6.65056	0.24684	0.000913046	0.00274509	adults	GSE59071	NA	NA	NA	NA	NA	NA
ENSG00000144802	ENSMUSG00000035356	NFKBIZ	7219.81	1.12376	4.44431e-05	0.000694376	no	Nfkbiz	protein_coding	3	3	up	1	1	1	0	5850.03	1.7232	3.22231e-48	3.43084e-46	children	GSE109142	1293.3	1.55929	1.3644e-24	3.26005e-22	children	GSE117993	9.31054	1.40186	2.92387e-17	2.03299e-15	adults	GSE59071	NA	NA	NA	NA	NA	NA
ENSG00000136026	ENSMUSG00000046841	CKAP4	2370.74	1.12034	0.000233309	0.00278021	no	Ckap4	protein_coding	2	2	up	0	1	1	0	5887.31	0.0142641	0.861845	0.910484	NA	NA	1857.74	0.342558	8.30785e-05	0.000479618	children	GSE117993	9.74551	0.563236	4.39653e-15	1.79242e-13	adults	GSE59071	NA	NA	NA	NA	NA	NA
ENSG00000071575	ENSMUSG00000020601	TRIB2	413.451	1.1171	0.00237001	0.0195476	no	Trib2	protein_coding	4	4	up	1	1	1	1	1464.67	2.27782	1.99942e-50	2.60424e-48	children	GSE109142	322.786	1.22805	6.77269e-16	3.92219e-14	children	GSE117993	7.59888	1.9253	1.45139e-21	2.97653e-19	adults	GSE59071	8.05656	1.43133	9.82441e-07	7.7937e-05	adults	GSE67106
ENSG00000151388	ENSMUSG00000047497	ADAMTS12	484.419	1.11043	0.00179453	0.015523	no	Adamts12	protein_coding	3	3	up	1	1	1	0	210.282	2.39351	3.6566e-30	8.38015e-29	children	GSE109142	37.7171	1.27117	1.57793e-09	2.72572e-08	children	GSE117993	6.377	0.701456	0.000310185	0.00104249	adults	GSE59071	6.14094	0.0822222	0.160041	0.378897	NA	NA
ENSG00000147454	ENSMUSG00000034248	SLC25A37	3435.89	1.10772	1.1354e-05	0.000208863	no	Slc25a37	protein_coding	3	3	up	1	1	1	0	2510.23	1.58028	2.90378e-54	5.08812e-52	children	GSE109142	663.075	1.22177	2.47601e-24	5.75512e-22	children	GSE117993	9.05304	0.966333	1.17446e-09	1.30088e-08	adults	GSE59071	NA	NA	NA	NA	NA	NA
ENSG00000244405	ENSMUSG00000013089	ETV5	839.916	1.10731	0.00155514	0.0138464	no	Etv5	protein_coding	3	3	up	1	1	1	0	278.681	0.892379	3.79797e-19	3.68252e-18	children	GSE109142	135.839	0.855098	0.00200621	0.00769774	children	GSE117993	6.15828	0.634205	1.41962e-06	7.85569e-06	adults	GSE59071	NA	NA	NA	NA	NA	NA
ENSG00000055163	ENSMUSG00000020340	CYFIP2	975.64	1.10613	0.000380903	0.00422592	no	Cyfip2	protein_coding	2	2	up	1	0	1	0	1292.32	0.56939	1.70927e-05	5.09224e-05	children	GSE109142	392.028	0.261968	0.0363704	0.0870363	NA	NA	8.10326	0.424109	0.0136848	0.0304052	adults	GSE59071	8.43406	0.378667	0.0101606	0.0540882	NA	NA
ENSG00000136404	ENSMUSG00000038623	TM6SF1	451.886	1.10608	0.000200392	0.00245404	no	Tm6sf1	protein_coding	4	4	up	1	1	1	1	108.022	0.819743	4.72285e-15	3.33054e-14	children	GSE109142	35.6703	0.34242	0.00872732	0.0267008	children	GSE117993	5.57851	0.734483	1.02758e-06	5.83415e-06	adults	GSE59071	7.54188	0.269778	0.000128469	0.00194568	adults	GSE67106
ENSG00000109861	ENSMUSG00000030560	CTSC	9815.34	1.10348	0.000129301	0.00170089	no	Ctsc	protein_coding	4	4	up	1	1	1	1	9549.16	1.28262	1.09654e-45	9.39633e-44	children	GSE109142	2883.12	0.704629	2.89189e-10	5.75482e-09	children	GSE117993	9.69378	0.62501	2.02253e-07	1.35927e-06	adults	GSE59071	9.38344	0.866667	0.000218493	0.00289493	adults	GSE67106
ENSG00000173227	ENSMUSG00000049303	SYT12	424.669	1.1032	0.00652366	0.0439071	no	Syt12	protein_coding	2	2	up	1	1	0	0	77.3527	2.50242	5.31798e-16	4.03809e-15	children	GSE109142	19.1917	1.45982	1.63793e-07	1.84824e-06	children	GSE117993	6.24764	0.0960634	0.18822	0.278936	NA	NA	NA	NA	NA	NA	NA	NA
ENSG00000130584	ENSMUSG00000027583	ZBTB46	306.377	1.10003	0.00489237	0.0348813	no	Zbtb46	protein_coding	3	3	up	1	1	1	0	320.506	0.895046	4.18721e-20	4.38647e-19	children	GSE109142	95.5773	0.631302	2.41848e-07	2.60512e-06	children	GSE117993	7.15501	0.21952	0.000420863	0.00136716	adults	GSE59071	NA	NA	NA	NA	NA	NA
ENSG00000161682	ENSMUSG00000034685	FAM171A2	181.033	1.09977	0.000249488	0.00294856	no	Fam171a2	protein_coding	2	2	up	1	1	0	0	30.8544	0.833627	1.61741e-07	5.99169e-07	children	GSE109142	9.25977	0.564837	0.00167507	0.00660138	children	GSE117993	6.54396	-0.0311926	0.573766	0.669339	NA	NA	NA	NA	NA	NA	NA	NA
ENSG00000104814	ENSMUSG00000037337	MAP4K1	208.508	1.09965	0.00528348	0.0369982	no	Map4k1	protein_coding	3	3	up	1	0	1	1	798.326	1.58715	4.72429e-23	6.28538e-22	children	GSE109142	286.547	0.448311	0.0207599	0.0548249	NA	NA	6.95337	0.85841	2.07581e-08	1.73294e-07	adults	GSE59071	8.23938	0.804	2.91022e-05	0.00064406	adults	GSE67106
ENSG00000130962	ENSMUSG00000047996	PRRG1	283.774	1.09513	0.00127649	0.011783	no	Prrg1	protein_coding	2	2	up	0	1	1	0	440.69	-0.211453	0.0297932	0.0533557	NA	NA	118.354	0.326291	0.00655968	0.0209664	children	GSE117993	7.43214	0.262917	0.00772071	0.0184612	adults	GSE59071	6.64656	0.0244444	0.684939	0.845426	NA	NA
ENSG00000172349	ENSMUSG00000001741	IL16	739.971	1.09342	0.00182458	0.0157444	no	Il16	protein_coding	3	3	up	1	1	1	0	1757.18	1.11818	3.59969e-13	2.18176e-12	children	GSE109142	519.979	0.485375	0.000524919	0.00242261	children	GSE117993	7.12253	0.485187	2.04339e-05	8.88561e-05	adults	GSE59071	NA	NA	NA	NA	NA	NA
ENSG00000204262	ENSMUSG00000026042	COL5A2	9484.03	1.08994	0.00165671	0.0145312	no	Col5a2	protein_coding	3	3	up	1	1	1	0	4131.17	1.84676	3.59971e-31	8.98203e-30	children	GSE109142	900.614	0.904259	2.19237e-10	4.4351e-09	children	GSE117993	7.12835	1.2448	6.73535e-08	5.05537e-07	adults	GSE59071	NA	NA	NA	NA	NA	NA
ENSG00000168542	ENSMUSG00000026043	COL3A1	71251.4	1.08921	0.00035309	0.00396565	no	Col3a1	protein_coding	4	4	up	1	1	1	1	37846.7	1.41987	5.22783e-20	5.44159e-19	children	GSE109142	11161.5	0.865984	1.55327e-05	0.00010909	children	GSE117993	9.76879	1.57438	2.67443e-08	2.18244e-07	adults	GSE59071	10.2659	1.05556	0.000360912	0.00418539	adults	GSE67106
ENSG00000109339	ENSMUSG00000046709	MAPK10	334.974	1.08494	0.00247287	0.0202467	no	Mapk10	polymorphic_pseudogene	2	2	up	1	0	0	1	298.842	0.683266	1.10781e-15	8.20616e-15	children	GSE109142	97.4251	-0.190222	0.0795413	0.162303	NA	NA	NA	NA	NA	NA	NA	NA	6.97813	0.308667	0.00825572	0.0461222	adults	GSE67106
ENSG00000004399	ENSMUSG00000030123	PLXND1	1357.32	1.08407	0.00502561	0.0356337	no	Plxnd1	protein_coding	3	3	up	1	1	1	0	2602.73	1.42812	8.23157e-49	9.18996e-47	children	GSE109142	719.708	0.487352	3.8312e-06	3.12496e-05	children	GSE117993	7.92477	1.03133	7.95833e-12	1.48373e-10	adults	GSE59071	NA	NA	NA	NA	NA	NA
ENSG00000182885	ENSMUSG00000060470	ADGRG3	349.497	1.07942	0.00356819	0.0272052	no	Adgrg3	protein_coding	3	3	up	1	1	1	0	277.003	4.08136	2.83604e-55	5.48606e-53	children	GSE109142	71.73	3.35422	9.97163e-33	6.08412e-30	children	GSE117993	6.96081	1.07133	5.4491e-06	2.67375e-05	adults	GSE59071	9.16531	-0.0524444	0.632418	0.813939	NA	NA
ENSG00000167100	ENSMUSG00000047181	SAMD14	326.896	1.07904	0.000505301	0.00539652	no	Samd14	protein_coding	3	3	up	1	1	1	0	144.224	1.71234	1.60115e-31	4.11613e-30	children	GSE109142	49.5427	0.777729	1.08528e-07	1.26993e-06	children	GSE117993	6.61234	0.153456	0.014996	0.0329577	adults	GSE59071	NA	NA	NA	NA	NA	NA
ENSG00000135272	ENSMUSG00000041390	MDFIC	1201.32	1.07752	0.00070625	0.00713099	no	Mdfic	protein_coding	3	3	up	1	1	1	0	1050.79	0.719691	6.24283e-14	4.02074e-13	children	GSE109142	294.483	0.536679	7.14999e-06	5.4568e-05	children	GSE117993	8.53629	0.492498	4.0749e-07	2.54797e-06	adults	GSE59071	NA	NA	NA	NA	NA	NA
ENSG00000198771	ENSMUSG00000040723	RCSD1	844.759	1.07612	0.00011863	0.00158319	no	Rcsd1	protein_coding	3	3	up	1	1	1	0	1457.69	0.696973	4.11808e-09	1.77316e-08	children	GSE109142	468.543	0.341773	0.00178518	0.00695509	children	GSE117993	7.38803	0.475312	1.44246e-05	6.48071e-05	adults	GSE59071	NA	NA	NA	NA	NA	NA
ENSG00000198223	ENSMUSG00000059326	CSF2RA	1143.49	1.07352	2.05492e-06	4.76094e-05	no	Csf2ra	protein_coding	3	3	up	1	1	1	0	354.037	1.20767	3.26282e-25	5.10591e-24	children	GSE109142	129.032	0.355353	0.00478786	0.0160778	children	GSE117993	6.69569	0.959768	5.3338e-08	4.08033e-07	adults	GSE59071	7.0975	0.427556	0.021308	0.0945191	NA	NA
ENSG00000197959	ENSMUSG00000040265	DNM3	393.245	1.07269	0.0068791	0.045723	no	Dnm3	protein_coding	2	2	up	1	1	0	0	85.8662	1.01771	1.22266e-11	6.50186e-11	children	GSE109142	22.8224	0.917543	1.4432e-07	1.647e-06	children	GSE117993	5.89245	0.084651	0.183497	0.273374	NA	NA	7.03437	0.304	0.0137001	0.0679542	NA	NA
ENSG00000099625	ENSMUSG00000035640	CBARP	303.626	1.07147	0.00170665	0.0148982	no	Cbarp	protein_coding	2	2	up	1	1	0	0	22.1762	2.10785	1.23295e-18	1.14873e-17	children	GSE109142	6.50016	0.619108	0.0145679	0.0409946	children	GSE117993	7.85979	-0.141075	0.0542701	0.0995948	NA	NA	6.65125	0.0664444	0.477089	0.704045	NA	NA
ENSG00000120318	ENSMUSG00000024451	ARAP3	650.17	1.07137	0.00420393	0.0309752	no	Arap3	protein_coding	2	2	up	1	0	1	0	595.048	0.423439	1.49001e-10	7.23528e-10	children	GSE109142	181.502	-0.106466	0.147878	0.263476	NA	NA	7.33089	0.28817	0.000102151	0.000382017	adults	GSE59071	9.92563	0.122889	0.359636	0.607968	NA	NA
ENSG00000130702	ENSMUSG00000015647	LAMA5	7801.72	1.07073	0.0047536	0.034119	no	Lama5	protein_coding	2	2	up	1	0	1	0	2291.97	2.14836	1.76611e-59	4.51051e-57	children	GSE109142	554.006	0.229728	0.0512113	0.11435	NA	NA	7.86765	0.602167	1.21819e-07	8.58185e-07	adults	GSE59071	NA	NA	NA	NA	NA	NA
ENSG00000164867	ENSMUSG00000028978	NOS3	406.953	1.06875	0.00321713	0.0251703	no	Nos3	protein_coding	3	3	up	1	1	1	0	351.267	1.71087	3.25302e-26	5.46953e-25	children	GSE109142	93.0581	0.713077	0.000682669	0.00303796	children	GSE117993	6.83975	0.43907	6.5314e-06	3.15356e-05	adults	GSE59071	NA	NA	NA	NA	NA	NA
ENSG00000129667	ENSMUSG00000020806	RHBDF2	1698.29	1.06732	4.07802e-05	0.000646177	no	Rhbdf2	protein_coding	3	3	up	1	1	1	0	1147.4	1.60959	3.59872e-47	3.52431e-45	children	GSE109142	342.428	0.745102	8.93144e-09	1.32622e-07	children	GSE117993	7.03787	0.735065	2.35351e-11	3.92954e-10	adults	GSE59071	NA	NA	NA	NA	NA	NA
ENSG00000168268	ENSMUSG00000071547	NT5DC2	192.698	1.06728	0.000649306	0.00667128	no	Nt5dc2	protein_coding	4	4	up	1	1	1	1	1281.92	1.39548	2.90625e-40	1.56206e-38	children	GSE109142	357.416	0.925143	4.09687e-16	2.45582e-14	children	GSE117993	8.35381	0.950704	2.72826e-11	4.4563e-10	adults	GSE59071	9.55625	1.07289	1.24569e-06	8.72848e-05	adults	GSE67106
ENSG00000172350	ENSMUSG00000032131	ABCG4	128.94	1.06683	0.00363405	0.027601	no	Abcg4	protein_coding	2	2	up	1	1	0	0	12.7385	1.94518	1.62476e-13	1.01305e-12	children	GSE109142	3.61723	0.76303	0.00328176	0.0116767	children	GSE117993	6.17308	-0.0474875	0.445625	0.551624	NA	NA	6.21906	0.189778	0.0100086	0.0533893	NA	NA
ENSG00000187688	ENSMUSG00000018507	TRPV2	603.092	1.06547	0.00253445	0.0206326	no	Trpv2	protein_coding	3	3	up	1	1	1	0	666.282	1.66477	3.82279e-45	3.14475e-43	children	GSE109142	216.072	0.484925	0.00164732	0.00650622	children	GSE117993	6.68312	0.696348	1.88145e-09	1.98746e-08	adults	GSE59071	NA	NA	NA	NA	NA	NA
ENSG00000178719	ENSMUSG00000022564	GRINA	3818.8	1.0645	2.08568e-08	8.11458e-07	no	Grina	protein_coding	3	3	up	1	1	1	0	4118.55	1.08918	1.0091e-42	6.61588e-41	children	GSE109142	1302.84	0.891684	4.10146e-19	3.93648e-17	children	GSE117993	8.84098	0.879018	1.41084e-18	1.35115e-16	adults	GSE59071	NA	NA	NA	NA	NA	NA
ENSG00000126860	ENSMUSG00000078771	EVI2A	261.46	1.06209	0.00669786	0.0448215	no	Evi2a	protein_coding	3	3	up	1	1	1	0	646.013	0.992735	2.3157e-15	1.67473e-14	children	GSE109142	185.989	0.426038	6.80644e-05	0.000402636	children	GSE117993	6.20357	0.998384	2.20028e-05	9.49464e-05	adults	GSE59071	NA	NA	NA	NA	NA	NA
ENSG00000130203	ENSMUSG00000002985	APOE	7382.56	1.06188	6.29119e-06	0.000124454	no	Apoe	protein_coding	2	2	up	1	0	1	0	4987.73	0.587293	3.16726e-06	1.0286e-05	children	GSE109142	2646.56	0.0223976	0.892403	0.935383	NA	NA	7.6439	0.395799	2.96217e-06	1.52953e-05	adults	GSE59071	15.4453	0.634889	0.0156842	0.0752853	NA	NA
ENSG00000111817	ENSMUSG00000039497	DSE	1029.19	1.05944	5.16142e-05	0.000787285	no	Dse	protein_coding	3	3	up	1	1	1	0	949.968	1.20803	1.37683e-29	3.02076e-28	children	GSE109142	255.535	0.49397	8.30218e-05	0.000479413	children	GSE117993	7.44637	1.23344	1.93155e-08	1.62252e-07	adults	GSE59071	6.45875	0.0237778	0.659929	0.829161	NA	NA
ENSG00000124225	ENSMUSG00000038400	PMEPA1	1942.46	1.05735	0.00140343	0.0127714	no	Pmepa1	protein_coding	4	4	up	1	1	1	1	2627.9	0.85368	4.31533e-09	1.85461e-08	children	GSE109142	679.811	1.0498	3.25706e-15	1.69904e-13	children	GSE117993	8.47423	0.834801	1.14083e-10	1.61297e-09	adults	GSE59071	11.2097	1.20711	6.71783e-06	0.000236783	adults	GSE67106
ENSG00000153250	ENSMUSG00000026970	RBMS1	3555.13	1.05722	3.84263e-05	0.000613413	no	Rbms1	protein_coding	4	4	up	1	1	1	1	1200.13	1.34111	1.02933e-33	3.14474e-32	children	GSE109142	332.063	0.531112	1.1284e-05	8.18931e-05	children	GSE117993	8.0646	0.745452	2.01491e-07	1.35504e-06	adults	GSE59071	11.1888	1.22933	2.03867e-06	0.000115664	adults	GSE67106
ENSG00000182511	ENSMUSG00000053158	FES	911.571	1.05626	9.99192e-05	0.00136247	no	Fes	protein_coding	4	4	up	1	1	1	1	588.163	1.22237	6.29576e-44	4.57262e-42	children	GSE109142	206.546	0.511168	1.39854e-06	1.26953e-05	children	GSE117993	6.85555	0.214317	0.00528575	0.0131677	adults	GSE59071	8.74344	0.686889	0.000226313	0.00296938	adults	GSE67106
ENSG00000011028	ENSMUSG00000020695	AC080038.1	810.83	1.0558	4.13677e-05	0.000653072	no	Mrc2	protein_coding	3	3	up	1	1	1	0	1654.69	1.51159	3.83959e-34	1.22275e-32	children	GSE109142	565.914	0.5692	0.00318643	0.0113742	children	GSE117993	7.92979	0.835125	3.76263e-08	2.96325e-07	adults	GSE59071	NA	NA	NA	NA	NA	NA
ENSG00000187122	ENSMUSG00000025020	SLIT1	166.371	1.05579	0.00738273	0.0482127	no	Slit1	protein_coding	2	2	up	1	0	0	1	24.9792	0.800626	4.06496e-06	1.30323e-05	children	GSE109142	11.2223	0.431959	0.1461	0.260922	NA	NA	5.92722	-0.0784501	0.189746	0.280731	NA	NA	6.32031	0.194444	0.00238495	0.017866	adults	GSE67106
ENSG00000169908	ENSMUSG00000027800	TM4SF1	1089.82	1.05473	0.000385858	0.004268	no	Tm4sf1	protein_coding	3	3	up	1	1	1	0	3527.71	1.85266	8.01471e-27	1.39873e-25	children	GSE109142	815.509	0.90613	2.50944e-08	3.41331e-07	children	GSE117993	10.4657	1.17938	4.23657e-07	2.63608e-06	adults	GSE59071	NA	NA	NA	NA	NA	NA
ENSG00000134532	ENSMUSG00000041540	SOX5	251.247	1.05152	0.0022593	0.0188155	no	Sox5	protein_coding	4	4	up	1	1	1	1	105.199	0.918649	1.55195e-07	5.76285e-07	children	GSE109142	31.2019	0.715794	0.0067506	0.0214822	children	GSE117993	6.34702	0.53391	1.26836e-05	5.76223e-05	adults	GSE59071	7.08781	0.740889	0.000896525	0.00842661	adults	GSE67106
ENSG00000082074	ENSMUSG00000022148	FYB1	694.568	1.0507	4.42504e-05	0.000692207	no	Fyb	protein_coding	3	3	up	1	1	1	0	1917.07	1.19133	8.70091e-19	8.22817e-18	children	GSE109142	520.498	0.801546	6.02012e-07	5.95528e-06	children	GSE117993	7.50487	0.926765	0.000193826	0.000683323	adults	GSE59071	NA	NA	NA	NA	NA	NA
ENSG00000183570	ENSMUSG00000001120	PCBP3	429.922	1.0474	9.73344e-05	0.00133359	no	Pcbp3	protein_coding	4	4	up	1	1	1	1	150.163	2.07216	1.15378e-36	4.54933e-35	children	GSE109142	51.0362	1.12212	1.01405e-06	9.49513e-06	children	GSE117993	6.86351	0.626377	9.31136e-09	8.44731e-08	adults	GSE59071	6.39719	0.288889	8.65917e-05	0.00145252	adults	GSE67106
ENSG00000067445	ENSMUSG00000025272	TRO	362.387	1.0434	0.00254991	0.0207322	no	Tro	protein_coding	2	2	up	1	0	0	1	163.491	2.089	3.69466e-54	6.4164e-52	children	GSE109142	51.0707	0.260733	0.102009	0.196784	NA	NA	6.03773	0.0593346	0.340132	0.446941	NA	NA	7.8625	0.572444	0.00280139	0.0202137	adults	GSE67106
ENSG00000126785	ENSMUSG00000046768	RHOJ	1877.4	1.04282	0.00470134	0.0338478	no	Rhoj	protein_coding	3	3	up	1	1	1	0	416.614	0.999365	1.74451e-15	1.27201e-14	children	GSE109142	118.803	0.807711	6.34158e-09	9.68614e-08	children	GSE117993	7.87905	1.51855	1.44386e-09	1.56345e-08	adults	GSE59071	NA	NA	NA	NA	NA	NA
ENSG00000131409	ENSMUSG00000047085	LRRC4B	110.258	1.04214	0.00389671	0.0291652	no	Lrrc4b	protein_coding	2	2	up	1	0	0	1	100.829	0.749119	2.68236e-07	9.7383e-07	children	GSE109142	31.6948	0.113068	0.40907	0.558125	NA	NA	7.29563	0.0237357	0.730271	0.801046	NA	NA	6.34781	0.203333	0.00489811	0.0311154	adults	GSE67106
ENSG00000136630	ENSMUSG00000039377	HLX	520.03	1.0416	6.49729e-05	0.000949919	no	Hlx	protein_coding	3	3	up	1	1	1	0	275.022	1.48875	5.35642e-22	6.52845e-21	children	GSE109142	102.908	0.680148	0.000177949	0.000939459	children	GSE117993	7.02325	0.346946	8.71525e-05	0.000330353	adults	GSE59071	NA	NA	NA	NA	NA	NA
ENSG00000087266	ENSMUSG00000054520	SH3BP2	998.195	1.04078	0.000837187	0.00825218	no	Sh3bp2	protein_coding	3	3	up	1	1	1	0	3106.9	0.946616	2.81112e-45	2.3223e-43	children	GSE109142	961.94	0.601095	4.37538e-12	1.25418e-10	children	GSE117993	8.16539	0.16749	0.00776246	0.0185413	adults	GSE59071	NA	NA	NA	NA	NA	NA
ENSG00000095794	ENSMUSG00000063889	CREM	660.85	1.03981	0.00035328	0.00396565	no	Crem	protein_coding	2	2	up	1	1	0	0	473.332	0.561824	3.72267e-08	1.46903e-07	children	GSE109142	156.81	0.62733	2.04823e-08	2.83294e-07	children	GSE117993	NA	NA	NA	NA	NA	NA	NA	NA	NA	NA	NA	NA
ENSG00000144857	ENSMUSG00000022687	BOC	1823.23	1.0374	9.06341e-05	0.00125652	no	Boc	protein_coding	4	4	up	1	1	1	1	407.787	1.36843	2.22733e-22	2.80299e-21	children	GSE109142	121.687	0.679666	0.00041061	0.00195318	children	GSE117993	6.32929	0.566238	1.24123e-06	6.93851e-06	adults	GSE59071	6.605	0.361111	1.81058e-05	0.000469038	adults	GSE67106
ENSG00000150867	ENSMUSG00000026737	PIP4K2A	717.638	1.03704	1.07835e-05	0.000199223	no	Pip4k2a	protein_coding	4	4	up	1	1	1	1	1290.42	0.702295	1.61649e-10	7.82512e-10	children	GSE109142	440.067	0.693333	7.98357e-05	0.00046305	children	GSE117993	8.29186	0.793538	7.12834e-08	5.30954e-07	adults	GSE59071	9.64906	0.706889	6.2222e-05	0.00113438	adults	GSE67106
ENSG00000197943	ENSMUSG00000034330	PLCG2	806.262	1.03371	2.24593e-05	0.000381497	no	Plcg2	protein_coding	2	2	up	1	1	0	0	2006.78	1.41799	1.2503e-23	1.7411e-22	children	GSE109142	526.644	0.659355	3.44394e-06	2.84439e-05	children	GSE117993	10.6001	0.111824	0.0812069	0.13979	NA	NA	8.59313	0.461556	0.0271799	0.11307	NA	NA
ENSG00000249992	ENSMUSG00000054871	TMEM158	144.678	1.03067	0.00404487	0.0300562	no	Tmem158	protein_coding	4	4	up	1	1	1	1	477.169	2.08118	1.0879e-32	3.06929e-31	children	GSE109142	111.626	1.41098	1.133e-12	3.68338e-11	children	GSE117993	9.23192	0.311108	0.000158269	0.000568935	adults	GSE59071	8.97813	2.13089	1.69625e-08	1.23031e-05	adults	GSE67106
ENSG00000157227	ENSMUSG00000000957	MMP14	4166.3	1.0295	0.00389411	0.0291627	no	Mmp14	protein_coding	3	3	up	1	1	1	0	5708.1	0.695678	6.1731e-11	3.09209e-10	children	GSE109142	1753.77	0.668488	2.25224e-11	5.58046e-10	children	GSE117993	8.79108	1.15909	4.13935e-13	1.05315e-11	adults	GSE59071	NA	NA	NA	NA	NA	NA
ENSG00000069122	ENSMUSG00000056492	ADGRF5	2310.54	1.02828	0.00304007	0.0239632	no	Adgrf5	protein_coding	3	3	up	1	1	1	0	823.23	1.82789	1.34163e-30	3.183e-29	children	GSE109142	157.078	0.927643	8.93514e-09	1.32622e-07	children	GSE117993	7.08525	1.628	2.89882e-10	3.70906e-09	adults	GSE59071	NA	NA	NA	NA	NA	NA
ENSG00000114450	ENSMUSG00000027669	GNB4	987.955	1.02744	0.00101219	0.00971441	no	Gnb4	protein_coding	4	4	up	1	1	1	1	1036.92	0.853547	1.78509e-21	2.07967e-20	children	GSE109142	280.093	0.403282	0.000573535	0.00261044	children	GSE117993	6.99123	1.01526	1.17121e-07	8.28537e-07	adults	GSE59071	10.0975	0.925556	7.57259e-05	0.00131864	adults	GSE67106
ENSG00000108960	ENSMUSG00000003948	MMD	1070.21	1.02457	0.000186806	0.00231135	no	Mmd	protein_coding	3	3	up	1	1	1	0	706.573	0.521363	5.33229e-12	2.92434e-11	children	GSE109142	195.758	0.413984	7.23777e-08	8.79445e-07	children	GSE117993	7.82043	0.377265	0.00343004	0.00900092	adults	GSE59071	10.0988	0.398667	0.0103994	0.055027	NA	NA
ENSG00000182492	ENSMUSG00000031375	BGN	5873.25	1.02439	0.000581738	0.00607658	no	Bgn	protein_coding	4	4	up	1	1	1	1	2844.94	2.82198	3.10642e-56	6.32205e-54	children	GSE109142	625.155	1.98887	3.48781e-25	9.45805e-23	children	GSE117993	9.28148	2.20437	2.0199e-12	4.34888e-11	adults	GSE59071	7.24	0.640889	0.000815539	0.0078461	adults	GSE67106
ENSG00000058091	ENSMUSG00000028926	CDK14	994.697	1.02213	1.83695e-05	0.00031898	no	Cdk14	protein_coding	3	3	up	1	1	1	0	369.371	0.781	1.09608e-08	4.54325e-08	children	GSE109142	123.936	0.558942	0.0158666	0.0439719	children	GSE117993	7.21916	1.25375	1.45338e-08	1.26373e-07	adults	GSE59071	NA	NA	NA	NA	NA	NA
ENSG00000091129	ENSMUSG00000020598	NRCAM	160.905	1.01972	0.00150619	0.0134917	no	Nrcam	protein_coding	3	3	up	1	1	1	0	121.033	1.22843	1.94836e-06	6.46943e-06	children	GSE109142	31.7699	1.02826	0.000210172	0.00108608	children	GSE117993	5.32045	0.874562	0.000470763	0.00150946	adults	GSE59071	6.71	0.508444	0.00927214	0.0503967	NA	NA
ENSG00000134285	ENSMUSG00000003355	FKBP11	291.388	1.01875	0.000608063	0.00630293	no	Fkbp11	protein_coding	4	4	up	1	1	1	1	2780.63	1.84693	2.40761e-45	2.00591e-43	children	GSE109142	748.595	1.43142	1.50265e-22	2.67409e-20	children	GSE117993	8.11219	1.39413	4.87468e-18	4.07771e-16	adults	GSE59071	13.6288	1.70378	1.77856e-07	3.04745e-05	adults	GSE67106
ENSG00000135636	ENSMUSG00000033788	DYSF	1332.24	1.01817	0.0030825	0.0242498	no	Dysf	protein_coding	4	4	up	1	1	1	1	826.602	2.09424	1.08151e-32	3.05566e-31	children	GSE109142	193.45	1.48927	2.01983e-17	1.45598e-15	children	GSE117993	7.01246	1.62587	9.8721e-10	1.11043e-08	adults	GSE59071	7.67281	0.715778	2.29397e-05	0.000549019	adults	GSE67106
ENSG00000144283	ENSMUSG00000026991	PKP4	4954.87	1.01816	1.20273e-07	3.88088e-06	no	Pkp4	protein_coding	4	4	up	1	1	1	1	2341.52	0.298759	3.73416e-07	1.33754e-06	children	GSE109142	842.481	0.623237	0.00128354	0.00524782	children	GSE117993	8.65211	0.361179	1.97227e-07	1.32857e-06	adults	GSE59071	8.77	0.306444	0.0029963	0.0213159	adults	GSE67106
ENSG00000173821	ENSMUSG00000070327	AC124319.1	33295.9	1.01806	9.29776e-05	0.00128416	no	Rnf213	protein_coding	3	3	up	1	1	1	0	10549	1.74652	1.47533e-57	3.31313e-55	children	GSE109142	2357.15	0.746243	2.84857e-07	3.01892e-06	children	GSE117993	9.8778	1.3016	2.50444e-17	1.77789e-15	adults	GSE59071	NA	NA	NA	NA	NA	NA
ENSG00000058085	ENSMUSG00000026479	LAMC2	19702.4	1.01783	0.00173821	0.0151223	no	Lamc2	protein_coding	4	4	up	1	1	1	1	6060.13	1.29856	1.38982e-11	7.35172e-11	children	GSE109142	1242.22	1.45349	2.55349e-15	1.359e-13	children	GSE117993	9.06784	0.864338	0.000478151	0.00153049	adults	GSE59071	12.7144	1.56178	9.16613e-06	0.000290912	adults	GSE67106
ENSG00000204442	ENSMUSG00000079157	FAM155A	189.13	1.01722	0.00179164	0.0155032	no	Fam155a	protein_coding	3	3	up	1	1	0	1	40.8701	1.01163	2.30781e-08	9.28708e-08	children	GSE109142	10.401	0.790429	2.76493e-06	2.33092e-05	children	GSE117993	NA	NA	NA	NA	NA	NA	7.64375	0.806444	4.77703e-05	0.000929165	adults	GSE67106
ENSG00000106948	ENSMUSG00000039158	AKNA	1173.83	1.0157	0.00127948	0.0118021	no	Akna	protein_coding	3	3	up	1	1	1	0	3042.01	0.523233	1.53003e-09	6.84285e-09	children	GSE109142	1011.22	0.478867	0.000563885	0.00257337	children	GSE117993	7.85016	0.306115	0.000285702	0.000966929	adults	GSE59071	7.07219	0.0393333	0.789006	0.901916	NA	NA
ENSG00000176463	ENSMUSG00000025790	SLCO3A1	1092.53	1.01474	0.00162938	0.0143355	no	Slco3a1	protein_coding	4	4	up	1	1	1	1	819.34	0.721791	3.33427e-16	2.56672e-15	children	GSE109142	233.107	0.747181	6.9147e-12	1.89009e-10	children	GSE117993	8.4052	0.873371	1.45294e-07	1.00713e-06	adults	GSE59071	8.01375	0.689111	1.78369e-06	0.000107777	adults	GSE67106
ENSG00000213445	ENSMUSG00000056917	SIPA1	974.684	1.01176	0.00236006	0.0194968	no	Sipa1	protein_coding	3	3	up	1	0	1	1	1790.19	0.924672	8.9276e-12	4.80769e-11	children	GSE109142	635.972	0.13966	0.364273	0.514956	NA	NA	8.05174	0.417515	1.89434e-08	1.5939e-07	adults	GSE59071	10.3806	0.722444	3.01512e-05	0.000658598	adults	GSE67106
ENSG00000163840	ENSMUSG00000049502	DTX3L	7957.18	1.00951	5.52223e-06	0.00011121	no	Dtx3l	protein_coding	3	3	up	1	1	1	0	3748.52	0.380443	2.05353e-06	6.79957e-06	children	GSE109142	1014.08	0.70531	3.99295e-15	2.04238e-13	children	GSE117993	9.36728	0.427307	2.93438e-06	1.51827e-05	adults	GSE59071	NA	NA	NA	NA	NA	NA
ENSG00000110719	ENSMUSG00000001750	TCIRG1	2978.65	1.00841	0.00121291	0.0112771	no	Tcirg1	protein_coding	2	2	up	1	0	1	0	5316.1	1.44707	1.13057e-80	1.29932e-77	children	GSE109142	1968.32	0.378319	0.0202659	0.0537403	NA	NA	9.58734	0.624088	1.65594e-17	1.20937e-15	adults	GSE59071	NA	NA	NA	NA	NA	NA
ENSG00000116661	ENSMUSG00000041556	FBXO2	78.4955	1.00599	0.00669493	0.0448215	no	Fbxo2	protein_coding	2	2	up	1	1	0	0	45.323	1.32399	1.52015e-12	8.74686e-12	children	GSE109142	23.7003	0.996926	0.000202723	0.0010522	children	GSE117993	7.2006	0.0848764	0.127596	0.202943	NA	NA	NA	NA	NA	NA	NA	NA
ENSG00000151702	ENSMUSG00000016087	FLI1	527.19	1.00556	7.33141e-05	0.00105154	no	Fli1	protein_coding	3	3	up	1	1	1	0	1002.81	0.967522	1.65744e-20	1.79353e-19	children	GSE109142	278.843	0.606695	8.31239e-09	1.24351e-07	children	GSE117993	7.39124	1.299	1.98188e-10	2.64724e-09	adults	GSE59071	NA	NA	NA	NA	NA	NA
ENSG00000151689	ENSMUSG00000026102	INPP1	1982.25	1.0018	1.17778e-06	2.92364e-05	no	Inpp1	protein_coding	3	3	up	1	0	1	1	1103.1	0.275211	0.00140071	0.0032243	children	GSE109142	368.886	0.0680638	0.514942	0.655673	NA	NA	7.93796	0.460037	0.00104828	0.00311067	adults	GSE59071	9.30906	0.490444	0.00625746	0.0373263	adults	GSE67106
ENSG00000064666	ENSMUSG00000004665	CNN2	2412.53	1.00108	0.000830818	0.00820362	no	Cnn2	protein_coding	4	4	up	1	1	1	1	3937.56	0.710945	9.71503e-21	1.07115e-19	children	GSE109142	1207.27	0.781142	1.4119e-15	7.85699e-14	children	GSE117993	9.71492	1.10034	1.36259e-24	6.17276e-22	adults	GSE59071	11.525	0.857556	9.01936e-05	0.00149547	adults	GSE67106
ENSG00000197535	ENSMUSG00000034593	MYO5A	2291.92	0.99903	8.93962e-05	0.00124203	no	Myo5a	protein_coding	3	3	up	1	1	1	0	1076.38	0.954571	6.32505e-18	5.59673e-17	children	GSE109142	288.427	0.627856	4.99389e-05	0.000306175	children	GSE117993	6.98321	0.901106	1.23586e-06	6.91038e-06	adults	GSE59071	NA	NA	NA	NA	NA	NA
ENSG00000121064	ENSMUSG00000000278	SCPEP1	2446.37	0.995838	8.06094e-06	0.000154704	no	Scpep1	protein_coding	4	4	up	1	1	1	1	1400.05	1.26592	1.8586e-47	1.84796e-45	children	GSE109142	480.24	0.66254	1.12705e-11	2.99153e-10	children	GSE117993	7.93315	0.70608	6.4305e-07	3.8353e-06	adults	GSE59071	7.27469	0.588667	0.00210033	0.0162324	adults	GSE67106
ENSG00000069424	ENSMUSG00000028931	KCNAB2	373.038	0.993258	0.000667757	0.00681798	no	Kcnab2	protein_coding	4	4	up	1	1	1	1	1043.67	1.32794	5.72735e-30	1.29662e-28	children	GSE109142	333.801	0.52693	2.54812e-05	0.000168273	children	GSE117993	7.4637	0.730233	3.32903e-07	2.13755e-06	adults	GSE59071	7.49969	0.528889	0.000242802	0.00310517	adults	GSE67106
ENSG00000168056	ENSMUSG00000024940	LTBP3	1514.35	0.991214	0.000360198	0.0040345	no	Ltbp3	protein_coding	2	2	up	1	0	1	0	1753.11	0.716486	5.80086e-13	3.46218e-12	children	GSE109142	681.806	-0.0707136	0.428014	0.576626	NA	NA	8.18664	0.329887	0.000227549	0.000788251	adults	GSE59071	8.7125	0.148222	0.124632	0.323564	NA	NA
ENSG00000137962	ENSMUSG00000039831	ARHGAP29	3165.74	0.990637	0.000362517	0.00405871	no	Arhgap29	protein_coding	3	3	up	1	1	1	0	542.537	1.06485	3.42746e-17	2.85866e-16	children	GSE109142	116.373	0.708124	5.60858e-07	5.59025e-06	children	GSE117993	6.03737	1.47952	3.39127e-09	3.3851e-08	adults	GSE59071	6.34875	0.252222	0.0159381	0.0759772	NA	NA
ENSG00000125347	ENSMUSG00000018899	IRF1	15259.7	0.990205	0.00268682	0.0215996	no	Irf1	protein_coding	3	3	up	1	1	1	0	6432.32	1.08409	1.20815e-21	1.4258e-20	children	GSE109142	2087.47	1.11502	1.78599e-17	1.29681e-15	children	GSE117993	9.56331	0.99588	7.23189e-10	8.43845e-09	adults	GSE59071	NA	NA	NA	NA	NA	NA
ENSG00000165886	ENSMUSG00000025171	UBTD1	472.276	0.989322	2.52308e-05	0.000422161	no	Ubtd1	protein_coding	3	3	up	1	1	1	0	137.343	1.23034	2.25299e-20	2.40403e-19	children	GSE109142	43.7258	0.899207	1.95275e-09	3.32777e-08	children	GSE117993	7.7203	0.183528	0.00686052	0.0166058	adults	GSE59071	NA	NA	NA	NA	NA	NA
ENSG00000141424	ENSMUSG00000024270	SLC39A6	574.07	0.989281	0.00238821	0.0196788	no	Slc39a6	protein_coding	3	3	up	1	1	1	0	1070.67	0.462114	1.36775e-09	6.14025e-09	children	GSE109142	289.252	0.576135	5.19952e-08	6.55562e-07	children	GSE117993	7.6112	0.818964	4.93766e-09	4.7647e-08	adults	GSE59071	NA	NA	NA	NA	NA	NA
ENSG00000073910	ENSMUSG00000056602	FRY	4196.5	0.987614	5.406e-05	0.0008178	no	Fry	protein_coding	2	2	up	1	0	1	0	529.889	0.3916	0.00141367	0.003253	children	GSE109142	133.595	0.249707	0.081026	0.164645	NA	NA	6.96918	0.802416	1.33308e-08	1.16712e-07	adults	GSE59071	6.75656	0.378222	0.00918006	0.0500248	NA	NA
ENSG00000084731	ENSMUSG00000020668	KIF3C	487.399	0.986752	5.02093e-05	0.000767798	no	Kif3c	protein_coding	3	3	up	1	0	1	1	144.431	0.316115	0.00760218	0.0154034	children	GSE109142	62.6024	0.45359	0.08541	0.171624	NA	NA	6.60891	0.286716	1.66649e-05	7.38266e-05	adults	GSE59071	6.805	0.3	0.00279237	0.0201736	adults	GSE67106
ENSG00000051523	ENSMUSG00000006519	CYBA	3588.21	0.986119	1.55513e-06	3.70995e-05	no	Cyba	protein_coding	3	3	up	1	1	1	0	6260.24	0.375392	5.80382e-06	1.82832e-05	children	GSE109142	2493.7	0.359307	0.00932136	0.0282251	children	GSE117993	8.72547	0.504896	5.63866e-12	1.08104e-10	adults	GSE59071	NA	NA	NA	NA	NA	NA
ENSG00000088854	ENSMUSG00000027309	C20orf194	3357.66	0.98593	0.00179983	0.0155636	no	4930402H24Rik	protein_coding	2	2	up	1	0	1	0	344.672	0.831343	1.18974e-19	1.20345e-18	children	GSE109142	102.793	-0.00816435	0.929455	0.958142	NA	NA	6.41434	0.490797	0.000228796	0.000791893	adults	GSE59071	NA	NA	NA	NA	NA	NA
ENSG00000179403	ENSMUSG00000042116	VWA1	606.333	0.983961	0.00507394	0.0358578	no	Vwa1	protein_coding	4	4	up	1	1	1	1	3114.94	0.811115	3.80654e-16	2.91992e-15	children	GSE109142	896.477	1.04252	1.99186e-21	2.86205e-19	children	GSE117993	8.52288	0.691447	3.96832e-17	2.66784e-15	adults	GSE59071	11.9272	1.02089	2.84251e-08	1.65313e-05	adults	GSE67106
ENSG00000119900	ENSMUSG00000026158	OGFRL1	463.778	0.983328	0.000131013	0.00171671	no	Ogfrl1	protein_coding	3	3	up	1	1	1	0	932.568	0.410837	1.18932e-06	4.04393e-06	children	GSE109142	263.845	0.225618	0.0137904	0.0391745	children	GSE117993	8.13789	0.403463	0.0151144	0.0331677	adults	GSE59071	NA	NA	NA	NA	NA	NA
ENSG00000130300	ENSMUSG00000034845	PLVAP	1726.9	0.981059	0.00694295	0.0460413	no	Plvap	protein_coding	4	4	up	1	1	1	1	4222.94	1.12466	2.42795e-22	3.04371e-21	children	GSE109142	1325.11	0.415391	0.00837368	0.0257991	children	GSE117993	9.02059	1.21973	1.95288e-12	4.218e-11	adults	GSE59071	9.13906	0.978222	0.000350375	0.00409793	adults	GSE67106
ENSG00000110697	ENSMUSG00000024851	PITPNM1	2874.86	0.980946	0.000120687	0.00160648	no	Pitpnm1	protein_coding	2	2	up	1	1	0	0	3011.98	0.395319	1.08157e-13	6.84966e-13	children	GSE109142	1031.37	0.453466	9.45097e-06	6.99114e-05	children	GSE117993	8.79556	0.14219	0.0833966	0.142822	NA	NA	NA	NA	NA	NA	NA	NA
ENSG00000050165	ENSMUSG00000030772	DKK3	2054.07	0.980004	0.00306575	0.0241254	no	Dkk3	protein_coding	3	3	up	1	1	1	0	1546.47	0.857519	3.44198e-12	1.92054e-11	children	GSE109142	450.85	0.35659	0.000860375	0.00371413	children	GSE117993	8.28516	0.603272	0.000122291	0.000451186	adults	GSE59071	NA	NA	NA	NA	NA	NA
ENSG00000146374	ENSMUSG00000019880	RSPO3	679.079	0.978944	0.000908912	0.00886069	no	Rspo3	protein_coding	3	3	up	1	0	1	1	232.156	1.03339	7.91553e-07	2.74007e-06	children	GSE109142	69.187	0.426029	0.0235008	0.0608083	NA	NA	6.3629	0.755765	0.000321938	0.00107806	adults	GSE59071	8.82344	0.776889	0.00109583	0.00983878	adults	GSE67106
ENSG00000179776	ENSMUSG00000031871	CDH5	1210.07	0.978054	0.00500492	0.0355415	no	Cdh5	protein_coding	3	3	up	1	1	1	0	960.165	1.57587	9.71888e-29	1.98414e-27	children	GSE109142	211.205	1.16504	5.63536e-19	5.21813e-17	children	GSE117993	8.3283	1.69072	6.53943e-14	2.02273e-12	adults	GSE59071	7.30813	0.149111	0.0359785	0.138594	NA	NA
ENSG00000106070	ENSMUSG00000020176	GRB10	1367.99	0.97769	6.09315e-05	0.000899527	no	Grb10	protein_coding	4	4	up	1	1	1	1	697.351	0.633475	2.90691e-13	1.78065e-12	children	GSE109142	199.773	0.270347	0.00967286	0.0291299	children	GSE117993	7.53965	0.862239	6.04328e-11	9.01518e-10	adults	GSE59071	9.80937	0.751333	3.94365e-06	0.00017312	adults	GSE67106
ENSG00000171408	ENSMUSG00000019990	PDE7B	893.758	0.977107	0.000714935	0.00721019	no	Pde7b	protein_coding	2	2	up	1	0	1	0	248.984	0.448285	1.73446e-05	5.16178e-05	children	GSE109142	88.7589	-0.161744	0.0747773	0.15453	NA	NA	6.55445	0.362698	0.0209146	0.0439257	adults	GSE59071	NA	NA	NA	NA	NA	NA
ENSG00000268388	ENSMUSG00000097336	FENDRR	612.013	0.976935	0.00437752	0.0319457	no	Fendrr	lncRNA	3	3	up	1	1	0	1	1599.5	1.22795	2.2413e-32	6.10731e-31	children	GSE109142	479.883	0.248667	0.0168674	0.0462505	children	GSE117993	NA	NA	NA	NA	NA	NA	9.12469	0.536889	0.00314795	0.0221308	adults	GSE67106
ENSG00000196950	ENSMUSG00000025986	SLC39A10	1609.45	0.975511	0.00264579	0.0213163	no	Slc39a10	protein_coding	2	2	up	1	0	1	0	536.62	0.652533	6.3301e-12	3.45314e-11	children	GSE109142	147.955	0.139076	0.334899	0.483738	NA	NA	7.1913	0.48445	0.000161598	0.000579053	adults	GSE59071	NA	NA	NA	NA	NA	NA
ENSG00000129474	ENSMUSG00000022178	AJUBA	317.307	0.975359	0.000504577	0.00539327	no	Ajuba	protein_coding	4	4	up	1	1	1	1	221.084	1.09654	1.26226e-18	1.17324e-17	children	GSE109142	55.5405	0.9222	6.33105e-08	7.78407e-07	children	GSE117993	6.58534	0.32413	0.000114992	0.000426427	adults	GSE59071	7.02094	0.571556	0.000170854	0.00241322	adults	GSE67106
ENSG00000122420	ENSMUSG00000028036	PTGFR	232.082	0.973389	0.00702872	0.0464672	no	Ptgfr	protein_coding	4	4	up	1	1	1	1	354.841	1.48825	3.88458e-19	3.7637e-18	children	GSE109142	75.0996	1.09064	4.64502e-12	1.31929e-10	children	GSE117993	5.79125	0.815363	1.31114e-06	7.30318e-06	adults	GSE59071	8.17375	1.71333	2.54036e-07	3.67921e-05	adults	GSE67106
ENSG00000197147	ENSMUSG00000070639	LRRC8B	2059.59	0.97156	0.000272751	0.00318978	no	Lrrc8b	protein_coding	3	3	up	0	1	1	1	999.412	0.162846	0.0801412	0.129343	NA	NA	246.623	0.432385	3.62552e-05	0.000230984	children	GSE117993	7.66065	0.45411	3.9263e-07	2.46721e-06	adults	GSE59071	9.68156	0.501111	1.22857e-05	0.0003577	adults	GSE67106
ENSG00000080573	ENSMUSG00000004098	COL5A3	1522.7	0.971334	0.000308764	0.00354486	no	Col5a3	protein_coding	3	3	up	1	1	1	0	951.711	2.82271	8.26421e-60	2.15283e-57	children	GSE109142	200.593	1.16625	8.14099e-15	3.91777e-13	children	GSE117993	7.16378	0.173927	0.0206616	0.0434662	adults	GSE59071	NA	NA	NA	NA	NA	NA
ENSG00000171067	ENSMUSG00000035372	C11orf24	704.311	0.970573	0.00617834	0.0420117	no	1810055G02Rik	protein_coding	2	2	up	1	0	1	0	1681.61	0.210657	0.0033871	0.00730862	children	GSE109142	601.242	-0.00676182	0.959281	0.976477	NA	NA	9.02604	0.374897	2.98952e-06	1.54247e-05	adults	GSE59071	NA	NA	NA	NA	NA	NA
ENSG00000183018	ENSMUSG00000040447	AC118754.1	655.672	0.969354	0.000177555	0.0022166	no	Spns2	protein_coding	4	4	up	1	1	1	1	1899.18	2.01079	6.39165e-45	5.13897e-43	children	GSE109142	415.717	1.57985	2.13354e-22	3.73841e-20	children	GSE117993	8.99017	1.1428	9.54687e-12	1.7573e-10	adults	GSE59071	11.8325	2.20756	5.26653e-08	1.9143e-05	adults	GSE67106
ENSG00000133107	ENSMUSG00000027748	TRPC4	216.557	0.968116	0.00110055	0.0103978	no	Trpc4	protein_coding	3	3	up	1	1	1	0	60.5753	2.25876	3.78912e-29	7.9946e-28	children	GSE109142	13.6144	1.12329	9.07805e-08	1.08076e-06	children	GSE117993	5.21114	0.42402	2.45843e-06	1.29746e-05	adults	GSE59071	NA	NA	NA	NA	NA	NA
ENSG00000146555	ENSMUSG00000039683	SDK1	1141.59	0.96655	0.00190053	0.0163038	no	Sdk1	protein_coding	3	3	up	1	1	1	0	439.946	1.35577	4.97576e-18	4.4309e-17	children	GSE109142	112.383	0.60778	0.000244913	0.00124194	children	GSE117993	7.25558	0.733546	3.05396e-06	1.57252e-05	adults	GSE59071	NA	NA	NA	NA	NA	NA
ENSG00000184371	ENSMUSG00000014599	CSF1	835.031	0.96526	0.000926275	0.00900947	no	Csf1	protein_coding	2	2	up	1	0	1	0	1880.03	0.894613	2.75868e-21	3.17138e-20	children	GSE109142	625.139	0.130519	0.0972968	0.189924	NA	NA	8.13957	0.483109	0.000117781	0.000435732	adults	GSE59071	8.05156	0.126889	0.150615	0.364461	NA	NA
ENSG00000255248	ENSMUSG00000074415	MIR100HG	1157.92	0.965126	0.000824476	0.00815502	no	3110039I08Rik	lncRNA	2	2	up	1	0	0	1	216.644	0.988197	1.65447e-08	6.74333e-08	children	GSE109142	63.8071	0.11756	0.433176	0.581379	NA	NA	5.37873	-0.0757059	0.111348	0.181684	NA	NA	11.6831	0.817111	7.87372e-05	0.0013588	adults	GSE67106
ENSG00000075624	ENSMUSG00000029580	ACTB	201678	0.963714	8.23556e-05	0.00115671	no	Actb	protein_coding	3	3	up	1	1	1	0	136443	0.261482	0.00164767	0.00375191	children	GSE109142	48573.7	0.363808	0.000191105	0.0010001	children	GSE117993	13.1247	0.186682	2.58317e-07	1.69839e-06	adults	GSE59071	NA	NA	NA	NA	NA	NA
ENSG00000138639	ENSMUSG00000057315	ARHGAP24	1001.48	0.960431	0.00106259	0.0101134	no	Arhgap24	protein_coding	3	3	up	1	1	1	0	289.713	0.62753	7.13853e-11	3.55788e-10	children	GSE109142	88.2603	0.464725	3.57312e-05	0.000227986	children	GSE117993	6.54369	0.734056	8.68374e-08	6.3351e-07	adults	GSE59071	7.35625	0.594	0.0514734	0.178268	NA	NA
ENSG00000196739	ENSMUSG00000045672	COL27A1	1059.3	0.959339	0.00114743	0.0107421	no	Col27a1	protein_coding	2	2	up	1	0	0	1	653.907	1.77036	3.8992e-37	1.6038e-35	children	GSE109142	199.637	0.31791	0.0309904	0.0764369	NA	NA	7.28602	0.177765	0.0410436	0.0786511	NA	NA	10.7059	1.97267	8.40568e-06	0.000278153	adults	GSE67106
ENSG00000144824	ENSMUSG00000033149	PHLDB2	2262.81	0.957756	0.00199539	0.016975	no	Phldb2	protein_coding	3	3	up	1	1	1	0	559.57	0.77471	1.54167e-15	1.13001e-14	children	GSE109142	144.323	0.431328	0.00168065	0.00661723	children	GSE117993	6.10326	0.52298	0.00118374	0.00347103	adults	GSE59071	NA	NA	NA	NA	NA	NA
ENSG00000175155	ENSMUSG00000018427	YPEL2	2160.12	0.957218	0.00175676	0.0152528	no	Ypel2	protein_coding	3	3	up	1	1	0	1	1983.9	0.376591	0.00233668	0.00518576	children	GSE109142	539.717	0.982966	4.89787e-12	1.38629e-10	children	GSE117993	8.65523	-0.0271958	0.855243	0.897271	NA	NA	9.51969	0.444889	0.00516921	0.0323953	adults	GSE67106
ENSG00000135245	ENSMUSG00000043421	HILPDA	555.648	0.95621	0.000289086	0.00335618	no	Hilpda	protein_coding	2	2	up	0	1	0	1	260.556	0.266784	0.0498971	0.0848336	NA	NA	77.4609	0.315907	0.000571047	0.00260154	children	GSE117993	7.03941	0.262465	0.0391903	0.0755632	NA	NA	10.2681	0.477556	0.00298309	0.0212544	adults	GSE67106
ENSG00000128228	ENSMUSG00000022769	SDF2L1	1772.36	0.954504	5.80706e-05	0.000865239	no	Sdf2l1	protein_coding	3	3	up	1	1	1	0	1310.25	0.79704	4.51416e-13	2.71872e-12	children	GSE109142	507.941	0.402342	0.0169075	0.0463453	children	GSE117993	7.77851	0.615199	9.36535e-13	2.18674e-11	adults	GSE59071	NA	NA	NA	NA	NA	NA
ENSG00000168615	ENSMUSG00000031555	ADAM9	7627.57	0.954359	3.83195e-06	8.19852e-05	no	Adam9	protein_coding	4	4	up	1	1	1	1	5909.9	0.526263	1.13774e-05	3.46132e-05	children	GSE109142	1133.36	1.1705	3.56966e-12	1.04604e-10	children	GSE117993	10.4738	0.940914	9.08963e-13	2.13349e-11	adults	GSE59071	6.68781	0.443333	8.90456e-07	7.58779e-05	adults	GSE67106
ENSG00000010295	ENSMUSG00000038271	IFFO1	340.772	0.953107	0.00162455	0.0143087	no	Iffo1	protein_coding	4	4	up	1	1	1	1	679.089	1.98212	2.13511e-78	1.98642e-75	children	GSE109142	223.427	0.423896	3.30005e-05	0.000212147	children	GSE117993	6.54235	0.294557	8.95829e-05	0.000338823	adults	GSE59071	10.9144	0.802222	0.00034268	0.00404043	adults	GSE67106
ENSG00000170542	ENSMUSG00000045827	SERPINB9	1114.53	0.952127	0.00112975	0.0106074	no	Serpinb9	protein_coding	3	3	up	1	1	1	0	1392.43	1.5562	1.15551e-28	2.34553e-27	children	GSE109142	354.195	1.09716	1.3262e-12	4.25879e-11	children	GSE117993	8.71597	1.77108	2.2508e-11	3.78609e-10	adults	GSE59071	NA	NA	NA	NA	NA	NA
ENSG00000087157	ENSMUSG00000017715	PGS1	3868.01	0.951867	4.75394e-06	9.85944e-05	no	Pgs1	protein_coding	3	3	up	1	1	1	0	957.367	0.602487	5.37488e-25	8.25889e-24	children	GSE109142	322.457	0.242544	0.000797747	0.00347848	children	GSE117993	8.19169	0.280547	0.0146411	0.0322687	adults	GSE59071	7.88531	0.116	0.358768	0.606993	NA	NA
ENSG00000237172	ENSMUSG00000069920	B3GNT9	455.813	0.942605	0.000352799	0.00396544	no	B3gnt9	protein_coding	4	4	up	1	1	1	1	359.077	1.05717	5.50685e-29	1.14458e-27	children	GSE109142	102.563	0.590545	9.9889e-11	2.18642e-09	children	GSE117993	7.11395	0.377027	1.2802e-06	7.14064e-06	adults	GSE59071	7.74719	0.591111	0.000145333	0.00213439	adults	GSE67106
ENSG00000143847	ENSMUSG00000026458	PPFIA4	208.021	0.941579	0.000623285	0.00643219	no	Ppfia4	protein_coding	2	2	up	1	1	0	0	42.0707	2.44154	3.80874e-22	4.70077e-21	children	GSE109142	13.1425	0.927857	0.00136684	0.00553801	children	GSE117993	6.04552	-0.117259	0.0538983	0.0990404	NA	NA	6.13687	0.0815556	0.15507	0.371168	NA	NA
ENSG00000141756	ENSMUSG00000001555	FKBP10	757.983	0.939763	0.00256454	0.0208252	no	Fkbp10	protein_coding	4	4	up	1	1	1	1	1255.36	1.58283	5.62206e-49	6.42345e-47	children	GSE109142	365.472	0.55269	2.3981e-06	2.05684e-05	children	GSE117993	8.03503	1.3122	4.75642e-09	4.60733e-08	adults	GSE59071	8.77094	1.28867	1.00173e-06	7.7937e-05	adults	GSE67106
ENSG00000108797	ENSMUSG00000017167	CNTNAP1	752.761	0.939676	0.000393058	0.00433273	no	Cntnap1	protein_coding	3	3	up	1	1	1	0	348.54	1.65189	3.82177e-49	4.39222e-47	children	GSE109142	87.4055	0.499039	0.000201471	0.00104666	children	GSE117993	6.46348	0.398017	3.08286e-06	1.58539e-05	adults	GSE59071	7.46281	0.198889	0.0631235	0.206541	NA	NA
ENSG00000165929	ENSMUSG00000021187	TC2N	5930.18	0.939063	0.000576745	0.00603179	no	Tc2n	protein_coding	3	3	up	1	1	1	0	3598.44	0.463039	0.000315095	0.00079676	children	GSE109142	738.575	0.99268	2.0591e-06	1.79295e-05	children	GSE117993	10.2505	0.439627	0.0184545	0.0394372	adults	GSE59071	NA	NA	NA	NA	NA	NA
ENSG00000169169	ENSMUSG00000007783	CPT1C	335.328	0.937574	0.00120548	0.0112161	no	Cpt1c	protein_coding	4	4	up	1	1	1	1	59.1718	1.64542	6.2351e-21	6.95707e-20	children	GSE109142	28.5968	0.539271	0.0164535	0.0452973	children	GSE117993	6.16483	0.229781	0.00842582	0.0199126	adults	GSE59071	7.09094	0.416444	0.000309135	0.00374553	adults	GSE67106
ENSG00000100060	ENSMUSG00000018169	MFNG	147.909	0.936257	0.00472745	0.0339787	no	Mfng	protein_coding	3	3	up	1	1	1	0	672.902	1.05249	3.17134e-25	4.96674e-24	children	GSE109142	241.607	0.474904	4.98467e-05	0.000305829	children	GSE117993	7.22716	0.892365	2.76839e-11	4.51458e-10	adults	GSE59071	NA	NA	NA	NA	NA	NA
ENSG00000108001	ENSMUSG00000010476	EBF3	177.506	0.935888	0.00501461	0.0355852	no	Ebf3	protein_coding	4	4	up	1	1	1	1	51.181	2.15808	9.00804e-23	1.16669e-21	children	GSE109142	10.2851	1.29555	1.11322e-07	1.29995e-06	children	GSE117993	6.06735	0.524482	1.88888e-05	8.27757e-05	adults	GSE59071	6.40719	0.425111	0.00695655	0.0404272	adults	GSE67106
ENSG00000254087	ENSMUSG00000042228	LYN	3720.84	0.935574	0.000224337	0.00269467	no	Lyn	protein_coding	3	3	up	1	1	1	0	2926.33	1.05068	2.96382e-21	3.39821e-20	children	GSE109142	839.232	1.59877	9.88248e-21	1.26942e-18	children	GSE117993	9.70279	1.51004	2.37994e-20	3.55293e-18	adults	GSE59071	NA	NA	NA	NA	NA	NA
ENSG00000038295	ENSMUSG00000053626	TLL1	177.823	0.9334	0.00275004	0.0220533	no	Tll1	protein_coding	3	3	up	1	1	1	0	88.5758	0.391362	0.0137729	0.0264485	children	GSE109142	22.949	0.475919	0.0105327	0.0312288	children	GSE117993	5.82871	0.615645	1.75987e-05	7.75739e-05	adults	GSE59071	6.19031	0.018	0.795547	0.905346	NA	NA
ENSG00000124067	ENSMUSG00000017765	SLC12A4	941.205	0.932347	0.00162023	0.0142988	no	Slc12a4	protein_coding	4	4	up	1	1	1	1	855.361	1.67246	1.14756e-58	2.75099e-56	children	GSE109142	248.847	0.469221	2.33031e-05	0.000155908	children	GSE117993	7.51517	0.805236	3.03221e-12	6.20242e-11	adults	GSE59071	7.87437	0.834667	2.04351e-06	0.000115664	adults	GSE67106
ENSG00000100196	ENSMUSG00000010830	KDELR3	583.945	0.930988	0.0021612	0.0181277	no	Kdelr3	protein_coding	4	4	up	1	1	1	1	1492.22	0.661045	7.16932e-11	3.57186e-10	children	GSE109142	385.671	0.838537	1.3427e-15	7.48408e-14	children	GSE117993	9.52932	1.51649	4.29443e-17	2.85868e-15	adults	GSE59071	9.96656	1.31444	2.25791e-06	0.0001233	adults	GSE67106
ENSG00000011465	ENSMUSG00000019929	DCN	25779.7	0.928805	0.000183237	0.00227099	no	Dcn	protein_coding	3	3	up	1	1	1	0	7284.28	0.868436	3.10775e-11	1.59636e-10	children	GSE109142	2393.09	0.441738	0.000572896	0.00260822	children	GSE117993	8.4751	1.52339	1.38528e-05	6.2459e-05	adults	GSE59071	NA	NA	NA	NA	NA	NA
ENSG00000106683	ENSMUSG00000029674	LIMK1	412.183	0.928699	0.00384615	0.028878	no	Limk1	protein_coding	3	3	up	1	1	1	0	1152.67	0.868498	2.43923e-24	3.57244e-23	children	GSE109142	338.885	0.793689	3.52572e-20	4.06983e-18	children	GSE117993	8.23799	0.619026	3.08638e-12	6.29144e-11	adults	GSE59071	NA	NA	NA	NA	NA	NA
ENSG00000044574	ENSMUSG00000026864	HSPA5	34596.8	0.92861	0.000116092	0.00155496	no	Hspa5	protein_coding	3	3	up	1	1	1	0	25373.3	0.588828	1.272e-09	5.72554e-09	children	GSE109142	7795.62	0.527683	4.05143e-07	4.17459e-06	children	GSE117993	11.2534	0.691584	5.06533e-12	9.82249e-11	adults	GSE59071	NA	NA	NA	NA	NA	NA
ENSG00000146112	ENSMUSG00000034595	PPP1R18	907.905	0.928463	0.00402479	0.0299708	no	Ppp1r18	protein_coding	4	4	up	1	1	1	1	1559.82	1.1551	4.84515e-15	3.41371e-14	children	GSE109142	389.726	1.02278	2.99132e-08	4.00971e-07	children	GSE117993	7.72118	0.859527	1.60569e-08	1.37961e-07	adults	GSE59071	10.8366	1.43533	1.59488e-06	0.000101094	adults	GSE67106
ENSG00000112769	ENSMUSG00000019846	LAMA4	4504.54	0.926849	0.00050627	0.00540238	no	Lama4	protein_coding	4	4	up	1	1	1	1	3007.37	1.29702	1.18771e-31	3.08166e-30	children	GSE109142	775.706	0.330241	0.000967158	0.00411069	children	GSE117993	8.03811	1.24311	1.35354e-07	9.43063e-07	adults	GSE59071	9.71687	0.956667	0.000260248	0.00327429	adults	GSE67106
ENSG00000134278	ENSMUSG00000024533	SPIRE1	718.021	0.925509	0.00103758	0.00991946	no	Spire1	protein_coding	3	3	up	1	1	1	0	387.493	0.588434	6.93009e-08	2.66529e-07	children	GSE109142	112.657	0.764771	2.27769e-05	0.000152835	children	GSE117993	6.80381	0.543299	2.30476e-06	1.22208e-05	adults	GSE59071	7.03688	0.246222	0.0466279	0.166315	NA	NA
ENSG00000134352	ENSMUSG00000021756	IL6ST	11454.6	0.925426	0.0020368	0.0172749	no	Il6st	protein_coding	4	4	up	1	1	1	1	7700.41	0.607148	1.48839e-08	6.0931e-08	children	GSE109142	3097.25	0.872064	0.00311934	0.0111733	children	GSE117993	9.95781	0.848531	1.6975e-10	2.31113e-09	adults	GSE59071	10.9969	0.741333	0.000105715	0.00167639	adults	GSE67106
ENSG00000177706	ENSMUSG00000025854	FAM20C	402.005	0.922141	0.000150434	0.00192665	no	Fam20c	protein_coding	4	4	up	1	1	1	1	1437.41	1.13808	1.581e-15	1.15775e-14	children	GSE109142	424.819	0.513592	0.00112076	0.00466546	children	GSE117993	8.6705	0.898036	1.37773e-07	9.58605e-07	adults	GSE59071	10.9194	0.912	8.6597e-05	0.00145252	adults	GSE67106
ENSG00000128512	ENSMUSG00000035954	DOCK4	949.984	0.921976	0.000585685	0.0061079	no	Dock4	protein_coding	4	4	up	1	1	1	1	618.889	1.38443	1.92736e-37	8.08932e-36	children	GSE109142	150.904	0.945162	6.18828e-08	7.62499e-07	children	GSE117993	7.60516	0.834734	5.7145e-09	5.43172e-08	adults	GSE59071	8.20312	0.846889	1.00005e-06	7.7937e-05	adults	GSE67106
ENSG00000087077	ENSMUSG00000023348	TRIP6	600.958	0.92057	0.000730904	0.00734711	no	Trip6	protein_coding	2	2	up	1	0	1	0	868.5	0.672667	2.77002e-21	3.18349e-20	children	GSE109142	328.311	0.200152	0.0240207	0.0618772	NA	NA	7.75569	0.254468	0.000116159	0.000430595	adults	GSE59071	10.9406	0.249333	0.0679729	0.217295	NA	NA
ENSG00000113916	ENSMUSG00000022508	BCL6	1089.85	0.919609	0.00380794	0.0286341	no	Bcl6	protein_coding	3	3	up	1	1	1	0	1176.4	2.02932	3.51807e-27	6.3175e-26	children	GSE109142	327.255	1.362	2.69789e-10	5.38443e-09	children	GSE117993	7.59941	1.49301	2.37976e-09	2.45884e-08	adults	GSE59071	NA	NA	NA	NA	NA	NA
ENSG00000167552	ENSMUSG00000072235	TUBA1A	7747.74	0.917537	0.000824107	0.0081545	no	Tuba1a	protein_coding	2	2	up	1	0	1	0	2185.37	0.368781	2.2903e-05	6.72428e-05	children	GSE109142	874.893	0.143387	0.104931	0.201237	NA	NA	8.63811	0.954242	1.42025e-09	1.54176e-08	adults	GSE59071	12.7375	0.170444	0.299188	0.549027	NA	NA
ENSG00000110811	ENSMUSG00000023191	P3H3	510.915	0.915098	0.00214018	0.018015	no	P3h3	protein_coding	3	3	up	1	0	1	1	356.798	1.05294	1.08068e-24	1.62538e-23	children	GSE109142	124.108	0.236887	0.0414936	0.0966627	NA	NA	6.74743	0.186877	0.0006538	0.00203341	adults	GSE59071	11.3094	0.782222	4.19606e-05	0.000847178	adults	GSE67106
ENSG00000135472	ENSMUSG00000023011	FAIM2	226.798	0.914429	0.00719712	0.0473372	no	Faim2	protein_coding	3	3	up	1	1	1	0	218.167	1.62256	4.74841e-19	4.5723e-18	children	GSE109142	59.5513	1.76385	1.1058e-18	9.86502e-17	children	GSE117993	7.18794	1.01831	1.61141e-15	7.16476e-14	adults	GSE59071	NA	NA	NA	NA	NA	NA
ENSG00000065882	ENSMUSG00000029174	TBC1D1	3481.98	0.914242	8.96829e-06	0.000170464	no	Tbc1d1	protein_coding	3	3	up	1	1	1	0	2081.23	0.242988	0.000251754	0.000645576	children	GSE109142	629.405	0.505614	4.93057e-14	2.05699e-12	children	GSE117993	8.6071	0.341817	1.24864e-05	5.67901e-05	adults	GSE59071	10.1088	0.196444	0.0768635	0.235894	NA	NA
ENSG00000198837	ENSMUSG00000042404	DENND4B	679.611	0.910141	0.000595123	0.00618875	no	Dennd4b	protein_coding	2	2	up	1	0	1	0	1831.44	1.18964	7.71647e-45	6.14096e-43	children	GSE109142	603.319	0.139822	0.187735	0.316173	NA	NA	8.05365	0.238658	0.000742058	0.00228377	adults	GSE59071	11.8697	0.150667	0.309961	0.560667	NA	NA
ENSG00000025039	ENSMUSG00000028278	RRAGD	200.916	0.908896	0.0022154	0.0185127	no	Rragd	protein_coding	2	2	up	1	1	0	0	256.738	0.645122	4.18853e-09	1.80171e-08	children	GSE109142	91.6627	0.637294	2.93357e-08	3.94623e-07	children	GSE117993	6.31066	0.360234	0.034063	0.0670526	NA	NA	NA	NA	NA	NA	NA	NA
ENSG00000101236	ENSMUSG00000048911	RNF24	1334.39	0.90616	0.000108413	0.00146431	no	Rnf24	protein_coding	3	3	up	1	1	1	0	1033.68	1.12568	2.2372e-21	2.58941e-20	children	GSE109142	264.158	0.802035	1.51721e-12	4.80446e-11	children	GSE117993	7.80558	0.823055	3.2767e-10	4.1424e-09	adults	GSE59071	NA	NA	NA	NA	NA	NA
ENSG00000105137	ENSMUSG00000032714	SYDE1	572.866	0.905707	0.00760411	0.0493203	no	Syde1	protein_coding	3	3	up	1	1	1	0	447.422	1.30895	6.41523e-27	1.12815e-25	children	GSE109142	129.712	0.616134	1.24286e-05	8.93647e-05	children	GSE117993	6.94493	0.651138	2.15301e-08	1.79224e-07	adults	GSE59071	NA	NA	NA	NA	NA	NA
ENSG00000196396	ENSMUSG00000027540	PTPN1	3607.97	0.905483	0.000610052	0.0063159	no	Ptpn1	protein_coding	4	4	up	1	1	1	1	2572.82	0.432744	2.9636e-10	1.40401e-09	children	GSE109142	739.956	0.537461	3.55528e-13	1.27068e-11	children	GSE117993	9.15455	0.491613	9.23054e-10	1.04639e-08	adults	GSE59071	11.3081	0.480889	0.00238023	0.0178623	adults	GSE67106
ENSG00000153989	ENSMUSG00000023068	NUS1	8257.44	0.903001	1.30905e-07	4.17159e-06	no	Nus1	protein_coding	4	4	up	1	1	1	1	3170.76	0.156374	0.00644711	0.0132506	children	GSE109142	843.976	0.389102	1.26156e-12	4.06269e-11	children	GSE117993	10.41	0.285549	4.90317e-07	3.01299e-06	adults	GSE59071	8.975	0.542444	0.000652474	0.00656794	adults	GSE67106
ENSG00000167191	ENSMUSG00000008734	GPRC5B	593.183	0.902613	9.36402e-06	0.000176939	no	Gprc5b	protein_coding	3	3	up	1	1	1	0	485.558	0.992042	3.49888e-21	3.98946e-20	children	GSE109142	149.45	0.557264	5.3808e-05	0.000327188	children	GSE117993	7.94337	1.01221	8.59785e-10	9.85867e-09	adults	GSE59071	NA	NA	NA	NA	NA	NA
ENSG00000185507	ENSMUSG00000025498	IRF7	3213.25	0.899969	0.00345229	0.0265816	no	Irf7	protein_coding	3	3	up	1	1	1	0	178.322	1.76297	2.62489e-14	1.74257e-13	children	GSE109142	132.581	0.598053	0.00328485	0.0116852	children	GSE117993	7.97786	0.212378	0.00345141	0.00905231	adults	GSE59071	NA	NA	NA	NA	NA	NA
ENSG00000180096	ENSMUSG00000000486	SEPT1	231.976	0.899308	0.00725999	0.0476288	no	Sept1	protein_coding	3	3	up	1	0	1	1	929.521	1.3666	1.42596e-19	1.43496e-18	children	GSE109142	338.796	0.359383	0.018972	0.0509058	NA	NA	7.23702	0.752463	1.04008e-06	5.90019e-06	adults	GSE59071	8.1225	0.923778	2.15839e-05	0.000528797	adults	GSE67106
ENSG00000173193	ENSMUSG00000034422	PARP14	12543.4	0.899002	6.46048e-05	0.000945612	no	Parp14	protein_coding	3	3	up	1	1	1	0	4810.1	1.26159	8.88831e-39	4.17943e-37	children	GSE109142	1239.63	0.876476	2.84086e-13	1.03515e-11	children	GSE117993	9.31211	1.14066	6.65767e-15	2.62467e-13	adults	GSE59071	NA	NA	NA	NA	NA	NA
ENSG00000184164	ENSMUSG00000023272	CRELD2	2188.29	0.894612	0.002247	0.0187434	no	Creld2	protein_coding	4	4	up	1	1	1	1	2540.65	1.10329	1.69604e-32	4.69021e-31	children	GSE109142	827.967	0.775436	3.4917e-10	6.84871e-09	children	GSE117993	8.04217	0.934801	3.73158e-19	4.18576e-17	adults	GSE59071	13.4259	0.944222	5.46377e-06	0.000209052	adults	GSE67106
ENSG00000106018	ENSMUSG00000011171	VIPR2	415.359	0.892868	0.00469301	0.0338068	no	Vipr2	protein_coding	3	3	up	1	0	1	1	97.6792	0.850122	2.18026e-07	7.98892e-07	children	GSE109142	34.2437	0.131127	0.342162	0.491486	NA	NA	5.65611	0.228136	0.00351891	0.00920913	adults	GSE59071	6.91969	0.412889	0.0005106	0.00547125	adults	GSE67106
ENSG00000099250	ENSMUSG00000025810	NRP1	1453.36	0.889411	0.000385011	0.00426047	no	Nrp1	protein_coding	4	4	up	1	1	1	1	1591.58	0.929717	1.1892e-12	6.89844e-12	children	GSE109142	403.065	0.577476	4.85139e-05	0.000298575	children	GSE117993	7.61916	0.869862	1.85573e-06	1.00202e-05	adults	GSE59071	8.2025	0.552	0.00427795	0.028057	adults	GSE67106
ENSG00000134802	ENSMUSG00000027074	SLC43A3	1935.88	0.888932	0.00119351	0.0111168	no	Slc43a3	protein_coding	4	4	up	1	1	1	1	792.22	1.2173	4.30486e-26	7.18242e-25	children	GSE109142	252.013	0.648117	5.51587e-07	5.51716e-06	children	GSE117993	8.41684	1.33322	2.52012e-09	2.58806e-08	adults	GSE59071	7.87969	0.842222	0.000133136	0.00199559	adults	GSE67106
ENSG00000136160	ENSMUSG00000022122	EDNRB	1034.62	0.888498	0.000656992	0.00673359	no	Ednrb	protein_coding	3	3	up	1	0	1	1	1083.14	0.808888	1.5615e-13	9.75467e-13	children	GSE109142	334.595	-0.0718492	0.46731	0.612938	NA	NA	7.68267	0.922043	6.92934e-05	0.000269102	adults	GSE59071	6.97594	0.248889	0.00756	0.0430944	adults	GSE67106
ENSG00000166845	ENSMUSG00000044906	C18orf54	265.395	0.887852	0.00242776	0.0199536	no	4930503L19Rik	protein_coding	2	2	up	1	1	0	0	170.677	0.698202	1.04191e-12	6.07744e-12	children	GSE109142	46.6307	0.590717	0.000126014	0.000692559	children	GSE117993	5.3913	0.189949	0.132577	0.209652	NA	NA	6.98781	0.178667	0.0738731	0.229809	NA	NA
ENSG00000127946	ENSMUSG00000039959	HIP1	1571.64	0.886074	9.53346e-05	0.00130939	no	Hip1	protein_coding	4	4	up	1	1	1	1	824.845	0.789692	3.25509e-14	2.14671e-13	children	GSE109142	198.551	0.484089	3.83325e-06	3.12588e-05	children	GSE117993	7.21637	0.935586	1.12542e-09	1.25271e-08	adults	GSE59071	6.97906	0.404444	5.17117e-05	0.000994189	adults	GSE67106
ENSG00000125430	ENSMUSG00000070407	HS3ST3B1	421.445	0.884658	0.00180672	0.0156179	no	Hs3st3b1	protein_coding	4	4	up	1	1	1	1	376.174	1.06991	2.48432e-19	2.4452e-18	children	GSE109142	121.781	0.263358	0.0162295	0.044814	children	GSE117993	6.78038	0.805357	2.68698e-05	0.000113394	adults	GSE59071	7.68844	0.912889	1.21222e-06	8.5714e-05	adults	GSE67106
ENSG00000090924	ENSMUSG00000037552	PLEKHG2	1824.51	0.883043	0.00365135	0.0276915	no	Plekhg2	protein_coding	3	3	up	1	1	1	0	1395.38	2.55862	6.24468e-75	4.13578e-72	children	GSE109142	369.302	1.00783	3.20967e-08	4.26226e-07	children	GSE117993	7.85518	0.979862	3.48264e-12	6.99386e-11	adults	GSE59071	6.34344	0.131333	0.0307159	0.123645	NA	NA
ENSG00000168994	ENSMUSG00000021411	PXDC1	653.33	0.880986	0.00272389	0.0218634	no	Pxdc1	protein_coding	4	4	up	1	1	1	1	367.944	1.07066	3.01864e-23	4.07861e-22	children	GSE109142	123.107	0.483517	6.58308e-06	5.06715e-05	children	GSE117993	7.40207	1.0777	2.76291e-12	5.70655e-11	adults	GSE59071	7.49594	0.598889	0.000250951	0.00319533	adults	GSE67106
ENSG00000130479	ENSMUSG00000019261	MAP1S	1137.92	0.877658	0.00754858	0.0490095	no	Map1s	protein_coding	2	2	up	1	0	1	0	1053.41	0.220395	0.00755449	0.0153211	children	GSE109142	370.743	-0.152245	0.304012	0.450962	NA	NA	8.02858	0.317473	9.08241e-08	6.58572e-07	adults	GSE59071	NA	NA	NA	NA	NA	NA
ENSG00000161791	ENSMUSG00000023008	FMNL3	618.276	0.876111	0.00455527	0.0329994	no	Fmnl3	protein_coding	3	3	up	1	1	1	0	1536.06	1.16021	2.95454e-21	3.38858e-20	children	GSE109142	427.275	0.564842	4.1572e-06	3.36834e-05	children	GSE117993	7.34908	1.06967	3.32365e-10	4.19391e-09	adults	GSE59071	NA	NA	NA	NA	NA	NA
ENSG00000162576	ENSMUSG00000029070	MXRA8	2370	0.875032	0.000962034	0.00930099	no	Mxra8	protein_coding	3	3	up	1	0	1	1	1334.03	1.20273	1.25511e-35	4.51598e-34	children	GSE109142	447.05	0.0376479	0.689299	0.79632	NA	NA	9.93452	0.373659	0.000373545	0.00122899	adults	GSE59071	7.8875	0.580667	0.000288671	0.0035531	adults	GSE67106
ENSG00000049192	ENSMUSG00000046169	ADAMTS6	289.551	0.87382	0.00156946	0.0139419	no	Adamts6	protein_coding	3	3	up	1	1	1	0	73.5815	2.75726	4.06982e-42	2.52426e-40	children	GSE109142	17.1337	1.29299	2.59614e-07	2.77984e-06	children	GSE117993	5.24753	0.424036	6.52192e-05	0.000254644	adults	GSE59071	6.14594	0.0104444	0.875606	0.944025	NA	NA
ENSG00000144642	ENSMUSG00000039607	RBMS3	1996.11	0.873018	0.000657048	0.00673359	no	Rbms3	protein_coding	2	2	up	1	0	1	0	329.572	0.853146	6.31182e-20	6.52472e-19	children	GSE109142	97.1589	0.0259175	0.831226	0.895687	NA	NA	6.81761	0.756371	3.32434e-06	1.69923e-05	adults	GSE59071	6.27313	0.0364444	0.46169	0.692934	NA	NA
ENSG00000155367	ENSMUSG00000002228	PPM1J	1507.6	0.872384	0.00347132	0.0266961	no	Ppm1j	protein_coding	2	2	up	1	0	1	0	51.819	1.07097	2.03002e-20	2.17861e-19	children	GSE109142	16.3246	0.237502	0.0729668	0.151429	NA	NA	6.74482	0.130267	0.0220131	0.0459051	adults	GSE59071	NA	NA	NA	NA	NA	NA
ENSG00000180773	ENSMUSG00000043885	SLC36A4	1711.09	0.871385	0.000846462	0.00833402	no	Slc36a4	protein_coding	4	4	up	1	1	1	1	422.611	0.329251	0.000169503	0.000445535	children	GSE109142	125.912	0.447279	0.00130018	0.00530757	children	GSE117993	7.0927	0.516095	2.52079e-05	0.000107227	adults	GSE59071	8.86594	0.705556	5.85702e-06	0.000218703	adults	GSE67106
ENSG00000063660	ENSMUSG00000034220	GPC1	1106.34	0.870999	0.00276258	0.0221463	no	Gpc1	protein_coding	2	2	up	1	0	1	0	830.561	0.222235	0.00506645	0.0106015	children	GSE109142	293.94	-0.0498806	0.584496	0.714551	NA	NA	7.8844	0.173174	0.000581554	0.00183144	adults	GSE59071	10.2112	0.325778	0.0445123	0.160765	NA	NA
ENSG00000168734	ENSMUSG00000035268	PKIG	1259.54	0.867711	0.000686446	0.00696933	no	Pkig	protein_coding	2	2	up	1	1	0	0	1329.84	0.280012	0.000449415	0.00111082	children	GSE109142	444.567	0.301725	0.00072375	0.0031958	children	GSE117993	7.56416	0.173153	0.0329683	0.0651756	NA	NA	10.1562	0.143778	0.331971	0.582138	NA	NA
ENSG00000153814	ENSMUSG00000063568	JAZF1	136.041	0.867664	0.0043388	0.0317444	no	Jazf1	protein_coding	3	3	up	1	1	1	0	421.027	0.63437	2.01237e-12	1.14493e-11	children	GSE109142	121.33	0.323182	0.00543295	0.0179096	children	GSE117993	6.90369	0.69508	3.73569e-08	2.94546e-07	adults	GSE59071	NA	NA	NA	NA	NA	NA
ENSG00000092096	ENSMUSG00000022199	SLC22A17	336.205	0.865745	0.00582894	0.0399887	no	Slc22a17	protein_coding	2	2	up	1	0	1	0	295.17	0.591049	6.99365e-09	2.94702e-08	children	GSE109142	109.279	-0.107613	0.361902	0.512473	NA	NA	7.84401	0.331062	0.000264425	0.000903048	adults	GSE59071	NA	NA	NA	NA	NA	NA
ENSG00000100311	ENSMUSG00000000489	PDGFB	564.788	0.865437	0.000155374	0.00197321	no	Pdgfb	protein_coding	3	3	up	1	1	1	0	366.136	1.14992	5.58191e-16	4.23438e-15	children	GSE109142	105.699	0.53946	6.36135e-05	0.000379791	children	GSE117993	6.8599	0.251302	0.00796402	0.0189581	adults	GSE59071	NA	NA	NA	NA	NA	NA
ENSG00000135862	ENSMUSG00000026478	LAMC1	8463.96	0.864082	0.00238788	0.0196788	no	Lamc1	protein_coding	3	3	up	1	1	1	0	4788.7	1.09042	1.95996e-16	1.5391e-15	children	GSE109142	1126.97	0.725542	5.6307e-07	5.60903e-06	children	GSE117993	8.47539	1.55598	1.19964e-11	2.15924e-10	adults	GSE59071	NA	NA	NA	NA	NA	NA
ENSG00000131016	ENSMUSG00000038587	AKAP12	2840.58	0.863571	0.00366047	0.0277524	no	Akap12	protein_coding	4	4	up	1	1	1	1	782.072	0.578279	6.16386e-06	1.93549e-05	children	GSE109142	220.587	0.304867	0.0115702	0.0338187	children	GSE117993	6.5332	0.315064	0.0126066	0.0282861	adults	GSE59071	8.28625	0.517778	0.00124056	0.0108209	adults	GSE67106
ENSG00000111450	ENSMUSG00000029428	STX2	606.569	0.86273	0.00129823	0.0119451	no	Stx2	protein_coding	3	3	up	1	1	1	0	347.709	1.41867	1.50443e-46	1.37345e-44	children	GSE109142	104.519	0.527858	0.000102655	0.000577937	children	GSE117993	7.0379	0.937341	2.79489e-09	2.84007e-08	adults	GSE59071	NA	NA	NA	NA	NA	NA
ENSG00000109113	ENSMUSG00000002059	RAB34	413.345	0.862225	0.000722438	0.00728015	no	Rab34	protein_coding	4	4	up	1	1	1	1	607.755	1.15582	1.10773e-24	1.66414e-23	children	GSE109142	211.76	0.431577	0.000393369	0.00188039	children	GSE117993	7.03633	0.736428	1.89348e-07	1.27931e-06	adults	GSE59071	8.82938	0.945556	2.35093e-06	0.000126304	adults	GSE67106
ENSG00000061273	ENSMUSG00000022475	HDAC7	906.077	0.861704	0.00519245	0.0365447	no	Hdac7	protein_coding	3	3	up	1	1	1	0	2321.63	1.34321	1.39526e-48	1.5229e-46	children	GSE109142	685.683	0.833547	1.48795e-12	4.71616e-11	children	GSE117993	8.08904	0.629475	2.26709e-12	4.79467e-11	adults	GSE59071	NA	NA	NA	NA	NA	NA
ENSG00000129038	ENSMUSG00000032334	LOXL1	1577.65	0.861684	0.00352865	0.0269917	no	Loxl1	protein_coding	3	3	up	1	1	1	0	478.221	1.21279	1.79479e-14	1.20791e-13	children	GSE109142	146.48	0.470529	0.00785831	0.024456	children	GSE117993	8.55636	0.521609	2.28928e-07	1.52191e-06	adults	GSE59071	NA	NA	NA	NA	NA	NA
ENSG00000255150	ENSMUSG00000109864	EID3	474.474	0.856101	0.000121348	0.00161361	no	Eid3	protein_coding	3	3	up	1	1	1	0	46.8566	1.29874	1.08674e-18	1.01711e-17	children	GSE109142	14.829	0.556634	1.82213e-06	1.60709e-05	children	GSE117993	6.52531	0.196454	0.00128926	0.00374636	adults	GSE59071	NA	NA	NA	NA	NA	NA
ENSG00000123352	ENSMUSG00000051934	SPATS2	652.873	0.855169	8.80933e-05	0.00122858	no	Spats2	protein_coding	4	4	up	1	1	1	1	1042.4	0.809812	7.18493e-30	1.61444e-28	children	GSE109142	326.14	0.770472	9.02633e-10	1.64049e-08	children	GSE117993	8.17339	0.813529	4.44115e-11	6.87261e-10	adults	GSE59071	9.90813	0.640889	1.8465e-05	0.000476222	adults	GSE67106
ENSG00000111145	ENSMUSG00000008398	ELK3	735.322	0.854689	0.00223403	0.0186535	no	Elk3	protein_coding	4	4	up	1	1	1	1	1526	0.993481	1.52135e-21	1.78251e-20	children	GSE109142	387.613	0.825611	1.32475e-10	2.82901e-09	children	GSE117993	8.08776	1.32948	1.40518e-13	4.01822e-12	adults	GSE59071	7.15	0.812	5.12619e-07	5.51466e-05	adults	GSE67106
ENSG00000275832	ENSMUSG00000049807	ARHGAP23	817.672	0.853884	0.00690049	0.0458198	no	Arhgap23	protein_coding	4	4	up	1	1	1	1	505.671	1.24491	8.98627e-18	7.85896e-17	children	GSE109142	146.272	1.03134	3.92421e-07	4.0545e-06	children	GSE117993	7.38425	0.496214	1.95855e-05	8.54965e-05	adults	GSE59071	6.77656	0.215556	0.00487995	0.0310364	adults	GSE67106
ENSG00000197283	ENSMUSG00000067629	SYNGAP1	345.285	0.853697	0.00142452	0.0129222	no	Syngap1	protein_coding	2	2	up	1	0	1	0	444.656	1.17213	1.45797e-10	7.08733e-10	children	GSE109142	176.863	0.691382	0.0304913	0.0754104	NA	NA	6.54013	0.108926	0.0230762	0.0477992	adults	GSE59071	6.42531	0.078	0.215817	0.454582	NA	NA
ENSG00000271303	ENSMUSG00000032802	SRXN1	7737.26	0.852273	0.00714216	0.0470479	no	Srxn1	protein_coding	3	3	up	1	1	1	0	1115.23	0.331413	0.000526867	0.0012905	children	GSE109142	318.65	0.541865	5.49226e-07	5.49676e-06	children	GSE117993	8.05072	0.379846	0.000140654	0.000510793	adults	GSE59071	NA	NA	NA	NA	NA	NA
ENSG00000153956	ENSMUSG00000040118	CACNA2D1	3087.07	0.850437	0.000176436	0.00220369	no	Cacna2d1	protein_coding	2	2	up	1	0	1	0	291.282	0.774753	1.7305e-09	7.70502e-09	children	GSE109142	77.5466	0.246511	0.160612	0.28039	NA	NA	6.2266	0.702616	2.42045e-05	0.000103371	adults	GSE59071	6.85031	0.146889	0.0212432	0.0944201	NA	NA
ENSG00000143641	ENSMUSG00000089704	GALNT2	4140.23	0.848722	8.63281e-05	0.00120626	no	Galnt2	protein_coding	3	3	up	1	1	1	0	4306.03	0.496287	6.08451e-09	2.57642e-08	children	GSE109142	1118.18	0.897234	8.9169e-31	4.3493e-28	children	GSE117993	9.28716	0.708216	4.25332e-16	2.12697e-14	adults	GSE59071	NA	NA	NA	NA	NA	NA
ENSG00000149564	ENSMUSG00000001946	ESAM	780.083	0.846719	0.00621622	0.0422023	no	Esam	protein_coding	4	4	up	1	1	1	1	630.589	0.693736	1.23198e-12	7.13494e-12	children	GSE109142	186.377	0.481546	1.52606e-06	1.36929e-05	children	GSE117993	6.76331	0.550876	1.88877e-05	8.27757e-05	adults	GSE59071	7.70719	0.418444	0.000192803	0.00263834	adults	GSE67106
ENSG00000150457	ENSMUSG00000021959	LATS2	2618.98	0.843808	9.8905e-05	0.00135151	no	Lats2	protein_coding	4	4	up	1	1	1	1	658.05	0.84429	8.94031e-16	6.67959e-15	children	GSE109142	159.712	0.752614	1.55236e-08	2.19996e-07	children	GSE117993	8.07986	0.515142	7.95268e-11	1.15827e-09	adults	GSE59071	7.86875	0.733778	1.07463e-06	8.1166e-05	adults	GSE67106
ENSG00000106772	ENSMUSG00000039126	PRUNE2	3773.56	0.843545	0.000535223	0.00565735	no	Prune2	protein_coding	3	3	up	1	1	1	0	1219.02	0.811477	2.67704e-11	1.38202e-10	children	GSE109142	253.991	0.539062	1.00893e-05	7.40242e-05	children	GSE117993	7.83357	0.46684	0.00943234	0.0219641	adults	GSE59071	NA	NA	NA	NA	NA	NA
ENSG00000164111	ENSMUSG00000027712	ANXA5	5164.08	0.839038	0.000327682	0.00372218	no	Anxa5	protein_coding	3	3	up	1	1	1	0	5933.69	0.662874	1.14464e-14	7.81935e-14	children	GSE109142	1705.39	0.750975	1.30092e-18	1.15155e-16	children	GSE117993	10.2414	1.5347	6.51043e-18	5.20399e-16	adults	GSE59071	NA	NA	NA	NA	NA	NA
ENSG00000169418	ENSMUSG00000027931	NPR1	613.974	0.838494	0.000612644	0.00634018	no	Npr1	protein_coding	2	2	up	1	0	1	0	189.346	0.660289	2.92086e-08	1.1645e-07	children	GSE109142	58.2967	0.320607	0.0291417	0.0726956	NA	NA	6.17455	0.350973	5.11517e-05	0.000203834	adults	GSE59071	7.1625	0.00622222	0.937487	0.972748	NA	NA
ENSG00000271601	ENSMUSG00000049288	LIX1L	1034.22	0.836622	0.00162932	0.0143355	no	Lix1l	protein_coding	2	2	up	1	0	1	0	810.935	0.235249	0.00578906	0.012001	children	GSE109142	272.253	0.0911963	0.271278	0.415167	NA	NA	8.41322	0.405965	7.17987e-05	0.000277557	adults	GSE59071	NA	NA	NA	NA	NA	NA
ENSG00000140564	ENSMUSG00000030530	FURIN	7401.39	0.834855	1.67375e-05	0.000292414	no	Furin	protein_coding	2	2	up	0	1	1	0	5683.41	0.07205	0.315669	0.423076	NA	NA	1917.62	0.722802	4.62173e-06	3.69912e-05	children	GSE117993	9.10537	0.470059	1.27163e-08	1.11669e-07	adults	GSE59071	NA	NA	NA	NA	NA	NA
ENSG00000156587	ENSMUSG00000027078	UBE2L6	1257.39	0.832988	0.00566373	0.0391333	no	Ube2l6	protein_coding	3	3	up	1	1	1	0	2453.9	1.4363	1.04885e-31	2.73591e-30	children	GSE109142	816.126	1.39253	9.16158e-22	1.41644e-19	children	GSE117993	8.22367	0.923903	2.57808e-21	4.75844e-19	adults	GSE59071	NA	NA	NA	NA	NA	NA
ENSG00000147251	ENSMUSG00000031093	DOCK11	1480	0.832245	0.000701677	0.00709317	no	Dock11	protein_coding	2	2	up	1	0	1	0	847.991	1.11792	4.00651e-18	3.5907e-17	children	GSE109142	215.008	0.217526	0.121317	0.225637	NA	NA	7.63658	1.2248	3.51873e-08	2.79175e-07	adults	GSE59071	NA	NA	NA	NA	NA	NA
ENSG00000120910	ENSMUSG00000022092	PPP3CC	549.966	0.829763	0.000667826	0.00681798	no	Ppp3cc	protein_coding	3	3	up	1	1	1	0	432.611	0.250791	0.000321628	0.000811603	children	GSE109142	147.743	0.352255	0.00052411	0.00241997	children	GSE117993	7.29819	0.301887	0.0105369	0.0241866	adults	GSE59071	NA	NA	NA	NA	NA	NA
ENSG00000188313	ENSMUSG00000032369	PLSCR1	14655.1	0.827855	0.000242755	0.00287958	no	Plscr1	protein_coding	4	4	up	1	1	1	1	3605.47	0.260332	0.00179835	0.00406671	children	GSE109142	1012.95	0.748556	6.47187e-15	3.18632e-13	children	GSE117993	9.0282	0.476483	2.89165e-06	1.50061e-05	adults	GSE59071	11.6656	0.321556	0.0029581	0.0211087	adults	GSE67106
ENSG00000043143	ENSMUSG00000020387	JADE2	2418.4	0.827551	0.000392685	0.00433048	no	Jade2	protein_coding	2	2	up	0	0	1	1	1384.29	-0.167911	0.0524167	0.0886276	NA	NA	445.119	0.192294	0.0635318	0.135461	NA	NA	7.63903	0.219493	0.0143318	0.031666	adults	GSE59071	7.95812	0.394444	4.13966e-05	0.0008374	adults	GSE67106
ENSG00000100147	ENSMUSG00000068114	CCDC134	882.812	0.825211	0.00264355	0.021305	no	Ccdc134	protein_coding	3	3	up	0	1	1	1	141.663	0.152357	0.0497824	0.0846569	NA	NA	42.997	0.536427	2.39922e-06	2.05713e-05	children	GSE117993	7.90658	0.355689	2.88927e-08	2.33988e-07	adults	GSE59071	6.97469	0.227556	0.00298863	0.0212808	adults	GSE67106
ENSG00000165424	ENSMUSG00000055538	ZCCHC24	2835.36	0.824153	0.000160691	0.00203271	no	Zcchc24	protein_coding	4	4	up	1	1	1	1	915.468	0.734761	5.16324e-14	3.35418e-13	children	GSE109142	263.02	0.370172	0.000111763	0.000623769	children	GSE117993	7.69728	0.283496	0.000337828	0.00112478	adults	GSE59071	8.07594	0.745333	1.16418e-05	0.000344054	adults	GSE67106
ENSG00000204160	ENSMUSG00000037553	ZDHHC18	1812.84	0.823438	0.0011068	0.0104454	no	Zdhhc18	protein_coding	2	2	up	1	1	0	0	1405.49	0.349987	4.17928e-07	1.48798e-06	children	GSE109142	525.753	0.272859	0.00430469	0.0147112	children	GSE117993	8.725	0.0278351	0.766933	0.829881	NA	NA	8.1725	0.144222	0.198814	0.433378	NA	NA
ENSG00000143387	ENSMUSG00000028111	CTSK	516.528	0.81358	0.00654401	0.0440095	no	Ctsk	protein_coding	3	3	up	1	1	1	0	2667	1.9674	7.38612e-47	6.9882e-45	children	GSE109142	712.42	1.44601	4.14359e-25	1.10608e-22	children	GSE117993	8.92691	1.97066	1.63783e-10	2.23798e-09	adults	GSE59071	NA	NA	NA	NA	NA	NA
ENSG00000155849	ENSMUSG00000041112	ELMO1	3343.96	0.81283	5.52845e-05	0.000832895	no	Elmo1	protein_coding	3	3	up	1	1	1	0	700.978	1.14634	1.45318e-20	1.57818e-19	children	GSE109142	206.021	0.849971	2.12358e-10	4.30359e-09	children	GSE117993	8.17352	1.36851	2.06447e-09	2.15611e-08	adults	GSE59071	NA	NA	NA	NA	NA	NA
ENSG00000113140	ENSMUSG00000018593	SPARC	12604.3	0.811357	0.00245941	0.0201622	no	Sparc	protein_coding	3	3	up	1	1	1	0	14507.6	1.62441	1.73405e-29	3.77061e-28	children	GSE109142	4016.27	1.13742	1.61935e-12	5.09954e-11	children	GSE117993	10.7469	1.79913	2.88155e-11	4.67286e-10	adults	GSE59071	NA	NA	NA	NA	NA	NA
ENSG00000196781	ENSMUSG00000008305	TLE1	2404.87	0.805565	0.00221032	0.0184794	no	Tle1	protein_coding	2	2	up	0	1	1	0	1884.69	0.0758817	0.323557	0.431695	NA	NA	611.968	0.234155	0.000495484	0.00230461	children	GSE117993	8.5555	0.256037	0.0187128	0.0399041	adults	GSE59071	8.45125	0.0795556	0.358682	0.606993	NA	NA
ENSG00000149428	ENSMUSG00000032115	HYOU1	6435.52	0.803785	0.000633414	0.00652624	no	Hyou1	protein_coding	3	3	up	1	1	1	0	7463.07	0.652643	2.97862e-10	1.41078e-09	children	GSE109142	2035.88	0.613888	3.37906e-07	3.52322e-06	children	GSE117993	9.83198	0.769856	6.70077e-14	2.0613e-12	adults	GSE59071	NA	NA	NA	NA	NA	NA
ENSG00000112531	ENSMUSG00000062078	QKI	3017.84	0.801741	0.000855965	0.00841149	no	Qk	protein_coding	4	4	up	1	1	1	1	1922.01	0.844513	1.11377e-13	7.05017e-13	children	GSE109142	549.73	0.711767	5.64718e-06	4.42451e-05	children	GSE117993	7.12968	1.0396	3.52733e-08	2.79639e-07	adults	GSE59071	6.57406	0.372667	0.000647212	0.00653476	adults	GSE67106
ENSG00000158163	ENSMUSG00000037784	DZIP1L	392.731	0.801614	0.00214957	0.0180655	no	Dzip1l	protein_coding	2	2	up	1	1	0	0	74.674	2.25211	9.95209e-54	1.6762e-51	children	GSE109142	23.2486	0.529926	0.00274946	0.010054	children	GSE117993	5.85961	0.122034	0.075463	0.131254	NA	NA	NA	NA	NA	NA	NA	NA
ENSG00000187764	ENSMUSG00000021451	SEMA4D	996.745	0.801541	0.00607397	0.0413896	no	Sema4d	protein_coding	4	4	up	1	1	1	1	2133.01	1.31826	2.86008e-31	7.21017e-30	children	GSE109142	762.18	0.967804	4.95895e-06	3.93857e-05	children	GSE117993	7.98532	1.14831	7.33053e-12	1.37425e-10	adults	GSE59071	9.11531	0.544667	0.00233878	0.0176303	adults	GSE67106
ENSG00000105245	ENSMUSG00000063160	NUMBL	819.383	0.799985	0.00256785	0.020832	no	Numbl	protein_coding	2	2	up	1	0	0	1	420	0.807395	1.80092e-20	1.94341e-19	children	GSE109142	150.597	0.00858636	0.937224	0.963075	NA	NA	8.1473	0.130093	0.0438094	0.0831195	NA	NA	7.6825	0.628444	6.02178e-05	0.00111267	adults	GSE67106
ENSG00000106397	ENSMUSG00000004846	PLOD3	2149.15	0.798823	0.00556687	0.0386303	no	Plod3	protein_coding	2	2	up	1	0	1	0	2268.79	0.179752	0.00303295	0.00659685	children	GSE109142	798.88	0.129298	0.0209738	0.055283	NA	NA	9.44555	0.272049	1.69074e-05	7.48029e-05	adults	GSE59071	NA	NA	NA	NA	NA	NA
ENSG00000204267	ENSMUSG00000024339	TAP2	3318.4	0.795529	0.00035012	0.00394208	no	Tap2	protein_coding	2	2	up	0	0	1	1	1072.19	1.03848	0.0515666	0.0873186	NA	NA	333.938	0.592266	0.0977499	0.190526	NA	NA	8.97326	1.08868	1.64445e-19	2.01128e-17	adults	GSE59071	10.8616	1.06156	7.58578e-06	0.000256867	adults	GSE67106
ENSG00000056558	ENSMUSG00000026875	TRAF1	662.81	0.794834	0.00738079	0.0482123	no	Traf1	protein_coding	3	3	up	1	1	1	0	770.867	1.70743	1.78838e-30	4.19957e-29	children	GSE109142	229.033	0.718875	2.22745e-07	2.42226e-06	children	GSE117993	6.32903	0.850626	7.54224e-07	4.42701e-06	adults	GSE59071	NA	NA	NA	NA	NA	NA
ENSG00000095370	ENSMUSG00000059013	SH2D3C	435.043	0.789462	0.00645199	0.0435158	no	Sh2d3c	protein_coding	4	4	up	1	1	1	1	527.479	1.29344	1.28366e-25	2.06161e-24	children	GSE109142	155.788	0.7179	1.4126e-08	2.01443e-07	children	GSE117993	7.84002	0.515016	2.07706e-07	1.39406e-06	adults	GSE59071	10.3728	1.19711	1.78094e-06	0.000107777	adults	GSE67106
ENSG00000104447	ENSMUSG00000038679	TRPS1	2154.06	0.789427	0.00428837	0.031411	no	Trps1	protein_coding	4	4	up	1	1	1	1	315.627	1.07542	7.65341e-15	5.30525e-14	children	GSE109142	84.3732	0.756919	1.82865e-05	0.000126301	children	GSE117993	6.80921	1.22174	1.09792e-07	7.80497e-07	adults	GSE59071	8.13344	0.99	2.06546e-05	0.000511826	adults	GSE67106
ENSG00000119408	ENSMUSG00000026749	NEK6	3303.22	0.788914	0.0029662	0.0234858	no	Nek6	protein_coding	3	3	up	1	1	1	0	1907.28	0.162146	0.0152743	0.0290632	children	GSE109142	483.806	0.476524	5.25586e-09	8.19262e-08	children	GSE117993	8.85256	0.247163	0.000111742	0.000415285	adults	GSE59071	7.34563	0.0782222	0.511497	0.729326	NA	NA
ENSG00000139174	ENSMUSG00000036158	PRICKLE1	581.689	0.788123	0.00285565	0.0227717	no	Prickle1	protein_coding	3	3	up	1	0	1	1	194.427	0.578432	4.007e-07	1.43042e-06	children	GSE109142	78.196	0.306438	0.13966	0.251683	NA	NA	6.91255	0.309112	0.0175477	0.0377526	adults	GSE59071	8.26156	0.707111	0.000276325	0.00342287	adults	GSE67106
ENSG00000106976	ENSMUSG00000026825	DNM1	665.155	0.788029	0.00749938	0.0488333	no	Dnm1	protein_coding	2	2	up	1	0	1	0	474.719	1.48958	2.75331e-11	1.41952e-10	children	GSE109142	192.194	0.27112	0.323619	0.471935	NA	NA	7.36049	0.459903	2.36312e-05	0.000101199	adults	GSE59071	16.5297	0.0408889	0.630142	0.812335	NA	NA
ENSG00000010810	ENSMUSG00000019843	FYN	676.951	0.7812	0.00340283	0.0262819	no	Fyn	protein_coding	3	3	up	1	1	1	0	1265.09	1.05979	1.71643e-21	2.00148e-20	children	GSE109142	378.567	0.624929	8.01914e-08	9.64103e-07	children	GSE117993	7.68599	1.42588	4.41023e-13	1.11528e-11	adults	GSE59071	NA	NA	NA	NA	NA	NA
ENSG00000143603	ENSMUSG00000000794	KCNN3	1317.22	0.779969	0.00422728	0.0310964	no	Kcnn3	protein_coding	4	4	up	1	1	1	1	553.539	2.70462	1.4667e-48	1.59198e-46	children	GSE109142	128.105	2.0009	3.55822e-22	5.95967e-20	children	GSE117993	7.12925	0.969204	9.8654e-12	1.81101e-10	adults	GSE59071	7.97625	1.70822	1.06086e-07	2.41949e-05	adults	GSE67106
ENSG00000135049	ENSMUSG00000021557	AGTPBP1	1904.82	0.774569	0.00321984	0.0251762	no	Agtpbp1	protein_coding	3	3	up	1	1	1	0	502.745	0.397286	4.85595e-12	2.67474e-11	children	GSE109142	140.542	0.407199	1.34304e-07	1.54352e-06	children	GSE117993	7.22032	0.297203	0.0220976	0.0460576	adults	GSE59071	7.40875	0.338444	0.0331142	0.130521	NA	NA
ENSG00000120742	ENSMUSG00000027808	SERP1	13389.4	0.773598	6.38101e-05	0.000935578	no	Serp1	protein_coding	4	4	up	1	1	1	1	7524.43	0.154598	0.0108225	0.0212518	children	GSE109142	2491.77	0.296254	9.08405e-05	0.000519471	children	GSE117993	9.80953	0.166843	0.0061887	0.0151585	adults	GSE59071	12.4675	0.504444	7.53122e-06	0.000256138	adults	GSE67106
ENSG00000165914	ENSMUSG00000033530	TTC7B	849.337	0.773249	0.000941644	0.00913476	no	Ttc7b	protein_coding	4	4	up	1	1	1	1	269.779	1.01583	8.37746e-22	1.00414e-20	children	GSE109142	88.1279	0.418607	0.000949547	0.0040454	children	GSE117993	6.85426	0.514316	2.4049e-06	1.27186e-05	adults	GSE59071	8.865	0.894222	9.67224e-06	0.000302427	adults	GSE67106
ENSG00000145050	ENSMUSG00000032575	MANF	4018.51	0.77248	0.00729192	0.0478018	no	Manf	protein_coding	4	4	up	1	1	1	1	2934.18	1.01414	7.37942e-24	1.04551e-22	children	GSE109142	1007.87	0.585661	7.56136e-06	5.73361e-05	children	GSE117993	9.88827	0.691752	2.57212e-17	1.80698e-15	adults	GSE59071	14.0538	1.00711	1.44121e-06	9.61082e-05	adults	GSE67106
ENSG00000117385	ENSMUSG00000028641	P3H1	464.269	0.772202	0.00746576	0.0486808	no	P3h1	protein_coding	4	4	up	1	1	1	1	790.003	1.57054	2.67037e-71	1.37296e-68	children	GSE109142	246.976	0.54832	6.17554e-07	6.09668e-06	children	GSE117993	6.9502	0.872052	8.70849e-14	2.59631e-12	adults	GSE59071	6.56031	0.386444	4.43386e-06	0.000183859	adults	GSE67106
ENSG00000072422	ENSMUSG00000019944	RHOBTB1	769.851	0.771753	0.00243098	0.0199673	no	Rhobtb1	protein_coding	3	3	up	1	1	1	0	478	0.816582	1.01036e-21	1.20145e-20	children	GSE109142	148.364	0.422417	0.00506909	0.0168943	children	GSE117993	6.77501	0.285926	0.0029868	0.00795291	adults	GSE59071	NA	NA	NA	NA	NA	NA
ENSG00000169255	ENSMUSG00000043300	B3GALNT1	502.653	0.771291	0.00263371	0.0212456	no	B3galnt1	protein_coding	2	2	up	1	0	1	0	111.914	0.331158	0.0104742	0.0206514	children	GSE109142	34.6864	0.30152	0.0636151	0.135621	NA	NA	5.66176	0.362229	1.66734e-06	9.07801e-06	adults	GSE59071	7.8525	0.180222	0.0325307	0.128854	NA	NA
ENSG00000133069	ENSMUSG00000042066	TMCC2	339.939	0.770164	0.0068227	0.045503	no	Tmcc2	protein_coding	2	2	up	1	1	0	0	86.1216	1.56327	1.36138e-25	2.18016e-24	children	GSE109142	24.5656	0.419971	0.00146356	0.00587073	children	GSE117993	6.02607	0.0393171	0.457684	0.562969	NA	NA	7.90688	-0.222	0.638077	0.816748	NA	NA
ENSG00000113758	ENSMUSG00000034675	DBN1	927.854	0.768068	0.00260705	0.0210769	no	Dbn1	protein_coding	3	3	up	1	1	1	0	659.337	0.397522	1.45931e-05	4.38737e-05	children	GSE109142	233.968	0.553687	9.17789e-06	6.8083e-05	children	GSE117993	7.28083	0.387217	0.000120129	0.000443693	adults	GSE59071	NA	NA	NA	NA	NA	NA
ENSG00000143753	ENSMUSG00000038633	DEGS1	1577.78	0.767348	0.0066372	0.0445314	no	Degs1	protein_coding	4	4	up	1	1	1	1	1262.38	0.621483	1.69469e-19	1.69188e-18	children	GSE109142	397.282	0.527679	1.60999e-06	1.43705e-05	children	GSE117993	7.67383	0.798167	1.57809e-08	1.35763e-07	adults	GSE59071	10.3466	0.830444	3.75371e-06	0.000170552	adults	GSE67106
ENSG00000124201	ENSMUSG00000039501	ZNFX1	7285.06	0.767338	5.59279e-05	0.000840901	no	Znfx1	protein_coding	4	4	up	1	1	1	1	2868.57	0.486755	1.19052e-09	5.373e-09	children	GSE109142	777.152	0.504413	5.32754e-11	1.23077e-09	children	GSE117993	9.31721	0.558583	1.63813e-08	1.40333e-07	adults	GSE59071	8.27562	0.491111	0.000218702	0.00289525	adults	GSE67106
ENSG00000026025	ENSMUSG00000026728	VIM	8818.89	0.76144	0.000561026	0.00588894	no	Vim	protein_coding	3	3	up	1	1	1	0	16819.8	0.872616	2.87696e-18	2.60647e-17	children	GSE109142	5379.26	0.396812	6.09193e-05	0.000365623	children	GSE117993	10.1174	1.40025	1.50495e-10	2.07858e-09	adults	GSE59071	NA	NA	NA	NA	NA	NA
ENSG00000110057	ENSMUSG00000036908	UNC93B1	4020.41	0.760429	0.000308315	0.00354128	no	Unc93b1	protein_coding	2	2	up	1	0	1	0	1601.53	0.132115	0.0251787	0.0457906	children	GSE109142	643.262	-0.0839496	0.425748	0.574547	NA	NA	8.9298	0.154122	0.00143601	0.00412732	adults	GSE59071	9.64656	-0.101111	0.291351	0.540962	NA	NA
ENSG00000110237	ENSMUSG00000032875	ARHGEF17	2261.01	0.755568	0.00609306	0.0414977	no	Arhgef17	protein_coding	2	2	up	1	0	1	0	1132.14	1.34827	7.42255e-40	3.84663e-38	children	GSE109142	307.952	0.240108	0.061556	0.132163	NA	NA	7.01386	0.301125	0.00224009	0.00613441	adults	GSE59071	NA	NA	NA	NA	NA	NA
ENSG00000110047	ENSMUSG00000024772	EHD1	4128.98	0.753874	0.000433197	0.00473461	no	Ehd1	protein_coding	3	3	up	0	1	1	1	3222.88	0.119667	0.135381	0.205055	NA	NA	1112.18	0.598533	3.01687e-08	4.03287e-07	children	GSE117993	8.65704	0.536786	6.53963e-06	3.15678e-05	adults	GSE59071	12.5444	0.426889	0.00388499	0.0260595	adults	GSE67106
ENSG00000087116	ENSMUSG00000036545	ADAMTS2	1527.51	0.751992	0.00161543	0.0142763	no	Adamts2	protein_coding	3	3	up	1	1	1	0	920.597	2.43924	4.30465e-44	3.1978e-42	children	GSE109142	224.335	1.62558	6.15396e-15	3.06068e-13	children	GSE117993	7.67247	0.884313	1.48942e-05	6.66808e-05	adults	GSE59071	6.38781	0.0984444	0.119353	0.314796	NA	NA
ENSG00000162073	ENSMUSG00000023909	PAQR4	9853.42	0.750917	0.000876678	0.00858224	no	Paqr4	protein_coding	3	3	up	1	1	1	0	734.342	0.344729	2.72553e-07	9.88399e-07	children	GSE109142	192.45	0.347156	0.00034119	0.00165782	children	GSE117993	8.8293	0.255702	1.41595e-06	7.83964e-06	adults	GSE59071	NA	NA	NA	NA	NA	NA
ENSG00000077782	ENSMUSG00000031565	FGFR1	1978.97	0.750033	0.00280621	0.0224261	no	Fgfr1	protein_coding	3	3	up	1	0	1	1	1371.24	0.957149	2.58001e-16	2.00824e-15	children	GSE109142	458.206	0.309463	0.0571254	0.124489	NA	NA	7.16396	0.634554	1.59096e-06	8.70183e-06	adults	GSE59071	8.50938	0.771556	6.6358e-05	0.00119489	adults	GSE67106
ENSG00000132718	ENSMUSG00000068923	SYT11	823.733	0.748631	0.00030913	0.00354748	no	Syt11	protein_coding	4	4	up	1	1	1	1	508.618	1.04799	3.04486e-18	2.75348e-17	children	GSE109142	136.007	0.708181	1.81883e-10	3.75503e-09	children	GSE117993	6.69319	1.20224	2.57938e-10	3.34627e-09	adults	GSE59071	7.41563	0.856667	1.72585e-07	3.04155e-05	adults	GSE67106
ENSG00000116852	ENSMUSG00000041642	KIF21B	5547.09	0.745816	0.00539616	0.0376079	no	Kif21b	protein_coding	4	4	up	1	1	1	1	994.698	0.994393	3.52226e-25	5.49649e-24	children	GSE109142	254.713	0.615316	6.84575e-09	1.03866e-07	children	GSE117993	7.33121	0.375578	4.51791e-07	2.79826e-06	adults	GSE59071	8.74312	0.432444	0.000259313	0.00326605	adults	GSE67106
ENSG00000119865	ENSMUSG00000044629	CNRIP1	223.383	0.745065	0.00691456	0.0458777	no	Cnrip1	protein_coding	2	2	up	1	0	1	0	338.722	0.665455	1.09328e-11	5.84004e-11	children	GSE109142	113.482	0.106808	0.209966	0.344083	NA	NA	6.69224	0.33571	3.04553e-05	0.000127151	adults	GSE59071	6.34438	-0.0166667	0.869914	0.941355	NA	NA
ENSG00000064012	ENSMUSG00000026029	CASP8	8673.13	0.743643	0.000111886	0.00150726	no	Casp8	protein_coding	4	4	up	1	1	1	1	1507.12	0.480625	3.4257e-15	2.4409e-14	children	GSE109142	538.179	0.625916	0.000998707	0.00422429	children	GSE117993	8.12514	0.456174	7.76239e-08	5.72674e-07	adults	GSE59071	8.45469	0.394667	0.00168457	0.0136559	adults	GSE67106
ENSG00000008086	ENSMUSG00000031292	CDKL5	627.947	0.737598	0.00623923	0.0423362	no	Cdkl5	protein_coding	2	2	up	1	0	1	0	388.5	0.426034	2.23262e-05	6.56035e-05	children	GSE109142	99.8025	0.0902592	0.371183	0.521616	NA	NA	6.59725	0.191257	0.0122036	0.0274902	adults	GSE59071	NA	NA	NA	NA	NA	NA
ENSG00000168610	ENSMUSG00000004040	STAT3	15378.2	0.736204	0.000201242	0.00246094	no	Stat3	protein_coding	4	4	up	1	1	1	1	9660.93	0.592693	1.18393e-09	5.34638e-09	children	GSE109142	3188.47	1.13773	2.03047e-08	2.81107e-07	children	GSE117993	11.0032	0.57156	6.79388e-15	2.67318e-13	adults	GSE59071	9.43938	0.634444	2.03957e-05	0.000509082	adults	GSE67106
ENSG00000168807	ENSMUSG00000041308	SNTB2	3471.77	0.734907	0.00323872	0.0252666	no	Sntb2	protein_coding	4	4	up	1	1	1	1	1323.98	0.343957	3.14819e-05	9.07595e-05	children	GSE109142	364.764	0.362081	0.00437451	0.0149125	children	GSE117993	8.89474	0.309892	2.89434e-06	1.5011e-05	adults	GSE59071	9.66687	0.273556	0.00415018	0.0274122	adults	GSE67106
ENSG00000154736	ENSMUSG00000022894	ADAMTS5	956.982	0.734248	0.00108489	0.0102834	no	Adamts5	protein_coding	3	3	up	1	1	1	0	253.046	1.77036	1.10752e-26	1.91403e-25	children	GSE109142	49.6846	0.988517	8.38765e-11	1.85735e-09	children	GSE117993	6.47433	0.813054	2.48554e-07	1.64217e-06	adults	GSE59071	NA	NA	NA	NA	NA	NA
ENSG00000185800	ENSMUSG00000030410	DMWD	477.858	0.732759	0.00251465	0.0205187	no	Dmwd	protein_coding	2	2	up	1	0	1	0	739.852	0.261664	4.42399e-10	2.06878e-09	children	GSE109142	241.569	0.00926197	0.907565	0.944685	NA	NA	8.03403	0.179252	0.000120919	0.000446287	adults	GSE59071	NA	NA	NA	NA	NA	NA
ENSG00000133874	ENSMUSG00000039328	RNF122	356.6	0.732199	0.00513317	0.0362067	no	Rnf122	protein_coding	4	4	up	1	1	1	1	249.294	1.04233	1.06517e-21	1.26202e-20	children	GSE109142	83.5704	0.483958	2.56794e-05	0.000169418	children	GSE117993	7.15153	0.91848	1.34915e-11	2.40255e-10	adults	GSE59071	9.74156	0.627556	0.000206571	0.00277933	adults	GSE67106
ENSG00000184014	ENSMUSG00000035901	DENND5A	2919.15	0.731571	0.00257837	0.020891	no	Dennd5a	protein_coding	4	4	up	1	1	1	1	1005.72	1.15049	2.12956e-24	3.12947e-23	children	GSE109142	285.722	0.623753	1.67999e-06	1.49329e-05	children	GSE117993	7.79421	1.35198	8.55664e-09	7.82547e-08	adults	GSE59071	9.39406	1.10978	3.44023e-06	0.000162663	adults	GSE67106
ENSG00000176485	ENSMUSG00000060675	PLA2G16	3058.16	0.731346	4.62428e-05	0.000716833	no	Pla2g16	protein_coding	2	2	up	1	0	1	0	297.175	0.896606	1.54679e-10	7.50071e-10	children	GSE109142	143.452	0.456869	0.022844	0.0593879	NA	NA	6.46149	0.493468	3.88849e-05	0.000159009	adults	GSE59071	NA	NA	NA	NA	NA	NA
ENSG00000115935	ENSMUSG00000075284	WIPF1	1875.71	0.72784	0.00439963	0.0320706	no	Wipf1	protein_coding	4	4	up	1	1	1	1	3208.77	1.25801	1.61844e-25	2.57808e-24	children	GSE109142	862.796	0.820721	4.66791e-09	7.34315e-08	children	GSE117993	9.11394	1.43335	4.25592e-11	6.62129e-10	adults	GSE59071	8.405	0.827778	0.000510065	0.00547056	adults	GSE67106
ENSG00000090861	ENSMUSG00000031960	AARS	6334.98	0.727783	0.00101094	0.00971173	no	Aars	protein_coding	4	4	up	1	1	1	1	2859.97	0.578395	2.76304e-17	2.32334e-16	children	GSE109142	896.032	0.427685	8.70147e-09	1.29435e-07	children	GSE117993	9.32111	0.604096	9.47763e-10	1.07021e-08	adults	GSE59071	9.16812	0.394667	0.00532894	0.0331286	adults	GSE67106
ENSG00000184916	ENSMUSG00000002799	JAG2	379.194	0.727035	0.00705538	0.0465836	no	Jag2	protein_coding	3	3	up	1	1	1	0	396.721	0.600882	6.37671e-07	2.23211e-06	children	GSE109142	124.226	0.37021	0.00192757	0.00743858	children	GSE117993	7.80478	0.215645	0.0229214	0.047521	adults	GSE59071	NA	NA	NA	NA	NA	NA
ENSG00000130052	ENSMUSG00000031216	STARD8	711.065	0.724274	0.00123367	0.0114452	no	Stard8	protein_coding	3	3	up	1	1	1	0	252.82	1.23713	2.05602e-35	7.25736e-34	children	GSE109142	75.9407	0.331769	0.0125937	0.0363124	children	GSE117993	6.38018	0.440955	4.20635e-06	2.10038e-05	adults	GSE59071	NA	NA	NA	NA	NA	NA
ENSG00000123728	ENSMUSG00000050029	RAP2C	3580.62	0.715109	9.37666e-05	0.0012909	no	Rap2c	protein_coding	4	4	up	1	1	1	1	1355.48	0.352729	1.41668e-09	6.35334e-09	children	GSE109142	505.546	0.468453	0.008609	0.0263979	children	GSE117993	8.018	0.146169	0.00234297	0.00638601	adults	GSE59071	7.85281	0.314667	0.00205838	0.015972	adults	GSE67106
ENSG00000164970	ENSMUSG00000028439	FAM219A	620.407	0.714309	0.000702686	0.00710058	no	Fam219a	protein_coding	3	3	up	1	1	1	0	493.163	0.967252	1.24374e-41	7.37471e-40	children	GSE109142	150.211	0.343462	4.23324e-06	3.42428e-05	children	GSE117993	7.2524	0.282446	2.6763e-07	1.75281e-06	adults	GSE59071	10.1638	0.1	0.381384	0.626386	NA	NA
ENSG00000145779	ENSMUSG00000062210	TNFAIP8	3388.99	0.713576	0.000263128	0.00308707	no	Tnfaip8	protein_coding	4	4	up	1	1	1	1	1330.91	0.864666	1.60643e-16	1.26913e-15	children	GSE109142	386.133	0.698922	1.00464e-10	2.19401e-09	children	GSE117993	7.18074	0.897994	5.05829e-10	6.12394e-09	adults	GSE59071	10.595	1.182	3.26682e-06	0.000158494	adults	GSE67106
ENSG00000205220	ENSMUSG00000031897	PSMB10	6124.54	0.711159	0.00348712	0.0267594	no	Psmb10	protein_coding	2	2	up	1	0	1	0	3534.65	0.213832	0.0117684	0.0229147	children	GSE109142	1566.61	0.0854385	0.62271	0.745533	NA	NA	8.42695	0.68502	2.49425e-11	4.13057e-10	adults	GSE59071	15.3812	0.413778	0.00977723	0.0524435	NA	NA
ENSG00000130429	ENSMUSG00000029622	ARPC1B	18340.4	0.710636	8.87142e-05	0.00123505	no	Arpc1b	protein_coding	4	4	up	1	1	1	1	6208.94	0.592459	1.23975e-13	7.81471e-13	children	GSE109142	2164.25	0.522542	5.84584e-08	7.26066e-07	children	GSE117993	10.8983	0.708399	6.37515e-17	4.01971e-15	adults	GSE59071	12.0225	0.490889	0.0052207	0.0326301	adults	GSE67106
ENSG00000106105	ENSMUSG00000029777	GARS	8783.21	0.709013	7.53654e-05	0.00107616	no	Gars	protein_coding	3	3	up	1	0	1	1	2759.47	0.264175	0.00040796	0.00101484	children	GSE109142	878.861	0.216713	0.0358628	0.0860446	NA	NA	9.78587	0.705377	2.28119e-11	3.82452e-10	adults	GSE59071	9.66656	0.519778	0.000185453	0.00255884	adults	GSE67106
ENSG00000167508	ENSMUSG00000006517	MVD	2119.78	0.705357	0.00402532	0.0299708	no	Mvd	protein_coding	3	3	up	1	1	0	1	1669.16	0.584996	2.71458e-08	1.08536e-07	children	GSE109142	659.636	0.417212	0.00042639	0.00201961	children	GSE117993	8.30617	0.0645752	0.476388	0.580907	NA	NA	9.92938	0.507333	0.00272007	0.019743	adults	GSE67106
ENSG00000128872	ENSMUSG00000032186	TMOD2	1968.99	0.704717	0.00181327	0.0156535	no	Tmod2	protein_coding	2	2	up	1	0	1	0	442.741	0.475651	5.9001e-07	2.0714e-06	children	GSE109142	132.634	-0.0258201	0.837906	0.900305	NA	NA	6.84166	0.625673	0.000427307	0.00138505	adults	GSE59071	NA	NA	NA	NA	NA	NA
ENSG00000092010	ENSMUSG00000022216	PSME1	4375.67	0.695527	0.000123526	0.00163663	no	Psme1	protein_coding	2	2	up	0	1	1	0	5956.68	0.0307143	0.642735	0.743314	NA	NA	2461.96	0.363604	0.00064469	0.00289163	children	GSE117993	9.7059	0.3766	7.14015e-07	4.21626e-06	adults	GSE59071	NA	NA	NA	NA	NA	NA
ENSG00000173198	ENSMUSG00000052821	CYSLTR1	365.526	0.692992	0.00441918	0.0321767	no	Cysltr1	protein_coding	3	3	up	1	1	1	0	368.096	0.972838	1.80102e-30	4.22671e-29	children	GSE109142	111.685	0.355081	3.22569e-05	0.000208032	children	GSE117993	6.45111	1.16377	1.12072e-06	6.30478e-06	adults	GSE59071	NA	NA	NA	NA	NA	NA
ENSG00000143344	ENSMUSG00000026482	RGL1	1204.25	0.692293	0.00410842	0.0304134	no	Rgl1	protein_coding	2	2	up	1	0	1	0	926.701	0.526493	1.07029e-09	4.85e-09	children	GSE109142	288.706	0.154166	0.095947	0.187848	NA	NA	7.52081	0.461897	0.00122776	0.00358664	adults	GSE59071	NA	NA	NA	NA	NA	NA
ENSG00000169902	ENSMUSG00000034118	TPST1	716.658	0.688639	0.00227842	0.018938	no	Tpst1	protein_coding	4	4	up	1	1	1	1	221.401	1.20294	6.59595e-22	7.977e-21	children	GSE109142	85.7281	1.10321	2.897e-06	2.43266e-05	children	GSE117993	6.86588	0.73223	4.45811e-05	0.000179946	adults	GSE59071	8.58563	1.19267	3.46833e-06	0.000163327	adults	GSE67106
ENSG00000174804	ENSMUSG00000049791	FZD4	1363.21	0.679668	0.00236747	0.019533	no	Fzd4	protein_coding	4	4	up	1	1	1	1	762.429	0.593554	8.79653e-13	5.16491e-12	children	GSE109142	211.346	0.250783	0.00123722	0.00508094	children	GSE117993	6.75274	0.367972	0.000173857	0.000619048	adults	GSE59071	9.70625	0.69	5.18792e-06	0.000202835	adults	GSE67106
ENSG00000116871	ENSMUSG00000028849	MAP7D1	2133.23	0.67376	0.00490905	0.0349906	no	Map7d1	protein_coding	4	4	up	1	1	1	1	2266.53	0.468611	6.15921e-12	3.36274e-11	children	GSE109142	771.702	0.535643	4.26756e-13	1.50169e-11	children	GSE117993	8.36383	0.289615	2.76256e-06	1.43816e-05	adults	GSE59071	11.6103	0.398	0.00205503	0.0159513	adults	GSE67106
ENSG00000116514	ENSMUSG00000028793	RNF19B	4820.82	0.667742	0.00487661	0.0348002	no	Rnf19b	protein_coding	3	3	up	1	1	1	0	2474.93	0.296484	0.000739957	0.00177473	children	GSE109142	784.166	0.555115	2.20175e-11	5.4752e-10	children	GSE117993	9.37538	0.603687	3.83547e-06	1.93566e-05	adults	GSE59071	9.355	0.336889	0.00960206	0.0517546	NA	NA
ENSG00000112699	ENSMUSG00000038372	GMDS	17757.5	0.667656	0.000230091	0.00275092	no	Gmds	protein_coding	3	3	up	1	1	1	0	5385.87	0.293565	0.00259155	0.00570957	children	GSE109142	1795.94	0.643898	5.39294e-06	4.24772e-05	children	GSE117993	10.2398	0.48902	0.000544576	0.00172569	adults	GSE59071	5.92656	0.0715556	0.207679	0.444781	NA	NA
ENSG00000048740	ENSMUSG00000002107	CELF2	1787.73	0.666148	0.00582951	0.0399887	no	Celf2	protein_coding	4	4	up	1	1	1	1	2199.21	0.367387	4.20936e-06	1.34765e-05	children	GSE109142	597.886	0.421284	2.57815e-05	0.000170026	children	GSE117993	8.13103	0.469546	2.41776e-06	1.27766e-05	adults	GSE59071	10.1416	0.430889	0.000139723	0.00207692	adults	GSE67106
ENSG00000169554	ENSMUSG00000026872	ZEB2	3328.42	0.662471	0.000896906	0.0087536	no	Zeb2	protein_coding	2	2	up	1	0	1	0	2277.19	0.633133	9.67343e-11	4.76898e-10	children	GSE109142	639.271	0.204296	0.0516837	0.115142	NA	NA	8.3575	0.715362	0.00213836	0.00589319	adults	GSE59071	NA	NA	NA	NA	NA	NA
ENSG00000005700	ENSMUSG00000035941	IBTK	7979.62	0.660505	4.10709e-05	0.000649183	no	Ibtk	protein_coding	3	3	up	1	0	1	1	3194.27	0.150325	0.0242593	0.0442855	children	GSE109142	852.628	0.0794714	0.262753	0.405756	NA	NA	9.20602	0.355777	0.00115511	0.00339347	adults	GSE59071	12.1088	0.435778	0.00208655	0.0161475	adults	GSE67106
ENSG00000101265	ENSMUSG00000027339	RASSF2	1701	0.658601	0.00724339	0.0475685	no	Rassf2	protein_coding	4	4	up	1	1	1	1	1739.65	0.970898	1.536e-11	8.09539e-11	children	GSE109142	489.548	0.629583	5.50343e-06	4.32279e-05	children	GSE117993	7.7241	1.34036	3.32911e-06	1.70083e-05	adults	GSE59071	11.2406	1.18756	0.000108525	0.00170814	adults	GSE67106
ENSG00000129675	ENSMUSG00000031133	ARHGEF6	765.503	0.653264	0.00767106	0.049669	no	Arhgef6	protein_coding	3	3	up	1	1	1	0	1241.15	1.06209	4.29241e-23	5.73422e-22	children	GSE109142	338.053	0.511569	3.16343e-06	2.63951e-05	children	GSE117993	7.07601	1.08898	7.14331e-08	5.31637e-07	adults	GSE59071	NA	NA	NA	NA	NA	NA
ENSG00000106392	ENSMUSG00000042460	C1GALT1	24322.4	0.652837	0.00471431	0.0338998	no	C1galt1	protein_coding	3	3	up	0	1	1	1	1502.7	-0.0610898	0.436023	0.551379	NA	NA	446.269	0.467624	3.86098e-05	0.000244119	children	GSE117993	7.58396	0.367941	0.00123822	0.00361513	adults	GSE59071	9.44781	0.331333	0.00160397	0.0131849	adults	GSE67106
ENSG00000155465	ENSMUSG00000000958	SLC7A7	2547.83	0.651474	0.00234318	0.019375	no	Slc7a7	protein_coding	4	4	up	1	1	1	1	1018.88	0.495777	2.81515e-06	9.19059e-06	children	GSE109142	357.299	0.406327	0.000163072	0.000869107	children	GSE117993	7.09234	0.883588	1.5349e-05	6.84904e-05	adults	GSE59071	10.0022	0.637556	0.0065664	0.0387602	adults	GSE67106
ENSG00000179218	ENSMUSG00000003814	CALR	43875.3	0.651223	0.00327531	0.0255014	no	Calr	protein_coding	4	4	up	1	1	1	1	28647.6	0.338552	6.38167e-05	0.000177155	children	GSE109142	9220.47	0.460162	0.000124314	0.000684206	children	GSE117993	11.5183	0.598957	2.25158e-16	1.20936e-14	adults	GSE59071	16.19	0.468444	0.000830072	0.00796616	adults	GSE67106
ENSG00000163463	ENSMUSG00000042747	KRTCAP2	2010.13	0.635355	0.00462071	0.0333795	no	Krtcap2	protein_coding	2	2	up	0	0	1	1	1796.83	0.018955	0.829375	0.88832	NA	NA	752.269	-0.249631	0.122595	0.227511	NA	NA	8.41542	0.269852	1.00845e-05	4.67671e-05	adults	GSE59071	13.9981	0.296222	0.0060333	0.036295	adults	GSE67106
ENSG00000162302	ENSMUSG00000024952	RPS6KA4	3276.98	0.628815	0.00151544	0.0135462	no	Rps6ka4	protein_coding	3	3	up	1	1	1	0	1782.07	0.151133	0.000924991	0.00218922	children	GSE109142	610.56	0.197148	0.000884762	0.0038069	children	GSE117993	7.97029	0.170329	0.00173008	0.00487385	adults	GSE59071	9.91906	0.215778	0.0510049	0.177067	NA	NA
ENSG00000125629	ENSMUSG00000003721	INSIG2	2502.21	0.624773	0.00461353	0.0333557	no	Insig2	protein_coding	4	4	up	1	1	1	1	724.771	0.14511	0.0260939	0.0473031	children	GSE109142	229.303	0.362672	7.63067e-07	7.3797e-06	children	GSE117993	7.07471	0.323784	0.000362482	0.00119627	adults	GSE59071	8.64344	0.344222	0.00859094	0.0475497	adults	GSE67106
ENSG00000185624	ENSMUSG00000025130	P4HB	38138.7	0.620377	0.000131104	0.00171671	no	P4hb	protein_coding	4	4	up	1	1	1	1	30231.7	0.299091	9.45444e-05	0.000257086	children	GSE109142	8509.02	0.692443	6.65113e-20	7.37844e-18	children	GSE117993	12.2275	0.603561	1.10302e-14	4.12998e-13	adults	GSE59071	15.9878	0.306	0.00487269	0.0310132	adults	GSE67106
ENSG00000133687	ENSMUSG00000030306	TMTC1	1561.21	0.6139	0.00180865	0.0156189	no	Tmtc1	protein_coding	4	4	up	1	1	1	1	620.27	1.36719	3.86887e-22	4.77047e-21	children	GSE109142	135.403	0.946713	8.35047e-09	1.24757e-07	children	GSE117993	6.77591	1.39472	8.22333e-11	1.19426e-09	adults	GSE59071	8.56156	1.34556	1.6039e-07	2.89237e-05	adults	GSE67106
ENSG00000077232	ENSMUSG00000027006	DNAJC10	9816.17	0.611224	0.00565056	0.0390528	no	Dnajc10	protein_coding	4	4	up	1	1	1	1	5090.59	0.490772	5.04982e-08	1.96967e-07	children	GSE109142	1399.08	0.825271	7.14712e-11	1.60871e-09	children	GSE117993	9.23972	0.965662	9.47103e-12	1.74492e-10	adults	GSE59071	11.1381	0.815778	6.44394e-06	0.000230979	adults	GSE67106
ENSG00000173040	ENSMUSG00000050248	EVC2	446.67	0.606534	0.00658383	0.0442657	no	Evc2	protein_coding	3	3	up	1	1	0	1	80.7856	0.976071	1.76582e-15	1.28706e-14	children	GSE109142	25.5041	0.274751	0.0161867	0.0447175	children	GSE117993	5.38906	0.0711147	0.249084	0.349541	NA	NA	6.35906	0.264667	8.97678e-06	0.000288303	adults	GSE67106
ENSG00000160752	ENSMUSG00000059743	FDPS	5553.15	0.605943	0.000701109	0.00709021	no	Fdps	protein_coding	4	4	up	1	1	1	1	4050.16	0.347083	0.000510693	0.00125387	children	GSE109142	1463.7	0.325594	0.00720956	0.0227352	children	GSE117993	8.03423	0.274927	0.00928639	0.0216739	adults	GSE59071	13.5847	0.574889	0.000624947	0.00635964	adults	GSE67106
ENSG00000017260	ENSMUSG00000032570	ATP2C1	8582.27	0.603489	0.00343601	0.0264879	no	Atp2c1	protein_coding	3	3	up	0	1	1	1	3850.63	0.00411155	0.939851	0.961002	NA	NA	1141.03	0.383596	0.000132191	0.000723021	children	GSE117993	8.56212	0.605323	1.638e-10	2.23798e-09	adults	GSE59071	9.18656	0.524444	0.000117104	0.00181346	adults	GSE67106
ENSG00000068079	ENSMUSG00000010358	IFI35	1973.94	0.597262	0.0026736	0.0215134	no	Ifi35	protein_coding	3	3	up	1	1	1	0	1206.35	0.265409	0.00180689	0.00408401	children	GSE109142	485.379	0.480489	4.44682e-06	3.57167e-05	children	GSE117993	8.48903	0.825286	2.58811e-12	5.39491e-11	adults	GSE59071	NA	NA	NA	NA	NA	NA
ENSG00000187961	ENSMUSG00000078485	KLHL17	2164.03	0.594002	0.00144838	0.0130741	no	Plekhn1	protein_coding	2	2	up	1	1	0	0	325.072	2.23269	1.60368e-95	4.82028e-92	children	GSE109142	104.854	0.512098	6.07108e-07	6.00299e-06	children	GSE117993	7.5075	0.0970318	0.0750129	0.130628	NA	NA	NA	NA	NA	NA	NA	NA
ENSG00000100219	ENSMUSG00000020484	XBP1	11449.5	0.588932	0.00454631	0.032953	no	Xbp1	protein_coding	3	3	up	1	1	1	0	19265.8	1.16614	3.40858e-27	6.1265e-26	children	GSE109142	4844.98	1.26742	8.38956e-34	6.09903e-31	children	GSE117993	11.3789	1.40132	5.21825e-21	9.13328e-19	adults	GSE59071	NA	NA	NA	NA	NA	NA
ENSG00000164733	ENSMUSG00000021939	CTSB	43280.2	0.587906	0.00251261	0.0205133	no	Ctsb	protein_coding	4	4	up	1	1	1	1	28687.7	0.742243	6.44075e-11	3.22203e-10	children	GSE109142	7635.81	0.848869	1.24664e-14	5.79327e-13	children	GSE117993	10.5705	0.644557	1.17407e-09	1.30088e-08	adults	GSE59071	12.1744	0.554667	0.000355171	0.00413738	adults	GSE67106
ENSG00000197746	ENSMUSG00000004207	PSAP	52886	0.583167	0.00175015	0.0152056	no	Psap	protein_coding	2	2	up	0	1	1	0	36597.9	-0.103317	0.13148	0.199891	NA	NA	13595	0.337583	7.09669e-07	6.91023e-06	children	GSE117993	10.7517	0.172003	0.0065154	0.0158536	adults	GSE59071	13.3016	0.246889	0.130596	0.333047	NA	NA
ENSG00000143870	ENSMUSG00000020571	PDIA6	10408.4	0.578157	0.0053925	0.0375925	no	Pdia6	protein_coding	3	3	up	1	1	1	0	11898	0.166342	0.0130674	0.0252228	children	GSE109142	3706.03	0.424833	2.62461e-09	4.34399e-08	children	GSE117993	10.6516	0.587052	6.87558e-09	6.40343e-08	adults	GSE59071	NA	NA	NA	NA	NA	NA
ENSG00000161091	ENSMUSG00000034854	MFSD12	1160.4	0.576791	0.00371546	0.0280948	no	Mfsd12	protein_coding	3	3	up	1	1	1	0	1304.82	0.844096	1.12695e-37	4.82847e-36	children	GSE109142	405.667	0.394038	3.63358e-07	3.77362e-06	children	GSE117993	8.2961	0.569645	3.96189e-14	1.29114e-12	adults	GSE59071	NA	NA	NA	NA	NA	NA
ENSG00000077150	ENSMUSG00000025225	NFKB2	4078.63	0.573293	0.00401181	0.0298935	no	Nfkb2	protein_coding	2	2	up	1	0	1	0	2118.64	1.40914	2.00411e-37	8.39341e-36	children	GSE109142	717.323	0.254518	0.0926952	0.182748	NA	NA	8.15182	0.86489	5.16926e-10	6.23969e-09	adults	GSE59071	NA	NA	NA	NA	NA	NA
ENSG00000150961	ENSMUSG00000039234	SEC24D	4335.66	0.570435	0.00208779	0.0176385	no	Sec24d	protein_coding	3	3	up	1	1	1	0	3755.29	0.606259	2.84461e-13	1.74358e-12	children	GSE109142	922.524	0.814075	3.0958e-09	5.05145e-08	children	GSE117993	9.07613	1.26432	5.63344e-25	2.8594e-22	adults	GSE59071	NA	NA	NA	NA	NA	NA
ENSG00000119326	ENSMUSG00000038816	CTNNAL1	2306.85	0.567598	0.0033477	0.0259393	no	Ctnnal1	protein_coding	2	2	up	0	0	1	1	717.996	0.0795119	0.323837	0.43201	NA	NA	239.149	-0.0241891	0.849837	0.908122	NA	NA	7.12563	0.737189	7.01801e-10	8.24575e-09	adults	GSE59071	10.3984	0.639111	0.000171689	0.00242208	adults	GSE67106
ENSG00000072958	ENSMUSG00000003033	AP1M1	1509.07	0.558847	0.00753403	0.0489646	no	Ap1m1	protein_coding	4	4	up	1	1	1	1	1000.04	0.418842	2.2869e-09	1.00654e-08	children	GSE109142	342.768	0.425855	9.06054e-05	0.000518213	children	GSE117993	7.76536	0.342411	5.03101e-05	0.000200598	adults	GSE59071	9.58125	0.384	0.000203024	0.0027443	adults	GSE67106
ENSG00000105835	ENSMUSG00000020572	NAMPT	7893.68	0.552589	0.00487041	0.034773	no	Nampt	protein_coding	4	4	up	1	1	1	1	10638.6	1.71722	2.9373e-19	2.87368e-18	children	GSE109142	2834.3	2.23689	2.87913e-20	3.38055e-18	children	GSE117993	11.3651	1.13616	7.29786e-10	8.50077e-09	adults	GSE59071	10.7628	1.26111	0.000229624	0.00299382	adults	GSE67106
ENSG00000114353	ENSMUSG00000032562	GNAI2	9822.99	0.550089	0.00580589	0.0398692	no	Gnai2	protein_coding	4	4	up	1	1	1	1	5653.66	0.704664	2.70824e-16	2.10429e-15	children	GSE109142	1840.96	0.553408	1.85659e-10	3.82145e-09	children	GSE117993	9.4775	0.862492	2.40612e-08	1.9803e-07	adults	GSE59071	15.0253	0.791111	7.30504e-06	0.000250597	adults	GSE67106
ENSG00000109670	ENSMUSG00000028086	FBXW7	1432.72	0.548614	0.00673043	0.0450083	no	Fbxw7	protein_coding	4	4	up	1	1	1	1	1040.68	0.946681	1.16262e-25	1.87415e-24	children	GSE109142	298.891	0.800321	2.22991e-08	3.06113e-07	children	GSE117993	7.28096	0.864433	1.18877e-09	1.31529e-08	adults	GSE59071	9.90781	0.786667	4.0935e-06	0.00017505	adults	GSE67106
ENSG00000161544	ENSMUSG00000020810	CYGB	1045.71	0.538045	0.00710736	0.0468426	no	Cygb	protein_coding	3	3	up	1	1	1	0	1503.58	1.11972	1.53356e-25	2.44487e-24	children	GSE109142	497.573	0.244186	0.0124194	0.0358793	children	GSE117993	8.48487	0.626973	7.12594e-05	0.000275735	adults	GSE59071	NA	NA	NA	NA	NA	NA
ENSG00000162734	ENSMUSG00000013698	PEA15	2161.97	0.527684	0.00322296	0.025193	no	Pea15a	protein_coding	4	4	up	1	1	1	1	3737.84	0.904565	7.53313e-28	1.43519e-26	children	GSE109142	1067.53	0.958233	1.9255e-25	5.43724e-23	children	GSE117993	10.025	1.07324	3.35401e-11	5.37039e-10	adults	GSE59071	8.83062	1.13444	3.22501e-07	4.22801e-05	adults	GSE67106
ENSG00000058262	ENSMUSG00000030082	SEC61A1	20409	0.514716	0.00312647	0.0245507	no	Sec61a1	protein_coding	4	4	up	1	1	1	1	11212.4	0.283778	1.00667e-06	3.44898e-06	children	GSE109142	3602.95	0.419736	3.60507e-11	8.60782e-10	children	GSE117993	10.4172	0.617757	3.00592e-17	2.07582e-15	adults	GSE59071	10.8341	0.401111	0.00215588	0.0165584	adults	GSE67106
ENSG00000135720	ENSMUSG00000035770	DYNC1LI2	8984.61	-0.487727	0.00433778	0.0317444	no	Dync1li2	protein_coding	-3	3	down	-1	0	-1	-1	5190.13	-0.246048	0.00157666	0.00359945	children	GSE109142	1789.19	0.133996	0.479093	0.623915	NA	NA	9.12605	-0.352048	1.7913e-08	1.516e-07	adults	GSE59071	9.98594	-0.270222	0.002257	0.0171471	adults	GSE67106
ENSG00000241343	ENSMUSG00000079435	RPL36A	7744.45	-0.501183	0.00484803	0.0346754	no	Rpl36a	protein_coding	-3	3	down	-1	-1	-1	0	6239.02	-0.798842	1.43758e-17	1.23921e-16	children	GSE109142	1209.93	-0.477283	0.00037756	0.00181467	children	GSE117993	10.072	-0.261611	0.0126231	0.0283175	adults	GSE59071	7.45937	-0.0535556	0.734338	0.873596	NA	NA
ENSG00000060069	ENSMUSG00000033323	CTDP1	2370.15	-0.504392	0.00766262	0.0496371	no	Ctdp1	protein_coding	-2	2	down	-1	0	-1	0	1069.65	-0.469732	6.9876e-21	7.77007e-20	children	GSE109142	422.182	-0.124183	0.153012	0.270215	NA	NA	8.11412	-0.112404	0.0101893	0.0234977	adults	GSE59071	NA	NA	NA	NA	NA	NA
ENSG00000075415	ENSMUSG00000061904	SLC25A3	33069.3	-0.510247	0.00687195	0.045701	no	Slc25a3	protein_coding	-2	2	down	-1	0	-1	0	12239.7	-0.577512	3.97209e-16	3.04332e-15	children	GSE109142	5037.13	-0.221403	0.0233784	0.0605363	NA	NA	9.31887	-0.190383	0.00425305	0.0108917	adults	GSE59071	NA	NA	NA	NA	NA	NA
ENSG00000084234	ENSMUSG00000031996	APLP2	17016.7	-0.519069	0.00226198	0.0188317	no	Aplp2	protein_coding	-3	3	down	-1	0	-1	-1	12600.9	-0.906982	8.49736e-29	1.7448e-27	children	GSE109142	5128.48	0.0231345	0.85245	0.909805	NA	NA	10.9266	-0.634285	2.22717e-13	6.06144e-12	adults	GSE59071	13.4441	-0.671556	0.000124541	0.00189359	adults	GSE67106
ENSG00000124145	ENSMUSG00000017009	SDC4	25587.4	-0.531175	0.00427618	0.0313485	no	Sdc4	protein_coding	-2	2	down	-1	-1	0	0	3734.2	-0.902993	1.50549e-23	2.08606e-22	children	GSE109142	1461.94	-0.24063	0.00869222	0.0266197	children	GSE117993	9.91	0.0293465	0.803568	0.859173	NA	NA	NA	NA	NA	NA	NA	NA
ENSG00000130803	ENSMUSG00000057551	ZNF317	2844.38	-0.53309	0.00682897	0.0455305	no	Zfp317	protein_coding	-3	3	down	-1	-1	-1	0	964.28	-0.157301	0.0222414	0.0408883	children	GSE109142	360.513	-0.467203	0.00230607	0.00864318	children	GSE117993	7.55948	-0.16503	0.000216542	0.000754367	adults	GSE59071	9.97813	-0.00888889	0.879314	0.945507	NA	NA
ENSG00000155792	ENSMUSG00000022419	DEPTOR	12680.5	-0.538355	0.00701874	0.0464132	no	Deptor	protein_coding	-2	2	down	-1	0	-1	0	314.028	-0.925873	8.17176e-13	4.81834e-12	children	GSE109142	117.614	-0.241781	0.0535907	0.118417	NA	NA	7.18986	-0.771623	2.53558e-06	1.33333e-05	adults	GSE59071	8.92531	-0.492222	0.00977598	0.0524435	NA	NA
ENSG00000137936	ENSMUSG00000028121	BCAR3	7287.93	-0.540937	0.00362491	0.0275723	no	Bcar3	protein_coding	-3	3	down	-1	-1	-1	0	898.611	-0.774741	7.40869e-21	8.22896e-20	children	GSE109142	349.449	-0.312282	9.52101e-06	7.03241e-05	children	GSE117993	7.4242	-0.368185	5.47404e-07	3.32156e-06	adults	GSE59071	6.26938	0.00288889	0.959987	0.982344	NA	NA
ENSG00000187068	ENSMUSG00000043391	C3orf70	2590.03	-0.545499	0.00560807	0.038861	no	2510009E07Rik	protein_coding	-2	2	down	-1	-1	0	0	531.067	-0.654948	8.1944e-16	6.13755e-15	children	GSE109142	166.867	-0.174484	0.0049218	0.0164693	children	GSE117993	8.29948	-0.154726	0.0582346	0.105641	NA	NA	NA	NA	NA	NA	NA	NA
ENSG00000075239	ENSMUSG00000032047	ACAT1	9768.21	-0.552151	0.00281259	0.0224701	no	Acat1	protein_coding	-4	4	down	-1	-1	-1	-1	1789.68	-1.37506	5.76613e-41	3.26066e-39	children	GSE109142	955.17	-0.76075	4.86231e-11	1.13248e-09	children	GSE117993	8.10507	-1.65668	1.94001e-25	1.19358e-22	adults	GSE59071	12.3878	-0.892889	2.8019e-05	0.000631595	adults	GSE67106
ENSG00000125170	ENSMUSG00000040631	DOK4	11794.9	-0.559211	0.00504089	0.0356831	no	Dok4	protein_coding	-3	3	down	-1	-1	-1	0	3449.63	-0.880174	3.26242e-22	4.04438e-21	children	GSE109142	1401.35	-0.321294	0.00014397	0.00077884	children	GSE117993	9.6974	-0.534148	0.000660866	0.00205287	adults	GSE59071	NA	NA	NA	NA	NA	NA
ENSG00000132669	ENSMUSG00000001768	RIN2	8524.02	-0.567519	0.00754384	0.0489949	no	Rin2	protein_coding	-4	4	down	-1	-1	-1	-1	1336.04	-0.648381	3.41073e-28	6.67372e-27	children	GSE109142	503.071	-0.545297	5.39159e-09	8.36602e-08	children	GSE117993	9.46431	-0.226836	0.0022176	0.00608267	adults	GSE59071	7.87	-0.387778	0.00767698	0.0435904	adults	GSE67106
ENSG00000011198	ENSMUSG00000032540	ABHD5	2968.49	-0.577721	0.00187002	0.0160733	no	Abhd5	protein_coding	-2	2	down	-1	0	-1	0	885.269	-0.286502	5.7773e-05	0.000161164	children	GSE109142	294.561	0.16228	0.0779038	0.159696	NA	NA	8.63026	-0.48958	9.94531e-07	5.66872e-06	adults	GSE59071	10.4919	-0.183111	0.190753	0.422256	NA	NA
ENSG00000051009	ENSMUSG00000044465	FAM160A2	7001.73	-0.579946	0.00568375	0.0392611	no	Fam160a2	protein_coding	-2	2	down	0	-1	-1	0	2654.71	0.118967	0.160483	0.237714	NA	NA	1078.35	-0.551559	9.7268e-13	3.2204e-11	children	GSE117993	8.84204	-0.301778	0.00184829	0.00517455	adults	GSE59071	NA	NA	NA	NA	NA	NA
ENSG00000142409	ENSMUSG00000046792	ZNF787	2357.88	-0.585007	0.00137151	0.012526	no	Zfp787	protein_coding	-2	2	down	-1	-1	0	0	1029.93	-0.614175	3.1337e-31	7.87455e-30	children	GSE109142	434.401	-0.324892	0.00117051	0.00484473	children	GSE117993	8.16087	-0.00477033	0.909547	0.935487	NA	NA	NA	NA	NA	NA	NA	NA
ENSG00000083123	ENSMUSG00000032263	BCKDHB	531.45	-0.586332	0.00680567	0.0454247	no	Bckdhb	protein_coding	-2	2	down	-1	0	-1	0	811.432	-0.618043	9.22267e-16	6.88528e-15	children	GSE109142	296.516	0.0838335	0.548559	0.684707	NA	NA	8.23009	-0.557742	7.19594e-05	0.000278125	adults	GSE59071	8.84688	-0.280444	0.0959435	0.273219	NA	NA
ENSG00000054793	ENSMUSG00000027546	ATP9A	21027.8	-0.586415	0.00150459	0.0134869	no	Atp9a	protein_coding	-3	3	down	-1	-1	-1	0	3082.7	-1.10379	6.21278e-27	1.09452e-25	children	GSE109142	969.337	-0.326489	0.000470457	0.00220019	children	GSE117993	8.93549	-0.943299	1.18972e-09	1.31563e-08	adults	GSE59071	NA	NA	NA	NA	NA	NA
ENSG00000109536	ENSMUSG00000031590	FRG1	3974.68	-0.587886	0.00679701	0.0453787	no	Frg1	protein_coding	-2	2	down	-1	0	-1	0	514.141	-0.319084	4.74909e-06	1.51178e-05	children	GSE109142	163.51	-0.221754	0.0975423	0.19023	NA	NA	9.38269	-0.356674	0.000663891	0.00206038	adults	GSE59071	NA	NA	NA	NA	NA	NA
ENSG00000131844	ENSMUSG00000021646	MCCC2	1267.46	-0.590735	0.00726574	0.0476423	no	Mccc2	protein_coding	-2	2	down	-1	0	-1	0	2428.68	-0.509794	2.55891e-18	2.3248e-17	children	GSE109142	727.582	-0.0461867	0.445856	0.593294	NA	NA	8.79859	-0.325265	0.00171728	0.00483912	adults	GSE59071	8.53937	0.0342222	0.735596	0.874274	NA	NA
ENSG00000141385	ENSMUSG00000024527	AFG3L2	10292.6	-0.592595	0.000838765	0.00826456	no	Afg3l2	protein_coding	-3	3	down	-1	-1	-1	0	2769.38	-1.16909	3.63476e-56	7.32104e-54	children	GSE109142	1053.42	-0.421517	6.28882e-08	7.73493e-07	children	GSE117993	8.48586	-0.870347	9.7187e-17	5.78647e-15	adults	GSE59071	NA	NA	NA	NA	NA	NA
ENSG00000053770	ENSMUSG00000036291	AP5M1	2686.86	-0.598228	0.00379668	0.0285745	no	Ap5m1	protein_coding	-4	4	down	-1	-1	-1	-1	2115.73	-0.761341	4.59004e-28	8.90546e-27	children	GSE109142	696.521	-0.191387	0.0161835	0.0447123	children	GSE117993	8.06658	-0.616556	3.24892e-09	3.25903e-08	adults	GSE59071	11.2903	-0.314	0.00177363	0.0142276	adults	GSE67106
ENSG00000137992	ENSMUSG00000000340	DBT	1815.31	-0.602414	0.00256572	0.0208278	no	Dbt	protein_coding	-2	2	down	-1	0	-1	0	847.42	-0.682785	2.85316e-16	2.21073e-15	children	GSE109142	283.277	0.0192367	0.851381	0.909018	NA	NA	6.9096	-0.49166	2.03728e-07	1.36873e-06	adults	GSE59071	6.33375	0.008	0.909554	0.959903	NA	NA
ENSG00000121380	ENSMUSG00000030200	BCL2L14	4784.24	-0.607867	0.00128043	0.0118067	no	Bcl2l14	protein_coding	-3	3	down	-1	-1	-1	0	739.421	-1.02985	1.73837e-23	2.39855e-22	children	GSE109142	313.529	-0.43075	9.26418e-07	8.74185e-06	children	GSE117993	7.22748	-0.711437	4.13854e-09	4.06702e-08	adults	GSE59071	NA	NA	NA	NA	NA	NA
ENSG00000175895	ENSMUSG00000049969	PLEKHF2	6254.7	-0.610423	0.0074897	0.0487914	no	Plekhf2	protein_coding	-2	2	down	-1	0	-1	0	1250.41	-0.406224	7.42999e-10	3.4128e-09	children	GSE109142	429.147	-0.0252083	0.689534	0.796458	NA	NA	8.20039	-0.560097	2.95652e-06	1.52738e-05	adults	GSE59071	NA	NA	NA	NA	NA	NA
ENSG00000133703	ENSMUSG00000030265	KRAS	7941.12	-0.612539	0.00396198	0.0295979	no	Kras	protein_coding	-2	2	down	-1	0	-1	0	3450.03	-0.603166	4.75487e-14	3.09816e-13	children	GSE109142	1023.13	0.00338994	0.969861	0.982422	NA	NA	9.23779	-0.371883	0.000198097	0.000696442	adults	GSE59071	NA	NA	NA	NA	NA	NA
ENSG00000109787	ENSMUSG00000029178	KLF3	33832.5	-0.615559	0.00639876	0.0433159	no	Klf3	protein_coding	-4	4	down	-1	-1	-1	-1	5616.47	-0.670831	2.58778e-13	1.59215e-12	children	GSE109142	1823.41	-0.266357	0.00452759	0.0153425	children	GSE117993	10.4163	-0.459974	0.000455195	0.0014651	adults	GSE59071	12.7272	-0.486667	0.00240855	0.0179872	adults	GSE67106
ENSG00000164898	ENSMUSG00000019689	FMC1	1077.86	-0.620791	0.000571433	0.00598468	no	Fmc1	protein_coding	-2	2	down	-1	-1	0	0	160.682	-0.793855	3.34296e-13	2.03361e-12	children	GSE109142	83.7288	-0.610003	0.000160685	0.000858129	children	GSE117993	6.84499	-0.104743	0.0349516	0.0685293	NA	NA	NA	NA	NA	NA	NA	NA
ENSG00000158169	ENSMUSG00000021461	FANCC	913.461	-0.623787	0.00601087	0.0410466	no	Fancc	protein_coding	-4	4	down	-1	-1	-1	-1	439.967	-0.296356	2.05681e-10	9.871e-10	children	GSE109142	158.413	-0.207721	0.000784753	0.00342839	children	GSE117993	6.60519	-0.269082	0.000790467	0.00241663	adults	GSE59071	9.16219	-0.263778	0.00891976	0.0490197	adults	GSE67106
ENSG00000213977	ENSMUSG00000040158	TAX1BP3	8548.95	-0.624133	0.00149778	0.0134492	no	Tax1bp3	protein_coding	-3	3	down	-1	-1	-1	0	4727.73	-0.823639	3.70848e-27	6.65025e-26	children	GSE109142	1972.82	-0.36575	0.0010344	0.00434827	children	GSE117993	9.95892	-0.346825	0.000630862	0.0019687	adults	GSE59071	10.6562	-0.42	0.00982817	0.0526682	NA	NA
ENSG00000113318	ENSMUSG00000014850	MSH3	1968.73	-0.624306	0.00225024	0.0187528	no	Msh3	protein_coding	-2	2	down	-1	0	-1	0	595.923	-0.557117	1.30646e-18	1.21259e-17	children	GSE109142	177.915	-0.140229	0.0312794	0.0770329	NA	NA	8.39879	-0.342393	1.20608e-06	6.76065e-06	adults	GSE59071	NA	NA	NA	NA	NA	NA
ENSG00000163602	ENSMUSG00000072872	RYBP	3297.75	-0.6249	0.000275464	0.00321713	no	Rybp	protein_coding	-2	2	down	-1	0	-1	0	1758.91	-0.257988	1.20069e-10	5.87712e-10	children	GSE109142	539.397	-0.0460112	0.221267	0.35761	NA	NA	8.66149	-0.180597	0.00604175	0.014838	adults	GSE59071	8.88531	-0.00444444	0.947061	0.977266	NA	NA
ENSG00000100784	ENSMUSG00000021180	RPS6KA5	775.096	-0.640347	0.000609201	0.00631218	no	Rps6ka5	protein_coding	-2	2	down	-1	0	-1	0	732.231	-0.409988	3.48127e-05	9.97145e-05	children	GSE109142	275.272	0.172543	0.356483	0.506574	NA	NA	6.92261	-0.441182	0.000126566	0.000464343	adults	GSE59071	10.6675	0.00888889	0.942814	0.975479	NA	NA
ENSG00000110025	ENSMUSG00000024787	SNX15	1580.83	-0.64174	0.00232739	0.0192703	no	Snx15	protein_coding	-2	2	down	-1	-1	0	0	780.209	-0.924808	5.31848e-62	1.67596e-59	children	GSE109142	333.204	-0.266477	0.00826467	0.0255048	children	GSE117993	7.85879	-0.0904289	0.142101	0.221878	NA	NA	8.43094	-0.345111	0.0371428	0.141741	NA	NA
ENSG00000146376	ENSMUSG00000039031	ARHGAP18	6220.82	-0.643993	0.00397734	0.029673	no	Arhgap18	protein_coding	-2	2	down	-1	0	-1	0	1213.47	-0.520728	1.60622e-24	2.37558e-23	children	GSE109142	396.545	0.099077	0.335615	0.484547	NA	NA	8.36077	-0.576073	1.05006e-09	1.17463e-08	adults	GSE59071	9.25375	-0.292444	0.0154032	0.0743259	NA	NA
ENSG00000130349	ENSMUSG00000019797	C6orf203	1422.76	-0.65367	0.00329174	0.025606	no	1700021F05Rik	protein_coding	-3	3	down	-1	-1	-1	0	457.266	-0.664503	2.96293e-22	3.6895e-21	children	GSE109142	209.713	-0.357408	0.000252976	0.00127676	children	GSE117993	6.66033	-0.671902	7.47236e-13	1.78484e-11	adults	GSE59071	11.0341	-0.283333	0.0156038	0.074967	NA	NA
ENSG00000172845	ENSMUSG00000027109	SP3	9714.09	-0.656532	0.000325413	0.00370458	no	Sp3	protein_coding	-2	2	down	-1	0	-1	0	3109.9	-0.497664	1.4656e-20	1.59123e-19	children	GSE109142	941.219	0.0965388	0.296666	0.443009	NA	NA	8.89141	-0.227969	3.65317e-08	2.886e-07	adults	GSE59071	10.3613	-0.0806667	0.368051	0.615251	NA	NA
ENSG00000110013	ENSMUSG00000001942	SIAE	2135.82	-0.656852	0.00564107	0.0389977	no	Siae	protein_coding	-3	3	down	-1	-1	-1	0	5177.26	-1.31335	5.96994e-28	1.14632e-26	children	GSE109142	2181.23	-0.504319	1.95022e-06	1.70903e-05	children	GSE117993	8.90381	-0.695767	3.78729e-06	1.91372e-05	adults	GSE59071	NA	NA	NA	NA	NA	NA
ENSG00000130731	ENSMUSG00000025731	METTL26	2199.74	-0.658421	0.0029919	0.0236311	no	Mettl26	protein_coding	-2	2	down	-1	-1	0	0	785.95	-0.243091	0.0054363	0.0113166	children	GSE109142	366.71	-0.359775	0.0144606	0.0407596	children	GSE117993	7.88098	-0.0443586	0.328558	0.434772	NA	NA	NA	NA	NA	NA	NA	NA
ENSG00000198722	ENSMUSG00000028456	UNC13B	9137.73	-0.667705	0.00109171	0.0103333	no	Unc13b	protein_coding	-3	3	down	-1	-1	-1	0	3049.03	-0.458938	1.48963e-07	5.54093e-07	children	GSE109142	1084.45	-0.360677	5.7458e-05	0.000346982	children	GSE117993	8.81259	-0.338287	0.00981187	0.0227228	adults	GSE59071	NA	NA	NA	NA	NA	NA
ENSG00000136826	ENSMUSG00000003032	KLF4	26688.3	-0.6689	7.62059e-05	0.00108455	no	Klf4	protein_coding	-4	4	down	-1	-1	-1	-1	8109.07	-0.806858	6.67284e-09	2.817e-08	children	GSE109142	3425.94	-0.544016	8.04034e-06	6.05916e-05	children	GSE117993	9.45893	-0.652242	0.00418615	0.0107462	adults	GSE59071	11.5325	-1.33844	6.05215e-05	0.0011165	adults	GSE67106
ENSG00000186815	ENSMUSG00000032741	TPCN1	9019.87	-0.669845	0.000442127	0.00481583	no	Tpcn1	protein_coding	-2	2	down	0	0	-1	-1	3108.25	0.118284	0.0527338	0.0890982	NA	NA	1131.79	-0.105754	0.291272	0.437075	NA	NA	9.16117	-0.338466	1.22653e-05	5.58597e-05	adults	GSE59071	12.1603	-0.446444	0.00122758	0.0107438	adults	GSE67106
ENSG00000204120	ENSMUSG00000048000	GIGYF2	5782.16	-0.677909	0.00282341	0.0225426	no	Gigyf2	protein_coding	-2	2	down	-1	0	-1	0	2043.57	-0.170933	0.00328927	0.00711399	children	GSE109142	643.314	0.0934856	0.393632	0.543632	NA	NA	8.73699	-0.149149	0.00367493	0.00957917	adults	GSE59071	10.9106	0.116	0.0366349	0.140422	NA	NA
ENSG00000114812	ENSMUSG00000032528	VIPR1	22446.7	-0.680533	0.00427574	0.0313485	no	Vipr1	protein_coding	-4	4	down	-1	-1	-1	-1	1819.78	-1.38014	4.68853e-12	2.58544e-11	children	GSE109142	1009.11	-1.11178	1.58651e-12	5.0146e-11	children	GSE117993	8.73051	-1.69821	7.30448e-13	1.74885e-11	adults	GSE59071	9.9375	-1.82578	3.07527e-05	0.000667974	adults	GSE67106
ENSG00000173818	ENSMUSG00000039850	ENDOV	1406.52	-0.682022	0.00415183	0.0306642	no	Endov	protein_coding	-2	2	down	-1	-1	0	0	300.696	-0.243049	7.90647e-06	2.45214e-05	children	GSE109142	143.621	-0.211149	0.0155931	0.0433652	children	GSE117993	6.49069	-0.0745318	0.174375	0.262305	NA	NA	7.22187	-0.0306667	0.731955	0.872841	NA	NA
ENSG00000117791	ENSMUSG00000073481	MARC2	6109.91	-0.682811	5.94945e-05	0.000883383	no	Marc2	protein_coding	-3	3	down	-1	-1	-1	0	441.765	-0.640557	1.72227e-19	1.7181e-18	children	GSE109142	204.435	-0.374706	0.00303026	0.0109105	children	GSE117993	7.21705	-0.840008	6.9438e-17	4.32454e-15	adults	GSE59071	NA	NA	NA	NA	NA	NA
ENSG00000257949	ENSMUSG00000020778	TEN1	1213.46	-0.688211	0.00435044	0.0317948	no	Ten1	protein_coding	-2	2	down	-1	0	-1	0	320.81	-0.606171	3.19099e-15	2.27907e-14	children	GSE109142	158.839	-0.246008	0.0211358	0.0556242	NA	NA	8.27999	-0.392096	1.62971e-09	1.74977e-08	adults	GSE59071	11.2175	-0.112444	0.253533	0.49789	NA	NA
ENSG00000114021	ENSMUSG00000022751	NIT2	687.214	-0.695241	0.00085166	0.00838199	no	Nit2	protein_coding	-2	2	down	-1	0	-1	0	805.904	-0.200914	0.00117265	0.00273363	children	GSE109142	303.766	-0.117511	0.083589	0.168835	NA	NA	8.77985	-0.547827	2.13359e-05	9.2304e-05	adults	GSE59071	11.725	0.00266667	0.977043	0.989312	NA	NA
ENSG00000101079	ENSMUSG00000027634	NDRG3	4926	-0.695668	0.000966194	0.0093377	no	Ndrg3	protein_coding	-2	2	down	-1	0	-1	0	1155.46	-0.307174	3.3104e-16	2.54985e-15	children	GSE109142	401.617	-0.0850406	0.0491077	0.110411	NA	NA	8.90365	-0.364343	0.00039027	0.00127842	adults	GSE59071	8.15125	-0.0142222	0.892416	0.952217	NA	NA
ENSG00000137414	ENSMUSG00000069237	FAM8A1	3804.56	-0.701105	0.00690978	0.0458577	no	Fam8a1	protein_coding	-3	3	down	-1	-1	-1	0	2066.24	-0.784347	4.81971e-26	7.99704e-25	children	GSE109142	714.851	-0.263221	0.00137292	0.00555476	children	GSE117993	8.85266	-0.468724	3.91191e-11	6.16164e-10	adults	GSE59071	NA	NA	NA	NA	NA	NA
ENSG00000187091	ENSMUSG00000010660	PLCD1	3510.52	-0.705227	0.00102781	0.00983986	no	Plcd1	protein_coding	-3	3	down	-1	-1	-1	0	840.907	-1.44245	2.41072e-19	2.37636e-18	children	GSE109142	483.55	-1.27416	2.56209e-15	1.36145e-13	children	GSE117993	8.00623	-1.82526	9.57103e-26	6.26841e-23	adults	GSE59071	NA	NA	NA	NA	NA	NA
ENSG00000054654	ENSMUSG00000063450	SYNE2	33570.6	-0.70865	0.0035124	0.0269155	no	Syne2	protein_coding	-4	4	down	-1	-1	-1	-1	3634.52	-0.753622	5.13969e-18	4.57167e-17	children	GSE109142	1067.59	-0.586011	2.66192e-08	3.60208e-07	children	GSE117993	8.28989	-0.321483	7.53999e-05	0.000289878	adults	GSE59071	12.0519	-0.793556	9.83633e-07	7.7937e-05	adults	GSE67106
ENSG00000114796	ENSMUSG00000062901	KLHL24	11582.1	-0.708742	0.00718112	0.0472561	no	Klhl24	protein_coding	-2	2	down	-1	0	-1	0	1260.42	-0.606094	8.97316e-11	4.43662e-10	children	GSE109142	421.729	-0.0775008	0.554025	0.689062	NA	NA	8.27651	-0.659088	1.00001e-07	7.16672e-07	adults	GSE59071	NA	NA	NA	NA	NA	NA
ENSG00000145725	ENSMUSG00000040648	PPIP5K2	8455.13	-0.709188	0.000624221	0.00643668	no	Ppip5k2	protein_coding	-2	2	down	-1	0	-1	0	1996.56	-0.226274	0.001044	0.00245143	children	GSE109142	658.726	0.048901	0.709416	0.810544	NA	NA	8.72939	-0.42899	4.68672e-06	2.32311e-05	adults	GSE59071	NA	NA	NA	NA	NA	NA
ENSG00000111726	ENSMUSG00000030282	CMAS	16219.5	-0.709771	0.00178831	0.0154849	no	Cmas	protein_coding	-2	2	down	-1	0	-1	0	2753.97	-0.631746	1.3153e-14	8.94299e-14	children	GSE109142	1028.83	-0.115456	0.156002	0.274252	NA	NA	9.29131	-0.518286	0.000240576	0.000828427	adults	GSE59071	NA	NA	NA	NA	NA	NA
ENSG00000105968	ENSMUSG00000041126	H2AFV	1704.6	-0.711861	0.000419063	0.00459776	no	H2afv	protein_coding	-2	2	down	-1	0	-1	0	3297.27	-0.282579	2.21621e-08	8.92994e-08	children	GSE109142	1249.63	-0.0764295	0.373412	0.523736	NA	NA	9.34982	-0.179686	0.00638335	0.0155747	adults	GSE59071	13.9553	0.0697778	0.354642	0.603234	NA	NA
ENSG00000139116	ENSMUSG00000022629	KIF21A	6186.95	-0.713866	0.000200956	0.00245977	no	Kif21a	protein_coding	-2	2	down	-1	0	-1	0	1015.4	-0.643026	2.58904e-13	1.59268e-12	children	GSE109142	308.569	-0.173857	0.0637014	0.135763	NA	NA	7.36701	-0.419294	0.00109882	0.00324122	adults	GSE59071	NA	NA	NA	NA	NA	NA
ENSG00000042445	ENSMUSG00000056666	RETSAT	3821.07	-0.714177	0.00134467	0.0123063	no	Retsat	protein_coding	-4	4	down	-1	-1	-1	-1	4961.58	-1.53614	8.41219e-43	5.54311e-41	children	GSE109142	2211.35	-0.783413	1.35759e-10	2.89551e-09	children	GSE117993	10.1624	-1.12124	4.99777e-12	9.71001e-11	adults	GSE59071	10.2422	-1.60467	4.59482e-07	5.16374e-05	adults	GSE67106
ENSG00000157326	ENSMUSG00000022210	DHRS4	1544.22	-0.716046	0.00500708	0.0355415	no	Dhrs4	protein_coding	-4	4	down	-1	-1	-1	-1	785.585	-0.860712	1.08054e-22	1.39072e-21	children	GSE109142	432.107	-0.620187	0.000131168	0.000718	children	GSE117993	7.9881	-0.487621	9.37868e-10	1.06199e-08	adults	GSE59071	10.8469	-0.507556	0.00509834	0.0320374	adults	GSE67106
ENSG00000182107	ENSMUSG00000034435	TMEM30B	15738.7	-0.716434	0.00155548	0.0138464	no	Tmem30b	protein_coding	-2	2	down	-1	0	-1	0	2942	-1.01263	9.75445e-22	1.1617e-20	children	GSE109142	990.212	-0.175459	0.0624657	0.13373	NA	NA	9.70949	-0.471763	0.00786635	0.0187498	adults	GSE59071	NA	NA	NA	NA	NA	NA
ENSG00000070214	ENSMUSG00000028412	SLC44A1	43650.3	-0.72418	0.0010072	0.00968368	no	Slc44a1	protein_coding	-4	4	down	-1	-1	-1	-1	7693.99	-1.25892	6.91822e-47	6.58039e-45	children	GSE109142	2771.53	-0.393294	9.29856e-06	6.89275e-05	children	GSE117993	10.4188	-0.946461	1.88242e-13	5.22828e-12	adults	GSE59071	13.9225	-0.674444	3.7916e-05	0.000780567	adults	GSE67106
ENSG00000134758	ENSMUSG00000024317	RNF138	1174.27	-0.726633	0.000852552	0.00838756	no	Rnf138	protein_coding	-3	3	down	-1	0	-1	-1	1305.34	-0.95978	4.15482e-41	2.37007e-39	children	GSE109142	495.825	-0.194045	0.163963	0.284943	NA	NA	8.07672	-0.605145	4.46219e-10	5.44119e-09	adults	GSE59071	10.4325	-0.381778	2.1584e-05	0.000528797	adults	GSE67106
ENSG00000137642	ENSMUSG00000049313	SORL1	30837.1	-0.72718	0.000232992	0.00277787	no	Sorl1	protein_coding	-4	4	down	-1	-1	-1	-1	4240.83	-1.01045	2.97702e-23	4.02656e-22	children	GSE109142	1391.97	-0.515654	2.34299e-06	2.01651e-05	children	GSE117993	9.63825	-0.558789	2.99678e-06	1.54582e-05	adults	GSE59071	13.5431	-0.849333	8.21924e-05	0.00140488	adults	GSE67106
ENSG00000169567	ENSMUSG00000020267	HINT1	16198.7	-0.728126	9.62431e-05	0.00132005	no	Hint1	protein_coding	-3	3	down	-1	0	-1	-1	5410.84	-0.551149	2.03795e-09	9.00417e-09	children	GSE109142	2480.32	-0.210118	0.0432521	0.0999485	NA	NA	9.38545	-0.200522	0.00539589	0.0134026	adults	GSE59071	16.5672	-0.269333	0.00695502	0.0404272	adults	GSE67106
ENSG00000182359	ENSMUSG00000025893	KBTBD3	378.956	-0.728236	0.00362795	0.027579	no	Kbtbd3	protein_coding	-2	2	down	-1	0	-1	0	118.24	-0.484049	0.000528755	0.0012948	children	GSE109142	48.273	-0.0347355	0.821607	0.888539	NA	NA	5.21951	-0.386459	4.63977e-07	2.86675e-06	adults	GSE59071	7.61969	-0.144667	0.0867565	0.255535	NA	NA
ENSG00000125356	ENSMUSG00000016427	NDUFA1	5226.62	-0.733842	0.00117797	0.0109958	no	Ndufa1	protein_coding	-3	3	down	-1	-1	0	-1	2433.22	-0.973993	9.13569e-22	1.09034e-20	children	GSE109142	1311.94	-0.509223	0.000140045	0.00076086	children	GSE117993	8.76472	-0.231808	0.0709871	0.124611	NA	NA	15.1312	-0.331778	4.21202e-05	0.000848349	adults	GSE67106
ENSG00000089006	ENSMUSG00000027423	SNX5	10243.7	-0.735445	0.00544505	0.037928	no	Snx5	protein_coding	-3	3	down	-1	-1	-1	0	3478.34	-0.383495	6.7945e-20	7.00515e-19	children	GSE109142	1226.79	-0.129118	0.0013814	0.0055831	children	GSE117993	8.75883	-0.1397	0.0108743	0.0248885	adults	GSE59071	12.6463	-0.016	0.838614	0.926976	NA	NA
ENSG00000054690	ENSMUSG00000060716	PLEKHH1	13658.2	-0.739268	4.0923e-05	0.000648036	no	Plekhh1	protein_coding	-2	2	down	0	-1	-1	0	1627.03	-0.0487863	0.672325	0.768386	NA	NA	664.362	-0.539738	0.00349085	0.0123167	children	GSE117993	8.15128	-0.774446	1.65777e-06	9.02835e-06	adults	GSE59071	NA	NA	NA	NA	NA	NA
ENSG00000188010	ENSMUSG00000045257	MORN2	219.556	-0.742315	0.00251115	0.0205079	no	Morn2	protein_coding	-2	2	down	-1	0	-1	0	187.799	-0.458875	1.16697e-07	4.39132e-07	children	GSE109142	76.9621	-0.0235913	0.851946	0.909437	NA	NA	7.78066	-0.353652	0.0149469	0.032857	adults	GSE59071	NA	NA	NA	NA	NA	NA
ENSG00000140416	ENSMUSG00000032366	TPM1	35364.5	-0.744677	0.0044051	0.0320896	no	Tpm1	protein_coding	-2	2	down	-1	0	-1	0	10155.5	-0.455147	5.26337e-11	2.65204e-10	children	GSE109142	3886.82	-0.0336402	0.641208	0.760397	NA	NA	9.55765	-0.4834	2.12563e-09	2.2143e-08	adults	GSE59071	12.6272	-0.276667	0.0383521	0.144812	NA	NA
ENSG00000069764	ENSMUSG00000022683	PLA2G10	4537.26	-0.748621	0.00361659	0.0275252	no	Pla2g10	protein_coding	-3	3	down	-1	-1	-1	0	527.751	-0.978026	2.90882e-10	1.3799e-09	children	GSE109142	227.565	-0.878831	6.74046e-07	6.59342e-06	children	GSE117993	8.88719	-0.861222	0.0026451	0.00712909	adults	GSE59071	NA	NA	NA	NA	NA	NA
ENSG00000007944	ENSMUSG00000038175	MYLIP	2025.13	-0.755461	0.00259801	0.0210368	no	Mylip	protein_coding	-4	4	down	-1	-1	-1	-1	880.645	-0.858933	1.85895e-33	5.5747e-32	children	GSE109142	342.867	-0.518412	1.96158e-11	4.93287e-10	children	GSE117993	8.00739	-0.892805	2.47084e-16	1.32363e-14	adults	GSE59071	11.0775	-0.388889	0.00240361	0.0179676	adults	GSE67106
ENSG00000071889	ENSMUSG00000031399	FAM3A	2247.28	-0.75816	0.000104167	0.00141216	no	Fam3a	protein_coding	-3	3	down	-1	-1	-1	0	1256.73	-0.461911	1.96175e-12	1.11726e-11	children	GSE109142	588.154	-0.2824	0.00161095	0.00637957	children	GSE117993	8.87003	-0.20266	0.00472001	0.0119251	adults	GSE59071	9.42281	-0.273333	0.0447524	0.161307	NA	NA
ENSG00000184305	ENSMUSG00000039578	CCSER1	3902.98	-0.7604	0.00344847	0.0265602	no	Ccser1	protein_coding	-2	2	down	-1	0	-1	0	100.213	-0.906633	1.26966e-15	9.36253e-15	children	GSE109142	32.1431	-0.184812	0.217889	0.353845	NA	NA	6.22989	-0.557731	2.81522e-07	1.8355e-06	adults	GSE59071	NA	NA	NA	NA	NA	NA
ENSG00000157216	ENSMUSG00000061887	SSBP3	3792.75	-0.764138	9.408e-05	0.00129452	no	Ssbp3	protein_coding	-2	2	down	-1	0	-1	0	2258.7	-0.661532	1.52172e-39	7.69228e-38	children	GSE109142	879.143	-0.0864774	0.207364	0.340771	NA	NA	9.66212	-0.364381	3.10637e-07	2.00856e-06	adults	GSE59071	7.51125	-0.261333	0.0406859	0.150833	NA	NA
ENSG00000138744	ENSMUSG00000029413	NAAA	2307.57	-0.76905	0.00070485	0.00711965	no	Naaa	protein_coding	-3	3	down	-1	-1	-1	0	1685.98	-1.49743	7.89707e-34	2.4355e-32	children	GSE109142	867.339	-0.632232	1.15828e-05	8.39187e-05	children	GSE117993	9.13427	-1.71878	1.33828e-17	1.00634e-15	adults	GSE59071	NA	NA	NA	NA	NA	NA
ENSG00000165105	ENSMUSG00000043003	RASEF	12062.3	-0.772281	0.000323742	0.00368882	no	Rasef	protein_coding	-2	2	down	-1	0	-1	0	2128.6	-0.442337	8.32193e-05	0.000227844	children	GSE109142	596.769	-0.175834	0.119555	0.22316	NA	NA	8.27493	-0.649942	0.00169471	0.00478416	adults	GSE59071	NA	NA	NA	NA	NA	NA
ENSG00000183309	ENSMUSG00000050846	ZNF623	1188.05	-0.778646	9.75837e-05	0.00133558	no	Zfp623	protein_coding	-2	2	down	0	0	-1	-1	306.407	-0.316253	0.0342652	0.0605322	NA	NA	75.0253	-0.513503	0.170955	0.294312	NA	NA	6.90577	-0.328953	1.98303e-06	1.06231e-05	adults	GSE59071	7.32188	-0.278889	0.00223323	0.0170187	adults	GSE67106
ENSG00000124523	ENSMUSG00000054021	SIRT5	705.848	-0.779001	0.000656241	0.00673359	no	Sirt5	protein_coding	-4	4	down	-1	-1	-1	-1	511.946	-0.381021	5.14844e-11	2.59715e-10	children	GSE109142	212.261	-0.331553	2.21208e-05	0.00014899	children	GSE117993	7.1486	-0.396661	6.25366e-10	7.44681e-09	adults	GSE59071	10.2453	-0.466889	0.000471576	0.00515036	adults	GSE67106
ENSG00000171433	ENSMUSG00000031163	GLOD5	1363.66	-0.781519	0.00539233	0.0375925	no	Glod5	protein_coding	-3	3	down	-1	-1	-1	0	53.6671	-1.33088	1.20173e-14	8.19361e-14	children	GSE109142	33.6359	-0.681491	0.000136734	0.000745242	children	GSE117993	6.41589	-0.674525	4.45008e-08	3.44979e-07	adults	GSE59071	NA	NA	NA	NA	NA	NA
ENSG00000144306	ENSMUSG00000008226	SCRN3	961.715	-0.783505	0.000444322	0.00483156	no	Scrn3	protein_coding	-2	2	down	-1	0	-1	0	550.798	-0.407084	1.08878e-12	6.33759e-12	children	GSE109142	179.168	0.0181526	0.804901	0.877202	NA	NA	7.04741	-0.460765	0.000237087	0.000817522	adults	GSE59071	NA	NA	NA	NA	NA	NA
ENSG00000168765	ENSMUSG00000027890	GSTM4	491.431	-0.783565	0.00246857	0.0202179	no	Gstm4	protein_coding	-3	3	down	-1	-1	-1	0	953.971	-0.868637	4.21883e-18	3.77579e-17	children	GSE109142	469.653	-0.376773	0.000753733	0.00331316	children	GSE117993	8.91005	-0.962048	8.57361e-08	6.26602e-07	adults	GSE59071	NA	NA	NA	NA	NA	NA
ENSG00000125652	ENSMUSG00000002661	ALKBH7	837.37	-0.786374	6.43099e-05	0.000941833	no	Alkbh7	protein_coding	-3	3	down	-1	-1	-1	0	1217.17	-1.04361	1.46045e-21	1.7127e-20	children	GSE109142	728.039	-0.792587	7.27237e-06	5.53906e-05	children	GSE117993	7.45843	-0.390177	1.11844e-05	5.12935e-05	adults	GSE59071	NA	NA	NA	NA	NA	NA
ENSG00000112425	ENSMUSG00000055493	EPM2A	291.117	-0.787399	0.0056172	0.0388902	no	Epm2a	protein_coding	-2	2	down	-1	0	-1	0	145.144	-0.221484	0.000941758	0.00222701	children	GSE109142	55.9984	-0.0598188	0.656681	0.771908	NA	NA	5.55706	-0.129623	0.0225256	0.0467912	adults	GSE59071	NA	NA	NA	NA	NA	NA
ENSG00000183723	ENSMUSG00000096188	CMTM4	28879.2	-0.788241	0.00132507	0.0121746	no	Cmtm4	protein_coding	-4	4	down	-1	-1	-1	-1	5049.81	-1.44693	1.1102e-31	2.88438e-30	children	GSE109142	1752.53	-0.653476	1.96446e-11	4.93541e-10	children	GSE117993	9.07624	-0.832251	3.55044e-07	2.25971e-06	adults	GSE59071	13.0853	-0.699333	0.000361364	0.00418855	adults	GSE67106
ENSG00000182923	ENSMUSG00000032534	CEP63	2057.18	-0.789062	0.000873903	0.00856158	no	Cep63	protein_coding	-2	2	down	-1	0	-1	0	650.294	-0.185808	2.16231e-05	6.36285e-05	children	GSE109142	253.759	0.151157	0.250416	0.391858	NA	NA	6.5904	-0.169873	0.00529886	0.0131971	adults	GSE59071	9.46187	0.0762222	0.423477	0.662179	NA	NA
ENSG00000062485	ENSMUSG00000005683	CS	47894.6	-0.796469	0.000206869	0.0025153	no	Cs	protein_coding	-4	4	down	-1	-1	-1	-1	6063.76	-0.667686	7.21145e-31	1.75897e-29	children	GSE109142	2234.44	-0.258883	1.86778e-05	0.000128614	children	GSE117993	10.0319	-0.43034	2.74655e-07	1.79418e-06	adults	GSE59071	14.0909	-0.633333	8.69833e-06	0.000284976	adults	GSE67106
ENSG00000131791	ENSMUSG00000038205	PRKAB2	1691.85	-0.79848	0.00494531	0.0351959	no	Prkab2	protein_coding	-3	3	down	-1	-1	-1	0	878.024	-0.455063	7.58919e-10	3.48306e-09	children	GSE109142	298.693	-0.360246	8.34508e-05	0.000481393	children	GSE117993	8.02221	-0.720916	4.28238e-12	8.41676e-11	adults	GSE59071	NA	NA	NA	NA	NA	NA
ENSG00000132541	ENSMUSG00000022323	RIDA	771.3	-0.802369	0.00253109	0.0206118	no	Rida	protein_coding	-3	3	down	-1	-1	-1	0	382.657	-0.697073	6.56035e-18	5.80099e-17	children	GSE109142	166.476	-0.299483	0.00376517	0.013118	children	GSE117993	7.56839	-0.885528	3.65503e-10	4.57228e-09	adults	GSE59071	NA	NA	NA	NA	NA	NA
ENSG00000112796	ENSMUSG00000023960	ENPP5	2966.76	-0.803744	0.00684973	0.0456122	no	Enpp5	protein_coding	-2	2	down	-1	0	-1	0	165.921	-0.632672	1.18952e-09	5.36911e-09	children	GSE109142	55.3323	-0.0438925	0.641914	0.760952	NA	NA	6.53975	-0.641445	0.000222882	0.000774857	adults	GSE59071	NA	NA	NA	NA	NA	NA
ENSG00000153982	ENSMUSG00000061666	GDPD1	7532.02	-0.806638	0.00484467	0.0346754	no	Gdpd1	protein_coding	-4	4	down	-1	-1	-1	-1	95.4168	-0.794475	2.16183e-17	1.83478e-16	children	GSE109142	46.1113	-0.430214	2.23111e-05	0.000150064	children	GSE117993	5.65077	-0.583827	1.37388e-12	3.0822e-11	adults	GSE59071	6.43094	-0.216222	0.00159878	0.0131515	adults	GSE67106
ENSG00000065325	ENSMUSG00000049928	GLP2R	878.699	-0.80705	0.00217578	0.0182381	no	Glp2r	protein_coding	-4	4	down	-1	-1	-1	-1	186.61	-1.1494	3.51087e-09	1.52059e-08	children	GSE109142	108.354	-1.32105	5.40755e-12	1.51199e-10	children	GSE117993	6.02987	-0.672258	9.47744e-09	8.57871e-08	adults	GSE59071	6.37781	-0.272	0.000874022	0.00828114	adults	GSE67106
ENSG00000125863	ENSMUSG00000027274	MKKS	1721.37	-0.811559	5.8501e-05	0.000870642	no	Mkks	protein_coding	-4	4	down	-1	-1	-1	-1	1082.98	-0.836629	9.53675e-29	1.94798e-27	children	GSE109142	426.473	-0.524542	2.34297e-08	3.20988e-07	children	GSE117993	6.45681	-0.909024	1.91882e-15	8.41423e-14	adults	GSE59071	11.8963	-0.254889	0.00267629	0.0195046	adults	GSE67106
ENSG00000164989	ENSMUSG00000052407	CCDC171	489.721	-0.813526	0.00106698	0.010144	no	Ccdc171	protein_coding	-3	3	down	-1	-1	-1	0	90.8796	-0.534176	3.69456e-05	0.000105561	children	GSE109142	35.3343	-0.547634	0.00223828	0.00842304	children	GSE117993	5.33963	-0.466994	3.21768e-07	2.07129e-06	adults	GSE59071	6.87188	-0.190222	0.0109319	0.0570708	NA	NA
ENSG00000128311	ENSMUSG00000044986	TST	6931.81	-0.822821	0.00146974	0.0132344	no	Tst	protein_coding	-3	3	down	-1	-1	-1	0	4422.36	-1.32517	7.88957e-23	1.02625e-21	children	GSE109142	2706.41	-0.855251	2.12069e-07	2.31871e-06	children	GSE117993	10.6982	-0.958292	3.58364e-07	2.27798e-06	adults	GSE59071	NA	NA	NA	NA	NA	NA
ENSG00000165097	ENSMUSG00000038080	KDM1B	3774.18	-0.822988	7.3452e-05	0.00105235	no	Kdm1b	protein_coding	-2	2	down	-1	0	-1	0	1477.88	-0.342893	4.82795e-06	1.53451e-05	children	GSE109142	447.499	0.0939061	0.338095	0.487078	NA	NA	8.51682	-0.341828	0.00282992	0.00758793	adults	GSE59071	7.09875	0.0453333	0.617466	0.804217	NA	NA
ENSG00000152782	ENSMUSG00000033610	PANK1	1707.98	-0.825159	0.000526241	0.00558076	no	Pank1	protein_coding	-3	3	down	-1	-1	-1	0	728.048	-1.23276	6.81927e-19	6.49118e-18	children	GSE109142	284.204	-0.417861	0.00203609	0.00778438	children	GSE117993	7.85727	-0.902519	4.63283e-12	9.07043e-11	adults	GSE59071	NA	NA	NA	NA	NA	NA
ENSG00000127914	ENSMUSG00000040407	AKAP9	28514.7	-0.827004	5.44982e-05	0.00082346	no	Akap9	protein_coding	-4	4	down	-1	-1	-1	-1	4331.87	-1.00592	2.24081e-23	3.06259e-22	children	GSE109142	1345.46	-0.55914	6.42454e-09	9.78662e-08	children	GSE117993	8.16918	-0.825324	4.25066e-12	8.37062e-11	adults	GSE59071	12.0625	-0.722444	0.000496539	0.00537006	adults	GSE67106
ENSG00000164530	ENSMUSG00000024011	PI16	802.746	-0.831342	0.00578772	0.0397671	no	Pi16	protein_coding	-2	2	down	-1	-1	0	0	27.5116	-1.00074	0.000815148	0.00194492	children	GSE109142	13.8245	-0.834784	0.011673	0.0340706	children	GSE117993	6.6826	-0.0636376	0.403743	0.511716	NA	NA	7.29812	0.721333	0.0198242	0.0896868	NA	NA
ENSG00000069812	ENSMUSG00000028940	HES2	305.631	-0.831812	0.000332638	0.00377346	no	Hes2	protein_coding	-3	3	down	-1	-1	-1	0	600.895	-0.907892	2.44437e-08	9.81341e-08	children	GSE109142	272.141	-0.630404	5.08835e-06	4.03385e-05	children	GSE117993	7.05702	-0.239499	0.00192307	0.00536761	adults	GSE59071	NA	NA	NA	NA	NA	NA
ENSG00000149782	ENSMUSG00000024960	PLCB3	33084.6	-0.833531	0.000194405	0.00239269	no	Plcb3	protein_coding	-2	2	down	-1	-1	0	0	2564.24	-0.364664	1.21479e-06	4.12586e-06	children	GSE109142	995.597	-0.21185	0.0169228	0.0463725	children	GSE117993	8.56652	-0.0992358	0.312503	0.417858	NA	NA	7.84031	-0.311556	0.00994582	0.0531289	NA	NA
ENSG00000183049	ENSMUSG00000039145	CAMK1D	8049.16	-0.834276	0.00010396	0.00141009	no	Camk1d	protein_coding	-4	4	down	-1	-1	-1	-1	1706.87	-1.20113	2.74621e-34	8.81744e-33	children	GSE109142	666.935	-0.606737	1.0267e-10	2.23585e-09	children	GSE117993	7.80507	-0.935389	7.08546e-13	1.70209e-11	adults	GSE59071	10.6375	-0.595778	0.00034863	0.00408573	adults	GSE67106
ENSG00000164684	ENSMUSG00000040209	ZNF704	6154.43	-0.835041	0.00120016	0.0111747	no	Zfp704	protein_coding	-3	3	down	-1	0	-1	-1	1004.72	-1.46344	6.21406e-24	8.85861e-23	children	GSE109142	444.766	-0.429626	0.0451655	0.103377	NA	NA	7.1277	-1.27715	1.62517e-14	5.89213e-13	adults	GSE59071	6.74656	-0.313778	0.000506844	0.00545614	adults	GSE67106
ENSG00000083544	ENSMUSG00000022019	TDRD3	4023.47	-0.835645	0.000339283	0.00383869	no	Tdrd3	protein_coding	-4	4	down	-1	-1	-1	-1	526.628	-0.608882	1.79506e-32	4.95002e-31	children	GSE109142	198.085	-0.388612	1.84534e-10	3.80286e-09	children	GSE117993	7.76008	-0.652672	1.05557e-17	8.02672e-16	adults	GSE59071	7.44156	-0.179111	0.00211019	0.0162871	adults	GSE67106
ENSG00000005812	ENSMUSG00000022124	FBXL3	8281.54	-0.837311	0.00362932	0.0275813	no	Fbxl3	protein_coding	-3	3	down	-1	0	-1	-1	1719.99	-0.694621	4.80916e-57	1.03252e-54	children	GSE109142	583.922	-0.0202226	0.872193	0.922463	NA	NA	9.19128	-0.57876	1.50054e-13	4.25494e-12	adults	GSE59071	10.15	-0.307778	0.00530605	0.0330304	adults	GSE67106
ENSG00000052795	ENSMUSG00000061175	FNIP2	7154.46	-0.837383	0.00156516	0.0139134	no	Fnip2	protein_coding	-3	3	down	-1	0	-1	-1	2307.32	-0.844107	7.66995e-15	5.31389e-14	children	GSE109142	712.701	-0.180751	0.118004	0.220845	NA	NA	9.15168	-1.12171	5.79055e-18	4.68389e-16	adults	GSE59071	11.0275	-0.349111	0.00288584	0.020701	adults	GSE67106
ENSG00000183579	ENSMUSG00000041961	ZNRF3	1000.57	-0.843982	0.00351473	0.0269253	no	Znrf3	protein_coding	-3	3	down	-1	-1	-1	0	353.512	-1.22189	3.32121e-39	1.63241e-37	children	GSE109142	126.539	-0.710262	1.91551e-14	8.53312e-13	children	GSE117993	7.34804	-0.462422	1.16609e-07	8.25782e-07	adults	GSE59071	NA	NA	NA	NA	NA	NA
ENSG00000162878	ENSMUSG00000024247	PKDCC	3491.65	-0.845187	0.00705495	0.0465836	no	Pkdcc	protein_coding	-4	4	down	-1	-1	-1	-1	790.567	-1.68203	7.90635e-33	2.26164e-31	children	GSE109142	514.272	-1.74709	6.76663e-33	4.28152e-30	children	GSE117993	8.14195	-1.01925	1.50645e-09	1.62378e-08	adults	GSE59071	6.65437	-0.202667	6.73118e-05	0.00120545	adults	GSE67106
ENSG00000117620	ENSMUSG00000027957	SLC35A3	30586.9	-0.85317	4.32023e-05	0.000677046	no	Slc35a3	protein_coding	-3	3	down	-1	0	-1	-1	5090.78	-0.929489	5.77448e-21	6.46342e-20	children	GSE109142	1634.85	-0.161315	0.123367	0.228651	NA	NA	9.55562	-0.626925	0.0012347	0.00360541	adults	GSE59071	9.51938	-0.495111	0.00112755	0.0100615	adults	GSE67106
ENSG00000116117	ENSMUSG00000052062	PARD3B	6320.58	-0.856262	1.1964e-05	0.000218212	no	Pard3b	protein_coding	-3	3	down	-1	-1	-1	0	460.035	-0.948207	1.09586e-26	1.89472e-25	children	GSE109142	156.544	-0.383544	0.00119019	0.00491522	children	GSE117993	7.23423	-0.557505	1.70139e-10	2.31134e-09	adults	GSE59071	6.44469	-0.164222	0.0180999	0.0837882	NA	NA
ENSG00000145476	ENSMUSG00000079057	CYP4V2	1436.66	-0.858723	0.000148984	0.00191263	no	Cyp4v3	protein_coding	-2	2	down	-1	0	-1	0	1252.24	-0.41806	9.93198e-08	3.76131e-07	children	GSE109142	439.554	-0.159836	0.0353963	0.0851388	NA	NA	8.74664	-0.643139	3.47465e-09	3.46492e-08	adults	GSE59071	7.86656	0.0735556	0.55488	0.760513	NA	NA
ENSG00000070159	ENSMUSG00000038764	PTPN3	9371.01	-0.860536	3.48973e-06	7.54163e-05	no	Ptpn3	protein_coding	-4	4	down	-1	-1	-1	-1	1488.98	-0.672764	1.07723e-11	5.75826e-11	children	GSE109142	544.558	-0.638619	4.20719e-11	9.90022e-10	children	GSE117993	8.09881	-0.732727	3.78173e-07	2.3882e-06	adults	GSE59071	9.59437	-0.602889	0.000142981	0.00211186	adults	GSE67106
ENSG00000172264	ENSMUSG00000068205	MACROD2	535.289	-0.870088	0.000228479	0.00273607	no	Macrod2	protein_coding	-3	3	down	-1	-1	-1	0	94.6487	-0.386334	0.000766454	0.00183523	children	GSE109142	36.167	-0.432313	0.000821242	0.00356682	children	GSE117993	5.41507	-0.154827	0.00969858	0.0225246	adults	GSE59071	7.66812	0.114	0.472049	0.700424	NA	NA
ENSG00000215845	ENSMUSG00000103711	TSTD1	5399.28	-0.874671	0.00044056	0.00480283	no	Tstd1	protein_coding	-3	3	down	-1	-1	0	-1	768.087	-1.00176	5.79323e-21	6.48096e-20	children	GSE109142	429.965	-0.740867	4.9871e-07	5.04887e-06	children	GSE117993	NA	NA	NA	NA	NA	NA	12.5125	-0.675333	9.81265e-06	0.000305584	adults	GSE67106
ENSG00000123179	ENSMUSG00000021928	EBPL	629.948	-0.880651	6.72862e-06	0.00013189	no	Ebpl	protein_coding	-2	2	down	-1	-1	0	0	622.906	-0.449764	1.1416e-08	4.72093e-08	children	GSE109142	275.879	-0.395359	0.000439165	0.00207371	children	GSE117993	8.92658	0.00715629	0.928933	0.949689	NA	NA	11.2587	-0.0946667	0.437574	0.673752	NA	NA
ENSG00000119599	ENSMUSG00000021222	DCAF4	735.77	-0.881042	0.00141187	0.0128301	no	Dcaf4	protein_coding	-3	3	down	-1	-1	-1	0	312.947	-0.39203	1.54653e-07	5.74328e-07	children	GSE109142	125.204	-0.275988	0.00336784	0.0119407	children	GSE117993	7.23236	-0.496792	2.18921e-10	2.89372e-09	adults	GSE59071	9.49062	-0.288444	0.02901	0.11873	NA	NA
ENSG00000135951	ENSMUSG00000060771	TSGA10	442.292	-0.888923	0.00744162	0.0485726	no	Tsga10	protein_coding	-2	2	down	-1	0	-1	0	107.635	-0.457826	1.35596e-06	4.58421e-06	children	GSE109142	50.8649	-0.281272	0.193909	0.323858	NA	NA	5.44481	-0.463709	2.90961e-08	2.35356e-07	adults	GSE59071	7.08125	-0.0635556	0.523473	0.738023	NA	NA
ENSG00000156650	ENSMUSG00000021767	KAT6B	4820.54	-0.900508	0.00597173	0.0408118	no	Kat6b	protein_coding	-2	2	down	-1	0	-1	0	1014.67	-0.261688	0.00052246	0.00128043	children	GSE109142	297.603	-0.214025	0.0227754	0.0592411	NA	NA	8.03984	-0.406897	2.42105e-07	1.60269e-06	adults	GSE59071	NA	NA	NA	NA	NA	NA
ENSG00000183111	ENSMUSG00000045094	ARHGEF37	1463.94	-0.903755	0.00681149	0.0454518	no	Arhgef37	protein_coding	-4	4	down	-1	-1	-1	-1	453.501	-0.798309	1.194e-18	1.11296e-17	children	GSE109142	166.391	-0.448626	8.04695e-05	0.000466014	children	GSE117993	6.72318	-1.00987	1.28382e-18	1.25453e-16	adults	GSE59071	9.44344	-0.896444	0.000355017	0.00413738	adults	GSE67106
ENSG00000136710	ENSMUSG00000042111	CCDC115	1112.22	-0.91365	0.00452776	0.0328371	no	Ccdc115	protein_coding	-4	4	down	-1	-1	-1	-1	925.637	-0.915899	4.20962e-40	2.22887e-38	children	GSE109142	400.794	-0.420489	5.04211e-09	7.87741e-08	children	GSE117993	6.97287	-0.452816	8.59939e-11	1.24354e-09	adults	GSE59071	11.7166	-0.558667	3.99995e-06	0.00017312	adults	GSE67106
ENSG00000172348	ENSMUSG00000039601	RCAN2	233.938	-0.917522	0.00641223	0.0433663	no	Rcan2	protein_coding	-2	2	down	-1	-1	0	0	697.205	-0.258808	0.0179213	0.0336299	children	GSE109142	259.46	-0.561108	1.0085e-08	1.48082e-07	children	GSE117993	7.42786	0.222857	0.132771	0.209844	NA	NA	NA	NA	NA	NA	NA	NA
ENSG00000020256	ENSMUSG00000027551	ZFP64	1892.24	-0.917953	0.00157726	0.0139967	no	Zfp64	protein_coding	-2	2	down	-1	0	-1	0	520.454	-0.47991	2.22642e-29	4.78798e-28	children	GSE109142	179.134	-0.0181929	0.799715	0.873941	NA	NA	7.42607	-0.321397	4.53399e-06	2.25456e-05	adults	GSE59071	NA	NA	NA	NA	NA	NA
ENSG00000156381	ENSMUSG00000037904	ANKRD9	1262.02	-0.925114	0.000917987	0.00894238	no	Ankrd9	protein_coding	-4	4	down	-1	-1	-1	-1	1986.92	-0.966061	9.85908e-15	6.7753e-14	children	GSE109142	1059.12	-0.698172	5.93539e-08	7.3585e-07	children	GSE117993	8.17694	-0.655052	1.00844e-08	9.06344e-08	adults	GSE59071	12.8853	-1.26844	1.75558e-07	3.04745e-05	adults	GSE67106
ENSG00000152990	ENSMUSG00000029090	ADGRA3	10290.3	-0.928304	0.000294775	0.00341167	no	Adgra3	protein_coding	-4	4	down	-1	-1	-1	-1	1517.79	-1.30122	2.51127e-35	8.76926e-34	children	GSE109142	699.763	-0.868781	2.30998e-07	2.50166e-06	children	GSE117993	8.61426	-1.20785	6.68768e-16	3.23285e-14	adults	GSE59071	11.8637	-0.993333	5.62721e-07	5.79229e-05	adults	GSE67106
ENSG00000105778	ENSMUSG00000029787	AVL9	16153.1	-0.929373	0.000137888	0.00178823	no	Avl9	protein_coding	-2	2	down	-1	0	-1	0	2840.94	-0.614728	4.59104e-21	5.18782e-20	children	GSE109142	873.137	-0.0225032	0.766279	0.851233	NA	NA	8.2054	-0.381886	4.18033e-06	2.08893e-05	adults	GSE59071	7.88094	-0.0308889	0.732146	0.872887	NA	NA
ENSG00000189195	ENSMUSG00000111375	BTBD8	1438.09	-0.931032	0.00449371	0.0326614	no	Btbd8	protein_coding	-4	4	down	-1	-1	-1	-1	111.229	-0.534744	6.72337e-07	2.3461e-06	children	GSE109142	37.6448	-0.520119	0.00058597	0.00265853	children	GSE117993	6.01676	-0.923167	1.40737e-13	4.01882e-12	adults	GSE59071	6.43938	-0.172	0.00394685	0.0263536	adults	GSE67106
ENSG00000138193	ENSMUSG00000024998	PLCE1	13395.7	-0.934183	0.000277825	0.00324029	no	Plce1	protein_coding	-3	3	down	-1	-1	-1	0	1877.81	-1.11926	1.25469e-19	1.26685e-18	children	GSE109142	693.849	-0.874792	2.68295e-16	1.65771e-14	children	GSE117993	9.21096	-1.46358	9.26689e-12	1.71197e-10	adults	GSE59071	NA	NA	NA	NA	NA	NA
ENSG00000197635	ENSMUSG00000035000	DPP4	3102.45	-0.939232	0.000163859	0.0020677	no	Dpp4	protein_coding	-4	4	down	-1	-1	-1	-1	756.889	-1.82912	5.64938e-37	2.28993e-35	children	GSE109142	343.57	-0.883147	2.95258e-09	4.83622e-08	children	GSE117993	8.9997	-0.719926	0.00222683	0.00610552	adults	GSE59071	9.82531	-1.10622	5.30634e-06	0.000206079	adults	GSE67106
ENSG00000180185	ENSMUSG00000045316	FAHD1	2564.67	-0.939234	0.00117838	0.0109958	no	Fahd1	protein_coding	-4	4	down	-1	-1	-1	-1	989.208	-1.11289	9.32603e-32	2.44574e-30	children	GSE109142	433.573	-0.397556	1.28987e-05	9.23171e-05	children	GSE117993	7.1565	-1.20528	5.94642e-17	3.78464e-15	adults	GSE59071	7.73094	-0.851333	2.68115e-05	0.000613631	adults	GSE67106
ENSG00000105738	ENSMUSG00000030583	SIPA1L3	10433.2	-0.94079	0.00130715	0.0120228	no	Sipa1l3	protein_coding	-2	2	down	-1	0	-1	0	2866.75	-0.859842	2.67468e-19	2.62596e-18	children	GSE109142	1276.4	0.262163	0.270131	0.41395	NA	NA	9.24937	-0.642103	8.51772e-07	4.92834e-06	adults	GSE59071	NA	NA	NA	NA	NA	NA
ENSG00000196872	ENSMUSG00000026090	KIAA1211L	4110.62	-0.948823	5.00269e-05	0.000766712	no	2010300C02Rik	protein_coding	-2	2	down	-1	0	-1	0	357.663	-1.1588	1.2709e-27	2.37837e-26	children	GSE109142	153.903	-0.273909	0.0188062	0.0505442	NA	NA	7.50695	-0.325809	4.72545e-07	2.91791e-06	adults	GSE59071	6.35156	-0.122444	0.348698	0.597332	NA	NA
ENSG00000144228	ENSMUSG00000026771	SPOPL	4002.69	-0.950211	4.49183e-06	9.36114e-05	no	Spopl	protein_coding	-2	2	down	-1	0	-1	0	1243.36	-0.481256	2.56901e-13	1.5811e-12	children	GSE109142	357.462	0.114178	0.300377	0.447084	NA	NA	8.02471	-0.354841	0.000172201	0.000614016	adults	GSE59071	NA	NA	NA	NA	NA	NA
ENSG00000196935	ENSMUSG00000020121	SRGAP1	2816.24	-0.957662	0.000423748	0.00464119	no	Srgap1	protein_coding	-3	3	down	-1	0	-1	-1	565.99	-0.736213	2.74745e-23	3.72895e-22	children	GSE109142	213.436	-0.134417	0.433394	0.581603	NA	NA	7.46919	-0.60522	1.57339e-11	2.75662e-10	adults	GSE59071	9.06687	-0.749556	2.89083e-05	0.000641692	adults	GSE67106
ENSG00000067141	ENSMUSG00000032340	NEO1	14308.2	-0.963409	0.000276042	0.00322241	no	Neo1	protein_coding	-2	2	down	-1	0	-1	0	5848.16	-0.828412	1.08756e-10	5.3394e-10	children	GSE109142	2068.05	-0.239611	0.0589208	0.12762	NA	NA	10.272	-0.643956	0.000141468	0.000513265	adults	GSE59071	7.82969	-0.299556	0.0431742	0.157325	NA	NA
ENSG00000077063	ENSMUSG00000000416	CTTNBP2	917.951	-0.964204	2.42813e-05	0.000408132	no	Cttnbp2	protein_coding	-3	3	down	-1	-1	-1	0	136.789	-0.465411	0.000448266	0.00110812	children	GSE109142	54.9188	-0.694507	1.99917e-05	0.000136424	children	GSE117993	5.61148	-0.193047	0.00874483	0.0205493	adults	GSE59071	8.15938	-0.348889	0.0174316	0.0812647	NA	NA
ENSG00000198643	ENSMUSG00000021749	FAM3D	55695	-0.964352	1.61053e-07	5.0219e-06	no	Oit1	protein_coding	-2	2	down	-1	-1	0	0	15249.3	-1.05187	3.19725e-12	1.78961e-11	children	GSE109142	7346.42	-0.525246	0.000282209	0.00140337	children	GSE117993	10.1774	-0.433736	0.0458532	0.0864158	NA	NA	NA	NA	NA	NA	NA	NA
ENSG00000125850	ENSMUSG00000037279	OVOL2	1107.61	-0.964804	0.000133065	0.00173796	no	Ovol2	protein_coding	-3	3	down	-1	-1	-1	0	260.671	-1.11025	4.76988e-19	4.59185e-18	children	GSE109142	146.574	-0.542815	0.0035664	0.0125367	children	GSE117993	7.3489	-0.745025	9.4324e-13	2.19869e-11	adults	GSE59071	NA	NA	NA	NA	NA	NA
ENSG00000184434	ENSMUSG00000049799	LRRC19	9857.33	-0.968773	0.00302761	0.0238911	no	Lrrc19	protein_coding	-3	3	down	-1	-1	-1	0	2285.87	-1.85373	5.11441e-31	1.26085e-29	children	GSE109142	945.439	-0.586667	0.000509961	0.00236487	children	GSE117993	8.20495	-2.14306	2.2489e-10	2.96344e-09	adults	GSE59071	NA	NA	NA	NA	NA	NA
ENSG00000198743	ENSMUSG00000089774	SLC5A3	24432.4	-0.968896	0.000229	0.00274044	no	Slc5a3	protein_coding	-4	4	down	-1	-1	-1	-1	1213.69	-0.530086	2.25019e-09	9.90716e-09	children	GSE109142	353.38	-0.373915	0.000101758	0.000573648	children	GSE117993	8.8475	-0.401992	5.36307e-06	2.63392e-05	adults	GSE59071	10.8641	-0.392889	0.000629706	0.00639688	adults	GSE67106
ENSG00000087301	ENSMUSG00000021830	TXNDC16	1816.65	-0.972059	2.84289e-05	0.00047077	no	Txndc16	protein_coding	-2	2	down	-1	0	-1	0	468.335	-0.491525	3.75331e-10	1.76338e-09	children	GSE109142	151.212	-0.101985	0.391583	0.54175	NA	NA	6.05676	-0.59573	1.60014e-05	7.12138e-05	adults	GSE59071	NA	NA	NA	NA	NA	NA
ENSG00000107614	ENSMUSG00000026723	TRDMT1	742.812	-0.975741	0.000646654	0.00664668	no	Trdmt1	protein_coding	-2	2	down	-1	0	-1	0	186.393	-0.564523	2.02542e-09	8.95187e-09	children	GSE109142	92.621	-0.080397	0.762838	0.848956	NA	NA	5.36109	-0.199067	0.0059448	0.0146176	adults	GSE59071	7.03375	-0.00266667	0.981197	0.991251	NA	NA
[truncated: 207 more rows]

## Sheet: Total_opposite_dir_mouse_human
Human.gene.ID	Mouse.gene.ID	symbol.x	avg.expr.mouse	logFC.mouse	pvalue.mouse	padj.mouse	outlier.mouse	Gene.Name.mouse	biotype.x	sum.dir	no_datasets	direction	DE.D1	DE.D2	DE.D3	DE.D4	avg.expr.D1	logFC.D1	pvalue.D1	padj.D1	age.D1	accession.D1	avg.expr.D2	logFC.D2	pvalue.D2	padj.D2	age.D2	accession.D2	avg.expr.D3	logFC.D3	pvalue.D3	padj.D3	age.D3	accession.D3	avg.expr.D4	logFC.D4	pvalue.D4	padj.D4	age.D4	accession.D4
[truncated: 491 more rows]

[truncated: 12 more sheets: miRNA_same_dir_mouse_human, miRNA_opposit_dir_mouse_human, PCGs_same_dir_KEGG&Reactome&GO, PCGs_same_dir_IPA, PCGs_opposite_mouseUP_GO, PCGs_opposite_dir_mouseUP_IPA, lncRNA_neigh_same_KEGG&React&GO, lncRNA_neighbors_same_dir_IPA, miRNA_same_dir_KEGG&Reactome&GO, miRNA_same_dir_IPA, miRNA_opp_dir_GO&Reactome, miRNA_opp_dir_IPA]
