# Supplementary material for: Cross-species high-resolution transcriptome profiling suggests biomarkers and therapeutic targets for ulcerative colitis
Source: Front Mol Biosci. 2023 Jan 5;9:1081176. doi: 10.3389/fmolb.2022.1081176 (PMC9850088; doi:10.3389/fmolb.2022.1081176)
Supplement: Supplementary file 8 [file DataSheet8.XLSX]

## Sheet: Colon
id	symbol.x	sum.dir	no_datasets	direction	DE.D1	DE.D2	DE.D3	DE.D4	avg.expr.D1	logFC.D1	pvalue.D1	padj.D1	age.D1	accession.D1	avg.expr.D2	logFC.D2	pvalue.D2	padj.D2	age.D2	accession.D2	avg.expr.D3	logFC.D3	pvalue.D3	padj.D3	age.D3	accession.D3	avg.expr.D4	logFC.D4	pvalue.D4	padj.D4	age.D4	accession.D4	biotype
ENSG00000000003	TSPAN6	-3	3	down	-1	-1	-1	0	2310.45	-1.31661	1.39042e-25	2.22393e-24	children	GSE109142	974.881	-0.411274	0.000107381	0.00060167	children	GSE117993	9.55069	-1.14731	1.04587e-08	9.35434e-08	adults	GSE59071	NA	NA	NA	NA	NA	NA	protein_coding
ENSG00000000005	TNMD	-3	3	down	-1	-1	-1	0	5.87384	-2.15245	5.93255e-20	6.14566e-19	children	GSE109142	3.67652	-1.30215	1.02851e-07	1.20888e-06	children	GSE117993	4.9526	-0.434165	9.97963e-12	1.82867e-10	adults	GSE59071	NA	NA	NA	NA	NA	NA	protein_coding
ENSG00000000457	SCYL3	-2	2	down	-1	0	-1	0	670.414	-0.361203	3.93652e-14	2.57827e-13	children	GSE109142	230.362	-0.0813838	0.192583	0.322177	NA	NA	8.04571	-0.562354	1.61272e-15	7.16476e-14	adults	GSE59071	NA	NA	NA	NA	NA	NA	protein_coding
ENSG00000000938	FGR	3	3	up	1	1	1	0	828.359	2.80872	7.5229e-61	2.14567e-58	children	GSE109142	231.924	1.85564	4.20516e-22	6.94116e-20	children	GSE117993	7.87688	0.911816	1.46616e-07	1.01526e-06	adults	GSE59071	NA	NA	NA	NA	NA	NA	protein_coding
ENSG00000000971	CFH	3	3	up	1	0	1	1	3218.35	0.933325	1.57782e-20	1.71021e-19	children	GSE109142	939.704	-0.012986	0.879201	0.927011	NA	NA	8.13313	1.45061	7.12967e-06	3.41064e-05	adults	GSE59071	11.2891	0.985111	0.000152949	0.00222101	adults	GSE67106	protein_coding
ENSG00000001167	NFYA	-2	2	down	-1	0	0	-1	962.125	-0.200572	6.35164e-05	0.000176397	children	GSE109142	297.257	0.105733	0.162542	0.283036	NA	NA	8.31709	-0.0302391	0.612589	0.703592	NA	NA	8.60281	-0.288222	0.000955094	0.0088909	adults	GSE67106	protein_coding
ENSG00000001460	STPG1	-2	2	down	-1	0	-1	0	375.518	-0.569978	9.72819e-13	5.6897e-12	children	GSE109142	140.676	-0.138154	0.116259	0.218273	NA	NA	7.03588	-0.738228	1.62206e-06	8.85766e-06	adults	GSE59071	7.56656	-0.282444	0.0397722	0.148373	NA	NA	protein_coding
ENSG00000001461	NIPAL3	-3	3	down	-1	-1	-1	0	1408.61	-0.812608	4.44879e-50	5.60763e-48	children	GSE109142	508.734	-0.20412	0.000521028	0.00240997	children	GSE117993	7.77458	-0.496465	1.27648e-07	8.94591e-07	adults	GSE59071	NA	NA	NA	NA	NA	NA	protein_coding
ENSG00000001626	CFTR	-3	3	down	-1	-1	-1	0	4269.47	-1.24452	1.21888e-16	9.71992e-16	children	GSE109142	1632.57	-0.75549	5.98679e-10	1.1227e-08	children	GSE117993	9.46586	-1.08373	1.65377e-05	7.33271e-05	adults	GSE59071	NA	NA	NA	NA	NA	NA	protein_coding
ENSG00000002016	RAD52	-3	3	down	0	-1	-1	-1	322.842	0.050581	0.608884	0.714736	NA	NA	126.248	-0.503232	0.000198637	0.00103335	children	GSE117993	7.52346	-0.500531	9.37035e-13	2.18674e-11	adults	GSE59071	8.60719	-0.478222	0.00571686	0.0348236	adults	GSE67106	protein_coding
ENSG00000002330	BAD	-3	3	down	-1	-1	-1	0	956.486	-0.87411	5.56567e-23	7.3572e-22	children	GSE109142	501.279	-0.525306	8.41955e-05	0.000485125	children	GSE117993	7.64041	-0.332697	2.57754e-07	1.69523e-06	adults	GSE59071	NA	NA	NA	NA	NA	NA	protein_coding
ENSG00000002549	LAP3	4	4	up	1	1	1	1	3941.12	0.672209	2.41965e-10	1.15499e-09	children	GSE109142	1321.81	0.765323	3.8571e-11	9.15841e-10	children	GSE117993	8.74831	0.534586	2.04037e-07	1.37035e-06	adults	GSE59071	11.3928	0.649333	0.0014836	0.0124237	adults	GSE67106	protein_coding
ENSG00000002587	HS3ST1	3	3	up	1	1	1	0	408.286	0.452117	0.000122802	0.00032934	children	GSE109142	118.539	0.60907	2.37956e-05	0.000158855	children	GSE117993	7.86333	0.496567	1.11682e-07	7.931e-07	adults	GSE59071	NA	NA	NA	NA	NA	NA	protein_coding
ENSG00000002726	AOC1	-4	4	down	-1	-1	-1	-1	9631.34	-1.09126	3.74131e-13	2.26513e-12	children	GSE109142	4732.77	-0.715502	6.95739e-05	0.000410854	children	GSE117993	9.6437	-0.689216	0.00128714	0.00374073	adults	GSE59071	11.8203	-1.03244	0.00389735	0.0261109	adults	GSE67106	protein_coding
ENSG00000002933	TMEM176A	-2	2	down	-1	0	-1	0	4673.67	-0.302545	0.000149141	0.000394829	children	GSE109142	1950.58	-0.12899	0.242297	0.382472	NA	NA	10.0696	-0.367133	0.0114945	0.0261044	adults	GSE59071	NA	NA	NA	NA	NA	NA	protein_coding
ENSG00000003096	KLHL13	-3	3	down	-1	-1	-1	0	118.156	-1.24676	1.26913e-33	3.85026e-32	children	GSE109142	47.7913	-0.697984	5.70183e-06	4.46017e-05	children	GSE117993	5.76263	-0.455725	0.00010837	0.00040312	adults	GSE59071	6.48406	-0.0471111	0.520642	0.735918	NA	NA	protein_coding
ENSG00000003249	DBNDD1	2	2	up	0	1	1	0	207.96	0.110176	0.493084	0.607819	NA	NA	61.7313	0.640433	3.62161e-05	0.000230821	children	GSE117993	7.46269	0.185719	0.00345247	0.00905391	adults	GSE59071	NA	NA	NA	NA	NA	NA	protein_coding
ENSG00000003393	ALS2	2	2	up	1	0	1	0	592.044	0.236143	1.89414e-05	5.61475e-05	children	GSE109142	177.586	0.211607	0.0241332	0.062139	NA	NA	6.18421	0.18604	0.00109635	0.00323676	adults	GSE59071	7.29312	0.191778	0.0645421	0.209593	NA	NA	protein_coding
ENSG00000003400	CASP10	4	4	up	1	1	1	1	3607.15	0.954098	9.03188e-26	1.46806e-24	children	GSE109142	965.363	1.01111	1.50331e-20	1.8815e-18	children	GSE117993	8.04254	0.845769	4.90265e-08	3.77183e-07	adults	GSE59071	12.1294	1.07022	3.72467e-08	1.82343e-05	adults	GSE67106	protein_coding
ENSG00000003402	CFLAR	3	3	up	1	1	1	0	6735.92	0.727595	1.8787e-23	2.58668e-22	children	GSE109142	2005.23	0.765644	8.92989e-15	4.2614e-13	children	GSE117993	9.01177	0.631954	3.74591e-09	3.70449e-08	adults	GSE59071	9.61438	0.287778	0.0432893	0.157571	NA	NA	protein_coding
ENSG00000003436	TFPI	4	4	up	1	1	1	1	1000.66	0.766971	5.95413e-12	3.25623e-11	children	GSE109142	269.669	0.555492	6.1817e-06	4.7971e-05	children	GSE117993	6.6894	1.55136	1.70338e-08	1.45309e-07	adults	GSE59071	8.64281	1.116	6.28161e-06	0.000229317	adults	GSE67106	protein_coding
ENSG00000003509	NDUFAF7	2	2	up	1	1	0	0	372.075	0.35555	1.40103e-10	6.82015e-10	children	GSE109142	140.714	0.180756	0.0141768	0.0400954	children	GSE117993	7.04731	-0.0909064	0.250399	0.350828	NA	NA	10.1037	0.308889	0.0111915	0.0581005	NA	NA	protein_coding
ENSG00000003987	MTMR7	-2	2	down	-1	-1	0	0	60.5111	-0.273148	0.00155803	0.00356107	children	GSE109142	20.7931	-0.632252	5.55612e-09	8.5979e-08	children	GSE117993	4.91956	-0.0786134	0.175585	0.263794	NA	NA	6.0325	-0.0673333	0.239601	0.481833	NA	NA	protein_coding
ENSG00000004139	SARM1	-3	3	down	-1	-1	-1	0	559.156	-0.256642	0.000271772	0.000692907	children	GSE109142	203.765	-0.346497	0.000624819	0.0028161	children	GSE117993	7.07035	-0.146595	0.0024884	0.00674525	adults	GSE59071	6.27844	-0.0151111	0.739335	0.876524	NA	NA	protein_coding
ENSG00000004399	PLXND1	3	3	up	1	1	1	0	2602.73	1.42812	8.23157e-49	9.18996e-47	children	GSE109142	719.708	0.487352	3.8312e-06	3.12496e-05	children	GSE117993	7.92477	1.03133	7.95833e-12	1.48373e-10	adults	GSE59071	NA	NA	NA	NA	NA	NA	protein_coding
ENSG00000004455	AK2	-3	3	down	-1	0	-1	-1	3737.27	-0.60499	8.6935e-33	2.47413e-31	children	GSE109142	1539.77	0.0229676	0.793275	0.869469	NA	NA	10.6825	-0.304258	1.55449e-05	6.92581e-05	adults	GSE59071	12.0488	-0.498444	0.000170791	0.00241322	adults	GSE67106	protein_coding
ENSG00000004468	CD38	4	4	up	1	1	1	1	1341.94	2.63715	3.75013e-67	1.51068e-64	children	GSE109142	335.216	2.05735	4.3386e-32	2.47069e-29	children	GSE117993	7.96775	1.71739	2.1039e-12	4.51061e-11	adults	GSE59071	10.1088	2.44422	1.33099e-07	2.6464e-05	adults	GSE67106	protein_coding
ENSG00000004478	FKBP4	-3	3	down	-1	0	-1	-1	3200.54	-0.620907	2.66887e-18	2.423e-17	children	GSE109142	1315.06	-0.0574291	0.623575	0.746222	NA	NA	8.98996	-0.419728	2.46343e-06	1.29943e-05	adults	GSE59071	11.6097	-0.678	1.17686e-05	0.000346989	adults	GSE67106	protein_coding
ENSG00000004487	KDM1A	-2	2	down	-1	-1	0	0	2045.23	-0.26345	2.41898e-10	1.15481e-09	children	GSE109142	731.889	-0.230895	0.000243103	0.00123431	children	GSE117993	8.43973	0.018527	0.834429	0.882595	NA	NA	NA	NA	NA	NA	NA	NA	protein_coding
ENSG00000004534	RBM6	2	2	up	1	0	1	0	3048.48	1.11355	6.55824e-37	2.64189e-35	children	GSE109142	1132.13	-0.0522723	0.563157	0.696561	NA	NA	7.85404	0.343862	0.00168822	0.00476849	adults	GSE59071	9.67	0.295778	0.0854442	0.253306	NA	NA	protein_coding
ENSG00000004700	RECQL	4	4	up	1	1	1	1	1112.12	0.507659	2.35425e-10	1.12474e-09	children	GSE109142	274.042	0.620148	3.86149e-06	3.14666e-05	children	GSE117993	6.87304	0.907608	1.13124e-10	1.60276e-09	adults	GSE59071	10.3278	0.872	5.68396e-05	0.00106892	adults	GSE67106	protein_coding
ENSG00000004766	VPS50	-2	2	down	-1	0	-1	0	829.307	-0.517823	2.19142e-17	1.85909e-16	children	GSE109142	293.725	-0.0867667	0.452873	0.599883	NA	NA	6.74033	-0.476565	7.37731e-08	5.47647e-07	adults	GSE59071	7.61094	-0.0428889	0.688408	0.846876	NA	NA	protein_coding
ENSG00000004776	HSPB6	-2	2	down	-1	-1	0	0	332.155	-0.7177	0.000101361	0.000274819	children	GSE109142	93.5252	-0.592579	0.00272852	0.00999444	children	GSE117993	7.38021	-0.282426	0.0802623	0.138345	NA	NA	NA	NA	NA	NA	NA	NA	protein_coding
ENSG00000004779	NDUFAB1	-4	4	down	-1	-1	-1	-1	1717.72	-0.69453	5.94182e-14	3.8332e-13	children	GSE109142	841.221	-0.454197	0.00201827	0.00773444	children	GSE117993	8.3109	-0.503476	3.10829e-05	0.000129451	adults	GSE59071	13.83	-0.302889	0.000501704	0.00540832	adults	GSE67106	protein_coding
ENSG00000004799	PDK4	-3	3	down	-1	-1	-1	0	1667.52	-1.1486	6.82964e-09	2.87946e-08	children	GSE109142	719.248	-0.873494	8.31779e-06	6.23661e-05	children	GSE117993	8.46494	-1.45097	3.22832e-12	6.53485e-11	adults	GSE59071	NA	NA	NA	NA	NA	NA	protein_coding
ENSG00000004864	SLC25A13	-2	2	down	-1	0	-1	0	1056.2	-0.576878	2.74041e-15	1.96805e-14	children	GSE109142	388.885	-0.130906	0.258876	0.401487	NA	NA	8.81473	-0.612653	8.48713e-08	6.20729e-07	adults	GSE59071	NA	NA	NA	NA	NA	NA	protein_coding
ENSG00000004866	ST7	4	4	up	1	1	1	1	581.856	0.173866	0.000401833	0.00100036	children	GSE109142	183.894	0.26258	0.00031936	0.00156331	children	GSE117993	6.92791	0.387801	3.01722e-06	1.55558e-05	adults	GSE59071	7.47719	0.338222	0.00164078	0.0133975	adults	GSE67106	protein_coding
ENSG00000004897	CDC27	3	3	up	1	1	1	0	1853.1	0.302162	6.22292e-08	2.40396e-07	children	GSE109142	526.548	0.688326	9.51118e-09	1.4044e-07	children	GSE117993	8.49774	0.62255	1.46101e-14	5.33504e-13	adults	GSE59071	NA	NA	NA	NA	NA	NA	protein_coding
ENSG00000004961	HCCS	-3	3	down	-1	-1	-1	0	744.251	-0.853466	2.49949e-44	1.88547e-42	children	GSE109142	312.111	-0.224797	0.000194328	0.00101402	children	GSE117993	8.10766	-0.665713	4.81813e-13	1.20175e-11	adults	GSE59071	NA	NA	NA	NA	NA	NA	protein_coding
ENSG00000005001	PRSS22	4	4	up	1	1	1	1	358.674	2.7811	2.72442e-51	3.80202e-49	children	GSE109142	82.724	1.27675	1.06564e-08	1.55668e-07	children	GSE117993	7.54654	0.764898	2.34024e-10	3.07732e-09	adults	GSE59071	8.72438	2.17711	9.71937e-07	7.7937e-05	adults	GSE67106	protein_coding
ENSG00000005007	UPF1	-2	2	down	-1	0	-1	0	3872.53	-0.208445	3.99674e-05	0.000113771	children	GSE109142	1318.33	-0.111381	0.0344733	0.0833663	NA	NA	8.91963	-0.156532	0.00216568	0.00595959	adults	GSE59071	NA	NA	NA	NA	NA	NA	protein_coding
ENSG00000005022	SLC25A5	-3	3	down	-1	-1	-1	0	13364.2	-0.933863	1.51922e-24	2.25374e-23	children	GSE109142	5924.21	-0.2969	0.00129064	0.00527241	children	GSE117993	11.6311	-0.594973	3.50417e-08	2.78345e-07	adults	GSE59071	NA	NA	NA	NA	NA	NA	protein_coding
ENSG00000005059	MCUB	3	3	up	1	1	1	0	592.591	1.06678	4.44269e-22	5.45906e-21	children	GSE109142	180.782	0.806815	1.93553e-12	6.01758e-11	children	GSE117993	7.30324	1.26378	7.58531e-15	2.93342e-13	adults	GSE59071	NA	NA	NA	NA	NA	NA	protein_coding
ENSG00000005075	POLR2J	-4	4	down	-1	-1	-1	-1	961.266	-0.54973	9.16398e-11	4.52524e-10	children	GSE109142	297.171	-0.587818	0.000197017	0.00102602	children	GSE117993	10.6251	-0.271308	0.00023987	0.000826699	adults	GSE59071	11.3553	-0.279111	0.00119721	0.0105524	adults	GSE67106	protein_coding
ENSG00000005102	MEOX1	3	3	up	1	1	1	0	269.872	1.60164	7.47262e-25	1.13527e-23	children	GSE109142	68.4447	1.30881	2.28252e-15	1.22817e-13	children	GSE117993	6.77328	0.542332	6.23037e-07	3.73253e-06	adults	GSE59071	NA	NA	NA	NA	NA	NA	protein_coding
ENSG00000005108	THSD7A	2	2	up	1	0	1	0	112.342	0.625694	9.74617e-05	0.00026465	children	GSE109142	26.1195	0.476956	0.0257483	0.0655625	NA	NA	6.12297	0.661969	4.17442e-06	2.08649e-05	adults	GSE59071	NA	NA	NA	NA	NA	NA	protein_coding
ENSG00000005187	ACSM3	-3	3	down	-1	-1	-1	0	972.981	-0.990009	1.30295e-08	5.36206e-08	children	GSE109142	438.163	-0.49321	0.00066526	0.00297093	children	GSE117993	7.88612	-1.07043	3.91766e-05	0.000160041	adults	GSE59071	NA	NA	NA	NA	NA	NA	protein_coding
ENSG00000005206	SPPL2B	-3	3	down	0	-1	-1	-1	2721.62	0.153251	0.0532136	0.0898407	NA	NA	1215.07	-0.470753	1.79415e-10	3.7108e-09	children	GSE117993	8.47911	-0.402751	1.95005e-06	1.04519e-05	adults	GSE59071	8.10156	-0.296889	0.00594751	0.0359354	adults	GSE67106	protein_coding
ENSG00000005238	FAM214B	3	3	up	1	0	1	1	1354.87	0.375714	5.7475e-05	0.000160371	children	GSE109142	433.657	0.179654	0.0491467	0.110484	NA	NA	8.05701	0.5773	6.12704e-08	4.6296e-07	adults	GSE59071	9.27344	0.357556	0.00703906	0.0408048	adults	GSE67106	protein_coding
ENSG00000005243	COPZ2	3	3	up	1	1	1	0	135.524	0.64731	8.30128e-09	3.47517e-08	children	GSE109142	60.9702	0.543247	0.0108008	0.0318909	children	GSE117993	6.93601	0.484874	7.87809e-09	7.2605e-08	adults	GSE59071	NA	NA	NA	NA	NA	NA	protein_coding
ENSG00000005249	PRKAR2B	3	3	up	1	1	1	0	1321.82	0.770591	8.99692e-20	9.19338e-19	children	GSE109142	356.161	0.577333	6.46407e-09	9.83806e-08	children	GSE117993	8.02874	0.756944	2.92259e-07	1.8994e-06	adults	GSE59071	NA	NA	NA	NA	NA	NA	protein_coding
ENSG00000005302	MSL3	4	4	up	1	1	1	1	1195.54	0.527578	9.13204e-12	4.91101e-11	children	GSE109142	372.058	0.509088	1.93921e-10	3.97952e-09	children	GSE117993	7.71704	0.329139	0.0028876	0.00771915	adults	GSE59071	9.27375	0.714444	2.2533e-06	0.0001233	adults	GSE67106	protein_coding
ENSG00000005381	MPO	2	2	up	1	1	0	0	8.31022	2.45927	6.92999e-12	3.76619e-11	children	GSE109142	8.71464	2.33898	1.63441e-05	0.000114202	children	GSE117993	5.83456	-0.123814	0.07434	0.129634	NA	NA	6.11313	0.0988889	0.122016	0.319157	NA	NA	protein_coding
ENSG00000005421	PON1	-2	2	down	-1	-1	0	0	5.43738	-0.831978	0.015452	0.0293771	children	GSE109142	2.60789	-1.78197	5.48723e-06	4.31303e-05	children	GSE117993	4.67934	-0.0121576	0.835782	0.88347	NA	NA	6.2175	-0.157111	0.018476	0.0849715	NA	NA	protein_coding
ENSG00000005436	GCFC2	-2	2	down	0	-1	-1	0	403.113	-0.0830353	0.291198	0.395377	NA	NA	138.003	-0.463089	2.09003e-05	0.000141803	children	GSE117993	6.58482	-0.442031	4.20728e-08	3.28414e-07	adults	GSE59071	NA	NA	NA	NA	NA	NA	protein_coding
ENSG00000005448	WDR54	2	2	up	1	0	1	0	195.267	0.679634	3.3766e-13	2.05259e-12	children	GSE109142	79.1971	0.123546	0.39218	0.542313	NA	NA	6.15811	0.654639	5.53173e-15	2.2152e-13	adults	GSE59071	NA	NA	NA	NA	NA	NA	protein_coding
ENSG00000005469	CROT	-3	3	down	-1	-1	-1	0	354.249	-0.740837	4.33716e-15	3.07186e-14	children	GSE109142	151.487	-0.517594	4.47148e-06	3.58895e-05	children	GSE117993	6.90033	-1.4831	6.32254e-20	8.6152e-18	adults	GSE59071	6.74313	-0.206222	0.0352828	0.136638	NA	NA	protein_coding
ENSG00000005471	ABCB4	2	2	up	1	0	0	1	118.962	0.891438	3.8471e-05	0.000109687	children	GSE109142	45.7624	-0.0631178	0.806367	0.878093	NA	NA	5.47888	0.250127	0.053396	0.0982508	NA	NA	7.58812	0.63	0.00766778	0.0435487	adults	GSE67106	protein_coding
ENSG00000005483	KMT2E	-3	3	down	-1	0	-1	-1	3418.05	-0.364869	7.20418e-06	2.24556e-05	children	GSE109142	1062.77	-0.0887947	0.603415	0.730394	NA	NA	10.0492	-0.466607	6.64959e-14	2.05177e-12	adults	GSE59071	11.7675	-0.418889	0.000548143	0.00576536	adults	GSE67106	protein_coding
ENSG00000005700	IBTK	3	3	up	1	0	1	1	3194.27	0.150325	0.0242593	0.0442855	children	GSE109142	852.628	0.0794714	0.262753	0.405756	NA	NA	9.20602	0.355777	0.00115511	0.00339347	adults	GSE59071	12.1088	0.435778	0.00208655	0.0161475	adults	GSE67106	protein_coding
ENSG00000005801	ZNF195	-2	2	down	0	-1	-1	0	759.16	-0.00900216	0.852237	0.903891	NA	NA	269.014	-0.3214	1.2537e-05	9.00305e-05	children	GSE117993	8.32048	-0.396599	1.01596e-07	7.26816e-07	adults	GSE59071	NA	NA	NA	NA	NA	NA	protein_coding
ENSG00000005810	MYCBP2	3	3	up	1	0	1	1	2280.23	0.75004	2.11088e-22	2.66159e-21	children	GSE109142	507.347	0.195054	0.0340569	0.082605	NA	NA	8.31826	0.792776	1.70491e-09	1.82087e-08	adults	GSE59071	11.7859	0.717111	0.000425525	0.00475913	adults	GSE67106	protein_coding
ENSG00000005812	FBXL3	-3	3	down	-1	0	-1	-1	1719.99	-0.694621	4.80916e-57	1.03252e-54	children	GSE109142	583.922	-0.0202226	0.872193	0.922463	NA	NA	9.19128	-0.57876	1.50054e-13	4.25494e-12	adults	GSE59071	10.15	-0.307778	0.00530605	0.0330304	adults	GSE67106	protein_coding
ENSG00000005844	ITGAL	4	4	up	1	1	1	1	1747.82	1.48142	3.56713e-26	5.97452e-25	children	GSE109142	553.333	0.668555	6.37231e-05	0.000380313	children	GSE117993	7.69233	1.10917	1.92837e-08	1.62052e-07	adults	GSE59071	9.14125	0.977333	0.00010237	0.00164123	adults	GSE67106	protein_coding
ENSG00000005882	PDK2	-3	3	down	-1	-1	-1	0	801.062	-1.60714	1.88964e-50	2.46949e-48	children	GSE109142	404.264	-0.911571	7.72436e-14	3.11601e-12	children	GSE117993	8.15077	-1.77052	2.19602e-24	9.48635e-22	adults	GSE59071	NA	NA	NA	NA	NA	NA	protein_coding
ENSG00000005981	ASB4	-2	2	down	-1	-1	0	0	8.32496	-0.566951	0.0128201	0.0247874	children	GSE109142	3.12219	-0.808666	0.00779877	0.024315	children	GSE117993	4.52317	-0.10816	0.0685268	0.12113	NA	NA	6.13312	-0.0482222	0.352892	0.601504	NA	NA	protein_coding
ENSG00000006007	GDE1	-3	3	down	-1	-1	-1	0	3497.17	-0.843649	4.12291e-37	1.68871e-35	children	GSE109142	1254.46	-0.355807	2.21725e-08	3.0462e-07	children	GSE117993	8.6587	-0.72354	2.35287e-14	8.16587e-13	adults	GSE59071	NA	NA	NA	NA	NA	NA	protein_coding
ENSG00000006042	TMEM98	-3	3	down	-1	-1	-1	0	2082.84	-1.76543	2.02383e-49	2.40368e-47	children	GSE109142	1053.34	-0.91117	4.72473e-17	3.22869e-15	children	GSE117993	8.3567	-0.887213	3.49512e-14	1.15572e-12	adults	GSE59071	NA	NA	NA	NA	NA	NA	protein_coding
ENSG00000006047	YBX2	-2	2	down	0	-1	-1	0	654.873	-0.0676638	0.744813	0.826923	NA	NA	337.943	-0.805173	1.48877e-06	1.34111e-05	children	GSE117993	8.68058	-0.573165	3.81958e-09	3.77184e-08	adults	GSE59071	NA	NA	NA	NA	NA	NA	protein_coding
ENSG00000006062	MAP3K14	2	2	up	1	0	1	0	953.399	0.299183	1.99422e-05	5.89263e-05	children	GSE109142	343.819	-0.137447	0.060524	0.130398	NA	NA	7.13337	0.174938	0.0121008	0.027286	adults	GSE59071	11.6619	0.165111	0.15383	0.369196	NA	NA	protein_coding
ENSG00000006071	ABCC8	-2	2	down	-1	-1	0	0	38.8813	-0.679035	0.000553289	0.00135124	children	GSE109142	22.1055	-1.38819	1.42485e-09	2.48897e-08	children	GSE117993	6.64555	-0.136191	0.0260015	0.0530561	NA	NA	7.94969	-0.546222	0.0154583	0.0744991	NA	NA	protein_coding
ENSG00000006118	TMEM132A	3	3	up	1	1	1	0	831.579	2.36806	1.4257e-48	1.55178e-46	children	GSE109142	224.72	1.64314	5.17623e-17	3.50915e-15	children	GSE117993	7.49638	0.454016	5.96762e-07	3.59101e-06	adults	GSE59071	NA	NA	NA	NA	NA	NA	protein_coding
ENSG00000006125	AP2B1	2	2	up	0	1	1	0	8535.47	-0.144513	0.0534464	0.090189	NA	NA	3157.21	0.563124	0.00564121	0.0184873	children	GSE117993	10.5072	0.259475	0.0049137	0.0123699	adults	GSE59071	NA	NA	NA	NA	NA	NA	protein_coding
ENSG00000006194	ZNF263	-3	3	down	-1	-1	-1	0	763.448	-0.294138	1.35306e-12	7.81075e-12	children	GSE109142	299.251	-0.250977	4.53834e-07	4.6316e-06	children	GSE117993	6.61332	-0.180642	0.00140309	0.00404128	adults	GSE59071	7.33812	0.0555556	0.458256	0.690026	NA	NA	protein_coding
ENSG00000006210	CX3CL1	4	4	up	1	1	1	1	621.579	0.865187	4.27461e-10	2.00132e-09	children	GSE109142	216.491	0.46889	0.00010905	0.000609924	children	GSE117993	7.49075	0.585493	3.93465e-08	3.08199e-07	adults	GSE59071	6.90375	0.452444	0.000540279	0.00570001	adults	GSE67106	protein_coding
ENSG00000006282	SPATA20	-3	3	down	-1	-1	-1	0	1881.92	-0.357083	5.85665e-06	1.84436e-05	children	GSE109142	793.881	-0.271335	0.00129713	0.00529705	children	GSE117993	8.68925	-0.623417	1.51762e-07	1.04768e-06	adults	GSE59071	10.9266	-0.529778	0.00938925	0.0508786	NA	NA	protein_coding
ENSG00000006327	TNFRSF12A	3	3	up	1	1	1	0	574.989	1.06128	5.64e-08	2.1909e-07	children	GSE109142	200.638	0.860118	0.0012627	0.00517377	children	GSE117993	9.47712	0.954892	1.21566e-09	1.33993e-08	adults	GSE59071	NA	NA	NA	NA	NA	NA	protein_coding
ENSG00000006453	BAIAP2L1	2	2	up	1	1	0	0	4551.26	0.465021	1.20146e-05	3.64582e-05	children	GSE109142	1299.22	0.408081	7.39164e-06	5.61738e-05	children	GSE117993	10.4095	0.444529	0.039884	0.0767114	NA	NA	NA	NA	NA	NA	NA	NA	protein_coding
ENSG00000006607	FARP2	-3	3	down	-1	-1	-1	0	2340.49	-0.362899	3.34032e-07	1.20187e-06	children	GSE109142	768.421	-0.280076	0.000139065	0.000756141	children	GSE117993	8.33174	-0.547297	5.10864e-10	6.17385e-09	adults	GSE59071	NA	NA	NA	NA	NA	NA	protein_coding
ENSG00000006611	USH1C	-3	3	down	-1	-1	-1	0	3032.8	-0.799431	1.70062e-16	1.34219e-15	children	GSE109142	1347.06	-0.554417	2.02444e-06	1.76682e-05	children	GSE117993	9.00781	-0.738152	1.6223e-05	7.21206e-05	adults	GSE59071	NA	NA	NA	NA	NA	NA	protein_coding
ENSG00000006634	DBF4	3	3	up	1	1	0	1	505.538	0.321248	2.82696e-05	8.20314e-05	children	GSE109142	150.821	0.33153	0.00306154	0.0110043	children	GSE117993	5.42503	0.0293647	0.715663	0.788865	NA	NA	8.91406	0.484	0.000330353	0.00393095	adults	GSE67106	protein_coding
ENSG00000006652	IFRD1	2	2	up	1	1	0	0	1159.42	0.650638	2.53701e-19	2.49392e-18	children	GSE109142	408.27	0.334147	0.000697698	0.00309596	children	GSE117993	7.64122	-0.0287502	0.843015	0.888969	NA	NA	NA	NA	NA	NA	NA	NA	protein_coding
ENSG00000006695	COX10	-3	3	down	-1	-1	-1	0	692	-0.698793	1.22471e-29	2.69914e-28	children	GSE109142	247.351	-0.296421	2.03864e-06	1.77694e-05	children	GSE117993	8.35419	-0.35461	7.97654e-05	0.000305101	adults	GSE59071	8.21844	-0.358444	0.0126095	0.0636715	NA	NA	protein_coding
ENSG00000006704	GTF2IRD1	2	2	up	1	0	1	0	496.154	0.319927	0.000787833	0.00188319	children	GSE109142	171.797	-0.024149	0.846138	0.9057	NA	NA	7.6641	0.278963	0.000358498	0.00118486	adults	GSE59071	NA	NA	NA	NA	NA	NA	protein_coding
ENSG00000006715	VPS41	-2	2	down	-1	0	-1	0	1464.27	-0.241372	2.9682e-05	8.58876e-05	children	GSE109142	496.695	0.182794	0.086683	0.173582	NA	NA	7.85235	-0.30811	2.74804e-06	1.4317e-05	adults	GSE59071	9.25969	-0.159556	0.0299264	0.121243	NA	NA	protein_coding
ENSG00000006740	ARHGAP44	-3	3	down	-1	-1	-1	0	1540.28	-1.6748	1.55716e-28	3.12672e-27	children	GSE109142	620.128	-0.758174	3.9561e-09	6.32828e-08	children	GSE117993	7.83886	-1.59154	4.11262e-17	2.75573e-15	adults	GSE59071	NA	NA	NA	NA	NA	NA	protein_coding
ENSG00000006747	SCIN	-4	4	down	-1	-1	-1	-1	1188.79	-1.59978	6.05526e-20	6.26946e-19	children	GSE109142	515.446	-0.685256	2.59845e-05	0.000171199	children	GSE117993	7.56352	-1.81712	2.71181e-11	4.44015e-10	adults	GSE59071	9.84187	-1.61689	2.49219e-05	0.000581955	adults	GSE67106	protein_coding
ENSG00000006756	ARSD	-4	4	down	-1	-1	-1	-1	2134.62	-1.20516	2.34522e-21	2.70883e-20	children	GSE109142	820.914	-0.441902	4.07711e-05	0.000256409	children	GSE117993	8.2271	-0.628569	5.75436e-05	0.000227076	adults	GSE59071	12.1263	-0.697333	0.00720282	0.0414545	adults	GSE67106	protein_coding
ENSG00000006757	PNPLA4	-3	3	down	-1	-1	-1	0	382.8	-1.0763	2.65848e-17	2.23976e-16	children	GSE109142	153.658	-0.467575	8.08349e-05	0.000467971	children	GSE117993	7.96761	-0.774895	7.49275e-07	4.4005e-06	adults	GSE59071	NA	NA	NA	NA	NA	NA	protein_coding
ENSG00000006788	MYH13	2	2	up	1	1	0	0	15.7334	2.18413	2.30103e-12	1.30516e-11	children	GSE109142	3.56769	1.19538	0.000155118	0.000832431	children	GSE117993	5.02378	0.000594675	0.990919	0.993807	NA	NA	6.37563	0.238667	0.0426205	0.156049	NA	NA	protein_coding
ENSG00000006831	ADIPOR2	-3	3	down	-1	-1	-1	0	3315.88	-0.620165	8.72411e-26	1.42099e-24	children	GSE109142	1211.5	-0.185278	0.000619886	0.0027946	children	GSE117993	9.31482	-0.384111	7.67335e-05	0.000294225	adults	GSE59071	11.5328	-0.306222	0.0127196	0.0640883	NA	NA	protein_coding
ENSG00000007038	PRSS21	2	2	up	0	1	0	1	58.9282	0.419293	0.126546	0.193322	NA	NA	19.5736	0.808959	0.000745986	0.00328422	children	GSE117993	7.18669	0.0696941	0.321918	0.427518	NA	NA	7.05281	0.660889	0.00326974	0.0228078	adults	GSE67106	protein_coding
ENSG00000007047	MARK4	3	3	up	1	1	1	0	536.818	0.443153	5.74605e-09	2.44104e-08	children	GSE109142	170.007	0.473336	7.8972e-10	1.45071e-08	children	GSE117993	7.64151	0.218197	3.15446e-06	1.61771e-05	adults	GSE59071	6.83281	-0.0748889	0.257194	0.501727	NA	NA	protein_coding
ENSG00000007129	CEACAM21	2	2	up	1	0	1	0	16.1158	1.82996	6.87155e-10	3.16522e-09	children	GSE109142	8.17823	0.667776	0.0907352	0.179766	NA	NA	6.09392	0.21815	0.000344927	0.00114616	adults	GSE59071	NA	NA	NA	NA	NA	NA	protein_coding
ENSG00000007171	NOS2	3	3	up	1	1	1	0	16040.2	3.87452	3.76547e-53	6.00554e-51	children	GSE109142	2371.11	3.69061	9.24332e-49	2.87114e-45	children	GSE117993	10.1881	3.34766	1.39747e-16	7.88869e-15	adults	GSE59071	NA	NA	NA	NA	NA	NA	protein_coding
ENSG00000007216	SLC13A2	-3	3	down	-1	-1	-1	0	510.332	-2.82919	4.86411e-20	5.07652e-19	children	GSE109142	313.316	-1.68534	9.92673e-12	2.64362e-10	children	GSE117993	7.48547	-1.63044	4.10157e-09	4.03265e-08	adults	GSE59071	NA	NA	NA	NA	NA	NA	protein_coding
ENSG00000007237	GAS7	2	2	up	1	0	1	0	1187.6	0.642852	3.32977e-08	1.31971e-07	children	GSE109142	398.847	0.363005	0.0235691	0.0609529	NA	NA	6.79431	0.369082	0.000688644	0.00213263	adults	GSE59071	6.90437	0.201333	0.0286135	0.117521	NA	NA	protein_coding
ENSG00000007255	TRAPPC6A	-3	3	down	-1	-1	-1	0	394.237	-0.931785	3.34376e-17	2.79003e-16	children	GSE109142	239.52	-0.704677	2.40301e-05	0.000160269	children	GSE117993	7.65483	-0.48486	1.58287e-10	2.17365e-09	adults	GSE59071	NA	NA	NA	NA	NA	NA	protein_coding
ENSG00000007306	CEACAM7	-2	2	down	-1	0	-1	0	40757.8	-0.977716	2.16285e-07	7.92883e-07	children	GSE109142	12005.1	0.021719	0.917473	0.950802	NA	NA	12.8078	-0.964291	0.00453878	0.0115246	adults	GSE59071	14.7872	-0.36	0.183671	0.413105	NA	NA	protein_coding
ENSG00000007312	CD79B	2	2	up	1	0	1	0	926.065	1.1756	3.95377e-06	1.26915e-05	children	GSE109142	341.719	0.37878	0.114691	0.21598	NA	NA	7.23976	0.656066	0.000172359	0.000614305	adults	GSE59071	NA	NA	NA	NA	NA	NA	protein_coding
ENSG00000007341	ST7L	-3	3	down	-1	-1	-1	0	351.043	-0.154132	0.00601203	0.0124185	children	GSE109142	125.961	-0.257791	0.00356343	0.0125301	children	GSE117993	6.11863	-0.236599	0.00013136	0.000480196	adults	GSE59071	NA	NA	NA	NA	NA	NA	protein_coding
ENSG00000007350	TKTL1	2	2	up	1	1	0	0	7.82297	2.14118	1.37302e-09	6.1632e-09	children	GSE109142	2.86233	1.46696	7.27663e-05	0.000427342	children	GSE117993	5.66318	-0.0601819	0.309578	0.414646	NA	NA	NA	NA	NA	NA	NA	NA	protein_coding
ENSG00000007372	PAX6	-3	3	down	-1	-1	0	-1	26.9778	-1.69977	8.534e-15	5.89371e-14	children	GSE109142	17.0829	-1.75347	1.41778e-10	3.007e-09	children	GSE117993	5.39398	-0.173545	0.0248464	0.0510532	NA	NA	6.38812	-0.336667	0.00275818	0.0199849	adults	GSE67106	protein_coding
ENSG00000007384	RHBDF1	2	2	up	1	0	1	0	1187.49	0.612313	1.63693e-15	1.19714e-14	children	GSE109142	380.212	-0.0808489	0.357044	0.507188	NA	NA	8.62144	0.356784	8.34166e-05	0.000317452	adults	GSE59071	9.67	0.187333	0.296583	0.546358	NA	NA	protein_coding
ENSG00000007402	CACNA2D2	-3	3	down	-1	-1	-1	0	199.85	-0.972161	2.63607e-08	1.05494e-07	children	GSE109142	73.3687	-0.805938	7.4208e-08	8.99127e-07	children	GSE117993	6.72348	-0.470412	4.4185e-05	0.000178525	adults	GSE59071	7.43844	-0.338889	0.0695292	0.220542	NA	NA	protein_coding
ENSG00000007516	BAIAP3	-4	4	down	-1	-1	-1	-1	200.414	-0.553914	0.000119623	0.000321189	children	GSE109142	121.927	-1.17983	4.79319e-11	1.11791e-09	children	GSE117993	6.68764	-0.270061	1.92937e-05	8.43659e-05	adults	GSE59071	7.2125	-0.759778	3.22695e-05	0.000693795	adults	GSE67106	protein_coding
ENSG00000007866	TEAD3	-2	2	down	-1	-1	0	0	1247.81	-0.201548	0.000532428	0.00130338	children	GSE109142	432.732	-0.191626	0.000590524	0.00267706	children	GSE117993	8.20429	-0.0284476	0.627735	0.716287	NA	NA	9.76938	-0.0937778	0.519626	0.735299	NA	NA	protein_coding
ENSG00000007908	SELE	3	3	up	1	1	1	0	315.149	4.58469	5.05507e-38	2.24462e-36	children	GSE109142	67.4798	3.58945	9.57912e-24	2.07151e-21	children	GSE117993	6.92911	2.6709	1.39261e-09	1.5128e-08	adults	GSE59071	NA	NA	NA	NA	NA	NA	protein_coding
ENSG00000007923	DNAJC11	-4	4	down	-1	-1	-1	-1	2033.74	-0.695665	4.29491e-27	7.65269e-26	children	GSE109142	773.153	-0.264794	0.0057675	0.0188326	children	GSE117993	8.58279	-0.454152	1.28454e-06	7.16287e-06	adults	GSE59071	10.8284	-0.696222	8.98507e-06	0.000288303	adults	GSE67106	protein_coding
ENSG00000007933	FMO3	4	4	up	1	1	1	1	43.8042	2.83338	1.99829e-28	3.97775e-27	children	GSE109142	8.43983	1.19556	7.4143e-07	7.18672e-06	children	GSE117993	5.39734	0.662068	9.93777e-05	0.000373158	adults	GSE59071	6.69281	0.928667	6.89234e-08	2.15962e-05	adults	GSE67106	protein_coding
ENSG00000007944	MYLIP	-4	4	down	-1	-1	-1	-1	880.645	-0.858933	1.85895e-33	5.5747e-32	children	GSE109142	342.867	-0.518412	1.96158e-11	4.93287e-10	children	GSE117993	8.00739	-0.892805	2.47084e-16	1.32363e-14	adults	GSE59071	11.0775	-0.388889	0.00240361	0.0179676	adults	GSE67106	protein_coding
ENSG00000007968	E2F2	-4	4	down	-1	-1	-1	-1	638.69	-0.329787	0.000124532	0.000333658	children	GSE109142	228.892	-0.22856	0.0134092	0.0382379	children	GSE117993	6.74025	-0.289328	0.000135854	0.000494839	adults	GSE59071	11.7275	-0.611556	0.00255267	0.0187897	adults	GSE67106	protein_coding
ENSG00000008086	CDKL5	2	2	up	1	0	1	0	388.5	0.426034	2.23262e-05	6.56035e-05	children	GSE109142	99.8025	0.0902592	0.371183	0.521616	NA	NA	6.59725	0.191257	0.0122036	0.0274902	adults	GSE59071	NA	NA	NA	NA	NA	NA	protein_coding
ENSG00000008118	CAMK1G	4	4	up	1	1	1	1	16.5585	1.7305	4.81362e-12	2.65255e-11	children	GSE109142	5.34238	1.04105	0.000119556	0.000660999	children	GSE117993	5.48855	0.171824	0.011539	0.0261819	adults	GSE59071	6.29312	0.343556	0.00308645	0.021837	adults	GSE67106	protein_coding
ENSG00000008226	DLEC1	2	2	up	1	1	0	0	69.5435	0.470934	0.000265075	0.000677158	children	GSE109142	52.8222	0.903964	0.00222626	0.00838503	children	GSE117993	6.26054	-0.144243	0.0251634	0.0516053	NA	NA	NA	NA	NA	NA	NA	NA	protein_coding
ENSG00000008256	CYTH3	-2	2	down	-1	0	-1	0	865.489	-0.494438	3.39202e-13	2.06164e-12	children	GSE109142	305.533	-0.214207	0.048625	0.10952	NA	NA	7.89465	-0.16608	0.012691	0.0284401	adults	GSE59071	10.6709	0.118667	0.450603	0.683603	NA	NA	protein_coding
ENSG00000008277	ADAM22	-3	3	down	-1	-1	-1	0	167.213	-0.541255	9.38557e-06	2.88484e-05	children	GSE109142	71.3746	-0.836477	1.94503e-09	3.31626e-08	children	GSE117993	5.16151	-0.293797	1.08392e-06	6.11132e-06	adults	GSE59071	6.74281	-0.114444	0.104317	0.288887	NA	NA	protein_coding
ENSG00000008311	AASS	3	3	up	1	0	1	1	408.93	1.33091	1.91326e-57	4.24776e-55	children	GSE109142	118.137	0.0388282	0.684421	0.792372	NA	NA	6.64521	0.410688	8.09575e-06	3.82964e-05	adults	GSE59071	7.3825	0.533778	0.000108754	0.00171025	adults	GSE67106	protein_coding
ENSG00000008323	PLEKHG6	-4	4	down	-1	-1	-1	-1	1397.94	-1.51588	8.25972e-23	1.07225e-21	children	GSE109142	764.424	-1.03299	1.60267e-12	5.05634e-11	children	GSE117993	7.82961	-1.24225	4.1455e-11	6.46935e-10	adults	GSE59071	8.8	-0.712889	0.000201174	0.00272563	adults	GSE67106	protein_coding
ENSG00000008382	MPND	-4	4	down	-1	-1	-1	-1	907.442	-1.09542	6.81482e-27	1.19627e-25	children	GSE109142	516.164	-0.732011	9.31657e-06	6.90367e-05	children	GSE117993	7.88564	-0.891505	4.17338e-17	2.78724e-15	adults	GSE59071	10.2919	-0.569111	0.0029739	0.0212019	adults	GSE67106	protein_coding
ENSG00000008394	MGST1	-2	2	down	-1	0	-1	0	2882.1	-0.573855	5.43003e-08	2.11165e-07	children	GSE109142	1116.36	0.132216	0.242302	0.382472	NA	NA	9.76995	-0.592277	0.000171837	0.000612931	adults	GSE59071	NA	NA	NA	NA	NA	NA	protein_coding
ENSG00000008405	CRY1	2	2	up	1	0	1	0	664.275	0.297817	5.90274e-06	1.85798e-05	children	GSE109142	208.818	0.256805	0.0226826	0.059049	NA	NA	7.31123	0.287411	0.00838156	0.0198334	adults	GSE59071	NA	NA	NA	NA	NA	NA	protein_coding
ENSG00000008438	PGLYRP1	2	2	up	1	1	0	0	14.7309	3.77839	1.30637e-16	1.03986e-15	children	GSE109142	4.32304	2.56819	2.18191e-11	5.43774e-10	children	GSE117993	6.82035	0.157837	0.0362955	0.0708361	NA	NA	NA	NA	NA	NA	NA	NA	protein_coding
ENSG00000008513	ST3GAL1	4	4	up	1	1	1	1	2452.16	2.1802	4.35694e-45	3.56913e-43	children	GSE109142	473.426	1.4971	1.17959e-22	2.1786e-20	children	GSE117993	8.07586	1.87702	5.59966e-17	3.6092e-15	adults	GSE59071	9.39563	1.65111	1.70513e-07	3.02797e-05	adults	GSE67106	protein_coding
ENSG00000008516	MMP25	3	3	up	1	1	1	0	831.011	2.49311	2.05072e-36	7.88699e-35	children	GSE109142	230.073	1.42026	2.73858e-14	1.18746e-12	children	GSE117993	7.2139	0.575652	0.000183301	0.000649485	adults	GSE59071	9.17094	0.720222	0.00931972	0.050608	NA	NA	protein_coding
ENSG00000008735	MAPK8IP2	-3	3	down	-1	-1	-1	0	44.8772	-0.984387	1.9979e-21	2.3193e-20	children	GSE109142	22.826	-0.769897	6.36634e-12	1.75424e-10	children	GSE117993	6.75838	-0.135008	0.0173108	0.0373181	adults	GSE59071	7.00781	0.0444444	0.747897	0.88083	NA	NA	protein_coding
ENSG00000008853	RHOBTB2	4	4	up	1	1	1	1	522.038	0.782504	4.84014e-12	2.66641e-11	children	GSE109142	169.166	0.569604	0.000378949	0.00182032	children	GSE117993	7.13225	0.243096	0.00041237	0.00134409	adults	GSE59071	8.16188	0.501778	9.02568e-05	0.00149547	adults	GSE67106	protein_coding
ENSG00000008988	RPS20	-2	2	down	-1	-1	0	0	11824.6	-0.484534	7.08009e-07	2.46331e-06	children	GSE109142	5973.3	-0.382279	0.00389466	0.0134921	children	GSE117993	10.6279	0.145493	0.0254841	0.0521688	NA	NA	17.1116	0.0188889	0.8157	0.915453	NA	NA	protein_coding
ENSG00000009307	CSDE1	-2	2	down	-1	0	-1	0	13970.8	-0.404387	7.40546e-44	5.34877e-42	children	GSE109142	4664.87	0.161098	0.0329411	0.0804354	NA	NA	11.4661	-0.117965	0.00921219	0.021528	adults	GSE59071	NA	NA	NA	NA	NA	NA	protein_coding
ENSG00000009335	UBE3C	-2	2	down	-1	0	-1	0	2766.08	-0.388925	1.41456e-15	1.03957e-14	children	GSE109142	856.307	0.0822851	0.448633	0.595957	NA	NA	8.29655	-0.217439	7.05778e-05	0.000273462	adults	GSE59071	6.94656	0.0273333	0.778738	0.896244	NA	NA	protein_coding
ENSG00000009765	IYD	-2	2	down	-1	0	-1	0	577.431	-1.50124	6.43617e-26	1.0567e-24	children	GSE109142	226.551	-0.348993	0.0465134	0.105895	NA	NA	6.72725	-1.04018	1.2945e-15	5.8959e-14	adults	GSE59071	NA	NA	NA	NA	NA	NA	protein_coding
ENSG00000009790	TRAF3IP3	4	4	up	1	1	1	1	896.767	1.4975	9.9047e-20	1.00788e-18	children	GSE109142	300.372	0.412639	0.0070894	0.0224018	children	GSE117993	6.88185	0.881447	2.62292e-06	1.37498e-05	adults	GSE59071	9.16594	0.921778	0.000405177	0.00459115	adults	GSE67106	protein_coding
ENSG00000009830	POMT2	2	2	up	1	1	0	0	580.449	0.720991	1.75068e-23	2.41467e-22	children	GSE109142	205.501	0.268164	0.00186996	0.00724465	children	GSE117993	7.58192	-0.0164507	0.777504	0.838306	NA	NA	8.80937	-0.184	0.091734	0.265193	NA	NA	protein_coding
ENSG00000009844	VTA1	-2	2	down	-1	0	-1	0	1585.05	-0.726029	2.30924e-52	3.48392e-50	children	GSE109142	546.031	-0.107191	0.0482644	0.108873	NA	NA	8.80504	-0.469859	7.11753e-06	3.40578e-05	adults	GSE59071	9.04219	-0.0524444	0.615271	0.802526	NA	NA	protein_coding
ENSG00000010017	RANBP9	-2	2	down	-1	0	-1	0	1339.57	-0.199375	6.243e-09	2.6411e-08	children	GSE109142	401.626	-0.0205445	0.7836	0.863289	NA	NA	9.56136	-0.150641	0.000817331	0.00249088	adults	GSE59071	9.99188	0.241556	0.0184749	0.0849715	NA	NA	protein_coding
ENSG00000010030	ETV7	4	4	up	1	1	1	1	383.937	1.30495	2.09025e-18	1.9137e-17	children	GSE109142	120.001	1.05527	7.90107e-11	1.76264e-09	children	GSE117993	6.59679	0.641694	3.38197e-08	2.69694e-07	adults	GSE59071	8.69812	1.30289	6.6656e-05	0.00119739	adults	GSE67106	protein_coding
ENSG00000010244	ZNF207	2	2	up	1	1	0	0	5317.06	0.175185	1.51053e-08	6.18027e-08	children	GSE109142	1639.35	0.325752	0.000536635	0.00247112	children	GSE117993	10.1075	0.0704841	0.164769	0.250566	NA	NA	NA	NA	NA	NA	NA	NA	protein_coding
ENSG00000010256	UQCRC1	-3	3	down	-1	-1	-1	0	6885.66	-0.93939	6.62457e-27	1.16339e-25	children	GSE109142	3389.91	-0.528988	2.62307e-06	2.2245e-05	children	GSE117993	8.56476	-0.500863	7.61802e-07	4.46632e-06	adults	GSE59071	13.6047	-0.415111	0.0152033	0.0736711	NA	NA	protein_coding
ENSG00000010278	CD9	-4	4	down	-1	-1	-1	-1	9321.85	-1.27597	5.10821e-50	6.39754e-48	children	GSE109142	4235.18	-0.659101	5.85663e-12	1.62163e-10	children	GSE117993	10.7534	-0.622449	3.74991e-08	2.95553e-07	adults	GSE59071	12.5747	-0.667333	0.000664222	0.00666508	adults	GSE67106	protein_coding
ENSG00000010295	IFFO1	4	4	up	1	1	1	1	679.089	1.98212	2.13511e-78	1.98642e-75	children	GSE109142	223.427	0.423896	3.30005e-05	0.000212147	children	GSE117993	6.54235	0.294557	8.95829e-05	0.000338823	adults	GSE59071	10.9144	0.802222	0.00034268	0.00404043	adults	GSE67106	protein_coding
ENSG00000010318	PHF7	-3	3	down	-1	-1	-1	0	182.108	-0.576466	1.06979e-09	4.84831e-09	children	GSE109142	81.7649	-0.519047	1.75221e-05	0.000121637	children	GSE117993	6.5847	-0.821351	2.06697e-15	9.00552e-14	adults	GSE59071	NA	NA	NA	NA	NA	NA	protein_coding
ENSG00000010361	FUZ	3	3	up	1	0	1	1	214.647	0.473428	1.54277e-12	8.86785e-12	children	GSE109142	90.3065	0.0710558	0.534173	0.672623	NA	NA	7.08491	0.124388	0.00803828	0.019099	adults	GSE59071	8.455	0.228222	0.00548499	0.0338006	adults	GSE67106	protein_coding
ENSG00000010438	PRSS3	-2	2	down	-1	-1	0	0	2253.38	-1.00649	4.61515e-17	3.8102e-16	children	GSE109142	1030.16	-0.398266	0.00136517	0.00553456	children	GSE117993	8.87383	-0.243307	0.0341253	0.0671493	NA	NA	12.8413	-0.434	0.015553	0.0747697	NA	NA	protein_coding
ENSG00000010539	ZNF200	2	2	up	1	0	1	0	281.713	0.203673	0.000890789	0.00211301	children	GSE109142	96.8472	0.153435	0.0382621	0.090674	NA	NA	6.5318	0.153356	0.0126062	0.0282861	adults	GSE59071	9.31375	0.309778	0.0119598	0.061183	NA	NA	protein_coding
ENSG00000010610	CD4	3	3	up	1	1	1	0	2911.19	0.918102	2.99916e-20	3.17594e-19	children	GSE109142	935.904	0.508395	1.53584e-08	2.17835e-07	children	GSE117993	7.66458	0.810913	0.000416367	0.00135516	adults	GSE59071	NA	NA	NA	NA	NA	NA	protein_coding
ENSG00000010671	BTK	4	4	up	1	1	1	1	852.617	1.67434	4.9847e-30	1.13374e-28	children	GSE109142	258.084	0.733057	6.43672e-06	4.97129e-05	children	GSE117993	6.33401	1.20234	1.24252e-07	8.72601e-07	adults	GSE59071	9.42188	1.24	5.3948e-06	0.00020778	adults	GSE67106	protein_coding
ENSG00000010803	SCMH1	-3	3	down	-1	-1	-1	0	981.24	-0.134417	0.0040551	0.00862751	children	GSE109142	341.361	-0.234727	9.01228e-05	0.000515821	children	GSE117993	8.08382	-0.24777	0.000419278	0.00136333	adults	GSE59071	8.40906	-0.0888889	0.392147	0.635774	NA	NA	protein_coding
ENSG00000010810	FYN	3	3	up	1	1	1	0	1265.09	1.05979	1.71643e-21	2.00148e-20	children	GSE109142	378.567	0.624929	8.01914e-08	9.64103e-07	children	GSE117993	7.68599	1.42588	4.41023e-13	1.11528e-11	adults	GSE59071	NA	NA	NA	NA	NA	NA	protein_coding
ENSG00000010818	HIVEP2	3	3	up	1	0	1	1	1354.14	0.726854	5.82397e-10	2.69891e-09	children	GSE109142	392.664	0.370327	0.133062	0.242259	NA	NA	7.92357	0.9743	1.72966e-12	3.76795e-11	adults	GSE59071	10.1794	1.03956	6.08922e-08	2.02362e-05	adults	GSE67106	protein_coding
ENSG00000010932	FMO1	2	2	up	1	1	0	0	19.3159	2.6326	2.55352e-09	1.11948e-08	children	GSE109142	7.13269	2.45401	1.5442e-06	1.38338e-05	children	GSE117993	4.56787	0.454592	0.0497151	0.0925089	NA	NA	7.08156	0.432667	0.0199036	0.0899411	NA	NA	protein_coding
ENSG00000011009	LYPLA2	-3	3	down	-1	-1	-1	0	2174.97	-0.419603	5.28409e-10	2.45337e-09	children	GSE109142	927.997	-0.241236	0.000890618	0.00382823	children	GSE117993	9.44594	-0.147967	0.0217723	0.0454967	adults	GSE59071	NA	NA	NA	NA	NA	NA	protein_coding
ENSG00000011028	AC080038.1	3	3	up	1	1	1	0	1654.69	1.51159	3.83959e-34	1.22275e-32	children	GSE109142	565.914	0.5692	0.00318643	0.0113742	children	GSE117993	7.92979	0.835125	3.76263e-08	2.96325e-07	adults	GSE59071	NA	NA	NA	NA	NA	NA	protein_coding
ENSG00000011083	SLC6A7	-3	3	down	0	-1	-1	-1	207.96	0.3506	0.0421608	0.0728825	NA	NA	112.661	-1.26697	7.62197e-18	5.94583e-16	children	GSE117993	6.35368	-0.560141	2.37522e-08	1.95874e-07	adults	GSE59071	9.705	-1.43956	7.7247e-05	0.00134104	adults	GSE67106	protein_coding
ENSG00000011105	TSPAN9	4	4	up	1	1	1	1	710.085	0.69745	2.32269e-12	1.31669e-11	children	GSE109142	236.626	0.456518	2.78546e-05	0.000182464	children	GSE117993	6.84157	0.579862	1.44654e-06	7.98072e-06	adults	GSE59071	7.32125	0.490222	0.000253305	0.00321475	adults	GSE67106	protein_coding
ENSG00000011114	BTBD7	-2	2	down	-1	0	-1	0	981.229	-0.398294	3.96421e-08	1.56104e-07	children	GSE109142	399.185	0.0417691	0.755607	0.843836	NA	NA	8.02851	-0.237847	5.82623e-07	3.51739e-06	adults	GSE59071	7.30719	-0.0564444	0.338346	0.587957	NA	NA	protein_coding
ENSG00000011132	APBA3	2	2	up	1	0	1	0	478.106	0.296487	1.13812e-06	3.87758e-06	children	GSE109142	178.922	0.0507094	0.538552	0.676317	NA	NA	6.98652	0.145555	0.00500699	0.0125798	adults	GSE59071	NA	NA	NA	NA	NA	NA	protein_coding
ENSG00000011198	ABHD5	-2	2	down	-1	0	-1	0	885.269	-0.286502	5.7773e-05	0.000161164	children	GSE109142	294.561	0.16228	0.0779038	0.159696	NA	NA	8.63026	-0.48958	9.94531e-07	5.66872e-06	adults	GSE59071	10.4919	-0.183111	0.190753	0.422256	NA	NA	protein_coding
ENSG00000011201	ANOS1	3	3	up	1	1	1	0	178.71	1.00385	1.37323e-13	8.62823e-13	children	GSE109142	41.7032	0.54416	0.00146081	0.00586109	children	GSE117993	5.3238	0.290907	0.00988683	0.0228755	adults	GSE59071	NA	NA	NA	NA	NA	NA	protein_coding
ENSG00000011258	MBTD1	-3	3	down	-1	-1	-1	0	801.698	-0.407627	2.76027e-10	1.31246e-09	children	GSE109142	254.963	-0.239913	0.00173911	0.00680665	children	GSE117993	7.14724	-0.384902	3.82143e-08	3.00141e-07	adults	GSE59071	NA	NA	NA	NA	NA	NA	protein_coding
ENSG00000011275	RNF216	3	3	up	1	1	1	0	1214.71	0.126715	0.0204867	0.037977	children	GSE109142	386.18	0.173719	0.00527954	0.0174916	children	GSE117993	7.34605	0.197007	0.000954718	0.00286021	adults	GSE59071	10.1603	0.207556	0.183024	0.412286	NA	NA	protein_coding
ENSG00000011295	TTC19	-3	3	down	-1	-1	-1	0	1711.22	-0.659952	2.23551e-36	8.54722e-35	children	GSE109142	667.636	-0.351988	1.23615e-10	2.64807e-09	children	GSE117993	8.99981	-0.504205	1.68335e-07	1.15152e-06	adults	GSE59071	17.6769	-0.111333	0.0736048	0.229219	NA	NA	protein_coding
ENSG00000011347	SYT7	-3	3	down	-1	-1	-1	0	602.967	-1.08987	2.74612e-13	1.68559e-12	children	GSE109142	254.771	-0.688382	1.4621e-09	2.54623e-08	children	GSE117993	7.17096	-0.244616	0.00973517	0.0225941	adults	GSE59071	NA	NA	NA	NA	NA	NA	protein_coding
ENSG00000011422	PLAUR	4	4	up	1	1	1	1	2882.18	1.48996	2.60264e-18	2.36342e-17	children	GSE109142	801.092	1.26736	4.10158e-13	1.44925e-11	children	GSE117993	9.80511	0.909752	3.66649e-06	1.85823e-05	adults	GSE59071	10.22	1.22089	0.000528454	0.00561087	adults	GSE67106	protein_coding
ENSG00000011426	ANLN	4	4	up	1	1	1	1	803.22	0.749791	8.31159e-12	4.48957e-11	children	GSE109142	195.164	0.904884	1.05284e-07	1.23408e-06	children	GSE117993	7.68894	0.932609	5.37925e-08	4.112e-07	adults	GSE59071	7.76375	0.549111	0.00310014	0.0219006	adults	GSE67106	protein_coding
ENSG00000011454	RABGAP1	-2	2	down	-1	0	-1	0	1520.79	-0.498386	4.78326e-17	3.94316e-16	children	GSE109142	573.67	-0.237496	0.0197357	0.052567	NA	NA	8.97683	-0.334078	1.86474e-06	1.00584e-05	adults	GSE59071	9.69187	-0.246889	0.0108136	0.0565933	NA	NA	protein_coding
ENSG00000011465	DCN	3	3	up	1	1	1	0	7284.28	0.868436	3.10775e-11	1.59636e-10	children	GSE109142	2393.09	0.441738	0.000572896	0.00260822	children	GSE117993	8.4751	1.52339	1.38528e-05	6.2459e-05	adults	GSE59071	NA	NA	NA	NA	NA	NA	protein_coding
ENSG00000011478	QPCTL	3	3	up	1	1	1	0	377.558	0.409118	1.1458e-08	4.73778e-08	children	GSE109142	157.349	0.337074	0.00175741	0.00686882	children	GSE117993	7.75102	0.171124	0.00220536	0.00605401	adults	GSE59071	NA	NA	NA	NA	NA	NA	protein_coding
ENSG00000011566	MAP4K3	-2	2	down	-1	0	-1	0	932.182	-0.146149	0.0178529	0.0335111	children	GSE109142	390.902	0.176694	0.484615	0.628948	NA	NA	8.10379	-0.221747	0.000890972	0.00268868	adults	GSE59071	NA	NA	NA	NA	NA	NA	protein_coding
ENSG00000011590	ZBTB32	3	3	up	1	1	1	0	74.5371	2.66023	1.33067e-32	3.72197e-31	children	GSE109142	19.9896	1.60145	4.98687e-12	1.40703e-10	children	GSE117993	6.42752	0.138191	0.013537	0.0301197	adults	GSE59071	7.50156	0.171333	0.133035	0.336875	NA	NA	protein_coding
ENSG00000011600	TYROBP	3	3	up	1	1	1	0	1384.81	0.924716	1.01297e-12	5.91655e-12	children	GSE109142	608.719	0.393466	0.0105563	0.0312881	children	GSE117993	9.2082	0.760016	2.95991e-05	0.000124086	adults	GSE59071	NA	NA	NA	NA	NA	NA	protein_coding
ENSG00000012048	BRCA1	2	2	up	1	0	1	0	621.581	0.323399	0.000109151	0.000294468	children	GSE109142	167.718	0.166428	0.186026	0.313961	NA	NA	6.48325	0.427195	0.000827111	0.00251709	adults	GSE59071	NA	NA	NA	NA	NA	NA	protein_coding
ENSG00000012124	CD22	4	4	up	1	1	1	1	1656.67	1.53761	4.88813e-08	1.90946e-07	children	GSE109142	565.956	0.670051	0.01161	0.0339197	children	GSE117993	7.52223	1.43204	0.000188942	0.000667007	adults	GSE59071	7.37094	0.905778	0.00375401	0.025416	adults	GSE67106	protein_coding
ENSG00000012171	SEMA3B	-4	4	down	-1	-1	-1	-1	1762.15	-0.646643	8.14808e-10	3.72861e-09	children	GSE109142	862.806	-0.850777	2.84174e-13	1.03515e-11	children	GSE117993	7.60601	-0.467186	0.000779494	0.00238668	adults	GSE59071	12.5563	-0.680222	0.00567828	0.0346521	adults	GSE67106	protein_coding
ENSG00000012211	PRICKLE3	-2	2	down	-1	0	-1	0	292.107	-0.213507	0.0001152	0.000310017	children	GSE109142	104.352	-0.113503	0.170611	0.293926	NA	NA	7.52416	-0.237028	0.000283373	0.000960293	adults	GSE59071	6.24344	-0.105111	0.0298221	0.120947	NA	NA	protein_coding
ENSG00000012223	LTF	3	3	up	1	1	1	0	953.505	1.1886	0.0004102	0.00102028	children	GSE109142	306.213	1.26674	0.000110779	0.000618984	children	GSE117993	6.57006	0.98356	8.36897e-05	0.000318313	adults	GSE59071	NA	NA	NA	NA	NA	NA	protein_coding
ENSG00000012232	EXTL3	3	3	up	1	0	1	1	1022.89	0.213901	0.000965048	0.00227906	children	GSE109142	328.17	0.216977	0.0536575	0.118542	NA	NA	7.60286	0.474327	7.28023e-12	1.36735e-10	adults	GSE59071	12.0034	0.309333	0.0012239	0.0107237	adults	GSE67106	protein_coding
ENSG00000012504	NR1H4	-2	2	down	0	0	-1	-1	43.3867	-0.10343	0.709637	0.799016	NA	NA	26.8614	-0.237429	0.448246	0.595663	NA	NA	4.99097	-1.25645	5.71824e-06	2.79215e-05	adults	GSE59071	7.86906	-1.59622	0.00094802	0.00884629	adults	GSE67106	protein_coding
ENSG00000012660	ELOVL5	4	4	up	1	1	1	1	1648.76	1.42567	3.03021e-38	1.36412e-36	children	GSE109142	420.273	0.866014	9.22199e-12	2.46748e-10	children	GSE117993	8.81191	1.77317	7.11504e-15	2.76737e-13	adults	GSE59071	8.80531	1.294	4.38268e-06	0.000182714	adults	GSE67106	protein_coding
ENSG00000012779	ALOX5	2	2	up	1	0	1	0	369.37	3.09169	6.35118e-15	4.42691e-14	children	GSE109142	32.2569	0.938311	0.192558	0.322152	NA	NA	8.59796	1.27479	7.09822e-10	8.31114e-09	adults	GSE59071	NA	NA	NA	NA	NA	NA	protein_coding
ENSG00000012963	UBR7	-2	2	down	-1	0	-1	0	1272.23	-0.623936	1.47756e-61	4.54612e-59	children	GSE109142	442.87	0.0978198	0.228651	0.366339	NA	NA	7.1316	-0.477666	2.98958e-05	0.000125175	adults	GSE59071	NA	NA	NA	NA	NA	NA	protein_coding
ENSG00000013016	EHD3	3	3	up	1	1	1	0	399.65	1.73069	2.01098e-33	6.01216e-32	children	GSE109142	90.9684	1.20922	1.4867e-17	1.09242e-15	children	GSE117993	7.31553	1.03873	8.65296e-11	1.2504e-09	adults	GSE59071	NA	NA	NA	NA	NA	NA	protein_coding
ENSG00000013297	CLDN11	2	2	up	1	0	0	1	34.9168	1.23113	6.31086e-11	3.15826e-10	children	GSE109142	11.5248	0.195221	0.252578	0.394335	NA	NA	7.406	0.110324	0.0847147	0.144693	NA	NA	6.84844	0.444889	0.00347357	0.0239424	adults	GSE67106	protein_coding
ENSG00000013306	SLC25A39	-2	2	down	-1	-1	0	0	3498.32	-0.239988	0.00034185	0.000859353	children	GSE109142	1433.7	-0.204597	0.0118364	0.0344603	children	GSE117993	9.92559	-0.00646632	0.918872	0.942273	NA	NA	NA	NA	NA	NA	NA	NA	protein_coding
ENSG00000013364	MVP	-2	2	down	-1	0	-1	0	12295.9	-0.541413	6.14008e-15	4.28435e-14	children	GSE109142	5212.87	-0.0023626	0.980865	0.988765	NA	NA	9.37609	-0.331791	8.71645e-05	0.000330353	adults	GSE59071	NA	NA	NA	NA	NA	NA	protein_coding
ENSG00000013375	PGM3	3	3	up	1	1	1	0	2135.87	0.704563	2.5429e-18	2.31186e-17	children	GSE109142	622.816	0.810023	1.17838e-10	2.53066e-09	children	GSE117993	8.22815	0.91769	9.78821e-14	2.88771e-12	adults	GSE59071	NA	NA	NA	NA	NA	NA	protein_coding
ENSG00000013392	RWDD2A	3	3	up	1	1	1	0	268.996	0.609068	1.87156e-20	2.01575e-19	children	GSE109142	82.3878	0.404562	1.45174e-09	2.52948e-08	children	GSE117993	6.2172	0.462503	7.54728e-06	3.59195e-05	adults	GSE59071	NA	NA	NA	NA	NA	NA	protein_coding
ENSG00000013503	POLR3B	-3	3	down	-1	0	-1	-1	360.457	-0.609352	7.29745e-26	1.19359e-24	children	GSE109142	122.477	-0.11068	0.160863	0.280741	NA	NA	7.40844	-0.294085	2.63103e-05	0.000111287	adults	GSE59071	9.04656	-0.268222	0.00852156	0.0472781	adults	GSE67106	protein_coding
ENSG00000013523	ANGEL1	2	2	up	1	1	0	0	815.117	0.347344	2.37714e-07	8.67534e-07	children	GSE109142	256.939	0.286178	0.00593848	0.0192987	children	GSE117993	7.94081	-0.0062036	0.925859	0.947741	NA	NA	NA	NA	NA	NA	NA	NA	protein_coding
ENSG00000013561	RNF14	-2	2	down	-1	0	-1	0	1442.76	-0.767063	3.904e-51	5.35259e-49	children	GSE109142	537.712	-0.0152852	0.848001	0.906955	NA	NA	9.39374	-0.672234	9.249e-13	2.16589e-11	adults	GSE59071	9.77937	-0.0595556	0.463941	0.694598	NA	NA	protein_coding
ENSG00000013583	HEBP1	-3	3	down	-1	-1	-1	0	483.311	-0.728814	1.04992e-14	7.19548e-14	children	GSE109142	207.316	-0.373401	0.000897149	0.00384953	children	GSE117993	8.20008	-0.685139	4.6333e-07	2.86449e-06	adults	GSE59071	NA	NA	NA	NA	NA	NA	protein_coding
ENSG00000013725	CD6	4	4	up	1	1	1	1	734.257	1.19318	2.36191e-15	1.70689e-14	children	GSE109142	255.302	0.495047	0.000718349	0.00317646	children	GSE117993	7.18406	0.38935	7.13686e-05	0.000276104	adults	GSE59071	9.61438	1.11978	0.000139037	0.00207156	adults	GSE67106	protein_coding
ENSG00000013810	TACC3	2	2	up	1	0	1	0	1380.51	0.734971	1.8339e-17	1.56735e-16	children	GSE109142	480.445	0.257714	0.0541668	0.119489	NA	NA	7.2511	0.5436	9.69827e-09	8.75907e-08	adults	GSE59071	9.39656	0.375111	0.0193846	0.0881095	NA	NA	protein_coding
ENSG00000014138	POLA2	2	2	up	1	0	1	0	544.115	0.368158	3.20707e-06	1.04066e-05	children	GSE109142	207.885	0.121179	0.315803	0.463622	NA	NA	7.03819	0.349505	0.000160536	0.000575962	adults	GSE59071	8.29937	0.5	0.0122023	0.0621415	NA	NA	protein_coding
ENSG00000014257	ACPP	3	3	up	1	1	1	0	445.451	0.987487	9.49115e-12	5.09362e-11	children	GSE109142	102.095	1.57859	1.98195e-24	4.6703e-22	children	GSE117993	7.82963	1.08403	1.34861e-07	9.39956e-07	adults	GSE59071	NA	NA	NA	NA	NA	NA	protein_coding
ENSG00000014641	MDH1	-4	4	down	-1	-1	-1	-1	3448.88	-0.774335	1.71783e-32	4.74376e-31	children	GSE109142	1535.67	-0.243998	0.00905424	0.0275236	children	GSE117993	8.59228	-0.276814	0.00737816	0.0177358	adults	GSE59071	13.6159	-0.414667	0.000322704	0.00386364	adults	GSE67106	protein_coding
ENSG00000014824	SLC30A9	-2	2	down	-1	0	-1	0	2690.69	-0.429539	1.43738e-13	9.01678e-13	children	GSE109142	899.781	0.00995903	0.89196	0.935109	NA	NA	9.06826	-0.241944	0.00493895	0.0124211	adults	GSE59071	NA	NA	NA	NA	NA	NA	protein_coding
ENSG00000014914	MTMR11	-4	4	down	-1	-1	-1	-1	2607.06	-0.321546	0.0112507	0.0220074	children	GSE109142	1160.49	-0.857617	1.37062e-12	4.38496e-11	children	GSE117993	8.80406	-1.37631	1.3502e-11	2.40255e-10	adults	GSE59071	9.85812	-1.46556	3.10215e-08	1.71822e-05	adults	GSE67106	protein_coding
ENSG00000014919	COX15	-3	3	down	-1	-1	-1	0	1175.66	-0.522963	2.1091e-35	7.43129e-34	children	GSE109142	425.609	-0.145234	0.00779105	0.0242998	children	GSE117993	8.48425	-0.36471	2.64194e-06	1.38317e-05	adults	GSE59071	7.35156	-0.223778	0.0234724	0.101493	NA	NA	protein_coding
ENSG00000015285	WAS	4	4	up	1	1	1	1	843.743	1.66434	8.58229e-37	3.41153e-35	children	GSE109142	277.175	1.03771	5.04012e-11	1.1715e-09	children	GSE117993	7.43226	0.624228	5.93133e-07	3.57235e-06	adults	GSE59071	7.93187	0.458	4.57069e-05	0.000898377	adults	GSE67106	protein_coding
ENSG00000015413	DPEP1	2	2	up	1	1	0	0	54.5065	1.70793	6.20152e-10	2.86673e-09	children	GSE109142	32.243	2.78366	6.5185e-16	3.78139e-14	children	GSE117993	7.43746	-0.20453	0.288614	0.392586	NA	NA	6.7475	0.177111	0.35582	0.604413	NA	NA	protein_coding
ENSG00000015475	BID	3	3	up	1	1	1	0	1176.18	0.377622	6.8286e-07	2.38048e-06	children	GSE109142	404.993	0.63063	2.19427e-15	1.18629e-13	children	GSE117993	8.80367	0.2031	0.00547965	0.0136007	adults	GSE59071	NA	NA	NA	NA	NA	NA	protein_coding
ENSG00000015568	RGPD5	2	2	up	1	0	1	0	473.621	0.53536	0.000851698	0.00202619	children	GSE109142	118.047	0.0914445	0.456635	0.603247	NA	NA	10.0138	0.148546	0.0239997	0.049493	adults	GSE59071	11.3625	0.0115556	0.915266	0.961763	NA	NA	protein_coding
ENSG00000016082	ISL1	-2	2	down	-1	-1	0	0	102.563	-0.450064	0.00215769	0.00481671	children	GSE109142	45.51	-0.6432	1.30156e-05	9.30757e-05	children	GSE117993	5.57195	-0.02765	0.724947	0.796332	NA	NA	7.3125	0.155333	0.443978	0.678895	NA	NA	protein_coding
ENSG00000016391	CHDH	-3	3	down	-1	-1	-1	0	1216.09	-1.29223	1.07869e-27	2.03034e-26	children	GSE109142	497.409	-0.614032	9.74979e-08	1.1531e-06	children	GSE117993	8.12483	-0.875309	7.5994e-08	5.62283e-07	adults	GSE59071	8.90531	-0.486667	0.0150057	0.0729524	NA	NA	protein_coding
ENSG00000016402	IL20RA	-2	2	down	-1	-1	0	0	377.331	-0.838997	1.05049e-09	4.76415e-09	children	GSE109142	142.556	-0.395742	0.00615758	0.0198971	children	GSE117993	7.0977	-0.271151	0.0692109	0.122042	NA	NA	8.60219	-0.326	0.178908	0.406438	NA	NA	protein_coding
ENSG00000016490	CLCA1	-2	2	down	-1	0	-1	0	36571	-1.05776	0.0024914	0.00550474	children	GSE109142	14304.6	-0.277537	0.219653	0.355845	NA	NA	10.3531	-2.02003	0.00174962	0.00491866	adults	GSE59071	NA	NA	NA	NA	NA	NA	protein_coding
ENSG00000016864	GLT8D1	2	2	up	1	0	1	0	1259.16	0.10167	0.00813786	0.0164012	children	GSE109142	448.663	0.0923376	0.0273167	0.068908	NA	NA	7.92594	0.235054	0.00036709	0.00120971	adults	GSE59071	NA	NA	NA	NA	NA	NA	protein_coding
ENSG00000017260	ATP2C1	3	3	up	0	1	1	1	3850.63	0.00411155	0.939851	0.961002	NA	NA	1141.03	0.383596	0.000132191	0.000723021	children	GSE117993	8.56212	0.605323	1.638e-10	2.23798e-09	adults	GSE59071	9.18656	0.524444	0.000117104	0.00181346	adults	GSE67106	protein_coding
ENSG00000017483	SLC38A5	4	4	up	1	1	1	1	959.652	1.01359	1.84995e-22	2.33937e-21	children	GSE109142	295.402	0.839944	2.12263e-10	4.30359e-09	children	GSE117993	7.51864	1.03141	9.46077e-14	2.80412e-12	adults	GSE59071	9.42406	0.707778	0.000268038	0.00334893	adults	GSE67106	protein_coding
ENSG00000017797	RALBP1	-4	4	down	-1	-1	-1	-1	3037.97	-0.737878	4.73987e-50	5.95532e-48	children	GSE109142	1066.25	-0.21031	3.50775e-06	2.8908e-05	children	GSE117993	8.52567	-0.182936	0.00183397	0.00513872	adults	GSE59071	11.1294	-0.506667	0.00460184	0.0296381	adults	GSE67106	protein_coding
ENSG00000018236	CNTN1	-2	2	down	-1	-1	0	0	88.4221	-0.800475	5.48757e-06	1.734e-05	children	GSE109142	37.7918	-0.89467	5.20994e-05	0.000318222	children	GSE117993	5.01127	-0.261658	0.0445071	0.0841601	NA	NA	6.01438	0.0208889	0.654607	0.826095	NA	NA	protein_coding
ENSG00000018280	SLC11A1	3	3	up	1	1	1	0	395.011	3.88841	9.83321e-36	3.56762e-34	children	GSE109142	149.471	3.14154	5.55225e-21	7.43958e-19	children	GSE117993	6.71051	1.32352	9.45636e-07	5.41434e-06	adults	GSE59071	8.54344	0.0995556	0.433701	0.671009	NA	NA	protein_coding
ENSG00000018408	WWTR1	4	4	up	1	1	1	1	1064.37	0.654602	5.80614e-09	2.46415e-08	children	GSE109142	295.897	0.507468	0.000224876	0.00115231	children	GSE117993	7.78177	0.993497	7.51381e-07	4.41159e-06	adults	GSE59071	6.92625	0.68	2.80311e-07	3.91601e-05	adults	GSE67106	protein_coding
ENSG00000018610	CXorf56	-3	3	down	-1	-1	-1	0	506.455	-0.598856	9.64376e-45	7.61273e-43	children	GSE109142	216.132	-0.405389	3.16185e-12	9.36982e-11	children	GSE117993	6.35242	-0.402082	8.96432e-08	6.51172e-07	adults	GSE59071	7.62688	-0.108444	0.277382	0.52521	NA	NA	protein_coding
ENSG00000018625	ATP1A2	-2	2	down	0	-1	-1	0	165.89	-0.388293	0.0553069	0.0930073	NA	NA	67.5654	-0.56426	0.0022345	0.00841212	children	GSE117993	6.31195	-0.327521	1.28411e-05	5.82858e-05	adults	GSE59071	6.1175	0.0282222	0.52183	0.736833	NA	NA	protein_coding
ENSG00000019102	VSIG2	-3	3	down	-1	-1	-1	0	3548.79	-1.67065	1.136e-18	1.05991e-17	children	GSE109142	2151.6	-1.10634	1.66066e-09	2.85995e-08	children	GSE117993	9.64058	-0.870597	4.7781e-06	2.36321e-05	adults	GSE59071	NA	NA	NA	NA	NA	NA	protein_coding
ENSG00000019144	PHLDB1	-4	4	down	-1	-1	-1	-1	2320.47	-0.424776	1.32802e-08	5.45778e-08	children	GSE109142	987.764	-0.696302	3.28192e-17	2.30793e-15	children	GSE117993	7.39957	-0.382867	1.62426e-05	7.21922e-05	adults	GSE59071	8.41	-0.631556	0.000271727	0.00338031	adults	GSE67106	protein_coding
ENSG00000019485	PRDM11	-3	3	down	-1	-1	-1	0	282.466	-0.50801	4.17501e-13	2.52029e-12	children	GSE109142	96.4529	-0.50947	5.34395e-10	1.00991e-08	children	GSE117993	6.33553	-0.146243	0.0049826	0.0125247	adults	GSE59071	NA	NA	NA	NA	NA	NA	protein_coding
ENSG00000019505	SYT13	-4	4	down	-1	-1	-1	-1	1048.27	-1.67123	2.11266e-31	5.39204e-30	children	GSE109142	435.12	-0.797095	2.95008e-10	5.86037e-09	children	GSE117993	7.34048	-0.387461	0.006223	0.0152389	adults	GSE59071	11.5087	-0.664667	0.0019881	0.0155303	adults	GSE67106	protein_coding
ENSG00000019549	SNAI2	2	2	up	1	0	1	0	508.408	0.269	0.0240235	0.0438979	children	GSE109142	159.782	-0.104145	0.360319	0.510677	NA	NA	8.38377	0.670268	0.0202706	0.0427359	adults	GSE59071	NA	NA	NA	NA	NA	NA	protein_coding
ENSG00000019582	CD74	4	4	up	1	1	1	1	73298.8	1.14388	5.82882e-29	1.20956e-27	children	GSE109142	25348.4	0.622914	8.29227e-08	9.94491e-07	children	GSE117993	12.0152	1.76576	7.11659e-27	6.56764e-24	adults	GSE59071	10.4763	1.45978	8.97751e-07	7.62204e-05	adults	GSE67106	protein_coding
ENSG00000019991	HGF	4	4	up	1	1	1	1	441.781	2.34372	7.59812e-30	1.70141e-28	children	GSE109142	87.4693	1.11757	4.63905e-07	4.72732e-06	children	GSE117993	6.67927	1.81365	1.67398e-10	2.28406e-09	adults	GSE59071	6.81781	0.844	7.94164e-05	0.00136849	adults	GSE67106	protein_coding
ENSG00000020129	NCDN	4	4	up	1	1	1	1	610.857	0.565711	1.577e-18	1.45333e-17	children	GSE109142	189.202	0.321018	9.39726e-06	6.95743e-05	children	GSE117993	7.9278	0.405571	1.13883e-11	2.06075e-10	adults	GSE59071	7.81219	0.488889	0.000423837	0.00474259	adults	GSE67106	protein_coding
ENSG00000020181	ADGRA2	4	4	up	1	1	1	1	1788.98	0.826087	4.28175e-12	2.36848e-11	children	GSE109142	453.156	0.595514	1.66208e-05	0.000115945	children	GSE117993	7.87052	0.719513	5.73431e-05	0.000226329	adults	GSE59071	9.19781	0.935111	2.87885e-05	0.000641272	adults	GSE67106	protein_coding
ENSG00000020256	ZFP64	-2	2	down	-1	0	-1	0	520.454	-0.47991	2.22642e-29	4.78798e-28	children	GSE109142	179.134	-0.0181929	0.799715	0.873941	NA	NA	7.42607	-0.321397	4.53399e-06	2.25456e-05	adults	GSE59071	NA	NA	NA	NA	NA	NA	protein_coding
ENSG00000020577	SAMD4A	2	2	up	1	0	1	0	536.547	0.496587	0.000121702	0.000326525	children	GSE109142	172.863	0.402581	0.0231277	0.0599827	NA	NA	6.75283	0.506727	0.000288555	0.000975447	adults	GSE59071	7.00437	-0.947333	0.0202432	0.0910339	NA	NA	protein_coding
ENSG00000020633	RUNX3	4	4	up	1	1	1	1	1048.94	1.09812	6.14796e-18	5.44619e-17	children	GSE109142	341.435	1.03774	2.28392e-12	6.96137e-11	children	GSE117993	8.51597	0.387295	0.000276665	0.000940264	adults	GSE59071	11.9072	0.958	0.000450546	0.00497439	adults	GSE67106	protein_coding
ENSG00000021355	SERPINB1	4	4	up	1	1	1	1	9176.43	0.423807	0.000182626	0.00047797	children	GSE109142	2659.22	0.586675	1.52847e-09	2.64698e-08	children	GSE117993	10.9698	0.628537	5.85926e-06	2.85688e-05	adults	GSE59071	13.8906	0.725111	0.000507324	0.00545878	adults	GSE67106	protein_coding
ENSG00000021645	NRXN3	3	3	up	1	0	1	1	177.906	0.527142	0.00040223	0.00100128	children	GSE109142	50.7937	0.195715	0.139635	0.251651	NA	NA	6.20214	0.361815	0.01251	0.028115	adults	GSE59071	6.6925	0.229778	0.00154887	0.0128317	adults	GSE67106	protein_coding
ENSG00000023171	GRAMD1B	3	3	up	1	1	1	0	200.819	1.20818	8.77263e-18	7.68244e-17	children	GSE109142	61.5074	0.595811	0.000185421	0.000973787	children	GSE117993	6.54109	0.521437	0.000228602	0.000791375	adults	GSE59071	6.14062	0.170889	0.0950053	0.271263	NA	NA	protein_coding
ENSG00000023228	NDUFS1	-3	3	down	-1	0	-1	-1	3822.51	-0.773	1.3665e-29	3.00146e-28	children	GSE109142	1378.76	-0.0535318	0.539819	0.677509	NA	NA	9.19047	-0.712734	6.92274e-13	1.66531e-11	adults	GSE59071	13.4078	-0.494222	2.90299e-06	0.000145543	adults	GSE67106	protein_coding
ENSG00000023287	RB1CC1	-2	2	down	-1	0	-1	0	1638.11	-0.232484	7.46822e-05	0.000205516	children	GSE109142	478.722	0.0495754	0.589635	0.71878	NA	NA	7.60545	-0.329882	1.04643e-05	4.82705e-05	adults	GSE59071	NA	NA	NA	NA	NA	NA	protein_coding
ENSG00000023445	BIRC3	3	3	up	1	1	1	0	6486.96	1.34705	3.2609e-26	5.48041e-25	children	GSE109142	1590.29	1.45299	3.21423e-18	2.65917e-16	children	GSE117993	8.83279	1.96481	5.08393e-15	2.048e-13	adults	GSE59071	NA	NA	NA	NA	NA	NA	protein_coding
ENSG00000023572	GLRX2	-2	2	down	-1	0	-1	0	625.218	-0.304717	0.000165356	0.000435133	children	GSE109142	243.345	-0.176544	0.0876892	0.175102	NA	NA	7.21486	-0.210594	9.27201e-05	0.000350036	adults	GSE59071	10.4938	-0.110222	0.314118	0.564884	NA	NA	protein_coding
ENSG00000023608	SNAPC1	3	3	up	1	1	1	0	206.612	0.431377	2.17612e-08	8.77702e-08	children	GSE109142	57.057	0.233484	0.00302136	0.0108873	children	GSE117993	6.3678	0.386261	0.00102842	0.0030562	adults	GSE59071	7.67031	0.296889	0.01602	0.0762736	NA	NA	protein_coding
ENSG00000023697	DERA	-3	3	down	-1	-1	-1	0	1256.99	-0.927816	1.85839e-38	8.49318e-37	children	GSE109142	485.359	-0.220086	0.00407612	0.0140481	children	GSE117993	7.88227	-0.600713	1.55872e-09	1.67709e-08	adults	GSE59071	NA	NA	NA	NA	NA	NA	protein_coding
ENSG00000023892	DEF6	4	4	up	1	1	1	1	958.109	1.02303	1.15509e-23	1.61311e-22	children	GSE109142	337.416	0.343113	0.000788181	0.00344188	children	GSE117993	7.54664	0.330875	1.3056e-05	5.91292e-05	adults	GSE59071	9.22094	0.507778	0.000542133	0.00571439	adults	GSE67106	protein_coding
ENSG00000023902	PLEKHO1	4	4	up	1	1	1	1	1513.41	1.46672	8.25224e-31	2.00532e-29	children	GSE109142	594.311	0.609968	1.49803e-05	0.000105666	children	GSE117993	7.1055	0.716779	2.00865e-08	1.68033e-07	adults	GSE59071	13.4478	1.27778	1.15838e-05	0.000342909	adults	GSE67106	protein_coding
ENSG00000023909	GCLM	2	2	up	1	1	0	0	847.915	0.307698	0.00250475	0.00553175	children	GSE109142	225.533	0.715548	8.44003e-08	1.01186e-06	children	GSE117993	6.70313	0.234236	0.0669282	0.118801	NA	NA	NA	NA	NA	NA	NA	NA	protein_coding
ENSG00000024422	EHD2	3	3	up	1	1	1	0	1935.01	1.0726	3.5499e-18	3.19393e-17	children	GSE109142	509.573	0.443026	0.000330515	0.00161283	children	GSE117993	8.34296	0.798811	9.73978e-08	7.00733e-07	adults	GSE59071	NA	NA	NA	NA	NA	NA	protein_coding
ENSG00000024526	DEPDC1	2	2	up	1	1	0	0	442.941	0.427475	8.87003e-05	0.000241935	children	GSE109142	122.156	0.502042	0.00207534	0.00791565	children	GSE117993	6.58585	0.229723	0.148378	0.22991	NA	NA	NA	NA	NA	NA	NA	NA	protein_coding
ENSG00000024862	CCDC28A	-2	2	down	-1	0	-1	0	486.601	-0.580113	5.15873e-16	3.92098e-15	children	GSE109142	212.169	-0.232334	0.0206538	0.0545911	NA	NA	6.58292	-0.23867	0.00152978	0.00436407	adults	GSE59071	NA	NA	NA	NA	NA	NA	protein_coding
ENSG00000025039	RRAGD	2	2	up	1	1	0	0	256.738	0.645122	4.18853e-09	1.80171e-08	children	GSE109142	91.6627	0.637294	2.93357e-08	3.94623e-07	children	GSE117993	6.31066	0.360234	0.034063	0.0670526	NA	NA	NA	NA	NA	NA	NA	NA	protein_coding
ENSG00000025293	PHF20	3	3	up	0	1	1	1	1140.28	0.0606187	0.182539	0.265749	NA	NA	344.827	0.250784	0.000300715	0.00148352	children	GSE117993	7.19418	0.309109	3.70768e-05	0.000152321	adults	GSE59071	9.33375	0.495556	4.83141e-06	0.000195127	adults	GSE67106	protein_coding
ENSG00000025708	TYMP	3	3	up	1	1	1	0	4832.2	2.32241	4.88966e-58	1.13055e-55	children	GSE109142	1695.11	1.13585	2.4501e-07	2.6342e-06	children	GSE117993	8.81077	0.74576	3.07259e-12	6.26963e-11	adults	GSE59071	17.4403	-0.0273333	0.745756	0.879564	NA	NA	protein_coding
ENSG00000025796	SEC63	4	4	up	1	1	1	1	3013.62	0.283705	1.30868e-07	4.89345e-07	children	GSE109142	941.424	0.406451	8.29671e-07	7.94067e-06	children	GSE117993	10.1018	0.269232	0.000256957	0.000879764	adults	GSE59071	10.2356	0.404444	0.000470472	0.00514511	adults	GSE67106	protein_coding
ENSG00000026025	VIM	3	3	up	1	1	1	0	16819.8	0.872616	2.87696e-18	2.60647e-17	children	GSE109142	5379.26	0.396812	6.09193e-05	0.000365623	children	GSE117993	10.1174	1.40025	1.50495e-10	2.07858e-09	adults	GSE59071	NA	NA	NA	NA	NA	NA	protein_coding
ENSG00000026036	RTEL1-TNFRSF6B	3	3	up	1	1	1	0	689.173	2.74499	1.54602e-100	6.04107e-97	children	GSE109142	142.726	0.877273	3.23116e-10	6.37058e-09	children	GSE117993	7.82311	1.0964	5.9734e-23	1.73254e-20	adults	GSE59071	NA	NA	NA	NA	NA	NA	protein_coding
ENSG00000026297	RNASET2	-2	2	down	-1	-1	0	0	2693.85	-0.30479	0.000299627	0.000759664	children	GSE109142	1292.29	-0.3909	0.0064999	0.0208143	children	GSE117993	7.97867	0.0218814	0.753503	0.819673	NA	NA	11.7653	-0.166889	0.161446	0.380801	NA	NA	protein_coding
ENSG00000026508	CD44	4	4	up	1	1	1	1	8467.75	1.33371	8.0162e-33	2.29139e-31	children	GSE109142	2361.16	1.26321	5.15605e-19	4.83989e-17	children	GSE117993	10.2689	1.64325	1.86869e-20	2.87424e-18	adults	GSE59071	13.4791	1.14867	6.33519e-06	0.000229557	adults	GSE67106	protein_coding
ENSG00000026559	KCNG1	-4	4	down	-1	-1	-1	-1	88.2922	-2.07362	5.39381e-24	7.71743e-23	children	GSE109142	46.2843	-1.23477	9.0177e-11	1.98913e-09	children	GSE117993	6.70156	-0.402447	5.09685e-08	3.91014e-07	adults	GSE59071	8.63094	-1.40156	8.58305e-05	0.0014447	adults	GSE67106	protein_coding
ENSG00000026652	AGPAT4	4	4	up	1	1	1	1	558.004	1.74609	1.43721e-19	1.44591e-18	children	GSE109142	142.728	1.6766	7.91096e-18	6.15721e-16	children	GSE117993	6.94269	1.20776	8.66355e-12	1.60783e-10	adults	GSE59071	6.73406	0.786889	5.03193e-06	0.000200441	adults	GSE67106	protein_coding
ENSG00000026751	SLAMF7	4	4	up	1	1	1	1	3757.8	1.96099	8.19335e-63	2.69038e-60	children	GSE109142	1070.74	1.2605	2.34126e-19	2.36675e-17	children	GSE117993	8.03357	1.81706	8.14635e-10	9.39213e-09	adults	GSE59071	12.55	1.42956	9.97431e-06	0.000308965	adults	GSE67106	protein_coding
ENSG00000026950	BTN3A1	4	4	up	1	1	1	1	2472.3	1.18711	1.01849e-39	5.22962e-38	children	GSE109142	797.524	0.65001	1.15765e-08	1.67889e-07	children	GSE117993	8.30776	0.927555	1.28472e-15	5.8747e-14	adults	GSE59071	9.93844	0.838889	1.43353e-05	0.000400338	adults	GSE67106	protein_coding
ENSG00000027001	MIPEP	-3	3	down	-1	-1	-1	0	618.521	-0.517075	2.52132e-09	1.1061e-08	children	GSE109142	245.26	-0.432894	0.00276021	0.0100878	children	GSE117993	7.20601	-0.290426	0.00141965	0.00408551	adults	GSE59071	NA	NA	NA	NA	NA	NA	protein_coding
ENSG00000027075	PRKCH	4	4	up	1	1	1	1	841.381	0.645296	5.91856e-14	3.81882e-13	children	GSE109142	262.361	0.900927	6.89386e-08	8.41548e-07	children	GSE117993	8.2866	0.933411	1.00829e-07	7.2184e-07	adults	GSE59071	9.62219	0.909333	2.15006e-05	0.000528161	adults	GSE67106	protein_coding
ENSG00000027697	IFNGR1	2	2	up	0	1	1	0	5201.51	0.147321	0.0325392	0.0577651	NA	NA	1556.43	0.606065	7.69652e-16	4.43465e-14	children	GSE117993	9.88046	0.461509	0.000132928	0.00048549	adults	GSE59071	NA	NA	NA	NA	NA	NA	protein_coding
ENSG00000027869	SH2D2A	4	4	up	1	1	1	1	216.875	1.25713	2.67221e-24	3.90051e-23	children	GSE109142	69.3957	0.698894	1.33711e-07	1.53774e-06	children	GSE117993	7.14423	0.30491	0.000207319	0.000725975	adults	GSE59071	10.1622	0.686667	0.000245597	0.00313403	adults	GSE67106	protein_coding
ENSG00000028116	VRK2	4	4	up	1	1	1	1	662.284	0.174804	0.00162208	0.00369729	children	GSE109142	182.779	0.422342	3.93331e-08	5.10419e-07	children	GSE117993	7.57093	0.306991	4.83374e-05	0.000193645	adults	GSE59071	8.61406	0.468889	0.0011178	0.0100006	adults	GSE67106	protein_coding
ENSG00000028137	TNFRSF1B	4	4	up	1	1	1	1	3086.58	0.580486	2.75204e-08	1.1e-07	children	GSE109142	1055.28	0.612732	3.01325e-08	4.03277e-07	children	GSE117993	8.45984	0.830204	1.68061e-07	1.15042e-06	adults	GSE59071	7.97813	0.667111	0.000153519	0.00222512	adults	GSE67106	protein_coding
ENSG00000028203	VEZT	2	2	up	0	1	0	1	1805.14	0.0635207	0.122403	0.18783	NA	NA	553.124	0.322718	0.00010225	0.000576038	children	GSE117993	8.26127	0.0942508	0.266745	0.368642	NA	NA	10.4228	0.297333	0.000741855	0.007239	adults	GSE67106	protein_coding
ENSG00000028277	POU2F2	4	4	up	1	1	1	1	1041.6	1.62406	9.9512e-16	7.4085e-15	children	GSE109142	462.121	1.17972	0.000224099	0.00114911	children	GSE117993	7.3949	0.427406	3.60884e-06	1.82993e-05	adults	GSE59071	7.60156	0.290222	0.000565183	0.00590925	adults	GSE67106	protein_coding
ENSG00000029153	ARNTL2	4	4	up	1	1	1	1	829.313	1.83794	1.37254e-31	3.5518e-30	children	GSE109142	208.04	1.70685	6.6779e-15	3.26424e-13	children	GSE117993	7.50048	1.81769	6.07531e-22	1.37052e-19	adults	GSE59071	7.95437	1.46	9.64762e-07	7.7937e-05	adults	GSE67106	protein_coding
ENSG00000029534	ANK1	4	4	up	1	1	1	1	103.539	1.46475	2.33157e-15	1.6859e-14	children	GSE109142	28.3133	1.20544	2.36444e-08	3.23411e-07	children	GSE117993	6.22005	0.311651	4.56626e-06	2.26838e-05	adults	GSE59071	7.19094	0.804	3.75038e-06	0.000170552	adults	GSE67106	protein_coding
ENSG00000030066	NUP160	3	3	up	1	1	1	0	1422.57	0.172837	0.00624343	0.0128597	children	GSE109142	403.312	0.29261	0.0156778	0.0435299	children	GSE117993	7.76715	0.232714	0.00765036	0.018321	adults	GSE59071	NA	NA	NA	NA	NA	NA	protein_coding
ENSG00000031081	ARHGAP31	3	3	up	1	1	1	0	1041.51	0.441665	9.92334e-07	3.40255e-06	children	GSE109142	271.718	0.482274	7.06999e-05	0.000416568	children	GSE117993	7.74095	0.808271	8.00306e-07	4.65977e-06	adults	GSE59071	NA	NA	NA	NA	NA	NA	protein_coding
ENSG00000031698	SARS	-2	2	down	-1	0	0	-1	3081.97	-0.336435	3.73774e-14	2.45218e-13	children	GSE109142	1217.45	-0.0497797	0.400892	0.550427	NA	NA	9.5298	0.0300569	0.65742	0.740999	NA	NA	7.65969	-0.354889	2.96362e-05	0.000652748	adults	GSE67106	protein_coding
ENSG00000032742	IFT88	-3	3	down	0	-1	-1	-1	418.577	-0.101373	0.0424642	0.0733525	NA	NA	147.554	-0.276128	0.00185313	0.00718703	children	GSE117993	6.14106	-0.488155	1.15103e-07	8.16257e-07	adults	GSE59071	9.15813	-0.359778	0.00043764	0.00486888	adults	GSE67106	protein_coding
ENSG00000033100	CHPF2	3	3	up	1	1	1	0	2331.42	0.445196	2.20517e-16	1.72507e-15	children	GSE109142	724.985	0.201927	0.000447459	0.00210618	children	GSE117993	8.06289	0.370082	7.67954e-12	1.43571e-10	adults	GSE59071	NA	NA	NA	NA	NA	NA	protein_coding
ENSG00000033170	FUT8	4	4	up	1	1	1	1	1632.57	1.06867	2.47191e-40	1.34153e-38	children	GSE109142	420.677	0.666402	1.58158e-11	4.04487e-10	children	GSE117993	8.86167	1.4903	2.18992e-21	4.3167e-19	adults	GSE59071	10.4666	1.47533	6.47101e-08	2.09077e-05	adults	GSE67106	protein_coding
ENSG00000033178	UBA6	4	4	up	1	1	1	1	1770.09	0.632912	9.39192e-11	4.63469e-10	children	GSE109142	532.25	0.563848	0.00140381	0.00566228	children	GSE117993	8.53037	0.538537	1.71973e-09	1.83573e-08	adults	GSE59071	7.13938	0.308444	0.00148329	0.0124237	adults	GSE67106	protein_coding
ENSG00000033327	GAB2	-3	3	down	-1	-1	-1	0	1130.39	-0.7108	7.36447e-25	1.11928e-23	children	GSE109142	404.258	-0.270228	0.000447373	0.00210607	children	GSE117993	7.57476	-0.280312	0.00513114	0.0128408	adults	GSE59071	NA	NA	NA	NA	NA	NA	protein_coding
ENSG00000033627	ATP6V0A1	-2	2	down	0	0	-1	-1	1985.64	-0.0409244	0.513917	0.627228	NA	NA	759.113	-0.119315	0.0971798	0.189739	NA	NA	9.19331	-0.3229	1.41125e-05	6.3517e-05	adults	GSE59071	13.3984	-0.586222	0.00243197	0.0181221	adults	GSE67106	protein_coding
ENSG00000033867	SLC4A7	3	3	up	1	1	1	0	936.868	0.659278	1.24311e-09	5.60261e-09	children	GSE109142	222.285	0.390935	0.0144183	0.040654	children	GSE117993	7.08278	0.349806	0.00560468	0.0138787	adults	GSE59071	7.9725	0.33	0.0162084	0.0770288	NA	NA	protein_coding
ENSG00000034053	APBA2	2	2	up	1	0	1	0	48.5438	0.889159	0.00271507	0.00595618	children	GSE109142	18.693	0.444647	0.142127	0.255281	NA	NA	6.17755	0.561183	1.59517e-06	8.72251e-06	adults	GSE59071	NA	NA	NA	NA	NA	NA	protein_coding
ENSG00000034152	MAP2K3	3	3	up	0	1	1	1	2476.14	0.117346	0.172277	0.252892	NA	NA	844.011	0.348965	0.000165231	0.000879791	children	GSE117993	8.81432	0.538844	5.79168e-08	4.39091e-07	adults	GSE59071	13.2675	0.399111	0.0073203	0.0420475	adults	GSE67106	protein_coding
ENSG00000034533	ASTE1	-3	3	down	-1	-1	-1	0	285.465	-0.734982	6.44825e-38	2.83745e-36	children	GSE109142	124.328	-0.473724	0.000938571	0.00400263	children	GSE117993	6.44635	-0.77815	9.2795e-16	4.38144e-14	adults	GSE59071	NA	NA	NA	NA	NA	NA	protein_coding
ENSG00000034677	RNF19A	2	2	up	1	1	0	0	2064.97	0.333841	4.05333e-07	1.4459e-06	children	GSE109142	712.871	0.449455	0.00883687	0.0269684	children	GSE117993	8.74036	0.0765524	0.324383	0.430201	NA	NA	NA	NA	NA	NA	NA	NA	protein_coding
ENSG00000034713	GABARAPL2	-3	3	down	-1	-1	-1	0	1806.32	-0.540723	5.41601e-21	6.0796e-20	children	GSE109142	742.676	-0.195813	0.0179122	0.0486159	children	GSE117993	10.3716	-0.38808	1.59825e-11	2.79254e-10	adults	GSE59071	11.3725	-0.122444	0.134394	0.338873	NA	NA	protein_coding
ENSG00000035115	SH3YL1	-3	3	down	-1	0	-1	-1	1685.96	-0.511628	7.46114e-06	2.32176e-05	children	GSE109142	603.648	-0.211032	0.0337144	0.0818847	NA	NA	7.36197	-0.502994	8.29759e-08	6.08181e-07	adults	GSE59071	8.85219	-0.461778	0.00802347	0.0451411	adults	GSE67106	protein_coding
ENSG00000035720	STAP1	2	2	up	1	0	1	0	194.946	1.00987	1.6956e-05	5.05324e-05	children	GSE109142	58.4818	0.448177	0.0254414	0.06493	NA	NA	5.54161	1.20501	0.000146601	0.000530183	adults	GSE59071	6.73031	0.427333	0.0119079	0.0609489	NA	NA	protein_coding
ENSG00000035862	TIMP2	2	2	up	1	0	1	0	6666.29	0.283818	0.00310762	0.0067525	children	GSE109142	1972.73	0.115781	0.163304	0.283973	NA	NA	9.31539	0.88091	3.14402e-06	1.61317e-05	adults	GSE59071	NA	NA	NA	NA	NA	NA	protein_coding
ENSG00000036054	TBC1D23	-2	2	down	-1	0	-1	0	1432.12	-0.229597	3.2405e-07	1.16735e-06	children	GSE109142	422.293	0.0676756	0.25337	0.395195	NA	NA	8.54906	-0.217991	0.00293627	0.00783377	adults	GSE59071	NA	NA	NA	NA	NA	NA	protein_coding
ENSG00000036257	CUL3	-2	2	down	-1	0	-1	0	2581.32	-0.385567	6.4861e-13	3.85643e-12	children	GSE109142	859.045	-0.110648	0.138535	0.25009	NA	NA	9.54432	-0.297119	1.73366e-08	1.47213e-07	adults	GSE59071	NA	NA	NA	NA	NA	NA	protein_coding
ENSG00000036473	OTC	-3	3	down	-1	0	-1	-1	25.1148	-1.80152	2.68539e-17	2.25999e-16	children	GSE109142	15.0272	-0.312237	0.188683	0.317489	NA	NA	5.07987	-0.99682	2.29829e-07	1.52741e-06	adults	GSE59071	7.66	-1.10467	9.48385e-05	0.00155041	adults	GSE67106	protein_coding
ENSG00000036549	AC118549.1	-2	2	down	-1	0	-1	0	981.588	-0.184196	0.000127005	0.000339749	children	GSE109142	302.703	-0.0263665	0.734418	0.828856	NA	NA	8.32773	-0.197518	0.00861595	0.0202935	adults	GSE59071	9.09625	0.152	0.1095	0.297838	NA	NA	protein_coding
ENSG00000036672	USP2	-3	3	down	-1	0	-1	-1	439.413	-1.05764	3.41511e-06	1.1045e-05	children	GSE109142	206.967	-0.399939	0.0435925	0.100558	NA	NA	7.8113	-1.42233	3.6287e-10	4.54494e-09	adults	GSE59071	6.95188	-0.728667	2.56859e-05	0.000594426	adults	GSE67106	protein_coding
ENSG00000036828	CASR	-2	2	down	-1	-1	0	0	126.872	-0.718347	7.7065e-13	4.55431e-12	children	GSE109142	18.5647	-1.19075	3.1649e-11	7.63688e-10	children	GSE117993	5.89846	-0.00431096	0.94096	0.958474	NA	NA	6.47719	-0.0324444	0.82016	0.917587	NA	NA	protein_coding
ENSG00000037042	TUBG2	2	2	up	1	0	1	0	221.311	1.30367	1.61467e-51	2.28599e-49	children	GSE109142	76.2413	0.101677	0.242082	0.382216	NA	NA	7.39374	0.427144	1.10629e-05	5.07818e-05	adults	GSE59071	NA	NA	NA	NA	NA	NA	protein_coding
ENSG00000037280	FLT4	3	3	up	1	1	1	0	285.975	1.32359	3.98016e-17	3.30341e-16	children	GSE109142	77.8712	0.79806	4.38085e-06	3.52365e-05	children	GSE117993	6.61077	0.184965	0.00784642	0.0187089	adults	GSE59071	7.025	0.0108889	0.905869	0.958048	NA	NA	protein_coding
ENSG00000037897	METTL1	2	2	up	1	0	1	0	307.042	0.53794	3.29304e-09	1.43068e-08	children	GSE109142	114.646	0.0963709	0.426966	0.575509	NA	NA	6.76062	0.238638	0.0224981	0.0467467	adults	GSE59071	9.51844	0.362444	0.0273079	0.11344	NA	NA	protein_coding
ENSG00000038274	MAT2B	-2	2	down	-1	0	-1	0	2927.87	-0.53842	9.45674e-43	6.21046e-41	children	GSE109142	1042.82	0.0886869	0.0998299	0.193696	NA	NA	7.90597	-0.22192	0.000586205	0.00184465	adults	GSE59071	10.88	0.0742222	0.449394	0.683151	NA	NA	protein_coding
ENSG00000038295	TLL1	3	3	up	1	1	1	0	88.5758	0.391362	0.0137729	0.0264485	children	GSE109142	22.949	0.475919	0.0105327	0.0312288	children	GSE117993	5.82871	0.615645	1.75987e-05	7.75739e-05	adults	GSE59071	6.19031	0.018	0.795547	0.905346	NA	NA	protein_coding
ENSG00000038427	VCAN	3	3	up	1	1	1	0	2513.24	1.58205	2.34111e-26	3.96528e-25	children	GSE109142	511.118	0.583262	0.000148221	0.000799561	children	GSE117993	8.36354	1.73325	6.25074e-09	5.88085e-08	adults	GSE59071	NA	NA	NA	NA	NA	NA	protein_coding
ENSG00000038532	CLEC16A	-3	3	down	-1	0	-1	-1	1071.61	-0.181166	7.11818e-05	0.000196428	children	GSE109142	350.628	0.0376416	0.624451	0.746937	NA	NA	8.76807	-0.161211	0.000613785	0.00192102	adults	GSE59071	9.91906	-0.351556	0.00069136	0.00687342	adults	GSE67106	protein_coding
ENSG00000039068	CDH1	-2	2	down	-1	0	-1	0	15163.6	-0.925681	7.56482e-16	5.68016e-15	children	GSE109142	5976.4	-0.0629451	0.690603	0.797126	NA	NA	11.0763	-0.493588	0.0239651	0.0494325	adults	GSE59071	NA	NA	NA	NA	NA	NA	protein_coding
ENSG00000039139	DNAH5	4	4	up	1	1	1	1	36.5968	2.65558	6.84753e-19	6.51649e-18	children	GSE109142	7.4773	2.26038	1.74413e-13	6.63624e-12	children	GSE117993	4.91349	0.174144	0.000893531	0.00269519	adults	GSE59071	6.35031	0.289556	0.00287454	0.020639	adults	GSE67106	protein_coding
ENSG00000039319	ZFYVE16	2	2	up	1	1	0	0	1694.63	0.415805	2.5126e-10	1.19746e-09	children	GSE109142	525.739	0.457505	0.00647747	0.0207541	children	GSE117993	7.5321	0.0482102	0.630283	0.718468	NA	NA	8.60875	0.145111	0.19924	0.433817	NA	NA	protein_coding
ENSG00000039523	RIPOR1	3	3	up	1	1	1	0	1314.19	1.2359	4.87162e-34	1.53391e-32	children	GSE109142	367.59	0.618401	1.3446e-08	1.92469e-07	children	GSE117993	7.50753	0.802469	2.22796e-08	1.84479e-07	adults	GSE59071	NA	NA	NA	NA	NA	NA	protein_coding
ENSG00000039537	C6	-3	3	down	-1	-1	-1	0	8.11101	-1.92197	1.46957e-14	9.95294e-14	children	GSE109142	5.33657	-1.39779	8.8659e-06	6.59691e-05	children	GSE117993	4.52939	-0.153026	0.00976515	0.0226507	adults	GSE59071	6.28062	-0.270444	0.0165669	0.0782872	NA	NA	protein_coding
ENSG00000039987	BEST2	-4	4	down	-1	-1	-1	-1	642.454	-1.41721	3.27058e-07	1.17775e-06	children	GSE109142	389.915	-1.23279	7.27939e-08	8.8356e-07	children	GSE117993	7.62385	-2.11117	9.36072e-12	1.72773e-10	adults	GSE59071	11.6116	-2.22511	0.000580766	0.00601798	adults	GSE67106	protein_coding
ENSG00000040199	PHLPP2	-4	4	down	-1	-1	-1	-1	1275.06	-2.00608	7.70502e-37	3.07532e-35	children	GSE109142	557.072	-0.973692	8.40719e-09	1.25385e-07	children	GSE117993	8.42169	-2.36655	4.73734e-23	1.41445e-20	adults	GSE59071	7.24094	-1.03822	2.83103e-08	1.65313e-05	adults	GSE67106	protein_coding
ENSG00000040275	SPDL1	3	3	up	1	1	1	0	392.77	0.508755	2.49296e-11	1.29194e-10	children	GSE109142	124.36	0.625431	4.10632e-05	0.000258008	children	GSE117993	7.02734	0.437218	0.00130065	0.00377569	adults	GSE59071	7.72969	0.261556	0.0227145	0.0989714	NA	NA	protein_coding
ENSG00000040933	INPP4A	4	4	up	1	1	1	1	1347.87	1.03741	1.10817e-28	2.25531e-27	children	GSE109142	377.839	0.425475	0.00113954	0.004735	children	GSE117993	8.157	0.568514	6.84815e-08	5.12866e-07	adults	GSE59071	7.44719	0.559333	7.30514e-06	0.000250597	adults	GSE67106	protein_coding
ENSG00000041515	MYO16	2	2	up	1	1	0	0	28.1233	1.0031	0.000135051	0.000359796	children	GSE109142	8.51206	0.736139	0.00334741	0.0118806	children	GSE117993	5.7573	0.0746521	0.146243	0.22728	NA	NA	NA	NA	NA	NA	NA	NA	protein_coding
ENSG00000041880	PARP3	2	2	up	1	1	0	0	821.653	0.387673	1.12374e-10	5.51286e-10	children	GSE109142	296.159	0.187636	0.0106136	0.0314348	children	GSE117993	8.40198	0.114489	0.167372	0.253764	NA	NA	7.45937	0.0766667	0.551146	0.757716	NA	NA	protein_coding
ENSG00000041982	TNC	4	4	up	1	1	1	1	4140.85	2.43098	8.83327e-18	7.73035e-17	children	GSE109142	923.908	2.5258	9.69712e-15	4.60182e-13	children	GSE117993	8.83457	2.98333	7.09238e-13	1.70209e-11	adults	GSE59071	8.60313	1.81889	1.00102e-05	0.000309665	adults	GSE67106	protein_coding
ENSG00000042062	RIPOR3	3	3	up	1	1	1	0	635.146	3.38614	7.27415e-103	4.06053e-99	children	GSE109142	143.586	1.13829	1.22665e-11	3.22514e-10	children	GSE117993	6.65671	0.313248	0.00134645	0.00389138	adults	GSE59071	NA	NA	NA	NA	NA	NA	protein_coding
ENSG00000042088	TDP1	2	2	up	0	1	0	1	503.698	-0.104596	0.0385655	0.0673285	NA	NA	167.435	0.292473	0.000773743	0.00338711	children	GSE117993	7.46069	0.030043	0.72012	0.792058	NA	NA	10.4403	0.538667	0.000131286	0.00197421	adults	GSE67106	protein_coding
ENSG00000042286	AIFM2	-2	2	down	-1	0	-1	0	890.098	-0.32237	4.57125e-05	0.000129155	children	GSE109142	346.106	-0.104705	0.246889	0.387812	NA	NA	7.2794	-0.24072	0.00790044	0.01882	adults	GSE59071	NA	NA	NA	NA	NA	NA	protein_coding
ENSG00000042317	SPATA7	-2	2	down	-1	-1	0	0	136.681	-0.222228	0.000776814	0.00185822	children	GSE109142	52.6543	-0.24341	0.00436561	0.0148856	children	GSE117993	5.77986	-0.157422	0.02685	0.0545353	NA	NA	9.15281	0.108444	0.284415	0.533404	NA	NA	protein_coding
ENSG00000042445	RETSAT	-4	4	down	-1	-1	-1	-1	4961.58	-1.53614	8.41219e-43	5.54311e-41	children	GSE109142	2211.35	-0.783413	1.35759e-10	2.89551e-09	children	GSE117993	10.1624	-1.12124	4.99777e-12	9.71001e-11	adults	GSE59071	10.2422	-1.60467	4.59482e-07	5.16374e-05	adults	GSE67106	protein_coding
ENSG00000042832	TG	4	4	up	1	1	1	1	70.2688	1.72915	6.37249e-14	4.09952e-13	children	GSE109142	22.8681	1.61169	2.86606e-07	3.03369e-06	children	GSE117993	5.86244	0.370544	3.0946e-06	1.59022e-05	adults	GSE59071	7.34094	0.883778	1.5062e-06	9.88273e-05	adults	GSE67106	protein_coding
ENSG00000042980	ADAM28	2	2	up	1	0	1	0	1172.93	1.30387	5.3197e-28	1.02701e-26	children	GSE109142	365.997	0.0904822	0.431068	0.57966	NA	NA	7.74489	0.652828	0.000815125	0.00248497	adults	GSE59071	NA	NA	NA	NA	NA	NA	protein_coding
ENSG00000043039	BARX2	-2	2	down	-1	0	-1	0	455.814	-0.759942	1.52765e-09	6.83296e-09	children	GSE109142	171.598	-0.0599633	0.606036	0.732215	NA	NA	8.11543	-0.49829	0.000424973	0.00137963	adults	GSE59071	7.00687	-0.064	0.660808	0.829703	NA	NA	protein_coding
ENSG00000043143	JADE2	2	2	up	0	0	1	1	1384.29	-0.167911	0.0524167	0.0886276	NA	NA	445.119	0.192294	0.0635318	0.135461	NA	NA	7.63903	0.219493	0.0143318	0.031666	adults	GSE59071	7.95812	0.394444	4.13966e-05	0.0008374	adults	GSE67106	protein_coding
ENSG00000043462	LCP2	4	4	up	1	1	1	1	1792.12	1.78209	1.35973e-38	6.29518e-37	children	GSE109142	523.829	1.12696	2.29418e-13	8.49269e-12	children	GSE117993	8.72941	1.58193	2.06197e-09	2.15461e-08	adults	GSE59071	9.90375	1.29111	0.000184871	0.00255231	adults	GSE67106	protein_coding
ENSG00000044012	GUCA2B	-4	4	down	-1	-1	-1	-1	491.833	-2.85443	2.69988e-13	1.65773e-12	children	GSE109142	564.008	-1.98354	2.96118e-10	5.879e-09	children	GSE117993	9.29496	-2.42632	6.18879e-18	4.98615e-16	adults	GSE59071	11.0366	-3.03289	8.55611e-05	0.00144208	adults	GSE67106	protein_coding
ENSG00000044090	CUL7	2	2	up	1	0	1	0	1023.82	0.356021	8.87487e-09	3.70616e-08	children	GSE109142	326.968	0.0439394	0.516646	0.657287	NA	NA	7.47204	0.178823	0.000408987	0.00133371	adults	GSE59071	8.35	0.118667	0.245742	0.488773	NA	NA	protein_coding
ENSG00000044446	PHKA2	-2	2	down	0	-1	-1	0	795.662	-0.0373963	0.611435	0.716869	NA	NA	319.69	-0.534153	2.3867e-09	3.99692e-08	children	GSE117993	7.53722	-0.523081	1.40704e-11	2.49714e-10	adults	GSE59071	NA	NA	NA	NA	NA	NA	protein_coding
ENSG00000044459	CNTLN	4	4	up	1	1	1	1	208.351	0.58494	1.31883e-13	8.29707e-13	children	GSE109142	59.4437	0.289671	0.00752025	0.0235801	children	GSE117993	5.79377	0.377218	2.43457e-05	0.000103886	adults	GSE59071	7.38406	0.366444	0.0041567	0.0274339	adults	GSE67106	protein_coding
ENSG00000044574	HSPA5	3	3	up	1	1	1	0	25373.3	0.588828	1.272e-09	5.72554e-09	children	GSE109142	7795.62	0.527683	4.05143e-07	4.17459e-06	children	GSE117993	11.2534	0.691584	5.06533e-12	9.82249e-11	adults	GSE59071	NA	NA	NA	NA	NA	NA	protein_coding
ENSG00000046889	PREX2	2	2	up	1	0	1	0	278.386	0.758221	1.39799e-08	5.73445e-08	children	GSE109142	69.4144	0.050844	0.785491	0.864396	NA	NA	6.54457	0.564618	0.000572141	0.00180404	adults	GSE59071	6.92344	0.0513333	0.600904	0.79281	NA	NA	protein_coding
ENSG00000047056	WDR37	-2	2	down	-1	0	-1	0	881.116	-0.155134	8.6113e-06	2.65829e-05	children	GSE109142	302.317	-0.112552	0.0343989	0.0832336	NA	NA	7.59282	-0.188285	0.000161721	0.000579393	adults	GSE59071	9.98563	-0.127778	0.119316	0.31477	NA	NA	protein_coding
ENSG00000047230	CTPS2	-4	4	down	-1	-1	-1	-1	621.277	-0.316295	2.50308e-09	1.09847e-08	children	GSE109142	228.149	-0.377361	4.72478e-07	4.80465e-06	children	GSE117993	7.86625	-0.321241	0.00014249	0.000516326	adults	GSE59071	10.3409	-0.341556	0.000160607	0.0023063	adults	GSE67106	protein_coding
ENSG00000047365	ARAP2	3	3	up	1	0	1	1	872.166	0.633436	1.15274e-15	8.52607e-15	children	GSE109142	258.182	0.243193	0.184789	0.312351	NA	NA	7.00213	0.385916	1.92611e-05	8.42614e-05	adults	GSE59071	9.13687	0.596889	0.000433081	0.00482074	adults	GSE67106	protein_coding
ENSG00000047597	XK	-4	4	down	-1	-1	-1	-1	1144.44	-1.52855	1.17048e-36	4.60591e-35	children	GSE109142	407.782	-0.633184	1.38186e-09	2.41759e-08	children	GSE117993	8.48372	-1.10323	8.78822e-10	1.00466e-08	adults	GSE59071	11.2578	-0.937778	4.13495e-05	0.000837175	adults	GSE67106	protein_coding
ENSG00000047617	ANO2	3	3	up	1	1	1	0	30.134	2.14615	4.21222e-20	4.41149e-19	children	GSE109142	8.34703	1.1208	7.77191e-06	5.87761e-05	children	GSE117993	5.70301	0.46843	9.87106e-08	7.0792e-07	adults	GSE59071	7.235	0.330222	0.0156915	0.0752853	NA	NA	protein_coding
ENSG00000047621	C12orf4	2	2	up	1	0	0	1	639.969	0.173814	0.000444586	0.00109992	children	GSE109142	207.417	0.110309	0.194338	0.324447	NA	NA	7.64657	0.0631448	0.440524	0.546769	NA	NA	9.385	0.354222	0.00645873	0.0382606	adults	GSE67106	protein_coding
ENSG00000047644	WWC3	3	3	up	1	1	1	0	906.586	0.267457	0.00136539	0.00314858	children	GSE109142	269.106	0.174425	0.0176798	0.0480995	children	GSE117993	7.69467	0.259795	0.00199599	0.00554523	adults	GSE59071	9.23844	0.165556	0.151634	0.365915	NA	NA	protein_coding
ENSG00000047648	ARHGAP6	2	2	up	1	0	1	0	229.811	0.817428	3.17422e-18	2.86714e-17	children	GSE109142	70.5033	-0.0672455	0.458856	0.605287	NA	NA	5.99928	0.311336	0.000195696	0.000688718	adults	GSE59071	6.87969	0.16	0.151285	0.365436	NA	NA	protein_coding
ENSG00000047662	FAM184B	-3	3	down	-1	-1	-1	0	12.9436	-1.18664	9.47068e-11	4.67138e-10	children	GSE109142	5.30923	-1.06476	5.1261e-06	4.06045e-05	children	GSE117993	6.27722	-0.426038	2.15895e-10	2.85931e-09	adults	GSE59071	NA	NA	NA	NA	NA	NA	protein_coding
ENSG00000047849	MAP4	3	3	up	1	1	1	0	5403.91	0.162984	0.00333	0.0071953	children	GSE109142	1697.55	0.312153	0.00102674	0.00432041	children	GSE117993	8.15441	0.187821	0.000211991	0.00074029	adults	GSE59071	10.4775	0.208889	0.0523938	0.18081	NA	NA	protein_coding
ENSG00000047932	GOPC	-2	2	down	-1	0	-1	0	1758.87	-0.317951	2.47288e-13	1.52338e-12	children	GSE109142	551.974	-0.126296	0.0419267	0.097479	NA	NA	8.30924	-0.384496	7.20272e-09	6.68664e-08	adults	GSE59071	NA	NA	NA	NA	NA	NA	protein_coding
ENSG00000047936	ROS1	-4	4	down	-1	-1	-1	-1	19.798	-2.18777	8.2529e-15	5.70462e-14	children	GSE109142	9.67065	-1.62092	1.53955e-09	2.66481e-08	children	GSE117993	4.72954	-0.585031	8.60391e-07	4.97537e-06	adults	GSE59071	6.04	-0.197556	0.000889993	0.00838554	adults	GSE67106	protein_coding
ENSG00000048028	USP28	2	2	up	1	1	0	0	804.048	0.238942	0.00130088	0.00301011	children	GSE109142	248.817	0.353594	0.00911272	0.0276718	children	GSE117993	7.75626	0.00278758	0.973591	0.981422	NA	NA	6.68125	0.086	0.174696	0.400507	NA	NA	protein_coding
ENSG00000048392	RRM2B	-2	2	down	-1	0	-1	0	802.717	-0.634623	4.53878e-19	4.378e-18	children	GSE109142	374.338	0.183133	0.49043	0.634279	NA	NA	7.42666	-0.390516	5.92011e-05	0.000233209	adults	GSE59071	7.64531	-0.258889	0.0200229	0.0903402	NA	NA	protein_coding
ENSG00000048462	TNFRSF17	3	3	up	1	1	1	0	541.517	1.17509	1.68412e-15	1.22935e-14	children	GSE109142	197.623	0.61787	2.146e-05	0.000145139	children	GSE117993	6.33595	1.25239	2.26946e-06	1.20431e-05	adults	GSE59071	NA	NA	NA	NA	NA	NA	protein_coding
ENSG00000048471	SNX29	2	2	up	1	0	1	0	845.113	0.510334	2.9473e-07	1.06595e-06	children	GSE109142	226.5	0.131388	0.167879	0.290318	NA	NA	7.55755	0.232243	0.0049087	0.0123588	adults	GSE59071	8.70656	0.126222	0.571292	0.773077	NA	NA	protein_coding
ENSG00000048707	VPS13D	-4	4	down	-1	-1	-1	-1	2395.36	-0.185993	0.00468112	0.00985479	children	GSE109142	717.819	-0.33928	0.000564589	0.0025759	children	GSE117993	8.46724	-0.21775	0.000655102	0.00203715	adults	GSE59071	7.27062	-0.437111	6.36948e-06	0.000230082	adults	GSE67106	protein_coding
ENSG00000048740	CELF2	4	4	up	1	1	1	1	2199.21	0.367387	4.20936e-06	1.34765e-05	children	GSE109142	597.886	0.421284	2.57815e-05	0.000170026	children	GSE117993	8.13103	0.469546	2.41776e-06	1.27766e-05	adults	GSE59071	10.1416	0.430889	0.000139723	0.00207692	adults	GSE67106	protein_coding
ENSG00000048991	R3HDM1	3	3	up	1	1	1	0	1069.09	0.282091	3.13568e-08	1.24595e-07	children	GSE109142	357.29	0.548354	0.00299944	0.0108234	children	GSE117993	7.59466	0.243446	0.00826215	0.0195828	adults	GSE59071	6.92969	0.150444	0.042051	0.154588	NA	NA	protein_coding
ENSG00000049089	COL9A2	3	3	up	1	1	0	1	828.32	0.891178	1.09118e-12	6.35057e-12	children	GSE109142	281.166	0.582339	1.65459e-05	0.00011547	children	GSE117993	7.20969	0.073751	0.300862	0.405793	NA	NA	8.94812	0.675556	0.00166194	0.0135134	adults	GSE67106	protein_coding
ENSG00000049130	KITLG	-3	3	down	-1	0	-1	-1	1522.02	-0.503641	1.29642e-08	5.3363e-08	children	GSE109142	429.192	-0.106632	0.267072	0.41057	NA	NA	6.74064	-0.721872	1.71793e-07	1.1728e-06	adults	GSE59071	9.95344	-0.47	0.00118526	0.0104793	adults	GSE67106	protein_coding
ENSG00000049167	ERCC8	-2	2	down	-1	0	-1	0	201.625	-0.303615	6.19928e-09	2.62331e-08	children	GSE109142	68.0816	0.100867	0.241632	0.381714	NA	NA	5.38704	-0.190637	0.00567486	0.0140371	adults	GSE59071	NA	NA	NA	NA	NA	NA	protein_coding
ENSG00000049192	ADAMTS6	3	3	up	1	1	1	0	73.5815	2.75726	4.06982e-42	2.52426e-40	children	GSE109142	17.1337	1.29299	2.59614e-07	2.77984e-06	children	GSE117993	5.24753	0.424036	6.52192e-05	0.000254644	adults	GSE59071	6.14594	0.0104444	0.875606	0.944025	NA	NA	protein_coding
ENSG00000049246	PER3	-3	3	down	-1	-1	-1	0	539.535	-1.01387	6.02511e-09	2.55182e-08	children	GSE109142	203.719	-0.773261	9.03837e-06	6.71209e-05	children	GSE117993	7.12737	-0.603045	0.000102116	0.000381956	adults	GSE59071	7.03656	-0.376667	0.0169008	0.0794431	NA	NA	protein_coding
ENSG00000049249	TNFRSF9	4	4	up	1	1	1	1	297.609	1.99615	1.38269e-22	1.76333e-21	children	GSE109142	86.4978	1.66812	2.61737e-13	9.58526e-12	children	GSE117993	7.0008	1.47565	4.39648e-11	6.81861e-10	adults	GSE59071	7.25687	1.20778	7.12302e-06	0.000247317	adults	GSE67106	protein_coding
ENSG00000049283	EPN3	-4	4	down	-1	-1	-1	-1	851.293	-1.17307	1.22392e-12	7.08932e-12	children	GSE109142	406.147	-0.625603	3.37577e-05	0.000216529	children	GSE117993	7.94639	-0.440946	7.49951e-06	3.57172e-05	adults	GSE59071	10.15	-1.00689	0.00459776	0.0296282	adults	GSE67106	protein_coding
ENSG00000049449	RCN1	3	3	up	1	0	1	1	3990.31	0.326733	3.48683e-07	1.25182e-06	children	GSE109142	1151.83	0.163125	0.199165	0.330503	NA	NA	9.61106	0.79536	3.88034e-12	7.71621e-11	adults	GSE59071	12.0481	0.776889	2.80144e-07	3.91601e-05	adults	GSE67106	protein_coding
ENSG00000049656	CLPTM1L	2	2	up	0	1	1	0	4139.16	0.107743	0.0433675	0.0747502	NA	NA	1447.63	0.204272	0.00418356	0.014359	children	GSE117993	9.49855	0.541247	6.97211e-11	1.02799e-09	adults	GSE59071	NA	NA	NA	NA	NA	NA	protein_coding
ENSG00000049759	NEDD4L	-3	3	down	-1	0	-1	-1	3549.42	-1.04311	1.86234e-17	1.59027e-16	children	GSE109142	1488.27	-0.211369	0.0740267	0.153247	NA	NA	9.73184	-1.04586	1.20777e-06	6.76827e-06	adults	GSE59071	11.9416	-1.03533	0.000682465	0.00680797	adults	GSE67106	protein_coding
ENSG00000049768	FOXP3	4	4	up	1	1	1	1	202.989	2.43736	2.09153e-46	1.88745e-44	children	GSE109142	54.855	1.41431	4.84507e-15	2.44891e-13	children	GSE117993	6.78101	0.494314	2.27985e-09	2.36042e-08	adults	GSE59071	6.72219	0.559778	0.000688125	0.00685561	adults	GSE67106	protein_coding
ENSG00000050030	NEXMIF	-3	3	down	-1	-1	-1	0	33.3593	-0.82835	2.64215e-07	9.59677e-07	children	GSE109142	12.6542	-0.871883	0.00014487	0.000782965	children	GSE117993	5.9009	-0.330415	3.48528e-08	2.77062e-07	adults	GSE59071	NA	NA	NA	NA	NA	NA	protein_coding
ENSG00000050165	DKK3	3	3	up	1	1	1	0	1546.47	0.857519	3.44198e-12	1.92054e-11	children	GSE109142	450.85	0.35659	0.000860375	0.00371413	children	GSE117993	8.28516	0.603272	0.000122291	0.000451186	adults	GSE59071	NA	NA	NA	NA	NA	NA	protein_coding
ENSG00000050327	ARHGEF5	-3	3	down	-1	0	-1	-1	1428.99	-0.384392	5.67885e-05	0.000158566	children	GSE109142	534.261	-0.101701	0.334226	0.482991	NA	NA	8.9634	-0.420798	0.010404	0.023915	adults	GSE59071	10.7538	-0.474222	0.00622025	0.0371697	adults	GSE67106	protein_coding
ENSG00000050344	NFE2L3	3	3	up	1	1	1	0	1228.47	0.812531	1.47505e-29	3.22718e-28	children	GSE109142	373.075	0.537065	5.42774e-05	0.000329756	children	GSE117993	7.95683	0.691912	6.71695e-09	6.27008e-08	adults	GSE59071	NA	NA	NA	NA	NA	NA	protein_coding
ENSG00000050393	MCUR1	-2	2	down	-1	0	-1	0	1422.62	-0.29584	1.33443e-05	4.02927e-05	children	GSE109142	501.626	-0.055711	0.51373	0.654527	NA	NA	8.19208	-0.372317	7.66996e-06	3.6418e-05	adults	GSE59071	11.2106	-0.0108889	0.901234	0.955666	NA	NA	protein_coding
ENSG00000050405	LIMA1	-3	3	down	-1	-1	-1	0	9039.33	-0.979796	1.98121e-32	5.42508e-31	children	GSE109142	3227.28	-0.241089	0.00646242	0.0207215	children	GSE117993	10.2124	-0.634687	5.553e-08	4.23526e-07	adults	GSE59071	NA	NA	NA	NA	NA	NA	protein_coding
ENSG00000050426	LETMD1	-3	3	down	-1	-1	-1	0	1374.31	-0.228709	3.81707e-06	1.22799e-05	children	GSE109142	562.255	-0.280553	5.65588e-06	4.43031e-05	children	GSE117993	8.82127	-0.511816	1.25272e-12	2.83545e-11	adults	GSE59071	NA	NA	NA	NA	NA	NA	protein_coding
ENSG00000050438	SLC4A8	3	3	up	1	0	1	1	154.443	1.17002	2.11029e-17	1.79338e-16	children	GSE109142	88.5725	-0.275273	0.37348	0.523811	NA	NA	5.38766	0.17147	0.00459343	0.0116445	adults	GSE59071	6.63844	0.465111	0.000232118	0.00300822	adults	GSE67106	protein_coding
ENSG00000050555	LAMC3	3	3	up	1	1	1	0	439.583	1.9958	4.14278e-23	5.5476e-22	children	GSE109142	127.997	0.518721	0.00943109	0.0285119	children	GSE117993	7.45239	0.319097	0.00364432	0.00951036	adults	GSE59071	8.47969	0.612889	0.0155807	0.0748717	NA	NA	protein_coding
ENSG00000050730	TNIP3	3	3	up	1	1	1	0	2420.65	6.80751	5.41303e-94	1.51081e-90	children	GSE109142	307.467	6.29598	2.73926e-65	4.67976e-61	children	GSE117993	8.26451	4.31956	2.02422e-21	4.06907e-19	adults	GSE59071	NA	NA	NA	NA	NA	NA	protein_coding
ENSG00000050748	MAPK9	-2	2	down	-1	0	-1	0	1443.9	-0.51167	3.32586e-29	7.04761e-28	children	GSE109142	510.046	-0.0354368	0.674865	0.785363	NA	NA	8.73966	-0.44934	1.13016e-05	5.17494e-05	adults	GSE59071	7.79938	-0.0777778	0.383576	0.628744	NA	NA	protein_coding
ENSG00000050820	BCAR1	-2	2	down	-1	0	0	-1	1660.31	-0.589972	1.91985e-11	1.00427e-10	children	GSE109142	761.357	-0.0621073	0.480343	0.625186	NA	NA	8.54611	-0.110104	0.114432	0.18579	NA	NA	13.1903	-0.417111	0.000979168	0.00905341	adults	GSE67106	protein_coding
ENSG00000051009	FAM160A2	-2	2	down	0	-1	-1	0	2654.71	0.118967	0.160483	0.237714	NA	NA	1078.35	-0.551559	9.7268e-13	3.2204e-11	children	GSE117993	8.84204	-0.301778	0.00184829	0.00517455	adults	GSE59071	NA	NA	NA	NA	NA	NA	protein_coding
ENSG00000051108	HERPUD1	4	4	up	1	1	1	1	9188.98	0.799825	1.16291e-16	9.29066e-16	children	GSE109142	2702.4	0.64472	1.43961e-14	6.576e-13	children	GSE117993	10.6744	0.410535	0.000314866	0.00105647	adults	GSE59071	15.3697	0.692889	1.55119e-05	0.000419302	adults	GSE67106	protein_coding
ENSG00000051523	CYBA	3	3	up	1	1	1	0	6260.24	0.375392	5.80382e-06	1.82832e-05	children	GSE109142	2493.7	0.359307	0.00932136	0.0282251	children	GSE117993	8.72547	0.504896	5.63866e-12	1.08104e-10	adults	GSE59071	NA	NA	NA	NA	NA	NA	protein_coding
ENSG00000051620	HEBP2	-2	2	down	-1	0	-1	0	2500.72	-0.394579	4.83153e-06	1.53539e-05	children	GSE109142	1003.53	-0.167551	0.187277	0.315636	NA	NA	10.7673	-0.241545	0.00284253	0.00761571	adults	GSE59071	13.8219	-0.036	0.777922	0.895893	NA	NA	protein_coding
ENSG00000051825	MPHOSPH9	4	4	up	1	1	1	1	641.638	0.533066	3.66903e-15	2.6062e-14	children	GSE109142	170.858	0.236798	0.01065	0.0315273	children	GSE117993	7.68045	0.255456	0.00927251	0.0216515	adults	GSE59071	7.43938	0.284889	0.00408298	0.0270759	adults	GSE67106	protein_coding
ENSG00000052126	PLEKHA5	-4	4	down	-1	-1	-1	-1	858.809	-0.456606	7.67981e-18	6.75267e-17	children	GSE109142	270.62	-0.329686	1.74375e-07	1.95154e-06	children	GSE117993	7.9741	-0.35379	5.02105e-05	0.000200319	adults	GSE59071	7.57969	-0.256667	0.00803945	0.0451962	adults	GSE67106	protein_coding
ENSG00000052344	PRSS8	-2	2	down	-1	0	0	-1	9754.4	-0.684427	5.78812e-09	2.45731e-08	children	GSE109142	3771.44	-0.0929944	0.423299	0.572069	NA	NA	10.6809	-0.422906	0.0946019	0.158618	NA	NA	15.7994	-0.737111	0.00560015	0.0342832	adults	GSE67106	protein_coding
ENSG00000052749	RRP12	2	2	up	1	0	1	0	733.795	0.468034	1.67874e-10	8.11341e-10	children	GSE109142	250.256	-0.216944	0.0790201	0.16149	NA	NA	7.90018	0.458815	4.19e-07	2.6095e-06	adults	GSE59071	8.58844	0.17	0.310664	0.5616	NA	NA	protein_coding
ENSG00000052795	FNIP2	-3	3	down	-1	0	-1	-1	2307.32	-0.844107	7.66995e-15	5.31389e-14	children	GSE109142	712.701	-0.180751	0.118004	0.220845	NA	NA	9.15168	-1.12171	5.79055e-18	4.68389e-16	adults	GSE59071	11.0275	-0.349111	0.00288584	0.020701	adults	GSE67106	protein_coding
ENSG00000053108	FSTL4	-3	3	down	-1	-1	-1	0	13.4781	-0.604937	0.0134238	0.0258511	children	GSE109142	6.1198	-0.94326	0.00106868	0.0044721	children	GSE117993	5.63963	-0.16349	0.00139993	0.00403333	adults	GSE59071	NA	NA	NA	NA	NA	NA	protein_coding
ENSG00000053254	FOXN3	-2	2	down	-1	0	-1	0	2056.64	-0.820562	1.09076e-18	1.02038e-17	children	GSE109142	674.308	-0.0578212	0.71566	0.815146	NA	NA	9.11466	-0.696518	1.75669e-07	1.195e-06	adults	GSE59071	8.92281	-0.298667	0.0537538	0.183975	NA	NA	protein_coding
ENSG00000053371	AKR7A2	-3	3	down	-1	-1	-1	0	1438.89	-0.706804	8.48986e-21	9.39777e-20	children	GSE109142	648.962	-0.283414	0.00765891	0.0239555	children	GSE117993	9.21376	-0.38035	9.42155e-07	5.39745e-06	adults	GSE59071	NA	NA	NA	NA	NA	NA	protein_coding
ENSG00000053702	NRIP2	2	2	up	1	0	1	0	154.703	0.625309	7.45837e-10	3.42543e-09	children	GSE109142	52.235	-0.00159491	0.985746	0.99155	NA	NA	6.45171	0.216352	0.00707371	0.0170714	adults	GSE59071	NA	NA	NA	NA	NA	NA	protein_coding
ENSG00000053747	LAMA3	3	3	up	1	1	0	1	4561.27	0.821435	8.89075e-06	2.74088e-05	children	GSE109142	898.122	0.399923	0.0110284	0.0324447	children	GSE117993	8.0888	-0.0661586	0.598036	0.690706	NA	NA	12.0766	0.913778	0.00403368	0.0268101	adults	GSE67106	protein_coding
ENSG00000053770	AP5M1	-4	4	down	-1	-1	-1	-1	2115.73	-0.761341	4.59004e-28	8.90546e-27	children	GSE109142	696.521	-0.191387	0.0161835	0.0447123	children	GSE117993	8.06658	-0.616556	3.24892e-09	3.25903e-08	adults	GSE59071	11.2903	-0.314	0.00177363	0.0142276	adults	GSE67106	protein_coding
ENSG00000054148	PHPT1	-4	4	down	-1	-1	-1	-1	1526.62	-0.361765	5.07161e-06	1.60833e-05	children	GSE109142	838.566	-0.578397	5.90671e-05	0.000355881	children	GSE117993	8.17001	-0.270183	0.000228269	0.000790609	adults	GSE59071	12.8456	-0.299333	0.00497006	0.0314694	adults	GSE67106	protein_coding
ENSG00000054179	ENTPD2	-4	4	down	-1	-1	-1	-1	370.231	-1.10763	4.65792e-20	4.86653e-19	children	GSE109142	160.19	-0.734676	6.34997e-09	9.69462e-08	children	GSE117993	7.42543	-0.298742	7.75522e-05	0.000297252	adults	GSE59071	9.74844	-0.908444	0.000954805	0.0088909	adults	GSE67106	protein_coding
ENSG00000054277	OPN3	-3	3	down	-1	0	-1	-1	769.105	-0.997041	1.80747e-29	3.92589e-28	children	GSE109142	283.679	-0.22515	0.0291049	0.0726357	NA	NA	8.36032	-0.930525	1.44797e-10	2.00944e-09	adults	GSE59071	8.93375	-0.588	0.00112328	0.0100349	adults	GSE67106	protein_coding
ENSG00000054282	SDCCAG8	2	2	up	0	0	1	1	312.362	-0.0208667	0.800478	0.867575	NA	NA	96.8566	0.0133693	0.883154	0.929625	NA	NA	7.2754	0.178191	0.0130532	0.0291582	adults	GSE59071	8.21438	0.276	0.00191242	0.0150503	adults	GSE67106	protein_coding
ENSG00000054356	PTPRN	-2	2	down	-1	-1	0	0	80.7945	-1.37591	6.46149e-12	3.52187e-11	children	GSE109142	44.9722	-1.36572	1.13263e-08	1.6482e-07	children	GSE117993	6.37341	-0.0211357	0.827349	0.877071	NA	NA	6.56187	-0.0371111	0.505441	0.725263	NA	NA	protein_coding
ENSG00000054523	KIF1B	-2	2	down	-1	0	-1	0	1996.36	-0.255544	0.0018126	0.00409573	children	GSE109142	558.629	-0.0172297	0.817726	0.885705	NA	NA	8.42189	-0.333977	2.11748e-07	1.41838e-06	adults	GSE59071	8.98687	0.319333	0.0103444	0.0548161	NA	NA	protein_coding
ENSG00000054598	FOXC1	3	3	up	1	1	1	0	54.4794	1.37869	8.66496e-16	6.4813e-15	children	GSE109142	12.9035	1.13454	5.78467e-12	1.60301e-10	children	GSE117993	8.16888	0.121799	0.0194287	0.0412185	adults	GSE59071	NA	NA	NA	NA	NA	NA	protein_coding
ENSG00000054611	TBC1D22A	-2	2	down	-1	0	-1	0	1167.91	-0.408141	1.08941e-22	1.40167e-21	children	GSE109142	468.81	-0.1218	0.108212	0.206222	NA	NA	8.51734	-0.168816	0.00019512	0.000686928	adults	GSE59071	7.04656	-0.0408889	0.689142	0.847422	NA	NA	protein_coding
ENSG00000054654	SYNE2	-4	4	down	-1	-1	-1	-1	3634.52	-0.753622	5.13969e-18	4.57167e-17	children	GSE109142	1067.59	-0.586011	2.66192e-08	3.60208e-07	children	GSE117993	8.28989	-0.321483	7.53999e-05	0.000289878	adults	GSE59071	12.0519	-0.793556	9.83633e-07	7.7937e-05	adults	GSE67106	protein_coding
ENSG00000054690	PLEKHH1	-2	2	down	0	-1	-1	0	1627.03	-0.0487863	0.672325	0.768386	NA	NA	664.362	-0.539738	0.00349085	0.0123167	children	GSE117993	8.15128	-0.774446	1.65777e-06	9.02835e-06	adults	GSE59071	NA	NA	NA	NA	NA	NA	protein_coding
ENSG00000054793	ATP9A	-3	3	down	-1	-1	-1	0	3082.7	-1.10379	6.21278e-27	1.09452e-25	children	GSE109142	969.337	-0.326489	0.000470457	0.00220019	children	GSE117993	8.93549	-0.943299	1.18972e-09	1.31563e-08	adults	GSE59071	NA	NA	NA	NA	NA	NA	protein_coding
ENSG00000054938	CHRDL2	4	4	up	1	1	1	1	437.466	4.02572	1.38006e-47	1.38626e-45	children	GSE109142	88.0592	3.31891	1.33495e-23	2.79537e-21	children	GSE117993	6.92108	0.895537	3.67198e-07	2.32685e-06	adults	GSE59071	8.66062	3.21667	1.19127e-08	9.81972e-06	adults	GSE67106	protein_coding
ENSG00000054967	RELT	3	3	up	1	1	1	0	480.686	1.87168	1.33849e-52	2.05911e-50	children	GSE109142	130.956	0.942318	6.46571e-11	1.46694e-09	children	GSE117993	7.23505	0.500727	1.09888e-09	1.22384e-08	adults	GSE59071	NA	NA	NA	NA	NA	NA	protein_coding
ENSG00000055130	CUL1	2	2	up	0	1	0	1	1854.88	-0.0311162	0.387565	0.501527	NA	NA	583.774	0.123847	0.00205291	0.00783817	children	GSE117993	8.7444	0.0459986	0.456534	0.561929	NA	NA	9.42531	0.358889	0.00239677	0.0179453	adults	GSE67106	protein_coding
ENSG00000055147	FAM114A2	4	4	up	1	1	1	1	567.669	0.224405	0.000179507	0.000470312	children	GSE109142	181.172	0.557079	3.95778e-06	3.21439e-05	children	GSE117993	6.82061	0.279511	0.000403991	0.00131911	adults	GSE59071	7.54563	0.250889	0.00345519	0.023844	adults	GSE67106	protein_coding
ENSG00000055163	CYFIP2	2	2	up	1	0	1	0	1292.32	0.56939	1.70927e-05	5.09224e-05	children	GSE109142	392.028	0.261968	0.0363704	0.0870363	NA	NA	8.10326	0.424109	0.0136848	0.0304052	adults	GSE59071	8.43406	0.378667	0.0101606	0.0540882	NA	NA	protein_coding
ENSG00000055208	TAB2	-2	2	down	-1	0	-1	0	2768.76	-0.377351	3.80696e-20	3.99884e-19	children	GSE109142	873.167	0.132684	0.0528647	0.117154	NA	NA	8.67677	-0.335646	1.72051e-08	1.46402e-07	adults	GSE59071	12.1653	-0.0415556	0.610949	0.799893	NA	NA	protein_coding
ENSG00000055211	GINM1	-3	3	down	-1	-1	-1	0	1320.76	-0.622783	1.51242e-31	3.90084e-30	children	GSE109142	517.541	-0.208617	0.0011083	0.00461897	children	GSE117993	9.13262	-0.461253	6.02187e-09	5.6919e-08	adults	GSE59071	10.2972	-0.182222	0.0888517	0.259799	NA	NA	protein_coding
ENSG00000055332	EIF2AK2	2	2	up	0	1	1	0	2276.55	0.168904	0.0868574	0.138943	NA	NA	622.937	0.652513	4.22617e-08	5.44359e-07	children	GSE117993	8.97348	0.25384	0.00562552	0.0139287	adults	GSE59071	8.60594	0.0691111	0.568569	0.771097	NA	NA	protein_coding
ENSG00000055483	USP36	2	2	up	1	0	1	0	1238.27	0.24132	5.13135e-05	0.000144167	children	GSE109142	435.2	-0.205065	0.0542193	0.11956	NA	NA	7.67585	0.147948	0.0212426	0.0445454	adults	GSE59071	10.0709	0.228222	0.0558909	0.189284	NA	NA	protein_coding
ENSG00000055732	MCOLN3	-3	3	down	-1	-1	-1	0	64.4806	-0.370956	0.004957	0.0103913	children	GSE109142	26.9198	-1.09711	7.65072e-15	3.70794e-13	children	GSE117993	5.39491	-0.405895	3.35493e-07	2.15146e-06	adults	GSE59071	NA	NA	NA	NA	NA	NA	protein_coding
ENSG00000055813	CCDC85A	-2	2	down	-1	-1	0	0	40.007	-1.89946	2.20246e-24	3.23417e-23	children	GSE109142	12.3233	-0.924209	0.000711131	0.0031474	children	GSE117993	6.22408	-0.121857	0.0675697	0.11972	NA	NA	6.41906	0.120444	0.270153	0.516525	NA	NA	protein_coding
ENSG00000055917	PUM2	-2	2	down	-1	0	-1	0	4102.98	-0.594028	5.20756e-26	8.62957e-25	children	GSE109142	1308.39	-0.107147	0.138839	0.250533	NA	NA	9.81052	-0.437559	9.60343e-14	2.83811e-12	adults	GSE59071	NA	NA	NA	NA	NA	NA	protein_coding
ENSG00000055950	MRPL43	-3	3	down	-1	-1	-1	0	1055.81	-0.461684	9.42925e-15	6.49476e-14	children	GSE109142	458.579	-0.318859	0.00084123	0.00364021	children	GSE117993	7.64142	-0.230963	0.000821086	0.0025012	adults	GSE59071	10.8191	-0.129333	0.100356	0.281547	NA	NA	protein_coding
ENSG00000055955	ITIH4	2	2	up	1	0	1	0	80.2396	2.50783	7.97247e-51	1.07053e-48	children	GSE109142	36.3631	0.0588999	0.791248	0.868299	NA	NA	6.61693	0.316278	3.0628e-05	0.000127793	adults	GSE59071	8.92688	0.275556	0.161085	0.380291	NA	NA	protein_coding
ENSG00000056277	ZNF280C	3	3	up	1	0	1	1	123.54	0.409582	6.803e-08	2.61899e-07	children	GSE109142	32.55	0.165229	0.101803	0.196531	NA	NA	6.99308	0.258698	0.0132704	0.0295817	adults	GSE59071	7.65688	0.256222	0.00264683	0.0193323	adults	GSE67106	protein_coding
ENSG00000056291	NPFFR2	2	2	up	1	0	0	1	15.4316	0.950526	0.000271381	0.000692046	children	GSE109142	4.56262	0.187867	0.484054	0.628459	NA	NA	4.67268	0.0898123	0.07273	0.127274	NA	NA	6.25094	0.334	0.00212715	0.01638	adults	GSE67106	protein_coding
ENSG00000056558	TRAF1	3	3	up	1	1	1	0	770.867	1.70743	1.78838e-30	4.19957e-29	children	GSE109142	229.033	0.718875	2.22745e-07	2.42226e-06	children	GSE117993	6.32903	0.850626	7.54224e-07	4.42701e-06	adults	GSE59071	NA	NA	NA	NA	NA	NA	protein_coding
ENSG00000056736	IL17RB	-3	3	down	-1	-1	-1	0	509.935	-0.479968	3.20595e-06	1.04038e-05	children	GSE109142	200.47	-0.585317	4.84518e-10	9.21258e-09	children	GSE117993	6.96377	-0.808216	6.19428e-07	3.71309e-06	adults	GSE59071	NA	NA	NA	NA	NA	NA	protein_coding
ENSG00000056972	TRAF3IP2	-2	2	down	-1	0	-1	0	1378.59	-0.641964	1.94575e-25	3.08564e-24	children	GSE109142	529.353	-0.202157	0.0339228	0.082303	NA	NA	8.55203	-0.717048	4.99185e-15	2.0149e-13	adults	GSE59071	NA	NA	NA	NA	NA	NA	protein_coding
ENSG00000056998	GYG2	4	4	up	1	1	1	1	450.265	0.36705	0.0261109	0.0473253	children	GSE109142	140.764	0.353236	0.0152114	0.0424906	children	GSE117993	7.09862	0.434246	0.00761919	0.0182571	adults	GSE59071	7.69156	0.681778	0.00673122	0.0393933	adults	GSE67106	protein_coding
ENSG00000057149	SERPINB3	4	4	up	1	1	1	1	362.504	10.3862	3.54433e-47	3.47977e-45	children	GSE109142	64.0909	11.5778	3.52882e-39	4.0191e-36	children	GSE117993	6.65636	3.73736	3.86277e-08	3.03271e-07	adults	GSE59071	7.21906	2.35178	0.00311938	0.0219897	adults	GSE67106	protein_coding
ENSG00000057294	PKP2	-2	2	down	-1	0	-1	0	5234.24	-0.701736	4.17671e-11	2.1259e-10	children	GSE109142	1633.85	-0.165482	0.108111	0.206089	NA	NA	10.5461	-0.510457	0.0171016	0.0369181	adults	GSE59071	NA	NA	NA	NA	NA	NA	protein_coding
ENSG00000057657	PRDM1	4	4	up	1	1	1	1	2654.98	1.40039	7.93287e-21	8.79616e-20	children	GSE109142	614.035	1.18999	2.00584e-15	1.0896e-13	children	GSE117993	9.37464	1.92196	1.48077e-15	6.67912e-14	adults	GSE59071	10.8503	1.288	4.46285e-07	5.06435e-05	adults	GSE67106	protein_coding
ENSG00000057663	ATG5	-2	2	down	-1	0	-1	0	1481.66	-0.453606	7.67258e-20	7.88341e-19	children	GSE109142	532.636	0.0288201	0.624129	0.746604	NA	NA	8.87998	-0.212232	0.00890436	0.0208879	adults	GSE59071	NA	NA	NA	NA	NA	NA	protein_coding
ENSG00000057704	TMCC3	-4	4	down	-1	-1	-1	-1	1869.8	-1.80626	4.56953e-47	4.44166e-45	children	GSE109142	708.997	-0.62581	2.99052e-06	2.50257e-05	children	GSE117993	9.44105	-0.958339	1.06225e-12	2.44522e-11	adults	GSE59071	9.96344	-0.914	2.22351e-05	0.000536945	adults	GSE67106	protein_coding
ENSG00000057757	PITHD1	-3	3	down	-1	-1	-1	0	1109.68	-0.46165	2.767e-18	2.50801e-17	children	GSE109142	459.433	-0.331862	0.00019969	0.00103835	children	GSE117993	7.90971	-0.255658	0.00026502	0.000904655	adults	GSE59071	8.17625	0.0231111	0.825635	0.92026	NA	NA	protein_coding
ENSG00000057935	MTA3	-2	2	down	-1	0	-1	0	846.441	-0.344803	6.56233e-12	3.57434e-11	children	GSE109142	325.975	0.0233841	0.717088	0.816126	NA	NA	7.87142	-0.412599	5.13834e-09	4.93256e-08	adults	GSE59071	NA	NA	NA	NA	NA	NA	protein_coding
ENSG00000058085	LAMC2	4	4	up	1	1	1	1	6060.13	1.29856	1.38982e-11	7.35172e-11	children	GSE109142	1242.22	1.45349	2.55349e-15	1.359e-13	children	GSE117993	9.06784	0.864338	0.000478151	0.00153049	adults	GSE59071	12.7144	1.56178	9.16613e-06	0.000290912	adults	GSE67106	protein_coding
ENSG00000058091	CDK14	3	3	up	1	1	1	0	369.371	0.781	1.09608e-08	4.54325e-08	children	GSE109142	123.936	0.558942	0.0158666	0.0439719	children	GSE117993	7.21916	1.25375	1.45338e-08	1.26373e-07	adults	GSE59071	NA	NA	NA	NA	NA	NA	protein_coding
ENSG00000058262	SEC61A1	4	4	up	1	1	1	1	11212.4	0.283778	1.00667e-06	3.44898e-06	children	GSE109142	3602.95	0.419736	3.60507e-11	8.60782e-10	children	GSE117993	10.4172	0.617757	3.00592e-17	2.07582e-15	adults	GSE59071	10.8341	0.401111	0.00215588	0.0165584	adults	GSE67106	protein_coding
ENSG00000058335	RASGRF1	3	3	up	1	1	1	0	53.0819	1.29692	2e-11	1.04367e-10	children	GSE109142	26.1313	1.10545	0.000442968	0.00208907	children	GSE117993	5.96724	0.174846	0.00157878	0.0044862	adults	GSE59071	NA	NA	NA	NA	NA	NA	protein_coding
ENSG00000058404	CAMK2B	-2	2	down	-1	-1	0	0	20.9232	-0.807854	0.000218427	0.000564973	children	GSE109142	15.0022	-1.62479	2.87673e-10	5.72799e-09	children	GSE117993	5.77398	-0.0965833	0.135743	0.213808	NA	NA	6.27844	-0.0362222	0.733121	0.873207	NA	NA	protein_coding
ENSG00000058668	ATP2B4	3	3	up	1	1	1	0	2287.06	0.664099	9.12399e-12	4.90736e-11	children	GSE109142	565.354	0.336864	0.000721773	0.00318872	children	GSE117993	8.32429	0.785446	1.0002e-06	5.69463e-06	adults	GSE59071	NA	NA	NA	NA	NA	NA	protein_coding
ENSG00000058673	ZC3H11A	2	2	up	1	0	1	0	4608.95	0.243825	4.29948e-13	2.59383e-12	children	GSE109142	1572.99	0.0479737	0.459155	0.605473	NA	NA	8.52815	0.325576	0.00180337	0.00506066	adults	GSE59071	12.2744	0.227111	0.0497639	0.174189	NA	NA	protein_coding
ENSG00000058866	DGKG	3	3	up	1	1	1	0	35.1548	1.09124	5.33427e-07	1.87916e-06	children	GSE109142	23.4262	1.01862	0.0137473	0.0390684	children	GSE117993	5.96732	0.135844	0.0133454	0.0297357	adults	GSE59071	6.33219	0.00577778	0.951747	0.979376	NA	NA	protein_coding
ENSG00000059377	TBXAS1	4	4	up	1	1	1	1	1030.68	0.998302	1.2371e-27	2.31622e-26	children	GSE109142	322.778	0.860061	1.80729e-14	8.11451e-13	children	GSE117993	8.23114	1.19322	1.08192e-18	1.07678e-16	adults	GSE59071	10.2494	0.538667	0.000778691	0.00755408	adults	GSE67106	protein_coding
ENSG00000059573	ALDH18A1	-4	4	down	-1	-1	-1	-1	3354.23	-1.06443	9.97758e-55	1.84774e-52	children	GSE109142	1298.56	-0.554625	2.53234e-11	6.22481e-10	children	GSE117993	9.03033	-0.982379	1.37636e-16	7.8275e-15	adults	GSE59071	10.7991	-0.733333	2.87775e-06	0.000145114	adults	GSE67106	protein_coding
ENSG00000059691	GATB	-3	3	down	-1	-1	-1	0	461.617	-0.465797	1.13032e-15	8.36745e-15	children	GSE109142	186.402	-0.218573	0.012126	0.0351805	children	GSE117993	6.74233	-0.117351	0.0152154	0.033364	adults	GSE59071	NA	NA	NA	NA	NA	NA	protein_coding
ENSG00000059758	CDK17	3	3	up	1	1	1	0	877.042	0.391638	3.00899e-08	1.19817e-07	children	GSE109142	248.328	0.435064	0.000770734	0.00337578	children	GSE117993	7.70597	0.388617	0.000235852	0.000813681	adults	GSE59071	NA	NA	NA	NA	NA	NA	protein_coding
ENSG00000059769	DNAJC25	-2	2	down	-1	0	-1	0	317.262	-0.125099	0.0110141	0.0215901	children	GSE109142	109.864	-0.0894835	0.14848	0.264232	NA	NA	7.90852	-0.183417	7.04133e-06	3.37488e-05	adults	GSE59071	NA	NA	NA	NA	NA	NA	protein_coding
ENSG00000059804	SLC2A3	4	4	up	1	1	1	1	1523.84	2.5192	8.81672e-31	2.13851e-29	children	GSE109142	462.772	0.994559	3.92664e-05	0.000247812	children	GSE117993	8.10281	2.09473	5.64976e-11	8.50312e-10	adults	GSE59071	6.895	0.667111	0.00045625	0.00502545	adults	GSE67106	protein_coding
ENSG00000060069	CTDP1	-2	2	down	-1	0	-1	0	1069.65	-0.469732	6.9876e-21	7.77007e-20	children	GSE109142	422.182	-0.124183	0.153012	0.270215	NA	NA	8.11412	-0.112404	0.0101893	0.0234977	adults	GSE59071	NA	NA	NA	NA	NA	NA	protein_coding
ENSG00000060138	YBX3	3	3	up	1	1	1	0	3733.1	0.248261	6.79629e-05	0.000188037	children	GSE109142	1299.69	0.419315	1.79473e-05	0.000124159	children	GSE117993	9.73784	0.325949	0.00061864	0.00193354	adults	GSE59071	10.7031	-0.0195556	0.856432	0.935009	NA	NA	protein_coding
ENSG00000060140	STYK1	-2	2	down	-1	0	-1	0	819.128	-0.944609	4.89914e-14	3.19003e-13	children	GSE109142	373.245	-0.312766	0.0737719	0.152831	NA	NA	7.04479	-0.572146	0.00197227	0.00548836	adults	GSE59071	NA	NA	NA	NA	NA	NA	protein_coding
ENSG00000060237	WNK1	3	3	up	1	1	1	0	3901.39	0.268431	0.00660977	0.013555	children	GSE109142	1182.83	0.5961	0.00612175	0.0198095	children	GSE117993	9.21594	0.326552	6.10699e-06	2.96344e-05	adults	GSE59071	7.19906	0.104444	0.510339	0.728657	NA	NA	protein_coding
ENSG00000060491	OGFR	4	4	up	1	1	1	1	2006.09	0.353413	4.21114e-11	2.1423e-10	children	GSE109142	785.625	0.237706	0.0121904	0.0353373	children	GSE117993	8.51305	0.35891	3.5594e-09	3.53554e-08	adults	GSE59071	10.6459	0.405111	0.00115306	0.0102576	adults	GSE67106	protein_coding
ENSG00000060558	GNA15	3	3	up	1	1	1	0	449.882	1.8597	2.3251e-32	6.31364e-31	children	GSE109142	119.478	1.51784	1.39973e-21	2.07938e-19	children	GSE117993	8.3861	1.8427	6.04767e-25	2.92347e-22	adults	GSE59071	NA	NA	NA	NA	NA	NA	protein_coding
ENSG00000060566	CREB3L3	-3	3	down	-1	-1	-1	0	62.7925	-2.58583	5.01574e-12	2.75693e-11	children	GSE109142	72.2138	-1.07948	0.00121023	0.00498689	children	GSE117993	6.73312	-1.54767	1.17184e-17	8.87753e-16	adults	GSE59071	NA	NA	NA	NA	NA	NA	protein_coding
ENSG00000060642	PIGV	-2	2	down	-1	0	-1	0	457.915	-0.744884	5.24177e-36	1.94883e-34	children	GSE109142	177.768	-0.140813	0.0660675	0.139941	NA	NA	7.88583	-0.31389	1.08679e-05	4.99745e-05	adults	GSE59071	NA	NA	NA	NA	NA	NA	protein_coding
ENSG00000060656	PTPRU	3	3	up	1	1	1	0	222.115	0.475291	0.00226157	0.00503308	children	GSE109142	67.0172	0.512155	0.00820615	0.0253606	children	GSE117993	6.68679	0.212931	0.0234594	0.0485027	adults	GSE59071	6.4775	0.0337778	0.621721	0.807183	NA	NA	protein_coding
ENSG00000060709	RIMBP2	-3	3	down	-1	-1	-1	0	129.597	-0.733517	2.13485e-05	6.28629e-05	children	GSE109142	61.5287	-1.02033	7.09394e-08	8.6289e-07	children	GSE117993	6.32018	-0.252446	0.00275431	0.00739791	adults	GSE59071	6.19969	-0.0637778	0.41145	0.65237	NA	NA	protein_coding
ENSG00000060762	MPC1	-3	3	down	-1	-1	-1	0	1573.43	-0.672522	1.53101e-12	8.80414e-12	children	GSE109142	657.842	-0.234029	0.00797933	0.0247785	children	GSE117993	9.78992	-0.774219	5.6588e-08	4.30947e-07	adults	GSE59071	NA	NA	NA	NA	NA	NA	protein_coding
ENSG00000060971	ACAA1	-3	3	down	-1	-1	-1	0	2512.84	-1.00526	1.88667e-36	7.27038e-35	children	GSE109142	1265.86	-0.67071	2.73172e-12	8.18031e-11	children	GSE117993	8.3439	-0.692051	5.33815e-12	1.03023e-10	adults	GSE59071	6.11	0.0235556	0.639962	0.818036	NA	NA	protein_coding
ENSG00000060982	BCAT1	4	4	up	1	1	1	1	373.812	1.76482	1.91526e-21	2.228e-20	children	GSE109142	98.0098	1.01617	1.36523e-07	1.56639e-06	children	GSE117993	6.02614	0.776481	1.9331e-05	8.44764e-05	adults	GSE59071	7.98313	0.907111	0.000524552	0.00557963	adults	GSE67106	protein_coding
ENSG00000061273	HDAC7	3	3	up	1	1	1	0	2321.63	1.34321	1.39526e-48	1.5229e-46	children	GSE109142	685.683	0.833547	1.48795e-12	4.71616e-11	children	GSE117993	8.08904	0.629475	2.26709e-12	4.79467e-11	adults	GSE59071	NA	NA	NA	NA	NA	NA	protein_coding
ENSG00000061337	LZTS1	2	2	up	1	1	0	0	118.515	1.70973	3.14419e-22	3.90029e-21	children	GSE109142	75.0487	1.86942	1.52966e-06	1.37216e-05	children	GSE117993	6.73402	0.0442863	0.486773	0.590274	NA	NA	6.26813	-0.0457778	0.342195	0.591505	NA	NA	protein_coding
ENSG00000061656	SPAG4	3	3	up	1	1	1	0	272.37	2.90167	2.26463e-43	1.57456e-41	children	GSE109142	72.3902	1.44912	8.04362e-13	2.70506e-11	children	GSE117993	6.92548	0.791936	1.62712e-08	1.39567e-07	adults	GSE59071	NA	NA	NA	NA	NA	NA	protein_coding
ENSG00000061918	GUCY1B1	4	4	up	1	1	1	1	464.64	2.01439	2.2503e-42	1.42513e-40	children	GSE109142	97.5906	1.13743	5.88233e-13	2.02608e-11	children	GSE117993	6.75361	1.15772	1.23458e-07	8.67928e-07	adults	GSE59071	6.65875	0.612667	2.9508e-05	0.000650658	adults	GSE67106	protein_coding
ENSG00000061938	TNK2	2	2	up	1	0	1	0	1375.95	0.921987	8.03582e-25	1.218e-23	children	GSE109142	473.542	0.110547	0.196662	0.327256	NA	NA	7.59862	0.163502	0.00527126	0.01314	adults	GSE59071	10.6937	0.260444	0.113714	0.30504	NA	NA	protein_coding
ENSG00000062038	CDH3	4	4	up	1	1	1	1	726.799	3.08076	1.36606e-34	4.48939e-33	children	GSE109142	119.725	2.10114	1.30598e-16	8.48339e-15	children	GSE117993	8.31199	3.02134	8.70381e-20	1.14188e-17	adults	GSE59071	8.19344	2.69156	8.71814e-08	2.29817e-05	adults	GSE67106	protein_coding
ENSG00000062370	ZNF112	-3	3	down	-1	-1	-1	0	126.857	-0.621656	2.91316e-14	1.92837e-13	children	GSE109142	46.2006	-0.39864	0.000310375	0.00152457	children	GSE117993	5.29658	-0.463543	2.54355e-14	8.72326e-13	adults	GSE59071	NA	NA	NA	NA	NA	NA	protein_coding
ENSG00000062485	CS	-4	4	down	-1	-1	-1	-1	6063.76	-0.667686	7.21145e-31	1.75897e-29	children	GSE109142	2234.44	-0.258883	1.86778e-05	0.000128614	children	GSE117993	10.0319	-0.43034	2.74655e-07	1.79418e-06	adults	GSE59071	14.0909	-0.633333	8.69833e-06	0.000284976	adults	GSE67106	protein_coding
ENSG00000062524	LTK	-3	3	down	-1	-1	-1	0	303.661	-1.53181	1.63689e-24	2.42003e-23	children	GSE109142	194.625	-1.46308	1.03328e-17	7.88059e-16	children	GSE117993	6.44212	-0.463644	2.90964e-08	2.35356e-07	adults	GSE59071	9.72125	-0.122	0.570704	0.772641	NA	NA	protein_coding
ENSG00000062582	MRPS24	-2	2	down	-1	-1	0	0	1033.46	-0.465091	8.55824e-09	3.58044e-08	children	GSE109142	504.194	-0.353779	0.00795972	0.0247333	children	GSE117993	9.67715	-0.101899	0.198182	0.290729	NA	NA	14.4628	-0.130667	0.0570143	0.192135	NA	NA	protein_coding
ENSG00000062598	ELMO2	3	3	up	1	1	1	0	1021.37	0.58185	2.77749e-28	5.47857e-27	children	GSE109142	315.026	0.432469	6.0061e-07	5.94314e-06	children	GSE117993	8.10144	0.474779	1.32529e-09	1.44606e-08	adults	GSE59071	NA	NA	NA	NA	NA	NA	protein_coding
ENSG00000062716	VMP1	-3	3	down	-1	-1	-1	0	7996.56	-0.418526	1.60473e-08	6.55086e-08	children	GSE109142	2725.31	-0.212195	0.0134305	0.0382921	children	GSE117993	10.9	-0.204626	0.00381369	0.00990398	adults	GSE59071	NA	NA	NA	NA	NA	NA	protein_coding
ENSG00000063015	SEZ6	-2	2	down	-1	-1	0	0	11.5063	-1.22579	1.3016e-07	4.86886e-07	children	GSE109142	5.8358	-1.24188	1.64043e-05	0.000114528	children	GSE117993	5.83929	-0.02063	0.716953	0.789772	NA	NA	6.28188	0.115333	0.432431	0.669944	NA	NA	protein_coding
ENSG00000063046	EIF4B	-2	2	down	-1	0	-1	0	11195.9	-0.512903	1.20614e-34	3.9772e-33	children	GSE109142	3903.74	0.120027	0.0657169	0.139337	NA	NA	10.7462	-0.271697	0.00288113	0.0077049	adults	GSE59071	12.5353	-0.0133333	0.886593	0.949531	NA	NA	protein_coding
ENSG00000063176	SPHK2	-4	4	down	-1	-1	-1	-1	588.685	-0.772923	6.70338e-24	9.52836e-23	children	GSE109142	270.39	-0.464648	5.86145e-09	8.993e-08	children	GSE117993	7.49142	-0.627042	8.45132e-15	3.22532e-13	adults	GSE59071	12.0666	-1.07311	1.38342e-06	9.41578e-05	adults	GSE67106	protein_coding
ENSG00000063177	RPL18	-2	2	down	-1	-1	0	0	12230.8	-0.534989	1.90405e-09	8.44025e-09	children	GSE109142	6045.04	-0.453138	0.00190222	0.00735154	children	GSE117993	12.4747	-0.0534582	0.341603	0.448527	NA	NA	NA	NA	NA	NA	NA	NA	protein_coding
ENSG00000063180	CA11	2	2	up	1	0	0	1	102.079	0.434679	0.00385743	0.00823475	children	GSE109142	53.5896	-0.499011	0.0346507	0.0837184	NA	NA	7.16036	0.0757797	0.252767	0.353463	NA	NA	7.22969	0.276444	0.00712728	0.0411813	adults	GSE67106	protein_coding
ENSG00000063245	EPN1	-3	3	down	-1	-1	-1	0	5400.24	-0.823062	6.06085e-47	5.8046e-45	children	GSE109142	2331.12	-0.303559	0.000636072	0.00285965	children	GSE117993	8.83645	-0.302731	5.79286e-05	0.000228462	adults	GSE59071	6.60813	-0.133111	0.0286928	0.117722	NA	NA	protein_coding
ENSG00000063322	MED29	-3	3	down	-1	-1	-1	0	1314.81	-0.381565	2.95348e-34	9.46581e-33	children	GSE109142	488.168	-0.171352	0.0145651	0.04099	children	GSE117993	8.05714	-0.169186	0.000112358	0.000417345	adults	GSE59071	7.17188	-0.119778	0.184848	0.41457	NA	NA	protein_coding
ENSG00000063587	ZNF275	4	4	up	1	1	1	1	865.623	0.735631	2.33757e-20	2.49356e-19	children	GSE109142	230.944	0.420949	1.79834e-08	2.51724e-07	children	GSE117993	7.54722	0.49881	5.78704e-05	0.000228277	adults	GSE59071	10.2209	0.606	0.000790514	0.00765282	adults	GSE67106	protein_coding
ENSG00000063601	MTMR1	2	2	up	0	1	0	1	987.9	0.0130294	0.808409	0.873272	NA	NA	303.805	0.245082	0.010381	0.0308754	children	GSE117993	7.8494	-0.0146644	0.796696	0.853489	NA	NA	6.46469	0.282667	0.00758678	0.0432047	adults	GSE67106	protein_coding
ENSG00000063660	GPC1	2	2	up	1	0	1	0	830.561	0.222235	0.00506645	0.0106015	children	GSE109142	293.94	-0.0498806	0.584496	0.714551	NA	NA	7.8844	0.173174	0.000581554	0.00183144	adults	GSE59071	10.2112	0.325778	0.0445123	0.160765	NA	NA	protein_coding
ENSG00000063761	ADCK1	-3	3	down	-1	-1	-1	0	263.73	-0.347513	2.63161e-08	1.05327e-07	children	GSE109142	112.44	-0.296576	3.29158e-05	0.000211722	children	GSE117993	6.97862	-0.324576	7.26895e-05	0.000280466	adults	GSE59071	NA	NA	NA	NA	NA	NA	protein_coding
ENSG00000063854	HAGH	-4	4	down	-1	-1	-1	-1	840.775	-0.532417	1.52118e-19	1.52411e-18	children	GSE109142	376.678	-0.251187	0.00248867	0.00922666	children	GSE117993	9.15174	-0.246557	2.95906e-06	1.52831e-05	adults	GSE59071	12.9366	-0.368444	0.000405036	0.00459115	adults	GSE67106	protein_coding
ENSG00000064012	CASP8	4	4	up	1	1	1	1	1507.12	0.480625	3.4257e-15	2.4409e-14	children	GSE109142	538.179	0.625916	0.000998707	0.00422429	children	GSE117993	8.12514	0.456174	7.76239e-08	5.72674e-07	adults	GSE59071	8.45469	0.394667	0.00168457	0.0136559	adults	GSE67106	protein_coding
ENSG00000064042	LIMCH1	3	3	up	1	0	1	1	497.509	0.436008	4.49147e-05	0.000126965	children	GSE109142	150.739	0.148571	0.306503	0.453693	NA	NA	6.3111	0.447697	2.92674e-06	1.5147e-05	adults	GSE59071	7.01	0.525333	1.58624e-06	0.000100939	adults	GSE67106	protein_coding
ENSG00000064102	INTS13	4	4	up	1	1	1	1	581.687	0.210788	0.000915985	0.00216948	children	GSE109142	183.028	0.292916	0.00186732	0.00723633	children	GSE117993	7.57757	0.20144	0.0154088	0.0337445	adults	GSE59071	9.43812	0.411111	0.00161398	0.0132344	adults	GSE67106	protein_coding
ENSG00000064199	SPA17	-2	2	down	-1	0	-1	0	251.154	-0.456775	2.71521e-07	9.84841e-07	children	GSE109142	84.0384	-0.0914819	0.427018	0.575545	NA	NA	8.42109	-0.659435	5.63364e-05	0.000222789	adults	GSE59071	NA	NA	NA	NA	NA	NA	protein_coding
ENSG00000064270	ATP2C2	-3	3	down	-1	-1	-1	0	3323.1	-0.741633	4.33586e-06	1.38611e-05	children	GSE109142	1498.34	-0.810937	3.6859e-10	7.2048e-09	children	GSE117993	8.8855	-0.765104	0.000120154	0.000443705	adults	GSE59071	NA	NA	NA	NA	NA	NA	protein_coding
ENSG00000064545	TMEM161A	2	2	up	1	0	1	0	547.047	0.313888	6.38971e-07	2.23626e-06	children	GSE109142	218.892	0.0977284	0.322174	0.470349	NA	NA	7.50729	0.207404	0.00101861	0.00302965	adults	GSE59071	NA	NA	NA	NA	NA	NA	protein_coding
ENSG00000064601	CTSA	-4	4	down	-1	-1	-1	-1	6734.56	-0.922687	7.91418e-37	3.15236e-35	children	GSE109142	3167.03	-0.397798	6.8674e-05	0.000406031	children	GSE117993	10.687	-0.726825	2.99863e-16	1.58133e-14	adults	GSE59071	11.7425	-0.998667	7.48616e-05	0.00130744	adults	GSE67106	protein_coding
ENSG00000064652	SNX24	-3	3	down	-1	0	-1	-1	295.317	-0.633414	4.50383e-21	5.09369e-20	children	GSE109142	117.583	-0.173358	0.0341081	0.0826706	NA	NA	6.45501	-0.57241	9.04151e-09	8.23922e-08	adults	GSE59071	10.6184	-0.582444	9.26889e-06	0.000293227	adults	GSE67106	protein_coding
ENSG00000064655	EYA2	-2	2	down	-1	0	-1	0	169.278	-0.61016	0.0131267	0.025326	children	GSE109142	73.0748	-0.488045	0.0367836	0.0878142	NA	NA	6.86997	-0.853935	1.24089e-09	1.36257e-08	adults	GSE59071	NA	NA	NA	NA	NA	NA	protein_coding
ENSG00000064666	CNN2	4	4	up	1	1	1	1	3937.56	0.710945	9.71503e-21	1.07115e-19	children	GSE109142	1207.27	0.781142	1.4119e-15	7.85699e-14	children	GSE117993	9.71492	1.10034	1.36259e-24	6.17276e-22	adults	GSE59071	11.525	0.857556	9.01936e-05	0.00149547	adults	GSE67106	protein_coding
ENSG00000064687	ABCA7	3	3	up	1	1	1	0	1038.01	2.41058	1.49424e-62	4.78585e-60	children	GSE109142	319.004	0.643649	0.000172325	0.000913865	children	GSE117993	7.33072	0.237522	0.00150869	0.00431421	adults	GSE59071	NA	NA	NA	NA	NA	NA	protein_coding
ENSG00000064692	SNCAIP	3	3	up	1	1	1	0	220.356	2.19159	2.66562e-49	3.09997e-47	children	GSE109142	50.1979	1.05264	4.04251e-11	9.55218e-10	children	GSE117993	6.38636	0.623617	5.30222e-09	5.07548e-08	adults	GSE59071	6.1025	0.100667	0.108131	0.295171	NA	NA	protein_coding
ENSG00000064726	BTBD1	-2	2	down	-1	0	-1	0	2380.77	-0.47309	1.33707e-33	4.04694e-32	children	GSE109142	764.856	-0.00895747	0.855605	0.911733	NA	NA	9.09519	-0.371079	3.34886e-09	3.34936e-08	adults	GSE59071	NA	NA	NA	NA	NA	NA	protein_coding
ENSG00000064763	FAR2	-2	2	down	-1	0	-1	0	1704.66	-0.548243	4.62592e-09	1.98265e-08	children	GSE109142	556.751	0.122956	0.10298	0.198334	NA	NA	8.95871	-0.694313	6.253e-07	3.74445e-06	adults	GSE59071	NA	NA	NA	NA	NA	NA	protein_coding
ENSG00000064787	BCAS1	-3	3	down	-1	-1	-1	0	5262.55	-0.981391	4.59489e-12	2.53559e-11	children	GSE109142	2077.48	-0.309468	0.0111499	0.032749	children	GSE117993	10.0894	-0.865682	0.00088948	0.00268537	adults	GSE59071	13.8959	-0.672	0.021738	0.0958658	NA	NA	protein_coding
ENSG00000064886	CHI3L2	3	3	up	1	1	1	0	491.914	2.41602	6.31981e-18	5.59588e-17	children	GSE109142	153.668	1.92578	1.46797e-10	3.09615e-09	children	GSE117993	6.12043	1.51521	8.12304e-07	4.72285e-06	adults	GSE59071	NA	NA	NA	NA	NA	NA	protein_coding
ENSG00000064961	HMG20B	-3	3	down	-1	-1	-1	0	1886	-0.211314	6.12759e-05	0.000170441	children	GSE109142	823.788	-0.208744	0.00725986	0.0228643	children	GSE117993	8.65713	-0.146908	0.00534614	0.0133002	adults	GSE59071	12.3272	0.0666667	0.736234	0.874898	NA	NA	protein_coding
ENSG00000064989	CALCRL	4	4	up	1	1	1	1	631.567	1.14808	4.95934e-15	3.4885e-14	children	GSE109142	134.646	0.916992	1.00664e-09	1.81407e-08	children	GSE117993	7.20996	2.01991	2.63261e-10	3.40445e-09	adults	GSE59071	6.97375	0.695111	5.57096e-05	0.00105022	adults	GSE67106	protein_coding
ENSG00000064995	TAF11	-3	3	down	-1	-1	-1	0	720.131	-0.223827	1.76395e-06	5.88058e-06	children	GSE109142	283.879	-0.238186	5.73353e-05	0.000346364	children	GSE117993	7.01508	-0.29452	1.84399e-07	1.24962e-06	adults	GSE59071	9.77	-0.188889	0.0287484	0.117867	NA	NA	protein_coding
ENSG00000064999	ANKS1A	-3	3	down	-1	-1	-1	0	1448.29	-0.35236	1.00749e-08	4.18984e-08	children	GSE109142	459.661	-0.130292	0.0121855	0.0353263	children	GSE117993	8.63807	-0.164021	0.00184537	0.00516707	adults	GSE59071	11.3272	-0.205111	0.0482059	0.170357	NA	NA	protein_coding
ENSG00000065000	AP3D1	3	3	up	1	1	1	0	5250.34	0.238318	3.511e-05	0.000100529	children	GSE109142	1655.85	0.23467	3.61127e-06	2.95983e-05	children	GSE117993	10.0606	0.306337	5.683e-08	4.32304e-07	adults	GSE59071	NA	NA	NA	NA	NA	NA	protein_coding
ENSG00000065060	UHRF1BP1	3	3	up	1	1	1	0	828.318	0.328092	6.22341e-05	0.000172959	children	GSE109142	216.136	0.236864	0.0128757	0.0369664	children	GSE117993	6.70834	0.19506	0.00618396	0.0151506	adults	GSE59071	10.0094	0.277556	0.0185983	0.0853525	NA	NA	protein_coding
ENSG00000065154	OAT	-3	3	down	-1	-1	-1	0	2174.98	-0.807916	2.66106e-51	3.72691e-49	children	GSE109142	790.789	-0.253172	2.68362e-05	0.00017647	children	GSE117993	8.92208	-0.366937	0.000356468	0.00117853	adults	GSE59071	11.3953	-0.0191111	0.856687	0.935069	NA	NA	protein_coding
ENSG00000065308	TRAM2	3	3	up	1	1	1	0	3377.65	0.922118	4.22535e-25	6.5492e-24	children	GSE109142	805.7	0.849541	3.96753e-21	5.46623e-19	children	GSE117993	9.71713	0.640601	1.70732e-08	1.45585e-07	adults	GSE59071	NA	NA	NA	NA	NA	NA	protein_coding
ENSG00000065325	GLP2R	-4	4	down	-1	-1	-1	-1	186.61	-1.1494	3.51087e-09	1.52059e-08	children	GSE109142	108.354	-1.32105	5.40755e-12	1.51199e-10	children	GSE117993	6.02987	-0.672258	9.47744e-09	8.57871e-08	adults	GSE59071	6.37781	-0.272	0.000874022	0.00828114	adults	GSE67106	protein_coding
ENSG00000065328	MCM10	3	3	up	1	1	1	0	226.453	0.702609	3.53154e-10	1.66199e-09	children	GSE109142	63.2505	0.644406	0.000642589	0.00288439	children	GSE117993	6.58655	0.416134	4.98379e-05	0.000198911	adults	GSE59071	7.20406	-0.159556	0.479561	0.705995	NA	NA	protein_coding
ENSG00000065361	ERBB3	-3	3	down	-1	0	-1	-1	6529.96	-0.923885	1.52169e-15	1.11599e-14	children	GSE109142	2806.65	-0.203582	0.209486	0.343575	NA	NA	9.213	-1.0732	9.3492e-07	5.35903e-06	adults	GSE59071	9.70187	-0.619111	0.00122173	0.0107168	adults	GSE67106	protein_coding
ENSG00000065371	ROPN1	-3	3	down	-1	-1	-1	0	12.3661	-2.2045	5.59639e-17	4.58133e-16	children	GSE109142	5.7483	-1.32514	1.19047e-07	1.38025e-06	children	GSE117993	4.47488	-0.152062	0.0033519	0.00881865	adults	GSE59071	NA	NA	NA	NA	NA	NA	protein_coding
ENSG00000065413	ANKRD44	4	4	up	1	1	1	1	1083.37	1.63504	2.03875e-26	3.46367e-25	children	GSE109142	426.192	0.702871	0.0148431	0.0416149	children	GSE117993	7.5605	0.957033	2.25975e-06	1.19978e-05	adults	GSE59071	8.03625	0.887556	0.00519132	0.0325076	adults	GSE67106	protein_coding
ENSG00000065485	PDIA5	4	4	up	1	1	1	1	1339.98	0.250611	1.36139e-05	4.1072e-05	children	GSE109142	468.047	0.42416	9.9986e-11	2.18715e-09	children	GSE117993	8.50171	0.80091	8.06601e-18	6.29862e-16	adults	GSE59071	11.6491	0.677778	1.44185e-06	9.61082e-05	adults	GSE67106	protein_coding
ENSG00000065491	TBC1D22B	-3	3	down	-1	-1	-1	0	580.739	-0.467453	1.56657e-21	1.83494e-20	children	GSE109142	199.837	-0.115051	0.00896471	0.0273074	children	GSE117993	7.9809	-0.353304	6.23624e-05	0.000244429	adults	GSE59071	8.36063	-0.0164444	0.886497	0.949531	NA	NA	protein_coding
ENSG00000065534	MYLK	-2	2	down	-1	0	-1	0	4558.57	-0.335201	0.000818597	0.00195219	children	GSE109142	1674.91	0.0227744	0.919459	0.951945	NA	NA	8.21443	-0.538907	4.76281e-05	0.00019103	adults	GSE59071	11.9222	0.115333	0.483699	0.709297	NA	NA	protein_coding
ENSG00000065548	ZC3H15	-2	2	down	-1	0	-1	0	1985.68	-0.301912	1.04684e-15	7.77816e-15	children	GSE109142	705.743	0.227701	0.0241655	0.0622081	NA	NA	9.34439	-0.185999	0.0115009	0.026113	adults	GSE59071	12.0969	0.187556	0.0786374	0.239797	NA	NA	protein_coding
ENSG00000065600	TMEM206	4	4	up	1	1	1	1	177.44	0.900166	1.34085e-18	1.24362e-17	children	GSE109142	60.482	0.517747	0.000941729	0.0040146	children	GSE117993	6.17753	0.420259	4.37479e-09	4.27026e-08	adults	GSE59071	7.61125	0.618222	5.64574e-05	0.0010626	adults	GSE67106	protein_coding
ENSG00000065618	COL17A1	-3	3	down	-1	-1	0	-1	5629.52	-0.669544	1.96886e-08	7.97237e-08	children	GSE109142	1873.94	-0.56399	5.99832e-05	0.000360575	children	GSE117993	9.01112	-0.198808	0.212288	0.307362	NA	NA	10.1419	-0.781111	0.00236542	0.0177735	adults	GSE67106	protein_coding
ENSG00000065621	GSTO2	-4	4	down	-1	-1	-1	-1	366.988	-0.71158	8.80755e-10	4.02097e-09	children	GSE109142	182.575	-0.556746	0.000122943	0.000677533	children	GSE117993	7.4018	-0.255559	0.00171382	0.00483072	adults	GSE59071	8.73	-0.443111	0.000858618	0.00815932	adults	GSE67106	protein_coding
ENSG00000065675	PRKCQ	3	3	up	1	1	1	0	152.697	0.556336	2.70695e-08	1.08242e-07	children	GSE109142	48.1525	0.287941	0.0029832	0.0107725	children	GSE117993	6.56393	0.300677	0.00024934	0.000855851	adults	GSE59071	NA	NA	NA	NA	NA	NA	protein_coding
ENSG00000065717	TLE2	-3	3	down	-1	-1	-1	0	748.026	-1.13422	4.62852e-16	3.52966e-15	children	GSE109142	412.232	-0.958876	6.503e-15	3.19704e-13	children	GSE117993	7.63162	-0.604068	3.78764e-11	5.99363e-10	adults	GSE59071	NA	NA	NA	NA	NA	NA	protein_coding
ENSG00000065833	ME1	4	4	up	1	1	1	1	1261.1	1.02648	5.32694e-15	3.73967e-14	children	GSE109142	273.915	0.798127	8.81561e-08	1.05429e-06	children	GSE117993	9.15235	1.53141	1.89422e-09	1.99991e-08	adults	GSE59071	7.95312	1.11578	3.74116e-06	0.000170552	adults	GSE67106	protein_coding
ENSG00000065882	TBC1D1	3	3	up	1	1	1	0	2081.23	0.242988	0.000251754	0.000645576	children	GSE109142	629.405	0.505614	4.93057e-14	2.05699e-12	children	GSE117993	8.6071	0.341817	1.24864e-05	5.67901e-05	adults	GSE59071	10.1088	0.196444	0.0768635	0.235894	NA	NA	protein_coding
ENSG00000065883	CDK13	-2	2	down	0	-1	-1	0	1714.14	-0.0146602	0.715058	0.803477	NA	NA	536.732	-0.282116	1.35192e-05	9.63344e-05	children	GSE117993	9.0497	-0.259251	1.03746e-13	3.0527e-12	adults	GSE59071	10.455	-0.176444	0.0133324	0.0664423	NA	NA	protein_coding
ENSG00000065911	MTHFD2	3	3	up	1	1	1	0	2327.14	0.62586	1.62085e-13	1.01077e-12	children	GSE109142	669.831	0.852545	6.42541e-18	5.10566e-16	children	GSE117993	8.9156	0.997073	1.78285e-13	4.98584e-12	adults	GSE59071	NA	NA	NA	NA	NA	NA	protein_coding
ENSG00000065923	SLC9A7	4	4	up	1	1	1	1	413.332	0.941161	9.35784e-14	5.94565e-13	children	GSE109142	133.092	0.821405	1.49941e-06	1.34891e-05	children	GSE117993	7.12528	1.09659	1.87057e-14	6.63954e-13	adults	GSE59071	7.62469	0.679333	8.15662e-06	0.000271845	adults	GSE67106	protein_coding
ENSG00000065978	YBX1	-2	2	down	-1	0	-1	0	15308.1	-0.449505	1.34517e-18	1.24703e-17	children	GSE109142	5850.07	-0.0590682	0.299725	0.446386	NA	NA	11.7492	-0.124261	0.0109026	0.0249442	adults	GSE59071	NA	NA	NA	NA	NA	NA	protein_coding
ENSG00000066027	PPP2R5A	-2	2	down	-1	0	-1	0	2792.5	-0.436479	2.10924e-12	1.19899e-11	children	GSE109142	942.514	0.0494755	0.351224	0.501259	NA	NA	8.63346	-0.320772	0.00117084	0.00343668	adults	GSE59071	10.1194	-0.114	0.297113	0.546815	NA	NA	protein_coding
ENSG00000066032	CTNNA2	-2	2	down	0	-1	-1	0	7.81672	-0.423865	0.0984361	0.155015	NA	NA	4.46034	-0.621718	0.0164432	0.0452727	children	GSE117993	5.37074	-0.131995	0.00684818	0.0165818	adults	GSE59071	6.03062	0.0635556	0.283769	0.532793	NA	NA	protein_coding
ENSG00000066056	TIE1	3	3	up	1	1	1	0	476.287	1.169	1.47452e-18	1.36339e-17	children	GSE109142	143.448	1.0166	3.0506e-09	4.98008e-08	children	GSE117993	6.9128	0.79867	1.06356e-07	7.57665e-07	adults	GSE59071	NA	NA	NA	NA	NA	NA	protein_coding
ENSG00000066135	KDM4A	-4	4	down	-1	-1	-1	-1	1563.58	-0.834471	1.56367e-30	3.69186e-29	children	GSE109142	550.689	-0.262508	0.000367813	0.00177156	children	GSE117993	8.2543	-0.590456	2.67863e-12	5.56645e-11	adults	GSE59071	9.82594	-0.506667	5.75617e-05	0.00107902	adults	GSE67106	protein_coding
ENSG00000066136	NFYC	-2	2	down	-1	0	-1	0	1315.17	-0.350959	5.42537e-25	8.32992e-24	children	GSE109142	538.936	0.182544	0.0926195	0.18265	NA	NA	8.56065	-0.424097	3.44096e-11	5.49227e-10	adults	GSE59071	10.1581	0.0655556	0.386732	0.631203	NA	NA	protein_coding
ENSG00000066185	ZMYND12	-4	4	down	-1	-1	-1	-1	32.2622	-0.848315	2.72317e-09	1.19158e-08	children	GSE109142	14.8596	-0.469548	0.00614405	0.0198666	children	GSE117993	5.30602	-0.307041	8.28824e-06	3.90976e-05	adults	GSE59071	7.50719	-0.442	0.00805153	0.0452531	adults	GSE67106	protein_coding
ENSG00000066248	NGEF	-3	3	down	-1	-1	-1	0	621.48	-0.969887	2.96565e-16	2.29517e-15	children	GSE109142	289.282	-0.701666	4.09854e-10	7.92524e-09	children	GSE117993	7.45393	-0.877197	2.14728e-12	4.58908e-11	adults	GSE59071	6.53406	-0.108667	0.151113	0.365154	NA	NA	protein_coding
ENSG00000066279	ASPM	3	3	up	1	1	1	0	770.112	0.839942	2.45068e-18	2.23062e-17	children	GSE109142	158.741	0.528659	4.56102e-06	3.65395e-05	children	GSE117993	7.02774	0.453426	0.0031029	0.00822216	adults	GSE59071	10.2931	0.506	0.0264056	0.11078	NA	NA	protein_coding
ENSG00000066294	CD84	4	4	up	1	1	1	1	1048.09	1.40387	6.39999e-24	9.10705e-23	children	GSE109142	266.19	0.731855	4.28529e-06	3.459e-05	children	GSE117993	6.69159	0.809186	1.84595e-06	9.98094e-06	adults	GSE59071	7.78781	0.829556	8.56084e-05	0.00144208	adults	GSE67106	protein_coding
ENSG00000066322	ELOVL1	-2	2	down	-1	0	-1	0	2737.91	-0.493828	2.02656e-15	1.47217e-14	children	GSE109142	1089.88	-0.133609	0.0231163	0.0599679	NA	NA	10.0809	-0.221696	0.0047866	0.0120829	adults	GSE59071	10.5	-0.215778	0.171649	0.396178	NA	NA	protein_coding
ENSG00000066336	SPI1	4	4	up	1	1	1	1	1403.81	1.57586	6.72283e-37	2.69984e-35	children	GSE109142	485.034	0.831384	1.15061e-08	1.67152e-07	children	GSE117993	8.40104	0.83414	2.39739e-08	1.97541e-07	adults	GSE59071	10.2856	1.09111	8.9813e-05	0.00149024	adults	GSE67106	protein_coding
ENSG00000066382	MPPED2	-2	2	down	-1	-1	0	0	17.5773	-0.43595	0.00894848	0.0178938	children	GSE109142	8.41747	-0.621746	0.0079748	0.0247667	children	GSE117993	5.17553	-0.0255138	0.680363	0.760734	NA	NA	6.22031	0.234444	0.0104956	0.055415	NA	NA	protein_coding
ENSG00000066405	CLDN18	4	4	up	1	1	1	1	35.0199	1.89065	2.44147e-16	1.90496e-15	children	GSE109142	5.73227	2.00666	8.64634e-15	4.13765e-13	children	GSE117993	6.30395	0.569399	0.00303605	0.00806713	adults	GSE59071	6.5225	0.872222	0.00016351	0.00233445	adults	GSE67106	protein_coding
ENSG00000066427	ATXN3	-2	2	down	-1	0	-1	0	722.99	-0.330229	8.10928e-10	3.71129e-09	children	GSE109142	248.484	0.0838723	0.343021	0.492376	NA	NA	7.49142	-0.316222	0.000182143	0.000645609	adults	GSE59071	10.2762	-0.117111	0.280661	0.529478	NA	NA	protein_coding
ENSG00000066468	FGFR2	-4	4	down	-1	-1	-1	-1	693.679	-1.04776	1.05814e-13	6.70455e-13	children	GSE109142	325.573	-0.582917	2.37994e-05	0.000158855	children	GSE117993	6.94227	-1.9743	2.61434e-24	1.08324e-21	adults	GSE59071	9.825	-1.33622	8.82111e-05	0.00147101	adults	GSE67106	protein_coding
ENSG00000066583	ISOC1	-2	2	down	-1	0	-1	0	902.428	-0.457444	2.6693e-32	7.22011e-31	children	GSE109142	299.958	-0.0157821	0.754653	0.843253	NA	NA	8.47627	-0.234754	0.0014066	0.00405024	adults	GSE59071	11.3472	-0.0555556	0.497677	0.719785	NA	NA	protein_coding
ENSG00000066629	EML1	3	3	up	1	1	1	0	551.273	0.882736	3.30879e-13	2.0145e-12	children	GSE109142	166.469	0.496615	0.00759364	0.0237622	children	GSE117993	6.89128	0.934509	4.41719e-07	2.74147e-06	adults	GSE59071	NA	NA	NA	NA	NA	NA	protein_coding
ENSG00000066697	MSANTD3	3	3	up	1	1	1	0	319.846	0.349867	1.95932e-05	5.79564e-05	children	GSE109142	99.0152	0.487114	9.19161e-10	1.66875e-08	children	GSE117993	8.19447	0.574585	1.55508e-07	1.07172e-06	adults	GSE59071	NA	NA	NA	NA	NA	NA	protein_coding
ENSG00000066735	KIF26A	-2	2	down	-1	-1	0	0	330.489	-1.12403	3.23503e-20	3.4146e-19	children	GSE109142	128.145	-0.775249	3.39554e-12	1.00016e-10	children	GSE117993	7.20054	-0.0701608	0.25506	0.355934	NA	NA	NA	NA	NA	NA	NA	NA	protein_coding
ENSG00000066777	ARFGEF1	-3	3	down	-1	-1	-1	0	2879.62	-0.362757	7.86435e-11	3.90519e-10	children	GSE109142	838.65	-0.208303	0.00076299	0.00334787	children	GSE117993	9.16369	-0.396678	8.76459e-09	8.00483e-08	adults	GSE59071	6.39313	-0.0637778	0.188957	0.419538	NA	NA	protein_coding
ENSG00000066827	ZFAT	3	3	up	1	1	1	0	343.504	0.673038	1.96247e-05	5.80452e-05	children	GSE109142	93.529	0.834269	4.90528e-10	9.30615e-09	children	GSE117993	7.19901	0.363185	0.00998521	0.0230821	adults	GSE59071	7.57469	0.356	0.131048	0.333565	NA	NA	protein_coding
ENSG00000066933	MYO9A	-2	2	down	-1	0	-1	0	867.906	-0.222752	0.0270312	0.0488414	children	GSE109142	354.874	-0.0703071	0.78919	0.867204	NA	NA	7.30593	-0.55623	5.21232e-14	1.64838e-12	adults	GSE59071	NA	NA	NA	NA	NA	NA	protein_coding
ENSG00000067057	PFKP	4	4	up	1	1	1	1	4157.9	0.543456	1.52462e-09	6.82097e-09	children	GSE109142	1180.95	0.701354	3.60357e-16	2.17155e-14	children	GSE117993	9.47801	0.687235	1.39035e-07	9.67055e-07	adults	GSE59071	12.9569	0.512222	0.00156922	0.0129587	adults	GSE67106	protein_coding
ENSG00000067066	SP100	3	3	up	1	1	1	0	2572.42	0.292308	3.33593e-06	1.08032e-05	children	GSE109142	808.875	0.344959	8.5728e-06	6.40812e-05	children	GSE117993	8.68232	0.238151	0.0152911	0.0335155	adults	GSE59071	9.74531	-0.0824444	0.586315	0.78336	NA	NA	protein_coding
ENSG00000067113	PLPP1	-2	2	down	-1	0	-1	0	2200.02	-0.441265	1.78109e-07	6.57188e-07	children	GSE109142	834.428	-0.191032	0.0276646	0.0696422	NA	NA	8.99916	-1.08462	6.14578e-15	2.44183e-13	adults	GSE59071	NA	NA	NA	NA	NA	NA	protein_coding
ENSG00000067141	NEO1	-2	2	down	-1	0	-1	0	5848.16	-0.828412	1.08756e-10	5.3394e-10	children	GSE109142	2068.05	-0.239611	0.0589208	0.12762	NA	NA	10.272	-0.643956	0.000141468	0.000513265	adults	GSE59071	7.82969	-0.299556	0.0431742	0.157325	NA	NA	protein_coding
ENSG00000067167	TRAM1	3	3	up	1	1	1	0	7720.53	0.180871	0.00221475	0.00493563	children	GSE109142	2079.32	0.653494	1.68727e-10	3.50673e-09	children	GSE117993	9.9803	0.554543	3.62326e-10	4.54093e-09	adults	GSE59071	NA	NA	NA	NA	NA	NA	protein_coding
ENSG00000067182	TNFRSF1A	2	2	up	0	1	1	0	4336.53	-0.0122252	0.862611	0.910902	NA	NA	1613.82	0.281107	0.000152084	0.000817687	children	GSE117993	9.7536	0.177394	0.0222957	0.0463957	adults	GSE59071	NA	NA	NA	NA	NA	NA	protein_coding
ENSG00000067225	PKM	3	3	up	1	1	1	0	23148.6	0.462408	1.64964e-08	6.72508e-08	children	GSE109142	6830.2	0.678355	1.51426e-15	8.38563e-14	children	GSE117993	10.6452	0.964838	1.59354e-26	1.30066e-23	adults	GSE59071	NA	NA	NA	NA	NA	NA	protein_coding
ENSG00000067369	TP53BP1	3	3	up	1	0	1	1	1365.4	0.437538	3.4198e-13	2.07788e-12	children	GSE109142	416.397	-0.0100921	0.91105	0.946883	NA	NA	7.2556	0.262127	0.000265216	0.000904987	adults	GSE59071	9.78719	0.222444	0.00599021	0.0361105	adults	GSE67106	protein_coding
ENSG00000067445	TRO	2	2	up	1	0	0	1	163.491	2.089	3.69466e-54	6.4164e-52	children	GSE109142	51.0707	0.260733	0.102009	0.196784	NA	NA	6.03773	0.0593346	0.340132	0.446941	NA	NA	7.8625	0.572444	0.00280139	0.0202137	adults	GSE67106	protein_coding
ENSG00000067601	PMS2P4	-2	2	down	-1	0	-1	0	30.5426	-0.711061	6.0709e-16	4.59018e-15	children	GSE109142	13.3435	-0.29667	0.0263472	0.0667976	NA	NA	9.34822	-0.20959	0.00278829	0.00748719	adults	GSE59071	10.0294	-0.264889	0.0352112	0.136429	NA	NA	transcribed_unprocessed_pseudogene
ENSG00000067606	PRKCZ	-4	4	down	-1	-1	-1	-1	957.682	-0.698873	6.80066e-24	9.6596e-23	children	GSE109142	413.16	-0.261387	0.0026437	0.00972349	children	GSE117993	8.27634	-0.589419	1.19995e-07	8.46508e-07	adults	GSE59071	12.9488	-0.747778	4.96917e-06	0.000199088	adults	GSE67106	protein_coding
ENSG00000067704	IARS2	-2	2	down	-1	0	-1	0	3489.04	-0.720785	2.79886e-40	1.50849e-38	children	GSE109142	1268.34	-0.0547769	0.426392	0.575051	NA	NA	8.83718	-0.415102	2.78454e-07	1.81666e-06	adults	GSE59071	11.9162	-0.262222	0.0142526	0.0700377	NA	NA	protein_coding
ENSG00000067715	SYT1	-2	2	down	-1	-1	0	0	47.4101	-1.08123	6.85585e-12	3.72694e-11	children	GSE109142	19.2508	-0.64564	0.000117105	0.00064987	children	GSE117993	5.55834	-0.143565	0.23085	0.328633	NA	NA	6.50094	0.0448889	0.693991	0.850416	NA	NA	protein_coding
ENSG00000067829	IDH3G	-2	2	down	-1	0	-1	0	1439.28	-0.207275	2.97902e-05	8.61814e-05	children	GSE109142	611.145	-0.185025	0.0576958	0.1255	NA	NA	10.0441	-0.293607	0.000186156	0.000658224	adults	GSE59071	NA	NA	NA	NA	NA	NA	protein_coding
ENSG00000067836	ROGDI	-3	3	down	-1	-1	-1	0	808.542	-0.299882	0.000611501	0.00148431	children	GSE109142	399.615	-0.537656	4.5529e-08	5.81981e-07	children	GSE117993	8.32631	-0.588987	1.36238e-12	3.05979e-11	adults	GSE59071	NA	NA	NA	NA	NA	NA	protein_coding
ENSG00000067955	CBFB	3	3	up	1	1	1	0	1440.82	0.647209	1.35223e-24	2.01674e-23	children	GSE109142	420.978	0.612114	3.13469e-06	2.61681e-05	children	GSE117993	9.23499	0.861667	1.39877e-16	7.88869e-15	adults	GSE59071	NA	NA	NA	NA	NA	NA	protein_coding
ENSG00000068001	HYAL2	3	3	up	1	1	1	0	1274.42	0.586057	1.22632e-11	6.52042e-11	children	GSE109142	404.168	0.730389	6.51748e-10	1.20961e-08	children	GSE117993	7.53993	0.465961	1.46002e-10	2.02339e-09	adults	GSE59071	NA	NA	NA	NA	NA	NA	protein_coding
ENSG00000068024	HDAC4	3	3	up	0	1	1	1	869.635	0.115789	0.183233	0.26667	NA	NA	284.58	0.431632	0.0075325	0.0236098	children	GSE117993	7.52788	0.21431	0.000214107	0.000747166	adults	GSE59071	9.27937	0.298	0.00152568	0.0126847	adults	GSE67106	protein_coding
ENSG00000068028	RASSF1	3	3	up	1	0	1	1	1017.27	0.678492	3.04379e-33	9.00348e-32	children	GSE109142	375.681	0.175613	0.0275864	0.069477	NA	NA	7.58917	0.306298	6.92364e-08	5.17755e-07	adults	GSE59071	11.6144	0.534	4.23818e-06	0.000179673	adults	GSE67106	protein_coding
ENSG00000068078	FGFR3	-4	4	down	-1	-1	-1	-1	780.715	-1.25458	2.11427e-11	1.10124e-10	children	GSE109142	466.498	-1.12268	6.27467e-10	1.16835e-08	children	GSE117993	7.77106	-1.21102	1.42735e-18	1.36054e-16	adults	GSE59071	11.26	-1.90156	4.98214e-05	0.00096262	adults	GSE67106	protein_coding
ENSG00000068079	IFI35	3	3	up	1	1	1	0	1206.35	0.265409	0.00180689	0.00408401	children	GSE109142	485.379	0.480489	4.44682e-06	3.57167e-05	children	GSE117993	8.48903	0.825286	2.58811e-12	5.39491e-11	adults	GSE59071	NA	NA	NA	NA	NA	NA	protein_coding
ENSG00000068323	TFE3	3	3	up	1	1	1	0	1656.33	0.388057	2.08569e-17	1.77324e-16	children	GSE109142	530.623	0.315051	1.99591e-09	3.39285e-08	children	GSE117993	8.24916	0.422615	2.16204e-07	1.443e-06	adults	GSE59071	10.6475	0.126444	0.305462	0.555745	NA	NA	protein_coding
ENSG00000068366	ACSL4	3	3	up	1	1	1	0	2598.52	1.60765	2.77572e-22	3.4619e-21	children	GSE109142	641.321	1.39737	1.71644e-11	4.36039e-10	children	GSE117993	7.96399	2.27051	3.09681e-11	4.99004e-10	adults	GSE59071	6.08812	-0.00755556	0.890198	0.951188	NA	NA	protein_coding
ENSG00000068383	INPP5A	-3	3	down	-1	0	-1	-1	889.516	-0.65376	9.6006e-44	6.85819e-42	children	GSE109142	330.721	0.0448663	0.662422	0.776345	NA	NA	8.61171	-0.430821	4.93623e-11	7.54671e-10	adults	GSE59071	10.1659	-0.349778	0.00281641	0.0203094	adults	GSE67106	protein_coding
ENSG00000068394	GPKOW	-2	2	down	-1	-1	0	0	557.727	-0.465996	8.1613e-29	1.67755e-27	children	GSE109142	236.793	-0.241616	0.00486447	0.0162998	children	GSE117993	8.40856	-0.0847511	0.0578739	0.105134	NA	NA	NA	NA	NA	NA	NA	NA	protein_coding
ENSG00000068438	FTSJ1	4	4	up	1	1	1	1	801.42	0.637006	1.58013e-22	2.00727e-21	children	GSE109142	250.984	0.347374	3.53466e-06	2.90807e-05	children	GSE117993	7.57791	0.487874	1.04687e-09	1.1717e-08	adults	GSE59071	11.2103	0.487556	0.000620475	0.00632866	adults	GSE67106	protein_coding
ENSG00000068489	PRR11	3	3	up	1	1	1	0	439.13	0.503073	2.56412e-06	8.41464e-06	children	GSE109142	177.133	1.01378	0.000218814	0.00112495	children	GSE117993	6.95725	0.633568	4.12884e-06	2.06829e-05	adults	GSE59071	NA	NA	NA	NA	NA	NA	protein_coding
ENSG00000068650	ATP11A	3	3	up	1	1	1	0	1185.57	1.38438	4.72477e-26	7.84616e-25	children	GSE109142	294.743	0.860325	2.37991e-05	0.000158855	children	GSE117993	7.5729	0.979809	1.62555e-12	3.56644e-11	adults	GSE59071	6.17594	0.05	0.405556	0.647405	NA	NA	protein_coding
ENSG00000068724	TTC7A	2	2	up	0	1	1	0	1719.47	0.0106308	0.857548	0.907676	NA	NA	558.493	0.420787	9.04169e-08	1.07681e-06	children	GSE117993	7.85265	0.41084	3.30021e-08	2.63796e-07	adults	GSE59071	10.1706	0.138	0.0744128	0.230839	NA	NA	protein_coding
ENSG00000068745	IP6K2	-4	4	down	-1	-1	-1	-1	2137.29	-0.453689	1.29334e-08	5.32474e-08	children	GSE109142	1041.29	-0.775737	2.5369e-20	3.02023e-18	children	GSE117993	7.92339	-0.747381	2.97772e-16	1.57439e-14	adults	GSE59071	8.02812	-0.448667	4.95488e-06	0.000199077	adults	GSE67106	protein_coding
ENSG00000068781	STON1-GTF2A1L	3	3	up	1	1	1	0	21.3561	1.69157	2.88805e-06	9.41518e-06	children	GSE109142	6.55886	1.40173	0.00467645	0.015761	children	GSE117993	5.52785	0.429763	0.000964697	0.00288542	adults	GSE59071	NA	NA	NA	NA	NA	NA	protein_coding
ENSG00000068784	SRBD1	2	2	up	0	1	1	0	609.427	0.0606298	0.307299	0.413588	NA	NA	182.961	0.466341	3.55516e-07	3.69443e-06	children	GSE117993	7.80255	0.304057	0.000191519	0.000675541	adults	GSE59071	NA	NA	NA	NA	NA	NA	protein_coding
ENSG00000068796	KIF2A	2	2	up	0	1	0	1	1262.67	-0.147595	0.0559994	0.094018	NA	NA	381.558	0.492272	0.00212155	0.00805709	children	GSE117993	9.11498	0.0763109	0.402399	0.510619	NA	NA	9.32938	0.590889	0.000344014	0.0040512	adults	GSE67106	protein_coding
ENSG00000068831	RASGRP2	3	3	up	1	0	1	1	800.817	1.9165	5.49327e-19	5.26102e-18	children	GSE109142	293.384	0.267984	0.201714	0.333536	NA	NA	6.97942	0.272156	0.00792557	0.0188754	adults	GSE59071	9.31781	1.126	0.00146575	0.012323	adults	GSE67106	protein_coding
ENSG00000068878	PSME4	4	4	up	1	1	1	1	2478.79	0.583403	2.46893e-22	3.0921e-21	children	GSE109142	669.18	0.229855	0.00283318	0.0103134	children	GSE117993	9.07743	0.506283	8.83379e-10	1.0093e-08	adults	GSE59071	9.41469	0.730667	9.26028e-06	0.000293227	adults	GSE67106	protein_coding
ENSG00000068912	ERLEC1	4	4	up	1	1	1	1	3373.53	0.290156	3.0637e-06	9.96372e-06	children	GSE109142	960.663	0.642059	4.38786e-25	1.1622e-22	children	GSE117993	9.09644	0.609146	2.22766e-08	1.84479e-07	adults	GSE59071	12.5128	0.740444	1.80923e-07	3.04745e-05	adults	GSE67106	protein_coding
ENSG00000068971	PPP2R5B	3	3	up	1	1	1	0	998.04	0.648602	4.3641e-15	3.0887e-14	children	GSE109142	309.597	0.49329	3.09319e-07	3.2466e-06	children	GSE117993	8.08729	0.415411	4.57148e-06	2.27042e-05	adults	GSE59071	10.1459	0.354889	0.0125572	0.0635042	NA	NA	protein_coding
ENSG00000069011	PITX1	2	2	up	1	0	1	0	762.83	0.384406	0.00146161	0.00335502	children	GSE109142	302.538	-0.205714	0.0554533	0.121707	NA	NA	7.75207	0.361709	1.24729e-05	5.67413e-05	adults	GSE59071	11.0669	0.480667	0.0363252	0.139491	NA	NA	protein_coding
ENSG00000069018	TRPC7	-2	2	down	-1	0	-1	0	4.29648	-0.963589	0.000833518	0.00198584	children	GSE109142	1.7566	-1.3295	8.24792e-05	0.000476522	NA	NA	4.696	-0.201016	0.000117176	0.000433811	adults	GSE59071	NA	NA	NA	NA	NA	NA	protein_coding
ENSG00000069122	ADGRF5	3	3	up	1	1	1	0	823.23	1.82789	1.34163e-30	3.183e-29	children	GSE109142	157.078	0.927643	8.93514e-09	1.32622e-07	children	GSE117993	7.08525	1.628	2.89882e-10	3.70906e-09	adults	GSE59071	NA	NA	NA	NA	NA	NA	protein_coding
ENSG00000069345	DNAJA2	-3	3	down	-1	0	-1	-1	1986.03	-0.494611	6.92812e-55	1.29529e-52	children	GSE109142	729.015	-0.0344023	0.328403	0.476976	NA	NA	8.49049	-0.281195	0.000810399	0.00247236	adults	GSE59071	9.44219	-0.336444	0.00072657	0.00712571	adults	GSE67106	protein_coding
ENSG00000069399	BCL3	3	3	up	1	1	1	0	3322.78	1.237	3.50587e-28	6.85302e-27	children	GSE109142	1022.43	0.709118	2.88439e-11	7.00455e-10	children	GSE117993	9.87205	0.651126	1.90837e-09	2.01067e-08	adults	GSE59071	NA	NA	NA	NA	NA	NA	protein_coding
ENSG00000069424	KCNAB2	4	4	up	1	1	1	1	1043.67	1.32794	5.72735e-30	1.29662e-28	children	GSE109142	333.801	0.52693	2.54812e-05	0.000168273	children	GSE117993	7.4637	0.730233	3.32903e-07	2.13755e-06	adults	GSE59071	7.49969	0.528889	0.000242802	0.00310517	adults	GSE67106	protein_coding
ENSG00000069431	ABCC9	4	4	up	1	1	1	1	362.039	0.731872	2.92904e-16	2.26817e-15	children	GSE109142	60.0732	0.380341	0.00635635	0.0204408	children	GSE117993	5.89847	1.06455	1.93623e-06	1.03943e-05	adults	GSE59071	6.62	0.542	8.66756e-05	0.00145252	adults	GSE67106	protein_coding
ENSG00000069482	GAL	4	4	up	1	1	1	1	61.0978	2.3012	1.46056e-14	9.89622e-14	children	GSE109142	12.6583	1.73965	2.19431e-07	2.38927e-06	children	GSE117993	6.78039	0.426097	1.41436e-05	6.36288e-05	adults	GSE59071	7.94281	1.88511	1.1085e-06	8.23864e-05	adults	GSE67106	protein_coding
ENSG00000069493	CLEC2D	3	3	up	1	1	1	0	797.671	1.56173	2.12297e-20	2.27274e-19	children	GSE109142	251.57	0.716277	0.000915656	0.00391526	children	GSE117993	6.60872	0.857805	1.34416e-05	6.074e-05	adults	GSE59071	7.75188	0.530222	0.0704626	0.222623	NA	NA	protein_coding
ENSG00000069509	FUNDC1	-2	2	down	-1	-1	0	0	257.58	-0.520954	2.76946e-16	2.14971e-15	children	GSE109142	106.155	-0.23266	0.00466928	0.0157446	children	GSE117993	7.38765	-0.100011	0.138735	0.21756	NA	NA	9.53438	-0.0877778	0.441399	0.677023	NA	NA	protein_coding
ENSG00000069535	MAOB	-3	3	down	-1	-1	-1	0	247.578	-0.570636	3.80027e-05	0.000108438	children	GSE109142	89.1472	-0.310653	0.00673832	0.0214511	children	GSE117993	6.4816	-0.513475	0.00116524	0.00342073	adults	GSE59071	7.23094	-0.211333	0.0946112	0.270485	NA	NA	protein_coding
ENSG00000069667	RORA	3	3	up	1	1	1	0	656.516	0.650559	2.76739e-08	1.10557e-07	children	GSE109142	152.629	0.442834	0.00215185	0.00815398	children	GSE117993	6.6703	0.659935	1.5029e-07	1.03928e-06	adults	GSE59071	NA	NA	NA	NA	NA	NA	protein_coding
ENSG00000069764	PLA2G10	-3	3	down	-1	-1	-1	0	527.751	-0.978026	2.90882e-10	1.3799e-09	children	GSE109142	227.565	-0.878831	6.74046e-07	6.59342e-06	children	GSE117993	8.88719	-0.861222	0.0026451	0.00712909	adults	GSE59071	NA	NA	NA	NA	NA	NA	protein_coding
ENSG00000069812	HES2	-3	3	down	-1	-1	-1	0	600.895	-0.907892	2.44437e-08	9.81341e-08	children	GSE109142	272.141	-0.630404	5.08835e-06	4.03385e-05	children	GSE117993	7.05702	-0.239499	0.00192307	0.00536761	adults	GSE59071	NA	NA	NA	NA	NA	NA	protein_coding
ENSG00000069849	ATP1B3	-2	2	down	-1	0	-1	0	7319.36	-0.99148	8.75728e-20	8.96022e-19	children	GSE109142	3169.29	-0.208062	0.0726462	0.15091	NA	NA	9.62836	-0.868842	3.61298e-09	3.5835e-08	adults	GSE59071	NA	NA	NA	NA	NA	NA	protein_coding
ENSG00000069966	GNB5	4	4	up	1	1	1	1	492.945	0.938363	2.82953e-27	5.11159e-26	children	GSE109142	148.232	0.56244	3.35859e-07	3.50508e-06	children	GSE117993	6.7762	0.451402	3.28924e-14	1.0912e-12	adults	GSE59071	7.48688	0.740444	6.69444e-06	0.000236317	adults	GSE67106	protein_coding
ENSG00000069998	HDHD5	-3	3	down	-1	-1	-1	0	888.77	-0.549832	5.49932e-21	6.16712e-20	children	GSE109142	389.349	-0.373975	4.13376e-05	0.000259446	children	GSE117993	7.66162	-0.180317	0.0120864	0.0272595	adults	GSE59071	NA	NA	NA	NA	NA	NA	protein_coding
ENSG00000070010	UFD1	2	2	up	0	1	1	0	1569.47	-0.118169	0.050972	0.0864354	NA	NA	552.883	0.169608	0.0131091	0.0375292	children	GSE117993	8.06287	0.243348	0.000123519	0.00045469	adults	GSE59071	NA	NA	NA	NA	NA	NA	protein_coding
ENSG00000070018	LRP6	-4	4	down	-1	-1	-1	-1	1088.49	-0.748409	1.00341e-16	8.06095e-16	children	GSE109142	373.358	-0.542866	0.000731218	0.00322503	children	GSE117993	8.18292	-0.793486	3.8424e-18	3.27783e-16	adults	GSE59071	10.1156	-0.640222	3.33031e-05	0.000705583	adults	GSE67106	protein_coding
ENSG00000070019	GUCY2C	-4	4	down	-1	-1	-1	-1	2494.26	-1.2847	6.91766e-26	1.13289e-24	children	GSE109142	983.21	-0.645356	1.89421e-10	3.89183e-09	children	GSE117993	8.58082	-0.998759	2.75988e-05	0.000116181	adults	GSE59071	10.8416	-0.814444	0.000324626	0.00387071	adults	GSE67106	protein_coding
ENSG00000070031	SCT	-2	2	down	-1	-1	0	0	24.4319	-0.992361	2.22402e-07	8.1416e-07	children	GSE109142	9.66267	-1.09643	0.000645425	0.0028937	children	GSE117993	7.36153	-0.0782304	0.252793	0.353475	NA	NA	NA	NA	NA	NA	NA	NA	protein_coding
ENSG00000070081	NUCB2	4	4	up	1	1	1	1	2589.64	0.676603	1.50652e-17	1.29663e-16	children	GSE109142	808.636	0.652646	8.03342e-09	1.20388e-07	children	GSE117993	8.99643	1.13644	6.17426e-14	1.91676e-12	adults	GSE59071	12.225	1.002	1.64622e-05	0.000436174	adults	GSE67106	protein_coding
ENSG00000070087	PFN2	-3	3	down	-1	-1	-1	0	851.231	-0.615872	1.04955e-13	6.6544e-13	children	GSE109142	331.369	-0.325824	5.30147e-05	0.000323119	children	GSE117993	7.77448	-0.98094	1.23167e-05	5.6081e-05	adults	GSE59071	NA	NA	NA	NA	NA	NA	protein_coding
ENSG00000070159	PTPN3	-4	4	down	-1	-1	-1	-1	1488.98	-0.672764	1.07723e-11	5.75826e-11	children	GSE109142	544.558	-0.638619	4.20719e-11	9.90022e-10	children	GSE117993	8.09881	-0.732727	3.78173e-07	2.3882e-06	adults	GSE59071	9.59437	-0.602889	0.000142981	0.00211186	adults	GSE67106	protein_coding
ENSG00000070190	DAPP1	3	3	up	1	1	1	0	991.016	1.98935	2.07687e-63	7.05683e-61	children	GSE109142	227.066	1.28231	4.62073e-18	3.74126e-16	children	GSE117993	7.47566	2.22544	1.14206e-26	1.00814e-23	adults	GSE59071	NA	NA	NA	NA	NA	NA	protein_coding
ENSG00000070193	FGF10	3	3	up	1	1	1	0	44.4268	2.54632	3.73057e-23	5.00763e-22	children	GSE109142	8.19136	1.56472	8.97353e-10	1.63176e-08	children	GSE117993	5.61347	0.324897	0.00659477	0.0160227	adults	GSE59071	NA	NA	NA	NA	NA	NA	protein_coding
ENSG00000070214	SLC44A1	-4	4	down	-1	-1	-1	-1	7693.99	-1.25892	6.91822e-47	6.58039e-45	children	GSE109142	2771.53	-0.393294	9.29856e-06	6.89275e-05	children	GSE117993	10.4188	-0.946461	1.88242e-13	5.22828e-12	adults	GSE59071	13.9225	-0.674444	3.7916e-05	0.000780567	adults	GSE67106	protein_coding
ENSG00000070269	TMEM260	-2	2	down	-1	0	-1	0	679.155	-0.275445	2.48826e-08	9.9783e-08	children	GSE109142	229.358	-0.138879	0.032596	0.0797636	NA	NA	8.3654	-0.373763	3.99049e-10	4.93716e-09	adults	GSE59071	NA	NA	NA	NA	NA	NA	protein_coding
ENSG00000070404	FSTL3	2	2	up	1	0	1	0	300.346	1.31836	2.73575e-21	3.14595e-20	children	GSE109142	108.672	0.215538	0.124951	0.230974	NA	NA	7.40682	0.445113	1.76339e-05	7.76956e-05	adults	GSE59071	NA	NA	NA	NA	NA	NA	protein_coding
ENSG00000070413	DGCR2	-4	4	down	-1	-1	-1	-1	3519.01	-0.964753	1.98225e-58	4.63811e-56	children	GSE109142	1444.33	-0.283998	1.85459e-06	1.63361e-05	children	GSE117993	8.74831	-0.419402	7.08988e-10	8.30616e-09	adults	GSE59071	12.7128	-0.616222	0.000457473	0.0050294	adults	GSE67106	protein_coding
ENSG00000070423	RNF126	-2	2	down	-1	-1	0	0	1218.83	-0.270172	3.3203e-06	1.07544e-05	children	GSE109142	511.419	-0.252735	0.000402452	0.00191892	children	GSE117993	9.11833	0.0160037	0.772916	0.83493	NA	NA	NA	NA	NA	NA	NA	NA	protein_coding
ENSG00000070444	MNT	3	3	up	1	1	1	0	1042.46	0.628803	3.99686e-18	3.58287e-17	children	GSE109142	310.84	0.254705	0.0147519	0.0414204	children	GSE117993	7.92631	0.17084	0.00101963	0.00303141	adults	GSE59071	10.5659	0.0931111	0.536483	0.748214	NA	NA	protein_coding
ENSG00000070476	ZXDC	-3	3	down	-1	-1	-1	0	719.061	-0.100187	0.0151842	0.0289072	children	GSE109142	251.988	-0.363433	5.40094e-15	2.70585e-13	children	GSE117993	8.17472	-0.176516	0.000100152	0.000375649	adults	GSE59071	NA	NA	NA	NA	NA	NA	protein_coding
ENSG00000070495	JMJD6	2	2	up	1	0	1	0	695.482	0.36477	3.23195e-06	1.04821e-05	children	GSE109142	282.445	-0.0874115	0.462532	0.608541	NA	NA	7.68844	0.234506	0.000807907	0.00246513	adults	GSE59071	8.94969	0.342444	0.00961689	0.0518225	NA	NA	protein_coding
ENSG00000070501	POLB	2	2	up	1	0	1	0	350.104	0.263173	2.7874e-06	9.1038e-06	children	GSE109142	133.009	0.163004	0.105043	0.201391	NA	NA	7.68677	0.312824	0.000643067	0.0020034	adults	GSE59071	7.63656	0.227556	0.0229324	0.0996966	NA	NA	protein_coding
ENSG00000070610	GBA2	-3	3	down	0	-1	-1	-1	3562.3	-0.0717944	0.290251	0.394311	NA	NA	1506.35	-0.48304	5.31827e-15	2.67227e-13	children	GSE117993	9.2597	-0.711667	8.55292e-12	1.5902e-10	adults	GSE59071	9.39937	-0.608222	0.000894913	0.00841486	adults	GSE67106	protein_coding
ENSG00000070669	ASNS	4	4	up	1	1	1	1	745.505	1.04219	4.87822e-15	3.43577e-14	children	GSE109142	253.999	0.400505	4.38312e-05	0.000273139	children	GSE117993	6.96064	0.331984	0.00800859	0.0190396	adults	GSE59071	12.2297	0.39	0.0043119	0.0281842	adults	GSE67106	protein_coding
ENSG00000070718	AP3M2	2	2	up	1	1	0	0	401.154	0.458276	2.94306e-14	1.9475e-13	children	GSE109142	158.277	0.49114	0.00500375	0.0167026	children	GSE117993	6.92843	-0.0786288	0.36563	0.473521	NA	NA	NA	NA	NA	NA	NA	NA	protein_coding
ENSG00000070729	CNGB1	2	2	up	1	1	0	0	9.04906	1.06341	0.000259846	0.000664973	children	GSE109142	4.10327	1.00101	0.0058759	0.0191353	children	GSE117993	6.38728	-0.0737128	0.190489	0.281641	NA	NA	7.02781	0.0148889	0.76362	0.888533	NA	NA	protein_coding
ENSG00000070748	CHAT	-2	2	down	-1	0	-1	0	10.5926	-0.909787	0.00167356	0.00380886	children	GSE109142	7.37217	0.207459	0.633669	0.754108	NA	NA	6.2379	-0.234982	0.000782804	0.00239609	adults	GSE59071	8.89	-0.377333	0.154024	0.369426	NA	NA	protein_coding
ENSG00000070759	TESK2	-4	4	down	-1	-1	-1	-1	355.069	-1.19902	7.9146e-35	2.65918e-33	children	GSE109142	159.904	-0.79279	6.49677e-13	2.20877e-11	children	GSE117993	7.6551	-1.07023	1.69452e-22	4.30048e-20	adults	GSE59071	7.90688	-0.481111	8.4455e-05	0.00143038	adults	GSE67106	protein_coding
ENSG00000070778	AL162171.1	-3	3	down	-1	-1	-1	0	964.325	-1.04974	8.97207e-31	2.17214e-29	children	GSE109142	353.006	-0.605469	1.14194e-06	1.05682e-05	children	GSE117993	7.57089	-0.832326	1.10649e-15	5.16955e-14	adults	GSE59071	NA	NA	NA	NA	NA	NA	protein_coding
ENSG00000070882	OSBPL3	4	4	up	1	1	1	1	1193.17	2.11091	7.82847e-80	8.2675e-77	children	GSE109142	296.81	1.06808	7.83142e-12	2.11696e-10	children	GSE117993	7.58922	1.08999	4.17244e-16	2.09168e-14	adults	GSE59071	10.0634	1.17711	7.16933e-06	0.000248143	adults	GSE67106	protein_coding
ENSG00000070961	ATP2B1	-4	4	down	-1	-1	-1	-1	2646.43	-1.00907	1.5586e-28	3.12801e-27	children	GSE109142	993.772	-0.691176	2.97851e-08	3.99567e-07	children	GSE117993	9.14952	-0.686238	2.11212e-10	2.80461e-09	adults	GSE59071	9.0775	-0.418667	0.00337682	0.0234213	adults	GSE67106	protein_coding
ENSG00000070985	TRPM5	-2	2	down	0	-1	-1	0	122.042	-0.336436	0.13915	0.21004	NA	NA	59.2402	-1.08884	7.41073e-09	1.11792e-07	children	GSE117993	6.84991	-0.342423	2.49744e-05	0.000106345	adults	GSE59071	NA	NA	NA	NA	NA	NA	protein_coding
ENSG00000071051	NCK2	-2	2	down	-1	0	-1	0	1368.65	-0.758845	4.1692e-91	9.05064e-88	children	GSE109142	513.614	-0.107384	0.116558	0.218725	NA	NA	9.15252	-0.681495	4.65232e-13	1.17046e-11	adults	GSE59071	NA	NA	NA	NA	NA	NA	protein_coding
ENSG00000071054	MAP4K4	3	3	up	1	1	1	0	2410	0.661907	8.76955e-12	4.72388e-11	children	GSE109142	692.123	0.685818	4.66221e-09	7.33755e-08	children	GSE117993	7.84808	0.905092	1.49567e-09	1.61439e-08	adults	GSE59071	NA	NA	NA	NA	NA	NA	protein_coding
ENSG00000071073	MGAT4A	-2	2	down	-1	0	-1	0	3117.49	-0.822665	4.79542e-35	1.63509e-33	children	GSE109142	1116.85	-0.120055	0.145567	0.260174	NA	NA	9.36138	-1.00097	1.0695e-12	2.45634e-11	adults	GSE59071	10.5175	-0.229333	0.0682701	0.218035	NA	NA	protein_coding
ENSG00000071082	RPL31	-3	3	down	-1	-1	-1	0	11222.5	-0.725307	1.49123e-13	9.33661e-13	children	GSE109142	5747.99	-0.486016	0.000102761	0.000578253	children	GSE117993	8.91445	-0.299814	0.00464448	0.0117577	adults	GSE59071	6.20281	0.0128889	0.803149	0.909004	NA	NA	protein_coding
ENSG00000071189	SNX13	-2	2	down	-1	0	-1	0	1770.21	-0.667714	3.19501e-22	3.96207e-21	children	GSE109142	546.422	0.0349761	0.762904	0.849002	NA	NA	8.58399	-0.872811	2.87504e-19	3.29537e-17	adults	GSE59071	10.9784	-0.27	0.014743	0.0719942	NA	NA	protein_coding
ENSG00000071203	AP001034.1	-3	3	down	-1	-1	-1	0	3897.37	-1.68757	5.69995e-08	2.21353e-07	children	GSE109142	2287.24	-0.996577	0.000180663	0.000951873	children	GSE117993	10.3942	-2.76245	6.01393e-07	3.61557e-06	adults	GSE59071	NA	NA	NA	NA	NA	NA	protein_coding
ENSG00000071205	ARHGAP10	3	3	up	1	0	1	1	235.748	0.243895	0.00397732	0.00847081	children	GSE109142	83.5115	-0.133515	0.207031	0.340342	NA	NA	5.87941	0.277443	0.0060749	0.0149086	adults	GSE59071	7.47219	0.383556	0.00915094	0.0499128	adults	GSE67106	protein_coding
ENSG00000071242	RPS6KA2	4	4	up	1	1	1	1	1489.53	1.04154	2.9228e-25	4.58853e-24	children	GSE109142	380.782	0.783349	2.0674e-13	7.71237e-12	children	GSE117993	7.71441	1.04989	5.53893e-20	7.65012e-18	adults	GSE59071	6.75156	0.294889	0.00202237	0.0157293	adults	GSE67106	protein_coding
ENSG00000071243	ING3	-2	2	down	-1	0	-1	0	436.44	-0.164011	0.00015718	0.000415014	children	GSE109142	149.345	0.0344327	0.657127	0.772235	NA	NA	7.77344	-0.237376	6.971e-05	0.000270513	adults	GSE59071	7.995	-0.0291111	0.7514	0.882329	NA	NA	protein_coding
ENSG00000071246	VASH1	4	4	up	1	1	1	1	1171.29	1.33007	4.04787e-34	1.28281e-32	children	GSE109142	307.276	0.568408	7.391e-06	5.61738e-05	children	GSE117993	7.18532	0.505155	1.57001e-07	1.08127e-06	adults	GSE59071	10.5162	0.766889	0.000422896	0.00473656	adults	GSE67106	protein_coding
ENSG00000071282	LMCD1	3	3	up	1	1	1	0	444.001	0.930718	1.7559e-11	9.20962e-11	children	GSE109142	122.699	0.8343	4.31537e-10	8.28822e-09	children	GSE117993	7.64624	0.703859	1.34832e-07	9.39956e-07	adults	GSE59071	NA	NA	NA	NA	NA	NA	protein_coding
ENSG00000071537	SEL1L	4	4	up	1	1	1	1	7188.15	0.290111	0.00239971	0.00531449	children	GSE109142	1843.78	0.792117	5.19279e-11	1.20271e-09	children	GSE117993	9.3847	0.279912	0.00797269	0.0189765	adults	GSE59071	10.9637	0.483111	0.00162452	0.0133067	adults	GSE67106	protein_coding
ENSG00000071539	TRIP13	4	4	up	1	1	1	1	304.11	0.738061	1.01945e-12	5.95172e-12	children	GSE109142	97.412	0.788232	7.29954e-05	0.000428541	children	GSE117993	6.77336	0.732849	1.63309e-08	1.3996e-07	adults	GSE59071	9.12094	0.660222	0.00135258	0.0115766	adults	GSE67106	protein_coding
ENSG00000071553	ATP6AP1	-2	2	down	-1	0	-1	0	3831.34	-0.349894	7.30072e-14	4.67206e-13	children	GSE109142	1486.33	-0.0728775	0.298478	0.444957	NA	NA	10.4934	-0.191921	0.00783932	0.0186963	adults	GSE59071	13.2406	-0.0573333	0.599127	0.791494	NA	NA	protein_coding
ENSG00000071564	TCF3	3	3	up	1	1	1	0	2756.28	0.451112	2.52037e-09	1.10581e-08	children	GSE109142	906.517	0.468845	3.79732e-10	7.38457e-09	children	GSE117993	8.47889	0.121922	0.016409	0.0356273	adults	GSE59071	NA	NA	NA	NA	NA	NA	protein_coding
ENSG00000071575	TRIB2	4	4	up	1	1	1	1	1464.67	2.27782	1.99942e-50	2.60424e-48	children	GSE109142	322.786	1.22805	6.77269e-16	3.92219e-14	children	GSE117993	7.59888	1.9253	1.45139e-21	2.97653e-19	adults	GSE59071	8.05656	1.43133	9.82441e-07	7.7937e-05	adults	GSE67106	protein_coding
ENSG00000071655	MBD3	-2	2	down	-1	-1	0	0	1596.52	-0.218285	4.67855e-05	0.000132025	children	GSE109142	763.473	-0.342663	0.00318417	0.0113683	children	GSE117993	7.69303	0.0545472	0.233196	0.331368	NA	NA	10.7581	0.0848889	0.457813	0.689551	NA	NA	protein_coding
ENSG00000071889	FAM3A	-3	3	down	-1	-1	-1	0	1256.73	-0.461911	1.96175e-12	1.11726e-11	children	GSE109142	588.154	-0.2824	0.00161095	0.00637957	children	GSE117993	8.87003	-0.20266	0.00472001	0.0119251	adults	GSE59071	9.42281	-0.273333	0.0447524	0.161307	NA	NA	protein_coding
ENSG00000071909	MYO3B	3	3	up	1	1	1	0	37.5379	1.86833	9.57066e-23	1.23587e-21	children	GSE109142	9.23223	1.08815	3.65499e-11	8.71485e-10	children	GSE117993	5.02302	0.207615	3.64253e-05	0.000149887	adults	GSE59071	6.12969	0.216667	0.0321548	0.127692	NA	NA	protein_coding
ENSG00000072041	SLC6A15	-3	3	down	-1	-1	-1	0	4.45734	-2.03983	2.00081e-10	9.61287e-10	children	GSE109142	2.435	-1.93799	2.23842e-05	0.000150496	children	GSE117993	4.54984	-0.188849	0.00185723	0.00519599	adults	GSE59071	5.995	-0.0417778	0.759614	0.88696	NA	NA	protein_coding
ENSG00000072042	RDH11	3	3	up	1	1	1	0	2195.55	0.416799	2.71261e-07	9.83989e-07	children	GSE109142	627.141	0.594666	1.51705e-10	3.18385e-09	children	GSE117993	8.34879	0.432533	9.70123e-06	4.51235e-05	adults	GSE59071	NA	NA	NA	NA	NA	NA	protein_coding
ENSG00000072062	PRKACA	-2	2	down	-1	0	-1	0	2191.71	-0.511161	6.14279e-38	2.70608e-36	children	GSE109142	764.464	0.12055	0.0292823	0.0729681	NA	NA	8.65968	-0.152094	0.00176626	0.00496291	adults	GSE59071	9.06031	-0.103111	0.455081	0.687057	NA	NA	protein_coding
ENSG00000072071	ADGRL1	-3	3	down	-1	-1	-1	0	697.311	-0.334839	4.61396e-05	0.000130296	children	GSE109142	293.775	-0.318652	0.00152242	0.00607474	children	GSE117993	8.0851	-0.387485	6.44366e-07	3.84104e-06	adults	GSE59071	8.11125	-0.373333	0.016984	0.0796891	NA	NA	protein_coding
ENSG00000072110	ACTN1	3	3	up	1	1	1	0	5740.79	0.481083	1.231e-09	5.54931e-09	children	GSE109142	1651.1	0.652764	1.91701e-09	3.27339e-08	children	GSE117993	10.7614	0.714566	4.25517e-11	6.62129e-10	adults	GSE59071	NA	NA	NA	NA	NA	NA	protein_coding
ENSG00000072133	RPS6KA6	-3	3	down	-1	-1	-1	0	273.756	-1.52574	1.2321e-25	1.98125e-24	children	GSE109142	128.779	-0.819346	5.44139e-06	4.27996e-05	children	GSE117993	6.61792	-2.0238	4.90843e-20	6.87281e-18	adults	GSE59071	NA	NA	NA	NA	NA	NA	protein_coding
ENSG00000072134	EPN2	3	3	up	1	1	1	0	1071.93	0.549319	1.18279e-17	1.02683e-16	children	GSE109142	339.605	0.431722	0.00416264	0.0143001	children	GSE117993	8.11254	0.296735	4.33813e-05	0.000175522	adults	GSE59071	11.5041	0.174444	0.035529	0.13734	NA	NA	protein_coding
ENSG00000072135	PTPN18	-2	2	down	0	-1	-1	0	3968.2	0.10603	0.0402945	0.0699906	NA	NA	1535.49	-0.235894	1.90092e-05	0.000130811	children	GSE117993	9.02254	-0.275097	0.00331662	0.00873717	adults	GSE59071	11.5659	0.0108889	0.893349	0.952651	NA	NA	protein_coding
ENSG00000072163	LIMS2	2	2	up	1	0	1	0	546.288	0.556985	5.1653e-06	1.63667e-05	children	GSE109142	212.701	-0.081702	0.586363	0.716003	NA	NA	7.27055	0.163317	0.021697	0.0453897	adults	GSE59071	NA	NA	NA	NA	NA	NA	protein_coding
ENSG00000072201	LNX1	-3	3	down	-1	-1	-1	0	494.997	-0.669122	1.964e-11	1.02625e-10	children	GSE109142	171.598	-0.259791	0.00458846	0.0155119	children	GSE117993	6.97804	-0.514659	0.000324591	0.00108552	adults	GSE59071	8.51719	-0.445111	0.0154083	0.074335	NA	NA	protein_coding
ENSG00000072210	ALDH3A2	-3	3	down	-1	0	-1	-1	2869.54	-0.388244	1.61041e-11	8.47612e-11	children	GSE109142	1032.98	0.164385	0.0941772	0.185115	NA	NA	8.88067	-0.318769	0.00129026	0.00374873	adults	GSE59071	11.2366	-0.430444	0.00211142	0.0162912	adults	GSE67106	protein_coding
ENSG00000072310	SREBF1	2	2	up	1	0	1	0	3257.71	0.235316	0.00836182	0.0168153	children	GSE109142	1179.02	0.145839	0.0808982	0.164436	NA	NA	8.25498	0.180829	0.0221641	0.0461679	adults	GSE59071	9.04813	0.195778	0.0177255	0.0823544	NA	NA	protein_coding
ENSG00000072401	UBE2D1	2	2	up	1	1	0	0	1164.95	0.235307	3.97472e-05	0.000113176	children	GSE109142	349.724	0.446725	5.83831e-09	8.96555e-08	children	GSE117993	8.87396	0.0629604	0.499427	0.60213	NA	NA	NA	NA	NA	NA	NA	NA	protein_coding
ENSG00000072415	MPP5	-2	2	down	-1	0	-1	0	1467.46	-0.858844	6.58884e-36	2.42429e-34	children	GSE109142	479.294	-0.202271	0.0241722	0.0622205	NA	NA	7.92456	-0.993874	3.17694e-14	1.05914e-12	adults	GSE59071	NA	NA	NA	NA	NA	NA	protein_coding
ENSG00000072422	RHOBTB1	3	3	up	1	1	1	0	478	0.816582	1.01036e-21	1.20145e-20	children	GSE109142	148.364	0.422417	0.00506909	0.0168943	children	GSE117993	6.77501	0.285926	0.0029868	0.00795291	adults	GSE59071	NA	NA	NA	NA	NA	NA	protein_coding
ENSG00000072506	HSD17B10	-2	2	down	-1	-1	0	0	1227.06	-0.612776	5.17659e-13	3.10143e-12	children	GSE109142	643.68	-0.461522	0.00107813	0.00450282	children	GSE117993	8.75131	0.135633	0.089988	0.152125	NA	NA	NA	NA	NA	NA	NA	NA	protein_coding
ENSG00000072518	MARK2	-2	2	down	-1	0	-1	0	2874.43	-0.592128	4.19002e-19	4.04959e-18	children	GSE109142	1028.74	-0.0151423	0.829237	0.894107	NA	NA	9.33025	-0.333574	0.000894014	0.00269625	adults	GSE59071	NA	NA	NA	NA	NA	NA	protein_coding
ENSG00000072571	HMMR	3	3	up	1	1	1	0	667.2	0.276002	0.0136861	0.0262988	children	GSE109142	176.761	0.61451	1.68161e-05	0.000117069	children	GSE117993	6.19072	0.521218	0.00208745	0.00577326	adults	GSE59071	10.4884	0.462889	0.0267462	0.111906	NA	NA	protein_coding
ENSG00000072657	TRHDE	-3	3	down	-1	-1	-1	0	90.9776	-2.32595	1.40459e-21	1.64967e-20	children	GSE109142	48.0083	-0.878916	0.00168099	0.0066178	children	GSE117993	5.43024	-1.89373	5.62958e-21	9.76901e-19	adults	GSE59071	NA	NA	NA	NA	NA	NA	protein_coding
ENSG00000072694	FCGR2B	2	2	up	1	0	1	0	611.187	0.894262	4.93867e-07	1.74625e-06	children	GSE109142	190.804	0.260438	0.129117	0.236807	NA	NA	9.78053	1.5826	8.47326e-08	6.19937e-07	adults	GSE59071	8.30312	0.607556	0.022438	0.0980786	NA	NA	protein_coding
ENSG00000072786	STK10	4	4	up	1	1	1	1	1729.82	0.821611	3.32552e-26	5.58181e-25	children	GSE109142	550.168	0.376683	4.55822e-05	0.000282813	children	GSE117993	8.28483	0.561048	1.81191e-07	1.2287e-06	adults	GSE59071	10.1538	0.420667	0.000120254	0.0018453	adults	GSE67106	protein_coding
ENSG00000072818	ACAP1	3	3	up	1	0	1	1	1225.8	1.84334	2.48854e-32	6.74808e-31	children	GSE109142	458.575	0.337028	0.0632905	0.135107	NA	NA	7.37679	0.6364	6.61707e-10	7.83817e-09	adults	GSE59071	8.23625	1.18889	3.32019e-07	4.26727e-05	adults	GSE67106	protein_coding
ENSG00000072832	CRMP1	3	3	up	1	1	1	0	198.89	1.12518	1.59071e-19	1.59091e-18	children	GSE109142	55.1522	0.286096	0.00568784	0.0186223	children	GSE117993	6.7871	0.155295	0.0157899	0.0344367	adults	GSE59071	NA	NA	NA	NA	NA	NA	protein_coding
ENSG00000072840	EVC	2	2	up	1	0	1	0	307.614	0.79377	1.32536e-08	5.44912e-08	children	GSE109142	78.7159	0.154492	0.370878	0.521381	NA	NA	6.68695	0.274016	0.00649173	0.0158073	adults	GSE59071	6.33625	0.147778	0.0235197	0.101586	NA	NA	protein_coding
ENSG00000072849	DERL2	3	3	up	1	1	1	0	1175.35	0.25224	0.00019688	0.000512429	children	GSE109142	408.55	0.305127	4.88061e-05	0.000300199	children	GSE117993	9.38446	0.415378	2.70598e-06	1.41269e-05	adults	GSE59071	NA	NA	NA	NA	NA	NA	protein_coding
ENSG00000072858	SIDT1	-2	2	down	-1	-1	0	0	1135.65	-0.336929	1.64423e-05	4.90896e-05	children	GSE109142	402.043	-0.473976	3.53175e-05	0.000225515	children	GSE117993	8.52578	-0.0150517	0.918012	0.941809	NA	NA	NA	NA	NA	NA	NA	NA	protein_coding
ENSG00000072954	TMEM38A	-3	3	down	-1	-1	-1	0	130.443	-1.21331	7.18418e-29	1.48216e-27	children	GSE109142	67.0187	-0.57801	3.20038e-06	2.66384e-05	children	GSE117993	7.16879	-0.442258	1.4541e-07	1.0076e-06	adults	GSE59071	NA	NA	NA	NA	NA	NA	protein_coding
ENSG00000072958	AP1M1	4	4	up	1	1	1	1	1000.04	0.418842	2.2869e-09	1.00654e-08	children	GSE109142	342.768	0.425855	9.06054e-05	0.000518213	children	GSE117993	7.76536	0.342411	5.03101e-05	0.000200598	adults	GSE59071	9.58125	0.384	0.000203024	0.0027443	adults	GSE67106	protein_coding
ENSG00000073008	PVR	-2	2	down	-1	-1	0	0	1354.6	-0.539875	2.00923e-10	9.65214e-10	children	GSE109142	516.319	-0.291138	0.00660857	0.0211029	children	GSE117993	8.66195	-0.0942354	0.111458	0.18182	NA	NA	NA	NA	NA	NA	NA	NA	protein_coding
ENSG00000073060	SCARB1	-2	2	down	-1	-1	0	0	1565.99	-0.821423	8.17161e-38	3.54784e-36	children	GSE109142	574.023	-0.276371	0.00123246	0.00506502	children	GSE117993	8.0781	-0.199417	0.0261449	0.0533112	NA	NA	NA	NA	NA	NA	NA	NA	protein_coding
ENSG00000073067	CYP2W1	-2	2	down	-1	-1	0	0	171.852	-0.938574	8.72675e-05	0.000238243	children	GSE109142	96.7331	-1.42901	2.6853e-11	6.57716e-10	children	GSE117993	7.15357	-0.0102898	0.887453	0.919753	NA	NA	NA	NA	NA	NA	NA	NA	protein_coding
ENSG00000073146	MOV10L1	2	2	up	1	1	0	0	27.808	2.6714	7.54917e-28	1.43754e-26	children	GSE109142	8.91062	0.608593	0.00198053	0.00761888	children	GSE117993	5.45699	0.0818353	0.15536	0.238527	NA	NA	6.25938	0.158222	0.438447	0.674477	NA	NA	protein_coding
ENSG00000073150	PANX2	2	2	up	1	1	0	0	23.2936	3.0408	1.26067e-26	2.172e-25	children	GSE109142	5.76073	2.51815	6.03059e-17	4.05617e-15	children	GSE117993	7.70456	0.0346536	0.607998	0.699663	NA	NA	7.23906	-0.0246667	0.799987	0.907475	NA	NA	protein_coding
ENSG00000073282	TP63	3	3	up	1	1	1	0	30.0685	0.824836	2.68933e-06	8.80187e-06	children	GSE109142	9.32946	0.6377	0.0103731	0.0308546	children	GSE117993	5.30924	0.33344	4.72949e-07	2.91951e-06	adults	GSE59071	NA	NA	NA	NA	NA	NA	protein_coding
ENSG00000073331	ALPK1	2	2	up	1	1	0	0	793.123	0.404967	7.42963e-12	4.0282e-11	children	GSE109142	273.684	0.66641	9.07216e-07	8.59854e-06	children	GSE117993	7.29709	0.0682435	0.419426	0.526362	NA	NA	15.7031	-0.539778	0.019522	0.088613	NA	NA	protein_coding
ENSG00000073350	LLGL2	-4	4	down	-1	-1	-1	-1	6585.07	-0.537747	2.9285e-08	1.16743e-07	children	GSE109142	2868.51	-0.340487	0.000144011	0.000778942	children	GSE117993	9.3285	-0.726935	2.25959e-05	9.7237e-05	adults	GSE59071	11.0872	-0.993333	0.000144259	0.00212605	adults	GSE67106	protein_coding
ENSG00000073417	PDE8A	-2	2	down	-1	0	-1	0	2188.76	-0.530772	2.46248e-10	1.17415e-09	children	GSE109142	936.592	0.0317348	0.869714	0.921096	NA	NA	9.22496	-1.07303	3.9472e-19	4.37924e-17	adults	GSE59071	NA	NA	NA	NA	NA	NA	protein_coding
ENSG00000073464	CLCN4	3	3	up	1	1	1	0	153.24	1.01588	1.33149e-13	8.37271e-13	children	GSE109142	44.7404	1.31975	7.6141e-14	3.0788e-12	children	GSE117993	5.70811	0.568158	1.25434e-11	2.2537e-10	adults	GSE59071	7.52594	0.795556	0.0504592	0.175908	NA	NA	protein_coding
ENSG00000073578	SDHA	-4	4	down	-1	-1	-1	-1	5855.02	-0.751127	2.59095e-22	3.23868e-21	children	GSE109142	2689.97	-0.480769	5.00789e-05	0.000306887	children	GSE117993	11.0275	-0.437146	2.00286e-06	1.07208e-05	adults	GSE59071	14.1566	-0.487556	0.000102003	0.00163875	adults	GSE67106	protein_coding
ENSG00000073711	PPP2R3A	-3	3	down	-1	-1	-1	0	367.089	-1.4665	9.8198e-40	5.0488e-38	children	GSE109142	142.853	-0.422272	0.00104832	0.00439877	children	GSE117993	6.69675	-1.59277	8.92298e-24	3.1783e-21	adults	GSE59071	NA	NA	NA	NA	NA	NA	protein_coding
ENSG00000073712	FERMT2	3	3	up	1	1	1	0	1033.26	0.90812	1.43026e-17	1.23372e-16	children	GSE109142	270.876	0.581386	9.25188e-07	8.73496e-06	children	GSE117993	7.25439	1.24034	3.16385e-07	2.04117e-06	adults	GSE59071	NA	NA	NA	NA	NA	NA	protein_coding
ENSG00000073734	ABCB11	-3	3	down	0	-1	-1	-1	84.5293	-0.138517	0.272042	0.373823	NA	NA	32.739	-0.516063	0.00177635	0.00692779	children	GSE117993	5.08332	-0.765003	1.5541e-11	2.7295e-10	adults	GSE59071	6.61625	-0.771333	0.000190433	0.00261206	adults	GSE67106	protein_coding
ENSG00000073737	DHRS9	2	2	up	1	1	0	0	4933.28	0.806816	4.11391e-08	1.61738e-07	children	GSE109142	1336.94	0.679132	9.52116e-06	7.03241e-05	children	GSE117993	9.36698	0.0364502	0.885261	0.918043	NA	NA	NA	NA	NA	NA	NA	NA	protein_coding
ENSG00000073756	PTGS2	3	3	up	1	1	1	0	941.411	3.08227	2.97225e-24	4.32553e-23	children	GSE109142	257.597	1.36765	7.24378e-06	5.52098e-05	children	GSE117993	8.07844	3.23533	2.04149e-11	3.47138e-10	adults	GSE59071	NA	NA	NA	NA	NA	NA	protein_coding
ENSG00000073792	IGF2BP2	-4	4	down	-1	-1	-1	-1	1301.85	-0.836021	1.57986e-18	1.45562e-17	children	GSE109142	543.568	-0.608533	1.99011e-07	2.19845e-06	children	GSE117993	8.15512	-0.642134	4.01367e-10	4.95377e-09	adults	GSE59071	9.21875	-0.637778	0.00128709	0.0111439	adults	GSE67106	protein_coding
ENSG00000073803	MAP3K13	-3	3	down	-1	0	-1	-1	1216.22	-0.396636	6.79947e-14	4.36702e-13	children	GSE109142	442.635	0.00862173	0.875694	0.925049	NA	NA	7.64403	-0.879298	4.92023e-09	4.7524e-08	adults	GSE59071	8.69688	-0.646889	7.77128e-05	0.0013454	adults	GSE67106	protein_coding
ENSG00000073849	ST6GAL1	2	2	up	0	1	0	1	5262.73	-0.154398	0.122183	0.187558	NA	NA	1569.42	0.387297	7.17781e-05	0.000422047	children	GSE117993	9.91324	0.411689	0.0429166	0.0816774	NA	NA	12.5716	0.589556	0.00016199	0.00231947	adults	GSE67106	protein_coding
ENSG00000073861	TBX21	2	2	up	1	1	0	0	87.7684	1.65893	3.84785e-22	4.74605e-21	children	GSE109142	26.5608	1.14687	4.99647e-11	1.16215e-09	children	GSE117993	6.78555	0.112985	0.061775	0.111091	NA	NA	NA	NA	NA	NA	NA	NA	protein_coding
ENSG00000073910	FRY	2	2	up	1	0	1	0	529.889	0.3916	0.00141367	0.003253	children	GSE109142	133.595	0.249707	0.081026	0.164645	NA	NA	6.96918	0.802416	1.33308e-08	1.16712e-07	adults	GSE59071	6.75656	0.378222	0.00918006	0.0500248	NA	NA	protein_coding
ENSG00000074047	GLI2	2	2	up	1	0	0	1	158.632	0.677467	1.97931e-05	5.85123e-05	children	GSE109142	47.378	-0.0924996	0.627142	0.748688	NA	NA	6.26075	0.0772021	0.268613	0.370694	NA	NA	6.81625	0.534222	0.006131	0.0367118	adults	GSE67106	protein_coding
ENSG00000074054	CLASP1	3	3	up	1	1	1	0	1255.28	0.280214	0.000738929	0.00177259	children	GSE109142	348.106	0.312501	0.00175275	0.00685376	children	GSE117993	8.55183	0.252271	2.59357e-05	0.000110046	adults	GSE59071	8.32062	0.161333	0.0604692	0.200498	NA	NA	protein_coding
ENSG00000074181	NOTCH3	4	4	up	1	1	1	1	1748.18	2.23133	4.4263e-35	1.51452e-33	children	GSE109142	337.04	1.26497	4.37303e-11	1.02622e-09	children	GSE117993	7.84396	0.731663	5.92555e-07	3.57204e-06	adults	GSE59071	9.66875	1.79333	4.09222e-07	4.77606e-05	adults	GSE67106	protein_coding
ENSG00000074201	CLNS1A	-2	2	down	-1	0	-1	0	1555.55	-0.624733	3.56162e-38	1.59782e-36	children	GSE109142	618.422	-0.100723	0.0912681	0.18056	NA	NA	8.37434	-0.404565	0.000339593	0.00112992	adults	GSE59071	NA	NA	NA	NA	NA	NA	protein_coding
ENSG00000074219	TEAD2	3	3	up	1	0	1	1	544.313	0.483113	1.42408e-15	1.04578e-14	children	GSE109142	209.475	0.404915	0.0311826	0.0768111	NA	NA	7.27142	0.463913	9.53765e-08	6.87897e-07	adults	GSE59071	6.44875	0.164667	0.00370783	0.025184	adults	GSE67106	protein_coding
ENSG00000074266	EED	-2	2	down	0	-1	-1	0	621.402	-0.0133428	0.780787	0.853262	NA	NA	237.415	-0.176602	0.00242672	0.00902735	children	GSE117993	7.9396	-0.23743	0.000986446	0.00294527	adults	GSE59071	11.6941	0.178889	0.0679285	0.217227	NA	NA	protein_coding
ENSG00000074319	TSG101	-2	2	down	-1	0	-1	0	1836.94	-0.558369	2.88895e-28	5.69267e-27	children	GSE109142	709.884	-0.0338729	0.630065	0.751112	NA	NA	9.05635	-0.296644	0.000121511	0.000448388	adults	GSE59071	12.2809	0.0111111	0.85537	0.934816	NA	NA	protein_coding
ENSG00000074410	CA12	-4	4	down	-1	-1	-1	-1	6704.86	-1.56773	5.74111e-24	8.20834e-23	children	GSE109142	3363.39	-1.0587	2.31094e-12	7.03744e-11	children	GSE117993	11.1516	-1.07574	9.14262e-13	2.14345e-11	adults	GSE59071	11.2863	-1.46911	4.73361e-05	0.00092536	adults	GSE67106	protein_coding
ENSG00000074416	MGLL	-3	3	down	-1	0	-1	-1	7821.66	-0.725995	8.44982e-13	4.96955e-12	children	GSE109142	3179.48	-0.088685	0.580893	0.711448	NA	NA	8.95055	-0.601409	3.16378e-07	2.04117e-06	adults	GSE59071	13.0859	-0.913111	0.000572452	0.00596371	adults	GSE67106	protein_coding
ENSG00000074527	NTN4	-2	2	down	-1	-1	0	0	826.125	-0.872335	3.79258e-16	2.90978e-15	children	GSE109142	297.938	-0.466872	0.000510105	0.00236521	children	GSE117993	7.92018	-0.210002	0.0391657	0.0755301	NA	NA	NA	NA	NA	NA	NA	NA	protein_coding
ENSG00000074590	NUAK1	3	3	up	1	0	1	1	307.6	0.673893	5.56921e-11	2.80146e-10	children	GSE109142	92.7829	0.167127	0.246069	0.386838	NA	NA	6.25127	0.447655	2.8141e-05	0.00011834	adults	GSE59071	10.0769	0.568667	0.000617776	0.00631429	adults	GSE67106	protein_coding
ENSG00000074621	SLC24A1	-2	2	down	-1	0	-1	0	291.993	-0.346249	1.44296e-05	4.34087e-05	children	GSE109142	99.5805	0.028817	0.842235	0.903171	NA	NA	6.34348	-0.155256	0.0152114	0.0333621	adults	GSE59071	7.21094	-0.0873333	0.31954	0.570095	NA	NA	protein_coding
ENSG00000074657	ZNF532	4	4	up	1	1	1	1	1043.06	1.22786	4.16274e-30	9.51778e-29	children	GSE109142	289.792	0.434992	0.00540003	0.0178183	children	GSE117993	7.35694	1.01748	2.91606e-10	3.72591e-09	adults	GSE59071	8.395	0.706	0.000200243	0.00271776	adults	GSE67106	protein_coding
ENSG00000074695	LMAN1	4	4	up	1	1	1	1	5612.99	0.483697	2.80758e-11	1.44636e-10	children	GSE109142	1412.78	0.820307	1.71882e-15	9.42675e-14	children	GSE117993	10.3208	0.908546	1.41541e-12	3.15444e-11	adults	GSE59071	7.62781	0.614444	1.20004e-05	0.000351593	adults	GSE67106	protein_coding
ENSG00000074706	IPCEF1	4	4	up	1	1	1	1	201.506	0.948413	3.03304e-11	1.55881e-10	children	GSE109142	66.5439	0.754847	0.000290171	0.00143794	children	GSE117993	6.65325	0.365064	0.000743036	0.00228574	adults	GSE59071	6.635	0.267556	0.00586793	0.0355576	adults	GSE67106	protein_coding
ENSG00000074755	ZZEF1	-3	3	down	-1	-1	-1	0	4493.22	-0.334333	0.000893988	0.00211957	children	GSE109142	1582.2	-0.389164	0.00264572	0.00972975	children	GSE117993	9.06172	-0.609048	4.16543e-09	4.08949e-08	adults	GSE59071	NA	NA	NA	NA	NA	NA	protein_coding
ENSG00000074800	ENO1	3	3	up	1	1	1	0	22946.3	0.271221	0.000395658	0.000985802	children	GSE109142	7733.43	0.371276	8.82702e-05	0.000506296	children	GSE117993	11.8476	0.649562	3.47205e-14	1.14997e-12	adults	GSE59071	13.7509	0.367778	0.0107448	0.0563217	NA	NA	protein_coding
ENSG00000074842	MYDGF	3	3	up	1	1	1	0	3182.2	0.259745	0.00377693	0.00808101	children	GSE109142	1220.4	0.490761	3.93087e-06	3.19557e-05	children	GSE117993	9.34569	0.635401	1.30547e-13	3.75957e-12	adults	GSE59071	NA	NA	NA	NA	NA	NA	protein_coding
ENSG00000074964	ARHGEF10L	-4	4	down	-1	-1	-1	-1	2529.61	-0.639289	2.82362e-12	1.58821e-11	children	GSE109142	1072.31	-0.672414	1.0846e-18	9.70124e-17	children	GSE117993	8.10296	-0.367789	8.47037e-05	0.000321808	adults	GSE59071	13.6378	-0.810222	0.000106007	0.00167987	adults	GSE67106	protein_coding
ENSG00000074966	TXK	2	2	up	1	0	1	0	113.901	1.60466	3.99303e-27	7.13432e-26	children	GSE109142	26.9718	0.315832	0.0442691	0.101769	NA	NA	5.83241	0.284987	0.00775653	0.0185337	adults	GSE59071	7.02813	0.463333	0.0092385	0.0502608	NA	NA	protein_coding
ENSG00000075073	TACR2	-3	3	down	-1	-1	-1	0	26.946	-0.807346	4.91585e-05	0.000138417	children	GSE109142	12.7132	-0.704525	0.0032786	0.0116679	children	GSE117993	6.48049	-0.210153	0.0014702	0.00421482	adults	GSE59071	NA	NA	NA	NA	NA	NA	protein_coding
ENSG00000075142	SRI	-4	4	down	-1	-1	-1	-1	5522.53	-1.39307	1.09388e-25	1.76845e-24	children	GSE109142	2931.29	-0.876418	1.494e-10	3.14522e-09	children	GSE117993	10.8837	-1.06573	1.28438e-11	2.30351e-10	adults	GSE59071	9.82875	-1.34089	5.11876e-07	5.51466e-05	adults	GSE67106	protein_coding
ENSG00000075151	EIF4G3	-4	4	down	-1	-1	-1	-1	2626.94	-0.140798	0.0149758	0.0285523	children	GSE109142	816.014	-0.211306	0.00308572	0.0110772	children	GSE117993	8.91682	-0.445797	3.94353e-13	1.00494e-11	adults	GSE59071	10.8006	-0.544	1.21893e-07	2.57684e-05	adults	GSE67106	protein_coding
ENSG00000075213	SEMA3A	4	4	up	1	1	1	1	270.799	0.493546	0.000971235	0.00229283	children	GSE109142	79.0209	0.40241	0.0171433	0.0468864	children	GSE117993	6.54756	0.588111	0.000550104	0.00174185	adults	GSE59071	6.61062	0.309556	0.00339276	0.0235108	adults	GSE67106	protein_coding
ENSG00000075218	GTSE1	3	3	up	1	1	1	0	436.714	0.931443	9.10211e-23	1.17809e-21	children	GSE109142	116.243	0.385304	0.00107695	0.00449953	children	GSE117993	6.92574	0.392558	1.06609e-06	6.0208e-06	adults	GSE59071	NA	NA	NA	NA	NA	NA	protein_coding
ENSG00000075234	TTC38	-2	2	down	-1	0	-1	0	2389.57	-0.780591	1.15446e-19	1.16957e-18	children	GSE109142	1082.91	-0.212888	0.112684	0.213035	NA	NA	9.0862	-0.718045	1.41492e-07	9.83466e-07	adults	GSE59071	NA	NA	NA	NA	NA	NA	protein_coding
ENSG00000075239	ACAT1	-4	4	down	-1	-1	-1	-1	1789.68	-1.37506	5.76613e-41	3.26066e-39	children	GSE109142	955.17	-0.76075	4.86231e-11	1.13248e-09	children	GSE117993	8.10507	-1.65668	1.94001e-25	1.19358e-22	adults	GSE59071	12.3878	-0.892889	2.8019e-05	0.000631595	adults	GSE67106	protein_coding
ENSG00000075240	GRAMD4	-3	3	down	-1	0	-1	-1	2512.93	-0.986048	2.26126e-27	4.1292e-26	children	GSE109142	1181.23	-0.219088	0.192175	0.321698	NA	NA	8.63289	-0.871959	1.71907e-12	3.75293e-11	adults	GSE59071	11.0509	-0.951778	3.63114e-07	4.49314e-05	adults	GSE67106	protein_coding
ENSG00000075275	CELSR1	2	2	up	1	0	1	0	935.734	0.580984	3.44071e-09	1.49168e-08	children	GSE109142	232.148	0.147003	0.17234	0.296024	NA	NA	7.33275	0.592642	7.02599e-08	5.24058e-07	adults	GSE59071	15.8306	-0.00577778	0.943913	0.97603	NA	NA	protein_coding
ENSG00000075336	TIMM21	-3	3	down	-1	-1	-1	0	576.985	-0.339659	3.38463e-09	1.46901e-08	children	GSE109142	222.913	-0.163809	0.0142252	0.0401862	children	GSE117993	6.79743	-0.265542	0.0106647	0.0244468	adults	GSE59071	NA	NA	NA	NA	NA	NA	protein_coding
ENSG00000075391	RASAL2	2	2	up	0	1	1	0	808.206	0.201807	0.0680452	0.111877	NA	NA	227.43	0.347135	0.0138784	0.0393819	children	GSE117993	7.83817	0.134506	0.013821	0.0306877	adults	GSE59071	6.90406	0.12	0.1365	0.342177	NA	NA	protein_coding
ENSG00000075407	ZNF37A	3	3	up	1	1	1	0	838.943	0.546121	6.8346e-14	4.38741e-13	children	GSE109142	224.737	0.21363	0.0113264	0.0332103	children	GSE117993	6.96677	0.307872	0.00405422	0.0104524	adults	GSE59071	10.5203	0.238444	0.0853369	0.253116	NA	NA	protein_coding
ENSG00000075415	SLC25A3	-2	2	down	-1	0	-1	0	12239.7	-0.577512	3.97209e-16	3.04332e-15	children	GSE109142	5037.13	-0.221403	0.0233784	0.0605363	NA	NA	9.31887	-0.190383	0.00425305	0.0108917	adults	GSE59071	NA	NA	NA	NA	NA	NA	protein_coding
ENSG00000075420	FNDC3B	3	3	up	1	1	1	0	3952.33	0.707017	3.09177e-13	1.88864e-12	children	GSE109142	925.397	0.886476	8.72241e-19	7.84282e-17	children	GSE117993	9.79337	0.674251	2.96258e-14	1.00249e-12	adults	GSE59071	NA	NA	NA	NA	NA	NA	protein_coding
ENSG00000075461	CACNG4	-3	3	down	-1	-1	-1	0	8.9144	-1.77323	1.09086e-16	8.73111e-16	children	GSE109142	4.26336	-1.51013	1.18175e-10	2.53631e-09	children	GSE117993	6.52095	-0.175461	0.00779685	0.0186081	adults	GSE59071	6.71219	-0.195333	0.0299641	0.121354	NA	NA	protein_coding
ENSG00000075539	FRYL	-3	3	down	-1	-1	-1	0	5526.95	-0.441477	3.6555e-05	0.000104506	children	GSE109142	1659.86	-0.297072	0.00721438	0.0227483	children	GSE117993	10.1146	-0.584665	3.60716e-06	1.82953e-05	adults	GSE59071	11.9141	-0.448444	0.00973041	0.0522647	NA	NA	protein_coding
ENSG00000075568	TMEM131	-4	4	down	-1	-1	-1	-1	3542.26	-0.509759	3.37335e-13	2.05094e-12	children	GSE109142	1172.95	-0.299902	0.0106664	0.0315651	children	GSE117993	9.35214	-0.634576	1.6091e-15	7.16476e-14	adults	GSE59071	9.87813	-0.735333	2.06446e-05	0.000511826	adults	GSE67106	protein_coding
ENSG00000075618	FSCN1	4	4	up	1	1	1	1	1183.19	1.47024	7.1004e-29	1.46565e-27	children	GSE109142	353.397	0.82743	3.37484e-09	5.47798e-08	children	GSE117993	8.41799	0.738047	5.50517e-10	6.62545e-09	adults	GSE59071	11.2991	1.60533	1.45739e-06	9.66818e-05	adults	GSE67106	protein_coding
ENSG00000075624	ACTB	3	3	up	1	1	1	0	136443	0.261482	0.00164767	0.00375191	children	GSE109142	48573.7	0.363808	0.000191105	0.0010001	children	GSE117993	13.1247	0.186682	2.58317e-07	1.69839e-06	adults	GSE59071	NA	NA	NA	NA	NA	NA	protein_coding
ENSG00000075643	MOCOS	3	3	up	1	1	1	0	360.796	0.284	0.0218543	0.0402468	children	GSE109142	116.163	0.913874	2.47869e-07	2.66266e-06	children	GSE117993	7.11756	0.310402	0.0101773	0.0234753	adults	GSE59071	NA	NA	NA	NA	NA	NA	protein_coding
ENSG00000075651	PLD1	-2	2	down	-1	0	-1	0	1508.87	-0.656868	2.45523e-18	2.23423e-17	children	GSE109142	636.987	0.148475	0.483702	0.628103	NA	NA	8.5026	-0.708441	3.71396e-10	4.63425e-09	adults	GSE59071	7.72375	-0.205111	0.0803083	0.243257	NA	NA	protein_coding
ENSG00000075673	ATP12A	-2	2	down	-1	-1	0	0	49.41	-3.81796	1.03857e-18	9.74128e-18	children	GSE109142	21.859	-1.35124	0.00210782	0.00801557	children	GSE117993	5.65158	-0.425581	0.0285244	0.0574991	NA	NA	6.36281	-0.0571111	0.762927	0.888287	NA	NA	protein_coding
ENSG00000075711	DLG1	-2	2	down	-1	0	-1	0	2603.62	-0.369251	2.0398e-07	7.48897e-07	children	GSE109142	949.382	-0.0137853	0.939808	0.964573	NA	NA	9.55743	-0.415801	5.14161e-06	2.5319e-05	adults	GSE59071	NA	NA	NA	NA	NA	NA	protein_coding
ENSG00000075785	RAB7A	-2	2	down	-1	0	-1	0	6135.13	-0.556141	8.97884e-45	7.10219e-43	children	GSE109142	2527.8	0.195824	0.0504317	0.112927	NA	NA	11.3956	-0.371643	6.10634e-07	3.66471e-06	adults	GSE59071	12.9588	-0.145333	0.0965896	0.274589	NA	NA	protein_coding
ENSG00000075790	BCAP29	2	2	up	0	1	1	0	2191.37	-0.0542029	0.511353	0.624977	NA	NA	673.349	0.535663	7.62946e-11	1.70604e-09	children	GSE117993	8.06699	0.320477	0.000244439	0.000840371	adults	GSE59071	NA	NA	NA	NA	NA	NA	protein_coding
ENSG00000075884	ARHGAP15	4	4	up	1	1	1	1	425.693	0.76438	4.16057e-10	1.94933e-09	children	GSE109142	155.984	0.469205	0.00193246	0.00745408	children	GSE117993	6.84167	1.25311	1.63034e-07	1.11714e-06	adults	GSE59071	8.46969	0.936444	0.001654	0.0134817	adults	GSE67106	protein_coding
ENSG00000075945	KIFAP3	-4	4	down	-1	-1	-1	-1	959.914	-0.414658	1.15724e-11	6.17075e-11	children	GSE109142	345.863	-0.193118	0.00160843	0.00637107	children	GSE117993	8.45804	-0.57884	4.72271e-09	4.57904e-08	adults	GSE59071	11.6209	-0.448667	0.00169929	0.0137457	adults	GSE67106	protein_coding
ENSG00000075975	MKRN2	-2	2	down	-1	0	-1	0	824.877	-0.404116	1.82497e-39	9.10737e-38	children	GSE109142	262.701	-0.0291314	0.537019	0.675112	NA	NA	8.51824	-0.12403	0.0131438	0.029338	adults	GSE59071	9.23906	0.109333	0.261233	0.506395	NA	NA	protein_coding
ENSG00000076043	REXO2	3	3	up	1	1	0	1	1072.47	0.204009	0.000236257	0.000608232	children	GSE109142	361.402	0.161034	0.00699396	0.0221309	children	GSE117993	8.13888	0.187647	0.0412979	0.0790638	NA	NA	12.8684	0.447333	9.99849e-05	0.00161861	adults	GSE67106	protein_coding
ENSG00000076053	RBM7	-2	2	down	-1	0	-1	0	1292.77	-0.457566	2.5938e-21	2.98623e-20	children	GSE109142	423.03	0.0968727	0.22818	0.365859	NA	NA	7.71724	-0.2667	0.0155278	0.033961	adults	GSE59071	8.89937	0.203333	0.0181025	0.0837882	NA	NA	protein_coding
ENSG00000076067	RBMS2	-2	2	down	-1	0	-1	0	1494.39	-0.332836	5.38743e-05	0.000150906	children	GSE109142	685.221	0.451952	0.0356262	0.085597	NA	NA	8.50443	-0.259533	0.0217087	0.0453961	adults	GSE59071	NA	NA	NA	NA	NA	NA	protein_coding
ENSG00000076201	PTPN23	2	2	up	1	1	0	0	2047.77	0.185523	0.00227763	0.00506594	children	GSE109142	720.043	0.446044	0.00969854	0.0291913	children	GSE117993	8.12212	0.066985	0.132357	0.209368	NA	NA	NA	NA	NA	NA	NA	NA	protein_coding
ENSG00000076242	MLH1	3	3	up	1	1	1	0	883.862	0.161215	0.000149303	0.000395232	children	GSE109142	303.849	0.242123	0.0143872	0.0405922	children	GSE117993	8.06508	0.241438	0.00270991	0.00728733	adults	GSE59071	12.2209	0.18	0.154083	0.369528	NA	NA	protein_coding
ENSG00000076248	UNG	-2	2	down	-1	0	-1	0	1271.2	-0.782739	1.02973e-31	2.69502e-30	children	GSE109142	464.278	-0.163263	0.0249937	0.0639498	NA	NA	7.75397	-0.501753	5.56107e-05	0.000220133	adults	GSE59071	NA	NA	NA	NA	NA	NA	protein_coding
ENSG00000076258	FMO4	-3	3	down	-1	-1	-1	0	145.665	-1.01992	5.30919e-17	4.3565e-16	children	GSE109142	69.8979	-0.590779	0.000191185	0.00100037	children	GSE117993	6.7037	-1.60695	8.36329e-21	1.3918e-18	adults	GSE59071	NA	NA	NA	NA	NA	NA	protein_coding
ENSG00000076321	KLHL20	-2	2	down	-1	0	-1	0	495.971	-0.144478	0.00986163	0.0195506	children	GSE109142	156.779	0.0429872	0.720759	0.819122	NA	NA	7.79929	-0.112424	0.0125268	0.0281465	adults	GSE59071	NA	NA	NA	NA	NA	NA	protein_coding
ENSG00000076351	SLC46A1	-3	3	down	-1	-1	-1	0	799.889	-1.71195	2.28928e-55	4.45044e-53	children	GSE109142	318.528	-0.775609	1.25374e-11	3.28762e-10	children	GSE117993	7.76687	-0.877926	3.65134e-11	5.79166e-10	adults	GSE59071	NA	NA	NA	NA	NA	NA	protein_coding
ENSG00000076356	PLXNA2	-4	4	down	-1	-1	-1	-1	1836.78	-0.869158	1.8625e-16	1.46492e-15	children	GSE109142	719.994	-1.05348	8.43931e-19	7.62843e-17	children	GSE117993	8.03653	-0.978597	2.24574e-15	9.70111e-14	adults	GSE59071	7.39031	-0.604667	0.000198956	0.00270662	adults	GSE67106	protein_coding
ENSG00000076382	SPAG5	3	3	up	1	1	1	0	935.654	0.701358	8.29964e-14	5.28706e-13	children	GSE109142	293.962	0.260689	0.0177398	0.0482321	children	GSE117993	7.06836	0.282155	0.0222222	0.0462746	adults	GSE59071	NA	NA	NA	NA	NA	NA	protein_coding
ENSG00000076513	ANKRD13A	-2	2	down	-1	0	-1	0	2342.36	-0.323654	5.31631e-12	2.91721e-11	children	GSE109142	823.545	0.0151564	0.853181	0.910136	NA	NA	8.89202	-0.469296	6.29375e-10	7.49015e-09	adults	GSE59071	9.13813	-0.0973333	0.327205	0.577612	NA	NA	protein_coding
ENSG00000076555	ACACB	-3	3	down	-1	0	-1	-1	976.498	-0.358544	0.000197567	0.000514046	children	GSE109142	443.378	-0.300023	0.0922071	0.182027	NA	NA	7.32531	-0.86572	1.09405e-14	4.10584e-13	adults	GSE59071	10.2241	-0.879111	1.09915e-05	0.000333371	adults	GSE67106	protein_coding
ENSG00000076604	TRAF4	-3	3	down	-1	-1	-1	0	1736.83	-0.170845	0.00466152	0.00981512	children	GSE109142	726.404	-0.314368	9.31286e-07	8.7804e-06	children	GSE117993	8.91816	-0.299778	0.000160828	0.000576801	adults	GSE59071	NA	NA	NA	NA	NA	NA	protein_coding
ENSG00000076641	PAG1	-3	3	down	-1	0	-1	-1	2527.36	-1.08483	2.22767e-27	4.07328e-26	children	GSE109142	977.928	-0.350372	0.0756034	0.155847	NA	NA	8.68957	-1.2546	7.57135e-19	7.91736e-17	adults	GSE59071	9.835	-0.920222	8.85298e-08	2.29817e-05	adults	GSE67106	protein_coding
ENSG00000076650	GPATCH1	-4	4	down	-1	-1	-1	-1	369.262	-0.294971	3.27692e-09	1.42454e-08	children	GSE109142	144.518	-0.525763	8.91211e-10	1.62232e-08	children	GSE117993	7.08815	-0.455961	1.43766e-09	1.55757e-08	adults	GSE59071	8.62719	-0.341778	0.000492145	0.00533245	adults	GSE67106	protein_coding
ENSG00000076662	ICAM3	2	2	up	1	0	1	0	1375.59	0.319659	0.00590265	0.0122151	children	GSE109142	493.921	0.161727	0.236189	0.375249	NA	NA	8.54358	0.903654	2.92535e-07	1.90059e-06	adults	GSE59071	NA	NA	NA	NA	NA	NA	protein_coding
ENSG00000076706	AP002956.1	3	3	up	1	1	1	0	1982.57	1.67062	4.08329e-29	8.57821e-28	children	GSE109142	546.456	1.27744	1.15025e-09	2.04696e-08	children	GSE117993	8.12641	1.55447	2.51839e-10	3.27511e-09	adults	GSE59071	NA	NA	NA	NA	NA	NA	protein_coding
ENSG00000076770	MBNL3	-2	2	down	-1	0	-1	0	1402.48	-1.04413	3.22234e-23	4.33884e-22	children	GSE109142	434.236	-0.227632	0.089355	0.177639	NA	NA	8.75257	-0.709616	5.08951e-09	4.89263e-08	adults	GSE59071	NA	NA	NA	NA	NA	NA	protein_coding
ENSG00000076826	CAMSAP3	-3	3	down	-1	-1	-1	0	1363.63	-0.264389	0.0104894	0.0206777	children	GSE109142	565.317	-0.429316	0.000530787	0.00244683	children	GSE117993	8.45104	-0.366001	0.000571178	0.00180128	adults	GSE59071	NA	NA	NA	NA	NA	NA	protein_coding
ENSG00000076864	RAP1GAP	-3	3	down	-1	-1	-1	0	1409.74	-1.03164	1.00446e-10	4.94574e-10	children	GSE109142	617.988	-0.723083	9.50662e-10	1.72046e-08	children	GSE117993	7.45838	-0.633075	5.25897e-05	0.00020899	adults	GSE59071	NA	NA	NA	NA	NA	NA	protein_coding
ENSG00000076924	XAB2	-2	2	down	-1	-1	0	0	1093.61	-0.106796	0.0201552	0.0374175	children	GSE109142	473.657	-0.314583	0.00872057	0.026685	children	GSE117993	8.25333	0.0810475	0.183704	0.273602	NA	NA	7.12594	-0.00422222	0.955025	0.980888	NA	NA	protein_coding
ENSG00000076928	ARHGEF1	2	2	up	1	0	1	0	4209.4	1.11709	4.78584e-27	8.50804e-26	children	GSE109142	1465.41	-0.000906015	0.992818	0.99544	NA	NA	8.13172	0.364802	4.93076e-05	0.000197143	adults	GSE59071	7.61813	0.139778	0.149774	0.36324	NA	NA	protein_coding
ENSG00000076984	MAP2K7	-2	2	down	-1	0	-1	0	1056.65	-0.110196	0.0161611	0.030603	children	GSE109142	471.717	0.0419729	0.798403	0.873095	NA	NA	6.88179	-0.269533	1.03083e-05	4.76524e-05	adults	GSE59071	NA	NA	NA	NA	NA	NA	protein_coding
ENSG00000077044	DGKD	-4	4	down	-1	-1	-1	-1	2095.68	-0.291714	0.00156147	0.00356811	children	GSE109142	938.178	-0.510349	0.0029283	0.0106068	children	GSE117993	9.07518	-0.912231	1.91748e-19	2.30358e-17	adults	GSE59071	11.5534	-0.755333	1.8686e-05	0.000479792	adults	GSE67106	protein_coding
ENSG00000077063	CTTNBP2	-3	3	down	-1	-1	-1	0	136.789	-0.465411	0.000448266	0.00110812	children	GSE109142	54.9188	-0.694507	1.99917e-05	0.000136424	children	GSE117993	5.61148	-0.193047	0.00874483	0.0205493	adults	GSE59071	8.15938	-0.348889	0.0174316	0.0812647	NA	NA	protein_coding
ENSG00000077080	ACTL6B	-2	2	down	-1	-1	0	0	2.26553	-1.44897	5.00029e-08	1.95133e-07	children	GSE109142	2.13011	-1.53449	0.00028325	0.00140772	children	GSE117993	6.13002	-0.116239	0.0690483	0.121829	NA	NA	NA	NA	NA	NA	NA	NA	protein_coding
ENSG00000077092	RARB	2	2	up	1	1	0	0	99.2293	1.34704	2.03116e-20	2.17923e-19	children	GSE109142	24.5727	0.682855	9.5211e-06	7.03241e-05	children	GSE117993	5.98391	0.0680588	0.64938	0.734423	NA	NA	NA	NA	NA	NA	NA	NA	protein_coding
ENSG00000077097	TOP2B	-2	2	down	-1	-1	0	0	4227.46	-0.342309	1.49264e-14	1.01048e-13	children	GSE109142	1385.6	-0.250316	9.3311e-08	1.1078e-06	children	GSE117993	8.24619	-0.108379	0.25992	0.361103	NA	NA	NA	NA	NA	NA	NA	NA	protein_coding
ENSG00000077150	NFKB2	2	2	up	1	0	1	0	2118.64	1.40914	2.00411e-37	8.39341e-36	children	GSE109142	717.323	0.254518	0.0926952	0.182748	NA	NA	8.15182	0.86489	5.16926e-10	6.23969e-09	adults	GSE59071	NA	NA	NA	NA	NA	NA	protein_coding
ENSG00000077232	DNAJC10	4	4	up	1	1	1	1	5090.59	0.490772	5.04982e-08	1.96967e-07	children	GSE109142	1399.08	0.825271	7.14712e-11	1.60871e-09	children	GSE117993	9.23972	0.965662	9.47103e-12	1.74492e-10	adults	GSE59071	11.1381	0.815778	6.44394e-06	0.000230979	adults	GSE67106	protein_coding
ENSG00000077235	GTF3C1	2	2	up	1	0	1	0	2013.87	0.436052	1.13955e-07	4.29307e-07	children	GSE109142	675.182	-0.198442	0.0545624	0.120153	NA	NA	8.28705	0.134374	0.00224993	0.0061572	adults	GSE59071	NA	NA	NA	NA	NA	NA	protein_coding
ENSG00000077238	IL4R	2	2	up	1	1	0	0	3951.74	0.271308	0.000143166	0.00037999	children	GSE109142	1358.06	0.369546	0.000508837	0.00236029	children	GSE117993	9.15271	0.148811	0.103406	0.17091	NA	NA	7.56656	-0.115556	0.478743	0.70556	NA	NA	protein_coding
ENSG00000077348	EXOSC5	-3	3	down	-1	-1	-1	0	314.433	-0.52276	1.24962e-12	7.23388e-12	children	GSE109142	146.756	-0.344516	0.014209	0.0401698	children	GSE117993	7.22062	-0.17841	0.0132193	0.0294806	adults	GSE59071	8.21937	-0.111556	0.41634	0.656291	NA	NA	protein_coding
ENSG00000077420	APBB1IP	4	4	up	1	1	1	1	738.262	1.17267	1.00276e-18	9.42801e-18	children	GSE109142	215.718	0.672398	1.68268e-07	1.8903e-06	children	GSE117993	7.03726	1.11171	4.59e-07	2.83945e-06	adults	GSE59071	8.96937	0.788889	0.00132553	0.0113953	adults	GSE67106	protein_coding
ENSG00000077463	SIRT6	-3	3	down	-1	-1	-1	0	1336.71	-0.351654	0.000357869	0.000896853	children	GSE109142	667.794	-0.644406	8.36177e-10	1.52783e-08	children	GSE117993	8.39968	-0.449379	7.06466e-06	3.38208e-05	adults	GSE59071	NA	NA	NA	NA	NA	NA	protein_coding
ENSG00000077514	POLD3	3	3	up	1	1	1	0	1043.39	0.233645	0.000822773	0.00196167	children	GSE109142	314.449	0.523726	3.88644e-07	4.01913e-06	children	GSE117993	7.72418	0.520206	2.17991e-05	9.41273e-05	adults	GSE59071	NA	NA	NA	NA	NA	NA	protein_coding
ENSG00000077585	GPR137B	4	4	up	1	1	1	1	678.635	0.847706	1.93081e-21	2.24342e-20	children	GSE109142	203.983	0.66638	4.19324e-08	5.40455e-07	children	GSE117993	8.69694	0.899194	2.61394e-09	2.67225e-08	adults	GSE59071	9.57563	1.014	1.17994e-06	8.44583e-05	adults	GSE67106	protein_coding
ENSG00000077684	JADE1	4	4	up	1	1	1	1	606.318	0.394357	3.2912e-09	1.43004e-08	children	GSE109142	186.783	0.244776	0.000796336	0.00347322	children	GSE117993	7.18961	0.347361	2.6017e-07	1.7089e-06	adults	GSE59071	9.59594	0.545778	0.000598699	0.00616441	adults	GSE67106	protein_coding
ENSG00000077713	SLC25A43	-3	3	down	-1	0	-1	-1	851.294	-0.732013	1.3401e-27	2.50188e-26	children	GSE109142	310.905	-0.284906	0.0324011	0.0793606	NA	NA	7.92388	-0.463298	1.01695e-09	1.14009e-08	adults	GSE59071	10.2788	-0.624889	0.00125177	0.0108941	adults	GSE67106	protein_coding
ENSG00000077721	UBE2A	-2	2	down	-1	0	-1	0	2405.07	-0.449317	2.63842e-24	3.85263e-23	children	GSE109142	871.331	-0.114074	0.0426602	0.0988145	NA	NA	9.0981	-0.704245	8.41855e-13	1.98746e-11	adults	GSE59071	11.7181	-0.0551111	0.615248	0.802526	NA	NA	protein_coding
ENSG00000077782	FGFR1	3	3	up	1	0	1	1	1371.24	0.957149	2.58001e-16	2.00824e-15	children	GSE109142	458.206	0.309463	0.0571254	0.124489	NA	NA	7.16396	0.634554	1.59096e-06	8.70183e-06	adults	GSE59071	8.50938	0.771556	6.6358e-05	0.00119489	adults	GSE67106	protein_coding
ENSG00000077942	FBLN1	2	2	up	1	0	0	1	3558.64	0.741614	2.94709e-10	1.39704e-09	children	GSE109142	1251.41	0.173664	0.100963	0.195241	NA	NA	7.56507	0.437429	0.0357393	0.0698916	NA	NA	12.6447	0.654667	0.00520604	0.0325647	adults	GSE67106	protein_coding
ENSG00000077943	ITGA8	3	3	up	1	1	1	0	1046.37	1.60033	1.26584e-41	7.47531e-40	children	GSE109142	284.689	0.930936	3.68416e-09	5.93495e-08	children	GSE117993	6.8705	0.961045	2.84371e-06	1.4783e-05	adults	GSE59071	NA	NA	NA	NA	NA	NA	protein_coding
ENSG00000077984	CST7	3	3	up	1	1	1	0	331.214	1.50238	3.96845e-17	3.2944e-16	children	GSE109142	110.699	0.992253	1.40501e-07	1.60718e-06	children	GSE117993	8.32253	0.99145	3.96881e-07	2.48854e-06	adults	GSE59071	NA	NA	NA	NA	NA	NA	protein_coding
ENSG00000078053	AMPH	3	3	up	1	1	1	0	88.4736	1.26421	8.05971e-16	6.04014e-15	children	GSE109142	23.1806	0.66074	0.000403038	0.00192037	children	GSE117993	5.35002	0.194901	0.0120845	0.0272583	adults	GSE59071	NA	NA	NA	NA	NA	NA	protein_coding
ENSG00000078061	ARAF	-3	3	down	-1	-1	-1	0	2382.39	-0.400618	2.11355e-12	1.20126e-11	children	GSE109142	1055.9	-0.537686	8.39964e-05	0.00048406	children	GSE117993	8.84399	-0.224954	0.000430587	0.00139451	adults	GSE59071	9.67531	-0.321111	0.010336	0.0547963	NA	NA	protein_coding
ENSG00000078070	MCCC1	-2	2	down	-1	0	-1	0	767.165	-0.59906	1.55064e-16	1.22654e-15	children	GSE109142	314.994	0.0134446	0.902606	0.941363	NA	NA	7.50481	-0.564515	7.79953e-09	7.19948e-08	adults	GSE59071	11.2825	-0.204889	0.0302343	0.122214	NA	NA	protein_coding
ENSG00000078081	LAMP3	4	4	up	1	1	1	1	709.396	2.06039	1.88654e-32	5.18767e-31	children	GSE109142	186.596	1.38385	1.04617e-12	3.44037e-11	children	GSE117993	7.69267	1.44411	2.61156e-09	2.67116e-08	adults	GSE59071	9.76781	2.04889	9.95332e-06	0.000308725	adults	GSE67106	protein_coding
ENSG00000078098	FAP	3	3	up	1	1	1	0	172.844	3.04713	4.42541e-31	1.09584e-29	children	GSE109142	36.4031	1.90197	2.77914e-11	6.75855e-10	children	GSE117993	5.65762	1.51797	8.13512e-06	3.84563e-05	adults	GSE59071	NA	NA	NA	NA	NA	NA	protein_coding
ENSG00000078114	NEBL	3	3	up	0	1	1	1	1462.88	0.113102	0.320033	0.427926	NA	NA	360.835	0.413064	0.000750469	0.00330098	children	GSE117993	7.58468	0.527287	1.05306e-05	4.85362e-05	adults	GSE59071	8.2475	0.843778	6.4298e-06	0.000230828	adults	GSE67106	protein_coding
ENSG00000078140	UBE2K	-2	2	down	-1	0	-1	0	3115.76	-0.401348	9.81293e-20	9.98803e-19	children	GSE109142	1037	0.0468192	0.377939	0.528221	NA	NA	10.4144	-0.320255	1.91188e-06	1.02769e-05	adults	GSE59071	14.0097	-0.186444	0.0577893	0.193977	NA	NA	protein_coding
ENSG00000078177	N4BP2	3	3	up	1	1	1	0	657.743	0.217897	0.0218007	0.0401652	children	GSE109142	154.599	0.264964	0.00999491	0.0299215	children	GSE117993	6.68123	0.276714	0.0099927	0.0230967	adults	GSE59071	9.60437	0.188667	0.148091	0.360925	NA	NA	protein_coding
ENSG00000078237	TIGAR	3	3	up	1	1	1	0	474.535	0.446845	3.29067e-05	9.46159e-05	children	GSE109142	179.303	0.505204	0.00016629	0.000885289	children	GSE117993	7.17545	0.604994	3.38953e-07	2.17159e-06	adults	GSE59071	NA	NA	NA	NA	NA	NA	protein_coding
ENSG00000078246	TULP3	2	2	up	1	0	1	0	467.407	0.337038	4.22207e-12	2.33679e-11	children	GSE109142	155.978	0.200265	0.0788774	0.161257	NA	NA	8.07217	0.300642	0.001643	0.00465372	adults	GSE59071	NA	NA	NA	NA	NA	NA	protein_coding
ENSG00000078269	SYNJ2	-3	3	down	-1	-1	-1	0	1409.16	-0.453477	7.92802e-13	4.68098e-12	children	GSE109142	433.665	-0.252065	8.61026e-05	0.000494779	children	GSE117993	8.04056	-0.421292	2.69943e-10	3.4814e-09	adults	GSE59071	6.71219	-0.152667	0.0141958	0.0698324	NA	NA	protein_coding
ENSG00000078304	PPP2R5C	3	3	up	0	1	1	1	4229.33	0.0932563	0.0500783	0.0851046	NA	NA	1355.88	0.462312	1.76643e-13	6.70614e-12	children	GSE117993	8.56298	0.183416	0.00076292	0.00234123	adults	GSE59071	9.79875	0.329111	0.00880405	0.048486	adults	GSE67106	protein_coding
ENSG00000078328	RBFOX1	-4	4	down	-1	-1	-1	-1	58.6302	-0.368464	0.0114765	0.0224053	children	GSE109142	26.0567	-0.770766	7.20182e-05	0.000423386	children	GSE117993	5.30408	-0.167592	0.00823625	0.0195328	adults	GSE59071	6.97844	-0.53	0.000508556	0.00545941	adults	GSE67106	protein_coding
ENSG00000078399	HOXA9	-2	2	down	0	0	-1	-1	433.089	-0.169803	0.0448533	0.0770562	NA	NA	152.907	-0.155667	0.0730505	0.151565	NA	NA	7.98958	-0.6995	3.50131e-10	4.39623e-09	adults	GSE59071	11.0581	-0.85	4.83163e-05	0.000937434	adults	GSE67106	protein_coding
ENSG00000078401	EDN1	-4	4	down	-1	-1	-1	-1	370.059	-1.16098	1.12384e-25	1.81388e-24	children	GSE109142	137.072	-0.529623	1.0086e-05	7.40157e-05	children	GSE117993	7.94423	-1.12709	2.84106e-09	2.87979e-08	adults	GSE59071	8.66469	-1.51356	9.74535e-09	8.49798e-06	adults	GSE67106	protein_coding
ENSG00000078403	MLLT10	-2	2	down	-1	0	-1	0	725.938	-0.0906671	0.0235194	0.0430515	children	GSE109142	279.952	0.0359223	0.850077	0.908209	NA	NA	7.51905	-0.298608	6.02203e-05	0.000236994	adults	GSE59071	9.3525	-0.222222	0.0738284	0.229731	NA	NA	protein_coding
ENSG00000078589	P2RY10	3	3	up	1	1	1	0	490.639	1.09586	1.08766e-12	6.33198e-12	children	GSE109142	148.765	0.935564	1.19616e-07	1.38543e-06	children	GSE117993	6.38238	1.10588	4.56648e-05	0.000183846	adults	GSE59071	NA	NA	NA	NA	NA	NA	protein_coding
ENSG00000078618	NRDC	2	2	up	1	0	1	0	3740.3	0.58631	3.60549e-35	1.24127e-33	children	GSE109142	1195.16	0.0461782	0.664011	0.777436	NA	NA	9.46582	0.359585	1.58628e-06	8.67857e-06	adults	GSE59071	NA	NA	NA	NA	NA	NA	protein_coding
ENSG00000078668	VDAC3	-2	2	down	-1	0	-1	0	2578.65	-0.462408	3.06616e-20	3.24425e-19	children	GSE109142	1051.2	-0.00692796	0.919189	0.951752	NA	NA	11.0656	-0.232889	0.00118878	0.00348412	adults	GSE59071	NA	NA	NA	NA	NA	NA	protein_coding
ENSG00000078699	CBFA2T2	-4	4	down	-1	-1	-1	-1	1334.04	-0.298942	8.47427e-05	0.000231691	children	GSE109142	475.016	-0.30629	0.000244544	0.00124043	children	GSE117993	7.29523	-0.578594	5.69953e-12	1.09065e-10	adults	GSE59071	8.995	-0.577778	3.49586e-05	0.000732651	adults	GSE67106	protein_coding
ENSG00000078725	BRINP1	-2	2	down	-1	0	-1	0	3.51849	-1.23543	8.0849e-08	3.09026e-07	children	GSE109142	1.66567	-0.186274	0.552756	0.688136	NA	NA	5.05651	-0.184761	0.00260447	0.00702985	adults	GSE59071	NA	NA	NA	NA	NA	NA	protein_coding
ENSG00000078747	ITCH	-2	2	down	-1	0	-1	0	2414.3	-0.410028	3.4967e-10	1.64619e-09	children	GSE109142	895.752	0.169691	0.44477	0.592287	NA	NA	9.14625	-0.280624	3.15889e-08	2.53598e-07	adults	GSE59071	NA	NA	NA	NA	NA	NA	protein_coding
ENSG00000078804	TP53INP2	-3	3	down	-1	0	-1	-1	3769.28	-0.516307	1.72942e-05	5.14757e-05	children	GSE109142	1615.31	-0.304478	0.0191418	0.0512649	NA	NA	9.19739	-0.740313	1.68291e-07	1.15152e-06	adults	GSE59071	8.75812	-0.857111	0.000999031	0.00918595	adults	GSE67106	protein_coding
ENSG00000078814	MYH7B	-3	3	down	0	-1	-1	-1	49.9211	-0.00255306	0.980433	0.987423	NA	NA	23.7916	-1.02802	7.0608e-09	1.06844e-07	children	GSE117993	6.25293	-0.180757	0.00120986	0.00353792	adults	GSE59071	7.08781	-0.779111	6.93889e-07	6.4827e-05	adults	GSE67106	protein_coding
ENSG00000078900	TP73	2	2	up	1	1	0	0	80.9631	1.73732	5.4986e-25	8.43904e-24	children	GSE109142	16.8541	1.21304	3.09347e-10	6.13096e-09	children	GSE117993	7.11017	0.0565914	0.257987	0.359054	NA	NA	NA	NA	NA	NA	NA	NA	protein_coding
ENSG00000078902	TOLLIP	-2	2	down	-1	0	-1	0	1570.96	-0.682977	3.4674e-60	9.28005e-58	children	GSE109142	629.142	-0.0158192	0.812456	0.882026	NA	NA	8.46068	-0.294427	6.31368e-08	4.75823e-07	adults	GSE59071	7.11219	-0.338444	0.0361806	0.139027	NA	NA	protein_coding
ENSG00000078967	UBE2D4	-2	2	down	-1	0	-1	0	357.565	-0.505356	1.0354e-18	9.71384e-18	children	GSE109142	138.947	-0.0379901	0.661906	0.776137	NA	NA	8.8454	-0.24462	3.83147e-05	0.000156898	adults	GSE59071	10.6069	-0.129111	0.0557752	0.188947	NA	NA	protein_coding
ENSG00000079112	CDH17	-3	3	down	-1	-1	-1	0	17308.2	-1.09736	1.89145e-22	2.3903e-21	children	GSE109142	6533.67	-0.349533	0.00100264	0.00423779	children	GSE117993	11.7813	-0.823542	0.00251518	0.00681694	adults	GSE59071	NA	NA	NA	NA	NA	NA	protein_coding
ENSG00000079150	FKBP7	3	3	up	1	1	1	0	219.236	0.50355	1.87478e-09	8.31332e-09	children	GSE109142	69.7201	0.42754	1.12479e-06	1.04236e-05	children	GSE117993	6.14352	0.387244	0.000894302	0.00269632	adults	GSE59071	NA	NA	NA	NA	NA	NA	protein_coding
ENSG00000079215	SLC1A3	3	3	up	1	1	1	0	178.971	1.44398	2.51538e-13	1.54883e-12	children	GSE109142	62.6788	0.844904	0.00104708	0.00439409	children	GSE117993	5.78919	0.694749	0.000171082	0.000610562	adults	GSE59071	NA	NA	NA	NA	NA	NA	protein_coding
ENSG00000079263	SP140	4	4	up	1	1	1	1	561.764	1.66054	4.18482e-23	5.60006e-22	children	GSE109142	159.434	0.952378	6.90792e-08	8.42964e-07	children	GSE117993	6.98855	1.22807	3.25807e-10	4.12855e-09	adults	GSE59071	10.8056	1.11578	8.59498e-05	0.0014447	adults	GSE67106	protein_coding
ENSG00000079308	TNS1	3	3	up	1	0	1	1	2663.85	0.319198	0.027645	0.0498789	children	GSE109142	769.24	0.363535	0.0498737	0.111897	NA	NA	7.97831	0.475822	0.0115052	0.0261199	adults	GSE59071	9.17781	0.551333	0.00186851	0.0147848	adults	GSE67106	protein_coding
ENSG00000079332	SAR1A	3	3	up	0	1	1	1	2702.4	0.0289143	0.483708	0.599115	NA	NA	935.314	0.475652	1.88132e-09	3.21727e-08	children	GSE117993	10.3317	0.289025	7.00485e-07	4.14997e-06	adults	GSE59071	10.9169	0.294222	0.00527376	0.0328998	adults	GSE67106	protein_coding
ENSG00000079335	CDC14A	-4	4	down	-1	-1	-1	-1	344.934	-1.37075	1.3384e-39	6.8008e-38	children	GSE109142	145.398	-0.784688	2.77749e-09	4.57355e-08	children	GSE117993	7.61042	-1.69935	1.90851e-27	2.59681e-24	adults	GSE59071	7.19594	-0.584	8.72213e-06	0.000284976	adults	GSE67106	protein_coding
ENSG00000079337	RAPGEF3	3	3	up	1	1	1	0	630.066	1.79098	2.699e-59	6.84828e-57	children	GSE109142	186.606	0.364314	0.00226928	0.00852334	children	GSE117993	6.95765	0.296305	9.24608e-06	4.31548e-05	adults	GSE59071	9.43781	-0.136222	0.255626	0.500236	NA	NA	protein_coding
ENSG00000079385	CEACAM1	2	2	up	1	1	0	0	27498.2	0.510375	0.00129071	0.00298871	children	GSE109142	8685.48	0.807807	1.19713e-07	1.38562e-06	children	GSE117993	11.3221	-0.266202	0.253235	0.353947	NA	NA	NA	NA	NA	NA	NA	NA	protein_coding
ENSG00000079432	CIC	2	2	up	1	0	1	0	2334.36	0.270001	1.20494e-05	3.65553e-05	children	GSE109142	669.985	0.137251	0.031618	0.0777548	NA	NA	7.91647	0.269243	9.30345e-08	6.72917e-07	adults	GSE59071	9.34156	0.139111	0.294609	0.544101	NA	NA	protein_coding
ENSG00000079482	OPHN1	-3	3	down	-1	0	-1	-1	579.807	-0.755823	1.39842e-12	8.06542e-12	children	GSE109142	315.296	0.164133	0.578405	0.709036	NA	NA	6.66353	-0.77347	1.06455e-12	2.44775e-11	adults	GSE59071	6.97687	-0.276444	0.000649085	0.00654677	adults	GSE67106	protein_coding
ENSG00000079616	KIF22	-3	3	down	-1	-1	-1	0	1452.26	-0.527847	9.96532e-13	5.82229e-12	children	GSE109142	666.394	-0.643439	8.94253e-08	1.06686e-06	children	GSE117993	8.31437	-0.305894	0.000560558	0.00177164	adults	GSE59071	NA	NA	NA	NA	NA	NA	protein_coding
ENSG00000079689	SCGN	-3	3	down	-1	-1	-1	0	208.734	-2.12981	1.95984e-32	5.37563e-31	children	GSE109142	135.865	-1.46256	7.20049e-15	3.49967e-13	children	GSE117993	5.80328	-0.428597	0.00424805	0.0108817	adults	GSE59071	NA	NA	NA	NA	NA	NA	protein_coding
ENSG00000079691	CARMIL1	-4	4	down	-1	-1	-1	-1	1536.09	-0.40444	2.65281e-06	8.68743e-06	children	GSE109142	484.217	-0.273657	0.0116508	0.0340105	children	GSE117993	9.62375	-0.305771	0.00162996	0.00461872	adults	GSE59071	8.15437	-0.336667	0.00625769	0.0373263	adults	GSE67106	protein_coding
ENSG00000079739	PGM1	-4	4	down	-1	-1	-1	-1	2272.44	-1.02579	4.9618e-39	2.38478e-37	children	GSE109142	907.267	-0.482356	7.4976e-08	9.07467e-07	children	GSE117993	8.83446	-0.77246	1.70195e-10	2.31134e-09	adults	GSE59071	12.8869	-0.805111	3.70471e-05	0.000768117	adults	GSE67106	protein_coding
ENSG00000079785	DDX1	-2	2	down	-1	-1	0	0	2640.06	-0.340047	2.46503e-15	1.77845e-14	children	GSE109142	955.637	-0.15858	0.000423601	0.00200799	children	GSE117993	9.3115	-0.0654348	0.407058	0.51457	NA	NA	NA	NA	NA	NA	NA	NA	protein_coding
ENSG00000079805	DNM2	-4	4	down	-1	-1	-1	-1	10585.1	-0.437699	5.57132e-12	3.05157e-11	children	GSE109142	3801.58	-0.196267	0.000709825	0.00314284	children	GSE117993	10.6975	-0.468877	1.1894e-08	1.05084e-07	adults	GSE59071	11.8622	-0.590667	0.000457128	0.0050294	adults	GSE67106	protein_coding
ENSG00000079819	EPB41L2	3	3	up	1	1	1	0	4611.88	0.878106	1.1874e-28	2.40902e-27	children	GSE109142	1199.91	0.536066	0.000145569	0.000786495	children	GSE117993	9.43708	0.388215	0.00158922	0.00451426	adults	GSE59071	NA	NA	NA	NA	NA	NA	protein_coding
ENSG00000079841	RIMS1	2	2	up	1	1	0	0	18.1596	1.82438	2.30898e-09	1.01603e-08	children	GSE109142	4.08183	1.39306	1.80708e-06	1.59505e-05	children	GSE117993	4.87876	-0.00542631	0.915496	0.940035	NA	NA	NA	NA	NA	NA	NA	NA	protein_coding
ENSG00000079931	MOXD1	4	4	up	1	1	1	1	422.085	0.946979	7.44034e-12	4.03289e-11	children	GSE109142	126.384	0.448196	0.000687434	0.00305677	children	GSE117993	6.0381	0.864898	2.77025e-06	1.4418e-05	adults	GSE59071	9.26219	1.36489	3.71972e-06	0.000170552	adults	GSE67106	protein_coding
ENSG00000080031	PTPRH	-2	2	down	-1	0	-1	0	3691.52	-0.56518	3.43565e-06	1.11077e-05	children	GSE109142	1379.03	0.0291492	0.787553	0.866052	NA	NA	9.04574	-0.610382	0.00537841	0.0133706	adults	GSE59071	NA	NA	NA	NA	NA	NA	protein_coding
ENSG00000080200	CRYBG3	2	2	up	1	0	1	0	1381.74	0.652396	3.6187e-15	2.57186e-14	children	GSE109142	282.176	0.2039	0.222614	0.359339	NA	NA	8.28339	0.368869	4.47159e-06	2.22629e-05	adults	GSE59071	NA	NA	NA	NA	NA	NA	protein_coding
ENSG00000080293	SCTR	-3	3	down	-1	-1	-1	0	16.6767	-0.915946	7.71691e-05	0.000212097	children	GSE109142	9.38233	-1.39359	5.80123e-07	5.75875e-06	children	GSE117993	5.86068	-0.368674	1.7284e-08	1.46855e-07	adults	GSE59071	NA	NA	NA	NA	NA	NA	protein_coding
ENSG00000080493	SLC4A4	-4	4	down	-1	-1	-1	-1	3862.76	-2.03748	4.42343e-21	5.01292e-20	children	GSE109142	1741.15	-1.27965	6.47583e-13	2.20385e-11	children	GSE117993	9.94346	-1.89241	1.9124e-10	2.56118e-09	adults	GSE59071	11.8637	-1.79244	1.38897e-06	9.42028e-05	adults	GSE67106	protein_coding
ENSG00000080503	SMARCA2	-2	2	down	-1	0	-1	0	3001.09	-0.250492	1.47045e-05	4.42011e-05	children	GSE109142	968.918	0.0443371	0.6579	0.772852	NA	NA	8.40475	-0.139616	0.0197657	0.0418461	adults	GSE59071	9.68562	-0.191111	0.0725133	0.22667	NA	NA	protein_coding
ENSG00000080546	SESN1	-3	3	down	-1	-1	-1	0	836.288	-0.63557	9.47503e-15	6.52515e-14	children	GSE109142	333.437	-0.411779	1.75611e-07	1.96344e-06	children	GSE117993	7.66848	-0.578247	3.49962e-10	4.39623e-09	adults	GSE59071	NA	NA	NA	NA	NA	NA	protein_coding
ENSG00000080561	MID2	2	2	up	0	1	1	0	99.7015	0.225837	0.0379147	0.0663079	NA	NA	24.243	0.413872	0.00482311	0.0161834	children	GSE117993	6.99969	0.677963	9.90431e-07	5.64852e-06	adults	GSE59071	NA	NA	NA	NA	NA	NA	protein_coding
ENSG00000080573	COL5A3	3	3	up	1	1	1	0	951.711	2.82271	8.26421e-60	2.15283e-57	children	GSE109142	200.593	1.16625	8.14099e-15	3.91777e-13	children	GSE117993	7.16378	0.173927	0.0206616	0.0434662	adults	GSE59071	NA	NA	NA	NA	NA	NA	protein_coding
ENSG00000080644	CHRNA3	-2	2	down	-1	-1	0	0	81.6182	-0.706468	8.13038e-05	0.000222935	children	GSE109142	38.2621	-0.599449	0.00988522	0.0296513	children	GSE117993	5.99133	-0.134378	0.193393	0.285042	NA	NA	6.88656	-0.0813333	0.535051	0.746942	NA	NA	protein_coding
ENSG00000080815	PSEN1	-3	3	down	-1	-1	-1	0	3751.22	-0.780983	5.62582e-53	8.89996e-51	children	GSE109142	1327.11	-0.148136	0.00578792	0.0188884	children	GSE117993	9.97346	-0.572484	1.27019e-09	1.39248e-08	adults	GSE59071	NA	NA	NA	NA	NA	NA	protein_coding
ENSG00000080822	CLDND1	4	4	up	1	1	1	1	1602.24	0.539402	8.30544e-26	1.35449e-24	children	GSE109142	507.65	0.179974	0.000705907	0.00312711	children	GSE117993	9.77668	0.255739	0.013886	0.0308219	adults	GSE59071	11.3763	0.463556	0.00217426	0.016671	adults	GSE67106	protein_coding
ENSG00000080845	DLGAP4	3	3	up	1	1	1	0	1973.49	0.520432	7.95593e-24	1.12555e-22	children	GSE109142	596.476	0.353539	1.66779e-07	1.87821e-06	children	GSE117993	8.05013	0.397496	1.12294e-12	2.57036e-11	adults	GSE59071	10.1759	0.128222	0.280527	0.52927	NA	NA	protein_coding
ENSG00000080986	NDC80	3	3	up	1	1	1	0	407.966	0.446601	3.13665e-07	1.13098e-06	children	GSE109142	129.646	0.408558	0.0014788	0.00592258	children	GSE117993	6.16716	0.394338	0.00523167	0.0130554	adults	GSE59071	NA	NA	NA	NA	NA	NA	protein_coding
ENSG00000081019	RSBN1	-3	3	down	-1	0	-1	-1	953.588	-0.758555	6.35266e-21	7.08217e-20	children	GSE109142	314.533	-0.146184	0.225822	0.363237	NA	NA	8.09846	-0.527746	1.87681e-15	8.24781e-14	adults	GSE59071	9.94156	-0.366667	1.13435e-05	0.000338945	adults	GSE67106	protein_coding
ENSG00000081026	MAGI3	-3	3	down	-1	-1	-1	0	1202.31	-0.787431	1.24889e-14	8.5018e-14	children	GSE109142	362.979	-0.327966	6.99321e-05	0.000412755	children	GSE117993	8.2119	-0.765457	2.41485e-07	1.59963e-06	adults	GSE59071	NA	NA	NA	NA	NA	NA	protein_coding
ENSG00000081041	CXCL2	4	4	up	1	1	1	1	1391.42	3.54575	7.38075e-52	1.06816e-49	children	GSE109142	265.507	2.81023	2.36051e-32	1.39059e-29	children	GSE117993	7.79525	2.37526	1.51e-19	1.88083e-17	adults	GSE59071	11.5806	3.002	1.13501e-05	0.000338945	adults	GSE67106	protein_coding
ENSG00000081052	COL4A4	4	4	up	1	1	1	1	278.545	1.74645	2.4637e-29	5.28369e-28	children	GSE109142	61.3512	0.805322	3.92743e-08	5.0985e-07	children	GSE117993	5.86204	0.168151	0.00153035	0.00436507	adults	GSE59071	8.42531	1.02667	0.000381432	0.0043689	adults	GSE67106	protein_coding
ENSG00000081059	TCF7	3	3	up	1	1	1	0	928.029	0.718757	5.24404e-05	0.00014709	children	GSE109142	283.591	0.506453	0.00153653	0.00612177	children	GSE117993	7.35613	0.316089	0.000118208	0.000436995	adults	GSE59071	7.265	0.336889	0.0330265	0.130374	NA	NA	protein_coding
ENSG00000081138	CDH7	-2	2	down	-1	-1	0	0	8.61922	-1.01272	4.26254e-06	1.36345e-05	children	GSE109142	5.62844	-1.25786	2.80178e-07	2.97302e-06	children	GSE117993	5.00941	-0.121264	0.0311304	0.0620378	NA	NA	6.48375	-0.0208889	0.773365	0.89337	NA	NA	protein_coding
ENSG00000081148	IMPG2	2	2	up	1	0	1	0	17.3361	1.42457	8.79063e-16	6.57027e-15	children	GSE109142	4.43627	0.345222	0.0627493	0.134194	NA	NA	5.14373	0.218318	0.000819154	0.00249569	adults	GSE59071	NA	NA	NA	NA	NA	NA	protein_coding
ENSG00000081177	EXD2	-2	2	down	-1	0	-1	0	730.415	-0.555994	8.59406e-32	2.25681e-30	children	GSE109142	252.941	-0.063358	0.41155	0.560299	NA	NA	7.99513	-0.305421	0.000144931	0.000524517	adults	GSE59071	7.20406	-0.0573333	0.472189	0.700504	NA	NA	protein_coding
ENSG00000081189	MEF2C	3	3	up	1	1	1	0	1410.08	1.10134	5.17109e-11	2.6079e-10	children	GSE109142	601.93	1.21672	6.12562e-05	0.000367451	children	GSE117993	8.43264	0.592558	0.0230502	0.047754	adults	GSE59071	NA	NA	NA	NA	NA	NA	protein_coding
ENSG00000081237	PTPRC	4	4	up	1	1	1	1	6235	1.38749	1.31345e-19	1.32481e-18	children	GSE109142	1842.59	1.10207	1.40207e-06	1.27172e-05	children	GSE117993	8.50156	1.90953	7.08967e-10	8.30616e-09	adults	GSE59071	12.3903	1.56933	1.63452e-05	0.000434063	adults	GSE67106	protein_coding
ENSG00000081277	PKP1	2	2	up	1	1	0	0	53.1145	0.936847	9.429e-05	0.000256447	children	GSE109142	11.0788	0.87071	5.962e-05	0.00035877	children	GSE117993	6.39533	-0.0905603	0.183315	0.273166	NA	NA	6.39125	0.190889	0.0208765	0.0931767	NA	NA	protein_coding
ENSG00000081307	UBA5	2	2	up	1	1	0	0	1403.18	0.249918	6.65726e-08	2.5644e-07	children	GSE109142	422.99	0.364764	2.86459e-09	4.70564e-08	children	GSE117993	8.08034	0.0774099	0.31472	0.420185	NA	NA	6.03688	-0.0675556	0.162477	0.38256	NA	NA	protein_coding
ENSG00000081377	CDC14B	-3	3	down	-1	0	-1	-1	668.033	-0.622499	8.06501e-22	9.67386e-21	children	GSE109142	208.604	-0.188937	0.0414977	0.0966644	NA	NA	6.7446	-0.366335	5.94458e-08	4.5001e-07	adults	GSE59071	7.98313	-0.369556	0.000375247	0.00431719	adults	GSE67106	protein_coding
ENSG00000081665	ZNF506	-2	2	down	-1	-1	0	0	714.19	-0.324648	3.70208e-08	1.46135e-07	children	GSE109142	248.053	-0.331394	3.30352e-05	0.00021233	children	GSE117993	9.7996	-0.00552802	0.961789	0.973294	NA	NA	7.16125	0.00555556	0.935302	0.971458	NA	NA	protein_coding
ENSG00000081791	DELE1	-3	3	down	-1	-1	-1	0	1871.98	-0.296036	9.12924e-11	4.50866e-10	children	GSE109142	710.419	-0.205205	3.70641e-06	3.03113e-05	children	GSE117993	8.22111	-0.355231	3.85805e-09	3.80242e-08	adults	GSE59071	9.72875	-0.252444	0.0117933	0.0605144	NA	NA	protein_coding
ENSG00000081803	CADPS2	2	2	up	0	1	1	0	893.615	0.0563919	0.368759	0.481068	NA	NA	256.499	0.278189	9.86285e-07	9.26062e-06	children	GSE117993	7.35538	0.367438	4.11467e-05	0.000167441	adults	GSE59071	NA	NA	NA	NA	NA	NA	protein_coding
ENSG00000081913	PHLPP1	-3	3	down	-1	-1	-1	0	718.659	-0.96344	2.37195e-21	2.73808e-20	children	GSE109142	262.507	-0.482544	0.000285639	0.00141828	children	GSE117993	7.83351	-0.431309	9.56171e-09	8.64728e-08	adults	GSE59071	7.45906	-0.258889	0.111289	0.300967	NA	NA	protein_coding
ENSG00000081923	ATP8B1	-3	3	down	-1	0	-1	-1	11684.6	-1.08083	7.45796e-15	5.17252e-14	children	GSE109142	3782.37	-0.0721942	0.595711	0.723862	NA	NA	11.2572	-0.8128	3.98458e-06	2.00443e-05	adults	GSE59071	13.8828	-0.720222	0.00147323	0.012377	adults	GSE67106	protein_coding
ENSG00000081985	IL12RB2	4	4	up	1	1	1	1	70.3767	1.15836	4.91134e-11	2.48203e-10	children	GSE109142	24.1339	0.93786	1.97973e-05	0.000135206	children	GSE117993	5.66123	0.342395	0.00357134	0.00933071	adults	GSE59071	6.50875	0.272667	0.000481739	0.00523432	adults	GSE67106	protein_coding
ENSG00000082014	SMARCD3	2	2	up	1	0	1	0	319.441	1.07733	9.72258e-41	5.42728e-39	children	GSE109142	120.818	-0.0883272	0.374494	0.524737	NA	NA	6.68114	0.140241	0.016819	0.0363853	adults	GSE59071	9.84437	0.362	0.0164714	0.0779603	NA	NA	protein_coding
ENSG00000082068	WDR70	-3	3	down	-1	-1	-1	0	581.188	-0.237989	0.00209351	0.00468469	children	GSE109142	225.014	-0.254862	0.00444723	0.0151197	children	GSE117993	6.82296	-0.203281	0.00152075	0.00434317	adults	GSE59071	9.86969	-0.172222	0.0160387	0.0763313	NA	NA	protein_coding
ENSG00000082074	FYB1	3	3	up	1	1	1	0	1917.07	1.19133	8.70091e-19	8.22817e-18	children	GSE109142	520.498	0.801546	6.02012e-07	5.95528e-06	children	GSE117993	7.50487	0.926765	0.000193826	0.000683323	adults	GSE59071	NA	NA	NA	NA	NA	NA	protein_coding
ENSG00000082146	STRADB	-4	4	down	-1	-1	-1	-1	881.504	-0.996422	1.21617e-24	1.82146e-23	children	GSE109142	378.864	-0.552932	1.8917e-07	2.09856e-06	children	GSE117993	9.63417	-1.14983	7.91092e-11	1.15385e-09	adults	GSE59071	9.9	-0.947778	2.63426e-06	0.000136179	adults	GSE67106	protein_coding
ENSG00000082212	ME2	-2	2	down	-1	0	-1	0	2272.86	-0.608833	5.71479e-27	1.00906e-25	children	GSE109142	793.219	-0.135057	0.0603055	0.13001	NA	NA	9.48387	-0.66446	6.71949e-12	1.2679e-10	adults	GSE59071	NA	NA	NA	NA	NA	NA	protein_coding
ENSG00000082213	C5orf22	-2	2	down	-1	0	-1	0	771.111	-0.30582	6.73439e-11	3.36289e-10	children	GSE109142	240.458	0.13938	0.104586	0.20074	NA	NA	8.02003	-0.219436	0.0106549	0.024427	adults	GSE59071	7.88625	-0.127778	0.121416	0.318291	NA	NA	protein_coding
ENSG00000082397	EPB41L3	-2	2	down	-1	0	-1	0	1445.36	-1.01563	1.2739e-22	1.63046e-21	children	GSE109142	569.559	0.092415	0.573225	0.705063	NA	NA	8.14861	-0.929337	4.7915e-13	1.19805e-11	adults	GSE59071	NA	NA	NA	NA	NA	NA	protein_coding
ENSG00000082438	COBLL1	3	3	up	1	1	1	0	956.342	0.305231	0.000101686	0.000275643	children	GSE109142	254.036	0.373048	0.00649558	0.0208044	children	GSE117993	7.99901	0.24634	0.000760474	0.00233513	adults	GSE59071	NA	NA	NA	NA	NA	NA	protein_coding
ENSG00000082641	NFE2L1	-2	2	down	-1	0	-1	0	8978.54	-0.578811	4.84128e-16	3.68687e-15	children	GSE109142	3312.14	0.216684	0.0670404	0.141555	NA	NA	9.99689	-0.322722	6.08607e-05	0.000239173	adults	GSE59071	NA	NA	NA	NA	NA	NA	protein_coding
ENSG00000082805	ERC1	3	3	up	1	1	1	0	1409.68	0.273386	0.00145535	0.00334163	children	GSE109142	420.805	0.466628	0.00865711	0.0265264	children	GSE117993	8.40896	0.302806	5.326e-06	2.61888e-05	adults	GSE59071	8.5525	0.219556	0.0216847	0.0956851	NA	NA	protein_coding
ENSG00000082898	XPO1	2	2	up	1	0	1	0	4915.41	0.18887	0.000186771	0.000487643	children	GSE109142	1652.2	0.171952	0.313804	0.461561	NA	NA	8.88098	0.335226	0.000991553	0.00295921	adults	GSE59071	NA	NA	NA	NA	NA	NA	protein_coding
ENSG00000083099	LYRM2	-2	2	down	-1	0	-1	0	1164.07	-0.597415	8.42623e-27	1.46709e-25	children	GSE109142	433.25	0.0150389	0.820382	0.887813	NA	NA	9.39568	-0.256215	0.0168909	0.0365175	adults	GSE59071	7.63531	-0.0508889	0.669721	0.834836	NA	NA	protein_coding
ENSG00000083123	BCKDHB	-2	2	down	-1	0	-1	0	811.432	-0.618043	9.22267e-16	6.88528e-15	children	GSE109142	296.516	0.0838335	0.548559	0.684707	NA	NA	8.23009	-0.557742	7.19594e-05	0.000278125	adults	GSE59071	8.84688	-0.280444	0.0959435	0.273219	NA	NA	protein_coding
ENSG00000083223	TUT7	3	3	up	1	1	1	0	1518.47	0.222019	3.3369e-07	1.20075e-06	children	GSE109142	398.301	0.147231	0.00377081	0.013135	children	GSE117993	8.58219	0.277725	0.000348661	0.0011563	adults	GSE59071	NA	NA	NA	NA	NA	NA	protein_coding
ENSG00000083307	GRHL2	-3	3	down	-1	0	-1	-1	892.82	-0.874101	3.0298e-13	1.8536e-12	children	GSE109142	428.636	-0.142846	0.520492	0.66068	NA	NA	8.00924	-0.776958	4.72793e-06	2.34254e-05	adults	GSE59071	8.67281	-0.583333	0.00155833	0.0128871	adults	GSE67106	protein_coding
ENSG00000083444	PLOD1	4	4	up	1	1	1	1	2380.12	0.508673	1.78005e-09	7.91213e-09	children	GSE109142	739.761	0.607668	2.35009e-10	4.73733e-09	children	GSE117993	8.95041	0.85367	2.41316e-14	8.29008e-13	adults	GSE59071	6.38719	0.237333	0.00040233	0.00456779	adults	GSE67106	protein_coding
ENSG00000083454	P2RX5	3	3	up	1	1	1	0	589.416	1.84316	1.01793e-14	6.9831e-14	children	GSE109142	180.196	0.593171	0.00708901	0.0224018	children	GSE117993	7.28608	1.05855	4.83514e-07	2.97569e-06	adults	GSE59071	NA	NA	NA	NA	NA	NA	protein_coding
ENSG00000083544	TDRD3	-4	4	down	-1	-1	-1	-1	526.628	-0.608882	1.79506e-32	4.95002e-31	children	GSE109142	198.085	-0.388612	1.84534e-10	3.80286e-09	children	GSE117993	7.76008	-0.652672	1.05557e-17	8.02672e-16	adults	GSE59071	7.44156	-0.179111	0.00211019	0.0162871	adults	GSE67106	protein_coding
ENSG00000083720	OXCT1	4	4	up	1	1	1	1	1488.51	0.236737	0.00119707	0.00278707	children	GSE109142	485.302	0.712434	2.47567e-05	0.000164235	children	GSE117993	7.91015	0.613574	2.43144e-05	0.000103775	adults	GSE59071	10.3559	0.66	0.00106148	0.00963818	adults	GSE67106	protein_coding
ENSG00000083799	CYLD	3	3	up	1	1	1	0	2372.2	0.319336	2.82495e-05	8.19791e-05	children	GSE109142	701.285	0.375915	1.85871e-05	0.000128067	children	GSE117993	7.97964	0.485595	4.05778e-05	0.000165299	adults	GSE59071	8.50875	0.234444	0.117555	0.311853	NA	NA	protein_coding
ENSG00000083812	ZNF324	-3	3	down	-1	0	-1	-1	285.157	-0.236885	7.40783e-05	0.000203961	children	GSE109142	106.017	-0.0452466	0.554458	0.6894	NA	NA	7.19013	-0.227712	9.36292e-05	0.000352944	adults	GSE59071	8.70312	-0.450889	1.9794e-05	0.000498882	adults	GSE67106	protein_coding
ENSG00000083814	ZNF671	3	3	up	1	1	1	0	182.114	0.792335	4.90361e-14	3.19241e-13	children	GSE109142	62.6441	0.342809	0.000956899	0.00407215	children	GSE117993	6.37552	0.353035	5.46946e-05	0.000216845	adults	GSE59071	NA	NA	NA	NA	NA	NA	protein_coding
ENSG00000083828	ZNF586	-2	2	down	-1	-1	0	0	299.929	-0.175771	0.000735757	0.00176552	children	GSE109142	109.083	-0.275875	4.18032e-05	0.000262079	children	GSE117993	7.14381	-0.114504	0.123483	0.197641	NA	NA	NA	NA	NA	NA	NA	NA	protein_coding
ENSG00000083838	ZNF446	-3	3	down	-1	-1	0	-1	260.296	-0.144367	0.00671466	0.0137513	children	GSE109142	113.583	-0.284046	0.00169535	0.00666206	children	GSE117993	7.24131	-0.0224496	0.700651	0.776575	NA	NA	10.5047	-0.303556	0.00215602	0.0165584	adults	GSE67106	protein_coding
ENSG00000083844	ZNF264	2	2	up	1	1	0	0	701.292	0.14997	0.0216295	0.0398873	children	GSE109142	255.883	0.364285	0.0131907	0.037725	children	GSE117993	8.26448	-0.0172802	0.711832	0.785841	NA	NA	10.2284	0.145111	0.222815	0.463701	NA	NA	protein_coding
ENSG00000083845	RPS5	-2	2	down	-1	-1	0	0	9700.28	-0.732344	1.6612e-15	1.21329e-14	children	GSE109142	4670.68	-0.522373	3.65288e-05	0.000232424	children	GSE117993	10.4105	-0.212447	0.0551031	0.100898	NA	NA	NA	NA	NA	NA	NA	NA	protein_coding
ENSG00000084070	SMAP2	3	3	up	1	1	1	0	2363.59	0.726217	1.42801e-11	7.54251e-11	children	GSE109142	741.982	0.631082	4.73481e-08	6.02305e-07	children	GSE117993	9.26101	0.981072	1.93772e-08	1.62703e-07	adults	GSE59071	NA	NA	NA	NA	NA	NA	protein_coding
ENSG00000084072	PPIE	-3	3	down	-1	-1	-1	0	906.971	-0.357538	1.05494e-11	5.64375e-11	children	GSE109142	396.851	-0.276594	0.00284113	0.0103382	children	GSE117993	7.24685	-0.17278	0.00147805	0.00423436	adults	GSE59071	NA	NA	NA	NA	NA	NA	protein_coding
ENSG00000084090	STARD7	-2	2	down	-1	0	-1	0	4688.96	-0.551099	9.57036e-77	7.63188e-74	children	GSE109142	1813.63	0.0965791	0.311819	0.459427	NA	NA	10.102	-0.329704	3.29546e-06	1.68491e-05	adults	GSE59071	NA	NA	NA	NA	NA	NA	protein_coding
ENSG00000084092	NOA1	-3	3	down	-1	-1	-1	0	886.546	-0.625018	2.58336e-42	1.63077e-40	children	GSE109142	326.19	-0.210667	0.000106205	0.000595767	children	GSE117993	8.79467	-0.393204	3.78394e-06	1.91253e-05	adults	GSE59071	11.4084	-0.243111	0.0096904	0.05211	NA	NA	protein_coding
ENSG00000084093	REST	2	2	up	0	1	1	0	1259.65	-0.105183	0.0859411	0.137657	NA	NA	340.636	0.170882	0.0176546	0.0480426	children	GSE117993	8.64897	0.112019	0.00800486	0.019033	adults	GSE59071	NA	NA	NA	NA	NA	NA	protein_coding
ENSG00000084110	HAL	2	2	up	1	1	0	0	36.6959	1.75444	1.29817e-14	8.83112e-14	children	GSE109142	13.7051	0.911781	0.00113416	0.00471495	children	GSE117993	5.71013	0.260894	0.0307032	0.0612887	NA	NA	6.00188	-0.00666667	0.908765	0.959759	NA	NA	protein_coding
ENSG00000084234	APLP2	-3	3	down	-1	0	-1	-1	12600.9	-0.906982	8.49736e-29	1.7448e-27	children	GSE109142	5128.48	0.0231345	0.85245	0.909805	NA	NA	10.9266	-0.634285	2.22717e-13	6.06144e-12	adults	GSE59071	13.4441	-0.671556	0.000124541	0.00189359	adults	GSE67106	protein_coding
ENSG00000084652	TXLNA	3	3	up	1	1	1	0	2591.08	0.295339	2.23575e-11	1.1625e-10	children	GSE109142	840.427	0.183444	0.000155675	0.000835033	children	GSE117993	8.84723	0.418786	1.49736e-15	6.72585e-14	adults	GSE59071	NA	NA	NA	NA	NA	NA	protein_coding
ENSG00000084693	AGBL5	-3	3	down	-1	-1	-1	0	542.183	-0.344765	2.23233e-12	1.26712e-11	children	GSE109142	204.241	-0.233604	0.00150426	0.00601142	children	GSE117993	6.92493	-0.320422	1.23245e-06	6.89322e-06	adults	GSE59071	7.21156	-0.00755556	0.925568	0.966794	NA	NA	protein_coding
ENSG00000084710	EFR3B	-3	3	down	-1	-1	-1	0	59.0444	-0.684799	3.34416e-13	2.03382e-12	children	GSE109142	21.7971	-0.62043	4.65067e-09	7.32277e-08	children	GSE117993	6.32725	-0.391109	1.97993e-09	2.07796e-08	adults	GSE59071	6.15969	-0.0482222	0.376942	0.623138	NA	NA	protein_coding
ENSG00000084731	KIF3C	3	3	up	1	0	1	1	144.431	0.316115	0.00760218	0.0154034	children	GSE109142	62.6024	0.45359	0.08541	0.171624	NA	NA	6.60891	0.286716	1.66649e-05	7.38266e-05	adults	GSE59071	6.805	0.3	0.00279237	0.0201736	adults	GSE67106	protein_coding
ENSG00000084734	GCKR	2	2	up	1	0	1	0	6.63634	3.50117	5.28901e-12	2.90305e-11	children	GSE109142	1.62926	1.70245	5.40141e-06	4.25243e-05	NA	NA	5.26508	0.268346	2.16086e-05	9.33845e-05	adults	GSE59071	NA	NA	NA	NA	NA	NA	protein_coding
ENSG00000084754	HADHA	-3	3	down	-1	-1	-1	0	7006.92	-0.8317	1.26789e-39	6.45928e-38	children	GSE109142	2857.11	-0.442402	1.9941e-08	2.76632e-07	children	GSE117993	10.0925	-0.716842	5.31862e-15	2.1383e-13	adults	GSE59071	NA	NA	NA	NA	NA	NA	protein_coding
ENSG00000084764	MAPRE3	-3	3	down	-1	-1	-1	0	441.818	-0.508095	5.98308e-06	1.88205e-05	children	GSE109142	206.643	-0.819163	1.45802e-14	6.6512e-13	children	GSE117993	7.29251	-1.14529	2.41576e-11	4.01697e-10	adults	GSE59071	NA	NA	NA	NA	NA	NA	protein_coding
ENSG00000084774	CAD	2	2	up	1	0	1	0	1429.84	0.738016	2.99099e-26	5.03762e-25	children	GSE109142	413.828	0.00154434	0.981834	0.989333	NA	NA	7.53284	0.35773	5.01761e-06	2.47443e-05	adults	GSE59071	9.74938	0.108222	0.377262	0.62318	NA	NA	protein_coding
ENSG00000085063	CD59	4	4	up	1	1	1	1	10529.4	0.29223	0.00862905	0.0173055	children	GSE109142	2801.94	0.454146	1.82086e-06	1.60638e-05	children	GSE117993	10.3085	0.565008	6.81179e-08	5.1052e-07	adults	GSE59071	9.55188	0.557333	0.00396416	0.0264463	adults	GSE67106	protein_coding
ENSG00000085117	CD82	3	3	up	1	1	1	0	1962.8	0.516893	1.08556e-06	3.70951e-06	children	GSE109142	650.872	0.806711	5.69799e-12	1.58413e-10	children	GSE117993	9.23685	1.44911	1.06493e-18	1.06508e-16	adults	GSE59071	NA	NA	NA	NA	NA	NA	protein_coding
ENSG00000085224	ATRX	3	3	up	1	0	1	1	2112.4	0.356953	0.00202742	0.004548	children	GSE109142	655.081	0.350824	0.0945402	0.185689	NA	NA	7.58485	0.358001	0.000293301	0.000989679	adults	GSE59071	10.2884	0.315556	0.0075128	0.0429516	adults	GSE67106	protein_coding
ENSG00000085265	FCN1	3	3	up	1	1	1	0	467.361	3.80891	1.21628e-64	4.40057e-62	children	GSE109142	145.868	2.45626	3.79452e-27	1.33661e-24	children	GSE117993	7.40204	0.815232	1.60008e-06	8.74704e-06	adults	GSE59071	NA	NA	NA	NA	NA	NA	protein_coding
ENSG00000085382	HACE1	2	2	up	1	0	0	1	259.571	0.497843	7.09091e-15	4.9267e-14	children	GSE109142	69.8568	0.235384	0.042288	0.0981454	NA	NA	6.84814	0.065833	0.3642	0.471907	NA	NA	6.88375	0.303556	0.000446113	0.00493817	adults	GSE67106	protein_coding
ENSG00000085465	OVGP1	-2	2	down	0	-1	-1	0	65.9743	-0.138447	0.214027	0.304645	NA	NA	29.8734	-0.386427	0.00381921	0.0132819	children	GSE117993	5.96369	-0.1493	0.0131483	0.0293449	adults	GSE59071	NA	NA	NA	NA	NA	NA	protein_coding
ENSG00000085491	SLC25A24	-2	2	down	-1	0	-1	0	3336.25	-0.794213	3.10152e-23	4.18481e-22	children	GSE109142	969.512	-0.133708	0.134459	0.244321	NA	NA	8.87852	-0.512483	3.4641e-05	0.000143123	adults	GSE59071	NA	NA	NA	NA	NA	NA	protein_coding
ENSG00000085514	PILRA	3	3	up	1	1	1	0	268.589	1.55192	2.00661e-28	3.99025e-27	children	GSE109142	106.637	0.491532	0.00109795	0.00457942	children	GSE117993	6.95034	0.625456	0.000320843	0.00107461	adults	GSE59071	NA	NA	NA	NA	NA	NA	protein_coding
ENSG00000085552	IGSF9	-3	3	down	-1	-1	-1	0	817.789	-1.8041	4.34498e-17	3.59475e-16	children	GSE109142	496.387	-1.32126	1.90294e-13	7.16842e-12	children	GSE117993	7.84555	-1.25093	5.84398e-17	3.74291e-15	adults	GSE59071	NA	NA	NA	NA	NA	NA	protein_coding
ENSG00000085563	ABCB1	-4	4	down	-1	-1	-1	-1	1056.78	-2.62032	2.54178e-32	6.88766e-31	children	GSE109142	600.73	-1.79643	6.71296e-19	6.18244e-17	children	GSE117993	7.47048	-2.71656	3.32609e-22	7.76202e-20	adults	GSE59071	8.79937	-1.95111	1.13244e-06	8.33672e-05	adults	GSE67106	protein_coding
ENSG00000085644	ZNF213	-3	3	down	-1	-1	-1	0	510.109	-0.379101	1.79134e-12	1.02379e-11	children	GSE109142	185.804	-0.266553	3.64158e-05	0.000231835	children	GSE117993	6.5886	-0.148266	0.00678872	0.0164496	adults	GSE59071	7.63406	-0.163778	0.183854	0.413256	NA	NA	protein_coding
ENSG00000085662	AKR1B1	2	2	up	1	0	1	0	1256.46	0.588955	1.01447e-10	4.99249e-10	children	GSE109142	483.032	0.150542	0.124611	0.230461	NA	NA	8.71054	1.01709	0.000209046	0.000731391	adults	GSE59071	NA	NA	NA	NA	NA	NA	protein_coding
ENSG00000085719	CPNE3	-2	2	down	-1	0	-1	0	2812.99	-0.538916	1.88173e-19	1.86953e-18	children	GSE109142	1087.36	0.331234	0.134623	0.244541	NA	NA	9.75718	-0.456943	1.22477e-06	6.85786e-06	adults	GSE59071	NA	NA	NA	NA	NA	NA	protein_coding
ENSG00000085721	RRN3	-2	2	down	0	0	-1	-1	NA	NA	NA	NA	NA	NA	NA	NA	NA	NA	NA	NA	8.93148	-0.280563	0.0103153	0.023753	adults	GSE59071	8.67281	-0.427111	0.000779444	0.00755824	adults	GSE67106	protein_coding
ENSG00000085741	WNT11	-2	2	down	-1	0	-1	0	39.8292	-1.04399	3.38854e-08	1.34178e-07	children	GSE109142	21.1448	-0.369591	0.0473796	0.107416	NA	NA	6.77713	-0.300815	3.86832e-05	0.000158248	adults	GSE59071	7.33188	-0.300222	0.20233	0.437191	NA	NA	protein_coding
ENSG00000085760	MTIF2	-2	2	down	-1	0	-1	0	1255.41	-0.558449	7.93578e-28	1.50749e-26	children	GSE109142	481.998	-0.108407	0.0711931	0.148524	NA	NA	7.48506	-0.561492	1.63226e-08	1.39948e-07	adults	GSE59071	6.1575	-0.166	0.305714	0.555783	NA	NA	protein_coding
ENSG00000085832	EPS15	2	2	up	0	1	1	0	2125.2	0.0300467	0.459401	0.574748	NA	NA	646.564	0.22164	0.000953997	0.00406166	children	GSE117993	9.27225	0.244469	5.94413e-05	0.000234064	adults	GSE59071	10.3712	-0.139333	0.117272	0.311463	NA	NA	protein_coding
ENSG00000085978	ATG16L1	-2	2	down	-1	-1	0	0	1027.6	-0.349438	1.86533e-16	1.46685e-15	children	GSE109142	376.503	-0.176713	0.0121282	0.0351838	children	GSE117993	8.9963	0.40917	0.0330763	0.0653257	NA	NA	10.26	-0.156222	0.08741	0.256842	NA	NA	protein_coding
ENSG00000085998	POMGNT1	-2	2	down	0	-1	-1	0	1195.79	-0.0663316	0.266877	0.36785	NA	NA	515.595	-0.625326	2.44868e-06	2.09375e-05	children	GSE117993	7.89033	-0.17789	0.00977183	0.0226611	adults	GSE59071	12.2041	-0.0951111	0.263109	0.508365	NA	NA	protein_coding
ENSG00000085999	RAD54L	3	3	up	1	1	1	0	248.59	0.723476	3.07027e-12	1.721e-11	children	GSE109142	83.6592	0.318982	0.0156882	0.0435482	children	GSE117993	6.2285	0.274588	0.000129974	0.000475729	adults	GSE59071	9.40125	0.192	0.256772	0.501283	NA	NA	protein_coding
ENSG00000086015	MAST2	-4	4	down	-1	-1	-1	-1	2510.89	-0.859389	7.93827e-19	7.53066e-18	children	GSE109142	1078.42	-0.703884	3.65369e-10	7.14592e-09	children	GSE117993	9.08428	-1.10857	2.61616e-18	2.32965e-16	adults	GSE59071	10.0988	-1.06333	6.3183e-06	0.000229471	adults	GSE67106	protein_coding
ENSG00000086061	DNAJA1	3	3	up	0	1	1	1	5019.15	0.105499	0.103012	0.161343	NA	NA	1688.84	0.34938	7.81982e-06	5.91123e-05	children	GSE117993	8.64604	0.29075	0.000167123	0.000597376	adults	GSE59071	12.3541	0.654667	0.00049164	0.00532946	adults	GSE67106	protein_coding
ENSG00000086065	CHMP5	-3	3	down	-1	-1	-1	0	2241.75	-0.821118	5.16481e-42	3.16821e-40	children	GSE109142	910.622	-0.206243	0.00143871	0.00578464	children	GSE117993	8.97821	-0.547804	2.58371e-11	4.25098e-10	adults	GSE59071	NA	NA	NA	NA	NA	NA	protein_coding
ENSG00000086189	DIMT1	2	2	up	1	0	0	1	757.835	0.224452	5.63757e-06	1.7791e-05	children	GSE109142	226.566	0.0931674	0.18349	0.310912	NA	NA	7.82928	0.158294	0.104234	0.172026	NA	NA	10.6412	0.589556	7.37705e-05	0.00129421	adults	GSE67106	protein_coding
ENSG00000086200	IPO11	2	2	up	0	1	0	1	688.227	0.10428	0.0609457	0.10142	NA	NA	188.348	0.28144	0.00115604	0.0047954	children	GSE117993	7.76366	0.0648515	0.603269	0.695326	NA	NA	7.31937	0.234444	0.000574188	0.00597895	adults	GSE67106	protein_coding
ENSG00000086205	FOLH1	2	2	up	1	1	0	0	43.291	0.977455	0.00047172	0.00116293	children	GSE109142	12.18	1.20621	3.19323e-05	0.000206055	children	GSE117993	7.3521	0.308534	0.152528	0.234997	NA	NA	7.36125	0.385556	0.281469	0.530258	NA	NA	protein_coding
ENSG00000086289	EPDR1	-2	2	down	-1	0	-1	0	267.38	-0.400667	0.000624385	0.0015137	children	GSE109142	77.4978	0.176702	0.143514	0.257204	NA	NA	6.79483	-0.276641	0.00211269	0.00583121	adults	GSE59071	NA	NA	NA	NA	NA	NA	protein_coding
ENSG00000086300	SNX10	4	4	up	1	1	1	1	604.758	0.990485	6.58932e-13	3.91422e-12	children	GSE109142	182.951	0.999139	6.5087e-08	7.98526e-07	children	GSE117993	7.2093	1.20861	3.05429e-08	2.45881e-07	adults	GSE59071	8.81219	1.35133	6.16757e-05	0.00112796	adults	GSE67106	protein_coding
ENSG00000086548	CEACAM6	4	4	up	1	1	1	1	45963.8	0.89467	1.28951e-11	6.84241e-11	children	GSE109142	11107.7	1.44975	1.36954e-22	2.48907e-20	children	GSE117993	11.9588	0.598641	0.0166468	0.0360743	adults	GSE59071	14.475	0.779556	0.00726821	0.0418102	adults	GSE67106	protein_coding
ENSG00000086589	RBM22	-2	2	down	-1	-1	0	0	1347.88	-0.151268	3.08258e-07	1.11272e-06	children	GSE109142	485.89	-0.111283	0.0178089	0.0483701	children	GSE117993	8.23444	0.0018665	0.973809	0.981593	NA	NA	9.68531	-0.137333	0.0199294	0.0899881	NA	NA	protein_coding
ENSG00000086619	ERO1B	3	3	up	1	1	1	0	450.611	0.714809	3.34409e-21	3.81854e-20	children	GSE109142	130.118	0.307401	0.00155129	0.00617121	children	GSE117993	6.05275	0.900222	6.48829e-09	6.08461e-08	adults	GSE59071	NA	NA	NA	NA	NA	NA	protein_coding
ENSG00000086666	ZFAND6	-2	2	down	-1	0	-1	0	2005.78	-0.401876	8.60639e-25	1.30145e-23	children	GSE109142	760.341	-0.0342641	0.40951	0.558475	NA	NA	8.71679	-0.274982	0.000256445	0.000878308	adults	GSE59071	NA	NA	NA	NA	NA	NA	protein_coding
ENSG00000086696	HSD17B2	-3	3	down	-1	-1	-1	0	1336.1	-1.96226	1.8717e-37	7.86415e-36	children	GSE109142	698.077	-1.29096	3.85752e-15	1.98262e-13	children	GSE117993	8.5026	-1.93914	1.58787e-15	7.10098e-14	adults	GSE59071	NA	NA	NA	NA	NA	NA	protein_coding
ENSG00000086712	TXLNG	-2	2	down	-1	0	-1	0	609.172	-0.138079	0.0242378	0.0442545	children	GSE109142	180.445	-0.0978946	0.0880655	0.175678	NA	NA	7.6144	-0.363088	0.000158899	0.00057049	adults	GSE59071	NA	NA	NA	NA	NA	NA	protein_coding
ENSG00000086730	LAT2	4	4	up	1	1	1	1	723.565	1.14751	5.78978e-15	4.0486e-14	children	GSE109142	264.467	0.568651	4.10506e-05	0.000257976	children	GSE117993	7.04003	0.535872	8.89919e-07	5.12859e-06	adults	GSE59071	11.3541	0.965111	0.000704275	0.00696876	adults	GSE67106	protein_coding
ENSG00000086848	ALG9	2	2	up	1	0	1	0	705.495	0.293193	1.21611e-06	4.12997e-06	children	GSE109142	231.109	0.0585038	0.573578	0.705335	NA	NA	8.42845	0.23394	0.00190718	0.0053262	adults	GSE59071	7.59938	0.100444	0.177414	0.404423	NA	NA	protein_coding
ENSG00000086991	NOX4	3	3	up	1	1	1	0	31.5542	2.29892	1.54958e-23	2.14639e-22	children	GSE109142	10.1998	1.57946	8.64746e-10	1.57582e-08	children	GSE117993	5.28446	0.50486	9.58571e-05	0.000360873	adults	GSE59071	NA	NA	NA	NA	NA	NA	protein_coding
ENSG00000087077	TRIP6	2	2	up	1	0	1	0	868.5	0.672667	2.77002e-21	3.18349e-20	children	GSE109142	328.311	0.200152	0.0240207	0.0618772	NA	NA	7.75569	0.254468	0.000116159	0.000430595	adults	GSE59071	10.9406	0.249333	0.0679729	0.217295	NA	NA	protein_coding
ENSG00000087087	SRRT	2	2	up	1	0	1	0	2897.41	0.51752	5.95347e-19	5.68551e-18	children	GSE109142	1073.93	-0.171019	0.0288905	0.0721904	NA	NA	8.51406	0.145763	0.00803057	0.0190829	adults	GSE59071	NA	NA	NA	NA	NA	NA	protein_coding
ENSG00000087095	NLK	-2	2	down	-1	0	-1	0	615.739	-0.263387	1.03583e-15	7.69784e-15	children	GSE109142	223.761	-0.0149394	0.848387	0.907198	NA	NA	8.60676	-0.391243	7.64191e-08	5.65223e-07	adults	GSE59071	NA	NA	NA	NA	NA	NA	protein_coding
ENSG00000087111	PIGS	-2	2	down	-1	0	-1	0	1980.87	-0.688226	1.59224e-39	8.03836e-38	children	GSE109142	819.176	-0.0878822	0.230893	0.368993	NA	NA	9.71448	-0.490999	9.56919e-07	5.47123e-06	adults	GSE59071	8.35375	-0.296889	0.0674024	0.216065	NA	NA	protein_coding
ENSG00000087116	ADAMTS2	3	3	up	1	1	1	0	920.597	2.43924	4.30465e-44	3.1978e-42	children	GSE109142	224.335	1.62558	6.15396e-15	3.06068e-13	children	GSE117993	7.67247	0.884313	1.48942e-05	6.66808e-05	adults	GSE59071	6.38781	0.0984444	0.119353	0.314796	NA	NA	protein_coding
ENSG00000087157	PGS1	3	3	up	1	1	1	0	957.367	0.602487	5.37488e-25	8.25889e-24	children	GSE109142	322.457	0.242544	0.000797747	0.00347848	children	GSE117993	8.19169	0.280547	0.0146411	0.0322687	adults	GSE59071	7.88531	0.116	0.358768	0.606993	NA	NA	protein_coding
ENSG00000087206	UIMC1	3	3	up	1	0	1	1	592.464	0.373046	1.13576e-10	5.56975e-10	children	GSE109142	227.011	0.183967	0.118195	0.221068	NA	NA	6.89624	0.128172	0.0205995	0.0433581	adults	GSE59071	10.7859	0.272667	0.00139523	0.0118587	adults	GSE67106	protein_coding
ENSG00000087237	CETP	4	4	up	1	1	1	1	112.831	2.20216	2.15458e-17	1.82983e-16	children	GSE109142	35.1082	1.31944	2.8987e-08	3.90239e-07	children	GSE117993	5.78291	0.301798	6.88386e-05	0.000267694	adults	GSE59071	6.885	1.04244	6.28242e-06	0.000229317	adults	GSE67106	protein_coding
ENSG00000087245	MMP2	4	4	up	1	1	1	1	6964.73	1.56034	1.14445e-27	2.14791e-26	children	GSE109142	1982.69	0.532512	0.000188184	0.000986783	children	GSE117993	9.43429	1.90272	3.8146e-08	2.99837e-07	adults	GSE59071	8.55344	1.10556	5.7156e-05	0.00107314	adults	GSE67106	protein_coding
ENSG00000087250	MT3	-3	3	down	-1	-1	-1	0	12.8786	-2.48106	1.22338e-22	1.56887e-21	children	GSE109142	13.3785	-1.9764	3.29741e-12	9.74619e-11	children	GSE117993	7.68781	-0.285685	7.26486e-05	0.000280362	adults	GSE59071	12.0447	-0.24	0.0684118	0.218351	NA	NA	protein_coding
ENSG00000087253	LPCAT2	2	2	up	1	1	0	0	958.649	0.20593	0.0132468	0.0255375	children	GSE109142	290.315	0.545462	0.00044311	0.00208942	children	GSE117993	8.76281	0.198946	0.120751	0.194263	NA	NA	7.87094	0.115778	0.384542	0.629662	NA	NA	protein_coding
ENSG00000087263	OGFOD1	2	2	up	0	1	1	0	879.616	0.118187	0.0391228	0.0681736	NA	NA	275.335	0.257943	0.00936429	0.028335	children	GSE117993	7.77371	0.351285	6.59869e-05	0.000257492	adults	GSE59071	NA	NA	NA	NA	NA	NA	protein_coding
ENSG00000087266	SH3BP2	3	3	up	1	1	1	0	3106.9	0.946616	2.81112e-45	2.3223e-43	children	GSE109142	961.94	0.601095	4.37538e-12	1.25418e-10	children	GSE117993	8.16539	0.16749	0.00776246	0.0185413	adults	GSE59071	NA	NA	NA	NA	NA	NA	protein_coding
ENSG00000087299	L2HGDH	-3	3	down	-1	-1	-1	0	491.389	-0.590176	7.55148e-20	7.76306e-19	children	GSE109142	152.953	-0.232824	0.0148573	0.0416375	children	GSE117993	6.16881	-0.485077	2.46273e-12	5.15472e-11	adults	GSE59071	16.075	-0.450444	0.0425065	0.155844	NA	NA	protein_coding
ENSG00000087301	TXNDC16	-2	2	down	-1	0	-1	0	468.335	-0.491525	3.75331e-10	1.76338e-09	children	GSE109142	151.212	-0.101985	0.391583	0.54175	NA	NA	6.05676	-0.59573	1.60014e-05	7.12138e-05	adults	GSE59071	NA	NA	NA	NA	NA	NA	protein_coding
ENSG00000087303	NID2	2	2	up	1	0	1	0	776.464	0.863723	2.5512e-16	1.98701e-15	children	GSE109142	163.212	0.339533	0.0190209	0.051009	NA	NA	7.81376	0.919158	2.62679e-06	1.3764e-05	adults	GSE59071	NA	NA	NA	NA	NA	NA	protein_coding
ENSG00000087338	GMCL1	-2	2	down	-1	0	-1	0	1092.94	-0.902989	9.03684e-51	1.2093e-48	children	GSE109142	381.198	-0.212601	0.0286446	0.0716806	NA	NA	8.65332	-0.546294	7.65459e-13	1.82407e-11	adults	GSE59071	NA	NA	NA	NA	NA	NA	protein_coding
ENSG00000087494	PTHLH	3	3	up	1	1	1	0	29.7464	1.26381	8.00298e-06	2.47991e-05	children	GSE109142	8.92764	1.21783	2.83028e-05	0.000185082	children	GSE117993	5.58734	0.384633	0.00162733	0.00461286	adults	GSE59071	NA	NA	NA	NA	NA	NA	protein_coding
ENSG00000087502	ERGIC2	2	2	up	1	1	0	0	1254.11	0.196576	0.00154502	0.00353318	children	GSE109142	360.472	0.476267	1.37288e-09	2.40679e-08	children	GSE117993	8.76761	0.223556	0.068979	0.121749	NA	NA	NA	NA	NA	NA	NA	NA	protein_coding
ENSG00000087510	TFAP2C	3	3	up	1	1	1	0	68.717	0.664829	0.000211385	0.000547483	children	GSE109142	18.2447	0.575307	0.0161605	0.0446732	children	GSE117993	6.01052	0.874983	5.64017e-08	4.2969e-07	adults	GSE59071	NA	NA	NA	NA	NA	NA	protein_coding
ENSG00000087589	CASS4	3	3	up	1	1	1	0	166.618	1.55271	8.10551e-26	1.32243e-24	children	GSE109142	46.3999	1.00433	1.0511e-09	1.88327e-08	children	GSE117993	5.84851	0.487406	5.63473e-05	0.000222789	adults	GSE59071	6.82656	0.255333	0.0232001	0.100503	NA	NA	protein_coding
ENSG00000087884	AAMDC	-3	3	down	-1	-1	-1	0	209.256	-1.11378	4.88257e-32	1.29963e-30	children	GSE109142	129.319	-0.945218	2.00072e-08	2.77325e-07	children	GSE117993	6.04495	-0.7018	2.22544e-17	1.58537e-15	adults	GSE59071	NA	NA	NA	NA	NA	NA	protein_coding
ENSG00000087995	METTL2A	-3	3	down	-1	-1	-1	0	524.016	-0.517625	1.94087e-27	3.56888e-26	children	GSE109142	207.965	-0.211636	0.000111329	0.00062145	children	GSE117993	7.32169	-0.332692	0.000120047	0.000443471	adults	GSE59071	NA	NA	NA	NA	NA	NA	protein_coding
ENSG00000088035	ALG6	-2	2	down	-1	-1	0	0	498.792	-0.157057	3.69065e-05	0.00010546	children	GSE109142	172.054	-0.163408	0.0170132	0.0465716	children	GSE117993	6.37753	-0.119694	0.185	0.275108	NA	NA	NA	NA	NA	NA	NA	NA	protein_coding
ENSG00000088256	GNA11	-2	2	down	-1	0	-1	0	5911.35	-1.06738	6.55407e-25	9.98442e-24	children	GSE109142	2539.14	-0.178612	0.185787	0.31362	NA	NA	10.4796	-1.05622	1.51087e-11	2.66565e-10	adults	GSE59071	NA	NA	NA	NA	NA	NA	protein_coding
ENSG00000088280	ASAP3	-4	4	down	-1	-1	-1	-1	736.72	-0.661044	3.32416e-13	2.02323e-12	children	GSE109142	313.733	-0.505862	8.70642e-09	1.29452e-07	children	GSE117993	7.02785	-0.660301	5.72079e-14	1.78966e-12	adults	GSE59071	7.45	-0.378	0.00137455	0.0117172	adults	GSE67106	protein_coding
ENSG00000088325	TPX2	3	3	up	1	1	1	0	1192.44	0.355024	0.000107	0.000289045	children	GSE109142	332.888	0.448412	1.82941e-05	0.000126329	children	GSE117993	7.67314	0.534661	0.000626206	0.00195495	adults	GSE59071	9.47813	0.244	0.215509	0.454193	NA	NA	protein_coding
ENSG00000088340	FER1L4	3	3	up	1	1	1	0	979.515	4.46803	9.1246e-108	8.91359e-104	children	GSE109142	244.839	1.8964	3.49493e-16	2.11875e-14	children	GSE117993	7.17921	1.06145	9.77637e-09	8.81001e-08	adults	GSE59071	NA	NA	NA	NA	NA	NA	transcribed_unitary_pseudogene
ENSG00000088356	PDRG1	-2	2	down	-1	0	-1	0	372.047	-0.296011	2.92443e-07	1.05817e-06	children	GSE109142	159.782	-0.137162	0.151968	0.26883	NA	NA	6.61963	-0.147051	0.0227419	0.0471826	adults	GSE59071	NA	NA	NA	NA	NA	NA	protein_coding
ENSG00000088367	EPB41L1	-3	3	down	-1	0	-1	-1	960.85	-1.39985	2.24981e-48	2.4218e-46	children	GSE109142	428.422	-0.454662	0.0188316	0.0505807	NA	NA	7.19661	-0.81946	1.10306e-23	3.73256e-21	adults	GSE59071	11.3256	-1.40733	4.44732e-07	5.06435e-05	adults	GSE67106	protein_coding
ENSG00000088682	COQ9	-3	3	down	-1	-1	-1	0	1717.15	-0.787871	3.34106e-24	4.84962e-23	children	GSE109142	781.698	-0.390985	1.59127e-06	1.42269e-05	children	GSE117993	8.85937	-0.655002	2.43824e-10	3.18556e-09	adults	GSE59071	NA	NA	NA	NA	NA	NA	protein_coding
ENSG00000088756	ARHGAP28	3	3	up	1	1	1	0	283.701	1.28033	1.34059e-21	1.57782e-20	children	GSE109142	71.3642	0.792046	1.68805e-06	1.49928e-05	children	GSE117993	5.88135	0.585173	0.000641944	0.00200083	adults	GSE59071	NA	NA	NA	NA	NA	NA	protein_coding
ENSG00000088766	CRLS1	-3	3	down	-1	-1	-1	0	1323.42	-0.783667	9.48189e-34	2.90364e-32	children	GSE109142	542.86	-0.466264	9.85575e-10	1.77799e-08	children	GSE117993	7.58692	-0.542312	5.40862e-11	8.19487e-10	adults	GSE59071	11.6159	-0.238444	0.0326447	0.129218	NA	NA	protein_coding
ENSG00000088808	PPP1R13B	-2	2	down	0	-1	-1	0	1380.32	0.00352356	0.966546	0.977989	NA	NA	496.851	-0.18929	0.00427036	0.01461	children	GSE117993	8.70022	-0.457857	2.58785e-07	1.70036e-06	adults	GSE59071	7.99937	0.04	0.691645	0.848883	NA	NA	protein_coding
ENSG00000088812	ATRN	-3	3	down	-1	-1	-1	0	1439.62	-0.599821	1.12247e-13	7.10062e-13	children	GSE109142	444.712	-0.175322	0.0108544	0.0320189	children	GSE117993	8.18395	-0.345336	2.88772e-06	1.49947e-05	adults	GSE59071	NA	NA	NA	NA	NA	NA	protein_coding
ENSG00000088826	SMOX	3	3	up	1	1	1	0	432.72	1.86186	1.50827e-31	3.8927e-30	children	GSE109142	120.086	1.13928	1.44101e-07	1.64505e-06	children	GSE117993	7.51742	1.22206	4.37587e-14	1.40798e-12	adults	GSE59071	NA	NA	NA	NA	NA	NA	protein_coding
ENSG00000088832	FKBP1A	-2	2	down	-1	0	-1	0	7262.78	-0.504406	1.94177e-27	3.56888e-26	children	GSE109142	2723.71	-0.0566145	0.222605	0.359339	NA	NA	10.8696	-0.230113	0.00117414	0.00344489	adults	GSE59071	11.335	-0.167111	0.049576	0.173726	NA	NA	protein_coding
ENSG00000088833	NSFL1C	-2	2	down	-1	0	-1	0	1671.91	-0.402459	3.16291e-30	7.29149e-29	children	GSE109142	638.729	-0.00508336	0.916867	0.950435	NA	NA	8.82213	-0.264189	1.6763e-05	7.42287e-05	adults	GSE59071	8.87813	-0.0704444	0.531282	0.744307	NA	NA	protein_coding
ENSG00000088836	SLC4A11	4	4	up	1	1	1	1	115.997	2.43768	1.12991e-27	2.12171e-26	children	GSE109142	29.2581	1.79595	5.35422e-11	1.2361e-09	children	GSE117993	7.36057	0.763855	8.69726e-11	1.25591e-09	adults	GSE59071	7.60031	1.02667	4.116e-05	0.000835519	adults	GSE67106	protein_coding
ENSG00000088854	C20orf194	2	2	up	1	0	1	0	344.672	0.831343	1.18974e-19	1.20345e-18	children	GSE109142	102.793	-0.00816435	0.929455	0.958142	NA	NA	6.41434	0.490797	0.000228796	0.000791893	adults	GSE59071	NA	NA	NA	NA	NA	NA	protein_coding
ENSG00000088881	EBF4	2	2	up	1	0	0	1	222.032	1.34893	1.04724e-34	3.47376e-33	children	GSE109142	90.4236	0.153791	0.42055	0.569259	NA	NA	7.37667	0.133494	0.0849928	0.145046	NA	NA	7.72594	0.319111	0.0066641	0.0391482	adults	GSE67106	protein_coding
ENSG00000088882	CPXM1	4	4	up	1	1	1	1	512.594	3.06868	1.73511e-58	4.10905e-56	children	GSE109142	123.127	1.87709	1.20486e-19	1.26281e-17	children	GSE117993	6.96072	0.988146	2.40403e-08	1.98008e-07	adults	GSE59071	7.56594	1.20622	4.9475e-08	1.9143e-05	adults	GSE67106	protein_coding
ENSG00000088888	MAVS	-4	4	down	-1	-1	-1	-1	5195.43	-0.631105	1.05686e-14	7.23995e-14	children	GSE109142	1816.18	-0.489112	4.54674e-14	1.90384e-12	children	GSE117993	8.66802	-0.489486	5.06552e-08	3.89123e-07	adults	GSE59071	11.0947	-0.554	0.000795483	0.00767856	adults	GSE67106	protein_coding
ENSG00000088899	LZTS3	2	2	up	1	1	0	0	372.927	0.319197	0.000247768	0.000636106	children	GSE109142	107.141	0.539596	3.79211e-10	7.38163e-09	children	GSE117993	6.99599	0.0201476	0.722704	0.794085	NA	NA	NA	NA	NA	NA	NA	NA	protein_coding
ENSG00000088926	F11	3	3	up	1	1	0	1	37.5345	2.62747	2.42022e-16	1.88914e-15	children	GSE109142	8.20349	1.51883	1.45677e-07	1.65972e-06	children	GSE117993	5.10005	0.0459574	0.677216	0.75802	NA	NA	6.38906	0.270889	0.00502671	0.0317221	adults	GSE67106	protein_coding
ENSG00000088970	KIZ	2	2	up	1	0	1	0	335.144	0.216265	0.00665123	0.0136336	children	GSE109142	178.27	-0.235059	0.342559	0.49187	NA	NA	6.48105	0.191672	0.0182218	0.0390169	adults	GSE59071	10.0606	0.261333	0.0690291	0.219667	NA	NA	protein_coding
ENSG00000088992	TESC	4	4	up	1	1	1	1	180.124	1.52855	1.15657e-17	1.00473e-16	children	GSE109142	56.0863	1.11105	5.39342e-08	6.76087e-07	children	GSE117993	7.83287	0.906618	1.54958e-12	3.42713e-11	adults	GSE59071	10.8878	1.55378	3.02804e-06	0.000150385	adults	GSE67106	protein_coding
ENSG00000089006	SNX5	-3	3	down	-1	-1	-1	0	3478.34	-0.383495	6.7945e-20	7.00515e-19	children	GSE109142	1226.79	-0.129118	0.0013814	0.0055831	children	GSE117993	8.75883	-0.1397	0.0108743	0.0248885	adults	GSE59071	12.6463	-0.016	0.838614	0.926976	NA	NA	protein_coding
ENSG00000089009	RPL6	-2	2	down	-1	-1	0	0	18995.2	-0.513319	6.61776e-12	3.60302e-11	children	GSE109142	8312.03	-0.24832	0.00105204	0.00441217	children	GSE117993	11.3169	0.000647951	0.993121	0.995163	NA	NA	17.4375	-0.0584444	0.462639	0.693452	NA	NA	protein_coding
ENSG00000089012	SIRPG	3	3	up	1	1	1	0	225.165	1.30336	7.60566e-17	6.16707e-16	children	GSE109142	68.7983	0.675867	7.05514e-05	0.000416064	children	GSE117993	6.8935	0.671763	9.03859e-07	5.19712e-06	adults	GSE59071	6.09406	0.0402222	0.56647	0.769685	NA	NA	protein_coding
ENSG00000089022	MAPKAPK5	-3	3	down	-1	-1	-1	0	1463.11	-0.619148	1.8595e-29	4.03442e-28	children	GSE109142	588.874	-0.256569	8.10153e-06	6.09452e-05	children	GSE117993	9.07221	-0.506087	2.01249e-09	2.10725e-08	adults	GSE59071	10.6234	-0.127556	0.162268	0.382186	NA	NA	protein_coding
ENSG00000089041	P2RX7	3	3	up	1	0	1	1	227.444	1.17986	1.63097e-21	1.90809e-20	children	GSE109142	69.3295	0.31385	0.0703562	0.147155	NA	NA	6.20077	0.616635	7.87709e-05	0.000301525	adults	GSE59071	8.06844	0.532889	0.00321663	0.0225251	adults	GSE67106	protein_coding
ENSG00000089048	ESF1	-2	2	down	-1	0	-1	0	504.447	-0.49816	1.25011e-19	1.26255e-18	children	GSE109142	167.671	-0.119038	0.102957	0.1983	NA	NA	6.4158	-0.309919	0.000338068	0.0011254	adults	GSE59071	NA	NA	NA	NA	NA	NA	protein_coding
ENSG00000089050	RBBP9	-2	2	down	-1	0	-1	0	586.669	-0.413541	1.17054e-16	9.3478e-16	children	GSE109142	177.565	0.00707433	0.91117	0.946891	NA	NA	7.31279	-0.307942	0.00882046	0.0207055	adults	GSE59071	8.53219	0.165333	0.111224	0.300827	NA	NA	protein_coding
ENSG00000089057	SLC23A2	3	3	up	1	1	1	0	1249.6	0.809903	3.55584e-15	2.5281e-14	children	GSE109142	317.946	0.355768	0.000428244	0.00202719	children	GSE117993	7.43105	0.665012	5.1525e-08	3.94909e-07	adults	GSE59071	NA	NA	NA	NA	NA	NA	protein_coding
ENSG00000089060	SLC8B1	-4	4	down	-1	-1	-1	-1	1314.69	-0.303645	1.60166e-10	7.75523e-10	children	GSE109142	524.456	-0.276816	3.80639e-06	3.10695e-05	children	GSE117993	8.30203	-0.338019	1.50209e-07	1.03908e-06	adults	GSE59071	10.2216	-0.362444	0.00439597	0.0286452	adults	GSE67106	protein_coding
ENSG00000089094	KDM2B	3	3	up	1	1	1	0	1031.04	0.498453	1.48513e-11	7.83784e-11	children	GSE109142	322.022	0.260988	0.00177016	0.00690836	children	GSE117993	7.04163	0.235969	0.000159254	0.000571663	adults	GSE59071	7.78781	0.249556	0.073895	0.229846	NA	NA	protein_coding
ENSG00000089123	TASP1	-3	3	down	-1	-1	-1	0	242.059	-0.320531	1.42393e-13	8.93528e-13	children	GSE109142	87.6653	-0.193432	0.00107733	0.00450042	children	GSE117993	6.58424	-0.254683	2.6274e-05	0.000111183	adults	GSE59071	NA	NA	NA	NA	NA	NA	protein_coding
ENSG00000089154	GCN1	2	2	up	1	0	1	0	3520.72	0.363597	1.08378e-06	3.70375e-06	children	GSE109142	1152.77	0.0133707	0.921698	0.953292	NA	NA	8.805	0.374606	6.1038e-09	5.7613e-08	adults	GSE59071	12.8475	0.149333	0.0709919	0.223839	NA	NA	protein_coding
ENSG00000089157	RPLP0	-2	2	down	-1	0	0	-1	41384.6	-0.645822	7.91432e-16	5.93346e-15	children	GSE109142	14420.2	-0.121117	0.0527258	0.116937	NA	NA	13.1025	0.0648157	0.297645	0.402095	NA	NA	17.0997	-0.208222	0.00332922	0.0231394	adults	GSE67106	protein_coding
ENSG00000089169	RPH3A	2	2	up	1	1	0	0	11.0516	1.04843	0.000733703	0.00176091	children	GSE109142	3.92278	0.963572	0.00408513	0.0140759	children	GSE117993	5.33755	0.0331288	0.633185	0.720973	NA	NA	6.74094	0.00911111	0.919053	0.963503	NA	NA	protein_coding
ENSG00000089177	KIF16B	-3	3	down	-1	0	-1	-1	1914.73	-0.567063	1.03973e-07	3.93028e-07	children	GSE109142	610.824	-0.182061	0.0802622	0.163394	NA	NA	8.10929	-0.711787	9.11318e-07	5.23557e-06	adults	GSE59071	10.8416	-0.662222	0.00416287	0.027456	adults	GSE67106	protein_coding
ENSG00000089199	CHGB	-2	2	down	-1	-1	0	0	667.295	-1.25981	5.77274e-09	2.45184e-08	children	GSE109142	286.357	-0.80541	5.26133e-08	6.62133e-07	children	GSE117993	6.70991	0.0310048	0.883313	0.916773	NA	NA	8.34938	-0.0155556	0.962826	0.983584	NA	NA	protein_coding
ENSG00000089220	PEBP1	-3	3	down	-1	-1	0	-1	4776.35	-0.782345	1.91015e-44	1.4578e-42	children	GSE109142	2107.93	-0.411056	4.31502e-06	3.47928e-05	children	GSE117993	10.0999	0.0454464	0.702789	0.77835	NA	NA	13.935	-0.583778	1.76001e-06	0.000106901	adults	GSE67106	protein_coding
ENSG00000089234	BRAP	-2	2	down	-1	0	-1	0	716.479	-0.452804	5.26383e-45	4.28508e-43	children	GSE109142	243.734	-0.0929622	0.0216803	0.056873	NA	NA	8.47766	-0.416711	4.09242e-16	2.06175e-14	adults	GSE59071	NA	NA	NA	NA	NA	NA	protein_coding
ENSG00000089289	IGBP1	-3	3	down	-1	-1	-1	0	1610.37	-0.696432	1.27284e-27	2.38086e-26	children	GSE109142	695.279	-0.305383	0.000649766	0.00290935	children	GSE117993	8.41215	-0.456827	4.13522e-11	6.46205e-10	adults	GSE59071	12.285	-0.176889	0.0494679	0.173571	NA	NA	protein_coding
ENSG00000089327	FXYD5	2	2	up	1	0	1	0	1378.09	0.853609	3.35638e-12	1.87412e-11	children	GSE109142	562.933	-0.0682991	0.730537	0.826202	NA	NA	8.54177	1.21954	3.80382e-13	9.80063e-12	adults	GSE59071	NA	NA	NA	NA	NA	NA	protein_coding
ENSG00000089335	ZNF302	-2	2	down	0	-1	-1	0	726.531	0.00760993	0.905693	0.939623	NA	NA	265.926	-0.222751	0.0032682	0.0116333	children	GSE117993	7.45982	-0.40875	6.17549e-07	3.70402e-06	adults	GSE59071	NA	NA	NA	NA	NA	NA	protein_coding
ENSG00000089351	GRAMD1A	4	4	up	1	1	1	1	1498.41	0.871615	8.6669e-22	1.03692e-20	children	GSE109142	501.355	0.479785	2.75017e-06	2.31962e-05	children	GSE117993	8.27339	0.714134	1.08718e-06	6.12798e-06	adults	GSE59071	8.05031	0.618	4.18865e-07	4.84779e-05	adults	GSE67106	protein_coding
ENSG00000089356	FXYD3	-4	4	down	-1	-1	-1	-1	17132.3	-1.60991	1.74923e-22	2.21632e-21	children	GSE109142	11948.9	-1.21107	1.25125e-10	2.67707e-09	children	GSE117993	11.9492	-1.0601	6.08336e-06	2.95268e-05	adults	GSE59071	6.49031	-0.366222	0.000138985	0.00207156	adults	GSE67106	protein_coding
ENSG00000089472	HEPH	-2	2	down	-1	0	-1	0	8140.14	-0.693464	3.6951e-13	2.2382e-12	children	GSE109142	2782.67	-0.128784	0.110391	0.209535	NA	NA	9.64845	-0.500058	0.0144874	0.0319576	adults	GSE59071	11.1578	-0.439333	0.0117972	0.0605144	NA	NA	protein_coding
ENSG00000089505	CMTM1	3	3	up	1	1	1	0	38.6085	0.569447	3.80151e-06	1.22363e-05	children	GSE109142	8.96354	0.663638	0.000891464	0.00383042	children	GSE117993	7.45174	0.431508	3.50513e-12	7.03208e-11	adults	GSE59071	NA	NA	NA	NA	NA	NA	protein_coding
ENSG00000089597	GANAB	2	2	up	0	1	1	0	10229.7	0.0403658	0.542565	0.654424	NA	NA	3533.4	0.398104	0.003263	0.011616	children	GSE117993	10.3071	0.207681	0.00190247	0.0053145	adults	GSE59071	NA	NA	NA	NA	NA	NA	protein_coding
ENSG00000089639	GMIP	3	3	up	1	1	1	0	1512.6	0.292221	2.66061e-06	8.71225e-06	children	GSE109142	498.704	0.32609	8.10128e-05	0.000468922	children	GSE117993	8.11196	0.210165	0.00662555	0.016085	adults	GSE59071	10.5044	0.174	0.0750076	0.232035	NA	NA	protein_coding
ENSG00000089685	BIRC5	3	3	up	1	1	1	0	775.816	0.400918	0.000138346	0.000367947	children	GSE109142	268.242	0.590609	5.83526e-06	4.55516e-05	children	GSE117993	6.92263	0.294199	0.000117083	0.000433625	adults	GSE59071	NA	NA	NA	NA	NA	NA	protein_coding
ENSG00000089692	LAG3	3	3	up	1	1	1	0	450.923	2.13683	3.19761e-36	1.20489e-34	children	GSE109142	125.199	1.14533	9.51975e-09	1.40506e-07	children	GSE117993	7.10446	0.367742	4.56035e-07	2.82197e-06	adults	GSE59071	NA	NA	NA	NA	NA	NA	protein_coding
ENSG00000089723	OTUB2	3	3	up	1	1	1	0	136.988	0.628798	1.30016e-06	4.4043e-06	children	GSE109142	31.5484	0.739	0.000544848	0.00250321	children	GSE117993	7.00644	0.830621	2.98328e-11	4.82626e-10	adults	GSE59071	NA	NA	NA	NA	NA	NA	protein_coding
ENSG00000089876	DHX32	-3	3	down	-1	-1	-1	0	1909.63	-0.833461	7.90614e-22	9.49393e-21	children	GSE109142	718.525	-0.287227	5.71743e-05	0.000345635	children	GSE117993	8.32977	-0.513271	5.56514e-05	0.000220251	adults	GSE59071	9.60187	-0.202667	0.115846	0.30891	NA	NA	protein_coding
ENSG00000089902	RCOR1	2	2	up	0	1	1	0	1983.8	0.0166666	0.803206	0.869567	NA	NA	619.5	0.425037	0.00401926	0.0138745	children	GSE117993	9.16121	0.220811	0.00162756	0.00461286	adults	GSE59071	11.2881	0.0962222	0.234479	0.476225	NA	NA	protein_coding
ENSG00000090013	BLVRB	-3	3	down	-1	-1	-1	0	1080.47	-0.795933	3.39557e-20	3.5773e-19	children	GSE109142	540.225	-0.425986	0.00125293	0.00513864	children	GSE117993	8.06962	-0.350741	2.93749e-05	0.000123223	adults	GSE59071	NA	NA	NA	NA	NA	NA	protein_coding
ENSG00000090020	SLC9A1	-4	4	down	-1	-1	-1	-1	2998.52	-0.630364	4.71371e-11	2.38709e-10	children	GSE109142	1140.03	-0.50575	4.5634e-06	3.655e-05	children	GSE117993	9.10065	-0.461558	2.8607e-05	0.000120151	adults	GSE59071	6.80219	-0.402889	3.6471e-05	0.000758877	adults	GSE67106	protein_coding
ENSG00000090054	SPTLC1	-2	2	down	-1	0	-1	0	2845.56	-0.543604	2.33735e-36	8.92784e-35	children	GSE109142	903.839	0.0148611	0.843332	0.903828	NA	NA	7.97116	-0.246994	0.000395134	0.00129352	adults	GSE59071	10.9644	-0.0197778	0.833266	0.924029	NA	NA	protein_coding
ENSG00000090061	CCNK	-2	2	down	-1	0	-1	0	1935.64	-0.29212	2.32359e-09	1.022e-08	children	GSE109142	772.304	0.329128	0.0517645	0.115292	NA	NA	9.39708	-0.205213	0.00553187	0.0137152	adults	GSE59071	NA	NA	NA	NA	NA	NA	protein_coding
ENSG00000090104	RGS1	2	2	up	1	0	1	0	2018.81	0.969878	0.00161376	0.00367962	children	GSE109142	665.69	0.108387	0.677422	0.787284	NA	NA	6.25819	1.66237	2.46725e-08	2.02476e-07	adults	GSE59071	10.2416	0.588	0.16104	0.380291	NA	NA	protein_coding
ENSG00000090263	MRPS33	-4	4	down	-1	-1	-1	-1	854.941	-0.838557	3.0024e-20	3.17851e-19	children	GSE109142	432.641	-0.454983	0.000127782	0.000701035	children	GSE117993	6.7234	-0.543646	1.17921e-08	1.04275e-07	adults	GSE59071	12.3353	-0.439778	0.000100452	0.00162278	adults	GSE67106	protein_coding
ENSG00000090266	NDUFB2	-2	2	down	-1	-1	0	0	1713.85	-0.802321	2.88427e-15	2.06908e-14	children	GSE109142	979.318	-0.564642	0.000150015	0.000808471	children	GSE117993	7.76756	-0.0951885	0.21236	0.307376	NA	NA	NA	NA	NA	NA	NA	NA	protein_coding
ENSG00000090339	ICAM1	3	3	up	1	1	1	0	2700.85	2.37563	1.2847e-40	7.07039e-39	children	GSE109142	750.245	1.6661	1.05564e-19	1.11669e-17	children	GSE117993	8.76382	2.19957	8.14604e-14	2.44297e-12	adults	GSE59071	NA	NA	NA	NA	NA	NA	protein_coding
ENSG00000090372	STRN4	-2	2	down	-1	0	-1	0	2380.05	-0.234966	3.25313e-10	1.53522e-09	children	GSE109142	871.645	-0.0155618	0.841604	0.902855	NA	NA	9.16746	-0.194422	0.00015647	0.000562964	adults	GSE59071	NA	NA	NA	NA	NA	NA	protein_coding
ENSG00000090376	IRAK3	4	4	up	1	1	1	1	1045.56	2.0105	1.13864e-44	8.89848e-43	children	GSE109142	215.325	1.40715	5.39957e-19	5.01338e-17	children	GSE117993	7.64886	2.41696	4.00084e-21	7.1884e-19	adults	GSE59071	7.83375	1.15111	4.25631e-06	0.000179797	adults	GSE67106	protein_coding
ENSG00000090382	LYZ	3	3	up	1	1	1	0	22263.2	1.01605	7.66267e-13	4.53047e-12	children	GSE109142	6469.28	1.1514	1.12081e-10	2.41775e-09	children	GSE117993	11.9222	1.78432	3.67679e-17	2.50503e-15	adults	GSE59071	NA	NA	NA	NA	NA	NA	protein_coding
ENSG00000090402	SI	-2	2	down	-1	-1	0	0	3811.73	-1.58877	8.35822e-14	5.32351e-13	children	GSE109142	1140.5	-0.803354	5.79906e-06	4.52897e-05	children	GSE117993	9.43549	-0.414604	0.299242	0.403849	NA	NA	9.73344	-0.211556	0.527827	0.741431	NA	NA	protein_coding
ENSG00000090432	MUL1	-3	3	down	-1	-1	-1	0	1032.39	-0.783208	3.87637e-46	3.41916e-44	children	GSE109142	420.434	-0.222697	0.00194594	0.00750016	children	GSE117993	7.65272	-0.284848	0.000287896	0.000973706	adults	GSE59071	10.7978	-0.160222	0.0868582	0.255771	NA	NA	protein_coding
ENSG00000090512	FETUB	-3	3	down	-1	-1	-1	0	5.96456	-3.49444	3.57397e-12	1.98936e-11	children	GSE109142	4.22977	-2.1341	1.98002e-07	2.18872e-06	children	GSE117993	5.12098	-0.200994	0.0115965	0.026289	adults	GSE59071	NA	NA	NA	NA	NA	NA	protein_coding
ENSG00000090520	DNAJB11	4	4	up	1	1	1	1	3256.18	0.599248	2.53398e-14	1.6845e-13	children	GSE109142	854.027	0.498616	7.52345e-08	9.09951e-07	children	GSE117993	8.7966	0.734481	3.42074e-12	6.88318e-11	adults	GSE59071	12.0125	0.873778	1.36992e-05	0.000385817	adults	GSE67106	protein_coding
ENSG00000090539	CHRD	3	3	up	1	1	0	1	254.168	1.79566	1.66419e-55	3.2514e-53	children	GSE109142	77.8405	0.393534	0.00155205	0.00617352	children	GSE117993	6.6673	-0.0383628	0.554926	0.652496	NA	NA	8.09656	0.406889	0.00499911	0.0316019	adults	GSE67106	protein_coding
ENSG00000090554	FLT3LG	2	2	up	1	0	1	0	242.018	1.15994	2.97852e-28	5.85442e-27	children	GSE109142	103.778	0.305997	0.027494	0.0692734	NA	NA	8.02146	0.196507	0.000352477	0.00116762	adults	GSE59071	NA	NA	NA	NA	NA	NA	protein_coding
ENSG00000090621	PABPC4	3	3	up	1	1	1	0	3702.14	0.560148	1.42489e-19	1.43425e-18	children	GSE109142	1268.81	0.198184	0.00359662	0.0126299	children	GSE117993	9.07398	0.313671	0.000100549	0.00037686	adults	GSE59071	6.48719	0.170222	0.0117437	0.0603874	NA	NA	protein_coding
ENSG00000090659	CD209	2	2	up	1	1	0	0	1044.38	0.721631	1.16979e-07	4.40151e-07	children	GSE109142	332.881	0.51961	8.35849e-06	6.26437e-05	children	GSE117993	6.88976	0.176822	0.319075	0.424576	NA	NA	9.42531	0.447778	0.0759214	0.233805	NA	NA	protein_coding
ENSG00000090661	CERS4	2	2	up	1	0	1	0	272.953	0.79444	1.87231e-08	7.59555e-08	children	GSE109142	103.027	0.0709411	0.607986	0.733663	NA	NA	6.89217	0.436088	3.05872e-06	1.57453e-05	adults	GSE59071	NA	NA	NA	NA	NA	NA	protein_coding
ENSG00000090686	USP48	4	4	up	1	1	1	1	1987.19	0.366496	7.75785e-12	4.19917e-11	children	GSE109142	603.911	0.227109	0.000684948	0.00304651	children	GSE117993	8.06739	0.303458	0.000472902	0.00151536	adults	GSE59071	10.8588	0.632444	1.5329e-05	0.000415211	adults	GSE67106	protein_coding
ENSG00000090776	EFNB1	-2	2	down	-1	-1	0	0	2493.48	-0.60326	2.74511e-14	1.82067e-13	children	GSE109142	939.414	-0.16648	0.00880915	0.0269006	children	GSE117993	8.62068	-0.0654922	0.429892	0.536551	NA	NA	NA	NA	NA	NA	NA	NA	protein_coding
ENSG00000090861	AARS	4	4	up	1	1	1	1	2859.97	0.578395	2.76304e-17	2.32334e-16	children	GSE109142	896.032	0.427685	8.70147e-09	1.29435e-07	children	GSE117993	9.32111	0.604096	9.47763e-10	1.07021e-08	adults	GSE59071	9.16812	0.394667	0.00532894	0.0331286	adults	GSE67106	protein_coding
ENSG00000090863	GLG1	2	2	up	0	1	1	0	5126.21	0.0698843	0.352233	0.463215	NA	NA	1639.67	0.342999	2.91099e-07	3.07173e-06	children	GSE117993	10.42	0.348581	8.85426e-09	8.07583e-08	adults	GSE59071	12.7003	0.150889	0.0939017	0.269394	NA	NA	protein_coding
ENSG00000090889	KIF4A	2	2	up	1	1	0	0	504.555	0.265544	0.0113621	0.0221997	children	GSE109142	146.825	0.341511	0.00365265	0.0127965	children	GSE117993	6.5659	0.302155	0.0282972	0.0570979	NA	NA	8.9175	0.333333	0.122969	0.320878	NA	NA	protein_coding
ENSG00000090905	TNRC6A	2	2	up	1	0	0	1	1836.35	0.463421	5.30128e-09	2.25872e-08	children	GSE109142	695.035	0.0167635	0.937183	0.963075	NA	NA	8.29667	-0.0509086	0.519064	0.620426	NA	NA	10.9647	0.592222	0.00353612	0.0242872	adults	GSE67106	protein_coding
ENSG00000090924	PLEKHG2	3	3	up	1	1	1	0	1395.38	2.55862	6.24468e-75	4.13578e-72	children	GSE109142	369.302	1.00783	3.20967e-08	4.26226e-07	children	GSE117993	7.85518	0.979862	3.48264e-12	6.99386e-11	adults	GSE59071	6.34344	0.131333	0.0307159	0.123645	NA	NA	protein_coding
ENSG00000090989	EXOC1	-3	3	down	-1	-1	-1	0	1402.52	-0.143538	0.000145709	0.000386268	children	GSE109142	479.818	-0.172582	0.00902364	0.0274477	children	GSE117993	8.34828	-0.379904	4.98829e-07	3.06066e-06	adults	GSE59071	NA	NA	NA	NA	NA	NA	protein_coding
ENSG00000091039	OSBPL8	4	4	up	1	1	1	1	2002.31	0.396438	3.69665e-05	0.000105613	children	GSE109142	508.377	0.600934	0.000146181	0.000789304	children	GSE117993	8.30234	0.873029	7.88428e-10	9.11587e-09	adults	GSE59071	7.71938	0.676	3.27353e-05	0.000699928	adults	GSE67106	protein_coding
ENSG00000091106	NLRC4	3	3	up	1	1	1	0	139.461	1.46048	5.60629e-21	6.28055e-20	children	GSE109142	43.1642	0.835421	1.56374e-06	1.40052e-05	children	GSE117993	5.41266	0.526108	0.00495298	0.0124533	adults	GSE59071	6.01219	0.00333333	0.941177	0.97474	NA	NA	protein_coding
ENSG00000091129	NRCAM	3	3	up	1	1	1	0	121.033	1.22843	1.94836e-06	6.46943e-06	children	GSE109142	31.7699	1.02826	0.000210172	0.00108608	children	GSE117993	5.32045	0.874562	0.000470763	0.00150946	adults	GSE59071	6.71	0.508444	0.00927214	0.0503967	NA	NA	protein_coding
ENSG00000091136	LAMB1	2	2	up	1	0	1	0	6287.02	1.04065	3.76517e-36	1.41601e-34	children	GSE109142	1920.57	0.0141476	0.844452	0.904557	NA	NA	9.40461	0.658926	3.94419e-07	2.47616e-06	adults	GSE59071	NA	NA	NA	NA	NA	NA	protein_coding
ENSG00000091137	SLC26A4	4	4	up	1	1	1	1	306.979	3.60381	1.54458e-27	2.86584e-26	children	GSE109142	51.4137	3.85225	1.49429e-31	7.97766e-29	children	GSE117993	5.31739	1.18183	5.38977e-05	0.000213936	adults	GSE59071	6.77906	1.28778	0.000105486	0.00167389	adults	GSE67106	protein_coding
ENSG00000091138	SLC26A3	-3	3	down	-1	-1	-1	0	39313.8	-2.06813	2.08756e-14	1.39629e-13	children	GSE109142	20558	-0.955389	8.95662e-06	6.65861e-05	children	GSE117993	11.8815	-1.93036	7.53265e-06	3.58667e-05	adults	GSE59071	NA	NA	NA	NA	NA	NA	protein_coding
ENSG00000091140	DLD	-2	2	down	-1	0	-1	0	3412.21	-0.908204	1.36413e-43	9.58694e-42	children	GSE109142	1286.72	-0.153397	0.0785124	0.160683	NA	NA	9.21629	-0.607929	7.53022e-08	5.57978e-07	adults	GSE59071	NA	NA	NA	NA	NA	NA	protein_coding
ENSG00000091157	WDR7	-2	2	down	-1	0	-1	0	757.015	-0.226238	0.000184817	0.000483091	children	GSE109142	220.74	0.190409	0.140924	0.253599	NA	NA	8.15336	-0.25643	0.000163286	0.000584586	adults	GSE59071	NA	NA	NA	NA	NA	NA	protein_coding
ENSG00000091181	IL5RA	3	3	up	1	1	1	0	54.6596	1.86651	4.5591e-11	2.3133e-10	children	GSE109142	15.2259	1.57092	1.02878e-08	1.50799e-07	children	GSE117993	4.93503	0.398987	0.000484466	0.00154899	adults	GSE59071	7.11875	0.701556	0.0119046	0.0609456	NA	NA	protein_coding
ENSG00000091262	ABCC6	-3	3	down	-1	-1	-1	0	147.704	-0.588563	0.00709378	0.0144671	children	GSE109142	84.6909	-0.761589	0.00048293	0.00225235	children	GSE117993	7.99414	-0.380218	6.39064e-07	3.81503e-06	adults	GSE59071	NA	NA	NA	NA	NA	NA	protein_coding
ENSG00000091409	ITGA6	3	3	up	1	1	1	0	11931.9	0.413356	4.38174e-05	0.000124052	children	GSE109142	3015.6	0.568109	7.81013e-07	7.53407e-06	children	GSE117993	11.1837	0.627502	6.81801e-07	4.04873e-06	adults	GSE59071	NA	NA	NA	NA	NA	NA	protein_coding
ENSG00000091428	RAPGEF4	3	3	up	1	1	1	0	151.032	1.16887	2.1234e-19	2.10002e-18	children	GSE109142	39.003	0.709481	0.000107801	0.000603827	children	GSE117993	6.33358	0.709768	1.65105e-08	1.41202e-07	adults	GSE59071	NA	NA	NA	NA	NA	NA	protein_coding
ENSG00000091436	MAP3K20	4	4	up	1	1	1	1	1332.49	0.573798	8.39617e-10	3.83764e-09	children	GSE109142	310.451	0.5597	4.60726e-08	5.87611e-07	children	GSE117993	6.58838	0.937793	2.21422e-09	2.29951e-08	adults	GSE59071	9.68125	0.909778	2.00096e-05	0.000502836	adults	GSE67106	protein_coding
ENSG00000091483	FH	-3	3	down	-1	-1	-1	0	2504.64	-0.716451	2.23425e-23	3.0547e-22	children	GSE109142	1009.04	-0.207265	0.00481238	0.0161522	children	GSE117993	7.713	-0.568984	8.82716e-08	6.43049e-07	adults	GSE59071	NA	NA	NA	NA	NA	NA	protein_coding
ENSG00000091490	SEL1L3	3	3	up	1	1	1	0	9889.82	0.422105	5.08976e-11	2.56888e-10	children	GSE109142	2645.27	0.632243	3.61394e-27	1.29826e-24	children	GSE117993	10.4312	0.43149	7.85179e-07	4.58089e-06	adults	GSE59071	NA	NA	NA	NA	NA	NA	protein_coding
ENSG00000091527	CDV3	3	3	up	1	1	1	0	7390.33	0.524489	1.66532e-20	1.80148e-19	children	GSE109142	2077.27	0.641871	3.09328e-22	5.28457e-20	children	GSE117993	10.6555	0.536567	5.86328e-17	3.74346e-15	adults	GSE59071	13.7866	0.468667	0.0107818	0.0564522	NA	NA	protein_coding
ENSG00000091583	APOH	-4	4	down	-1	-1	-1	-1	5.91575	-2.82048	6.86591e-30	1.54631e-28	children	GSE109142	5.92609	-1.94105	3.27199e-12	9.67942e-11	children	GSE117993	4.53857	-0.385173	5.71032e-11	8.56021e-10	adults	GSE59071	6.74188	-1.01222	3.77683e-07	4.55235e-05	adults	GSE67106	protein_coding
ENSG00000091592	NLRP1	4	4	up	1	1	1	1	1063.49	2.23602	9.39029e-67	3.70632e-64	children	GSE109142	300.878	0.432705	0.00160659	0.00636451	children	GSE117993	6.79986	0.65164	8.53832e-08	6.24248e-07	adults	GSE59071	6.945	0.366222	0.00115523	0.010273	adults	GSE67106	protein_coding
ENSG00000091622	PITPNM3	-2	2	down	-1	-1	0	0	912.389	-0.652219	1.98657e-09	8.79107e-09	children	GSE109142	312.967	-0.578538	4.78397e-09	7.50155e-08	children	GSE117993	7.70234	-0.19305	0.0372569	0.0724131	NA	NA	NA	NA	NA	NA	NA	NA	protein_coding
ENSG00000091640	SPAG7	-3	3	down	-1	-1	-1	0	882.397	-0.442799	1.73451e-10	8.36948e-10	children	GSE109142	414.34	-0.325498	0.00136465	0.00553377	children	GSE117993	7.54639	-0.131261	0.0152312	0.0333952	adults	GSE59071	9.99406	-0.141778	0.219649	0.459628	NA	NA	protein_coding
ENSG00000091831	ESR1	2	2	up	1	0	1	0	94.3338	1.34534	1.64539e-18	1.51386e-17	children	GSE109142	69.7369	0.287736	0.489659	0.63369	NA	NA	5.93738	0.253288	0.000363599	0.00119977	adults	GSE59071	NA	NA	NA	NA	NA	NA	protein_coding
ENSG00000091879	ANGPT2	4	4	up	1	1	1	1	287.083	2.67562	1.65521e-42	1.06377e-40	children	GSE109142	54.9641	1.751	8.66723e-19	7.81377e-17	children	GSE117993	6.40508	1.29816	5.12973e-08	3.93312e-07	adults	GSE59071	7.93938	1.80111	2.87244e-07	3.93294e-05	adults	GSE67106	protein_coding
ENSG00000091947	TMEM101	-3	3	down	-1	-1	-1	0	637.347	-0.671514	1.50395e-34	4.91773e-33	children	GSE109142	292.829	-0.339027	0.000732422	0.0032295	children	GSE117993	6.95974	-0.20589	0.000595989	0.00187196	adults	GSE59071	NA	NA	NA	NA	NA	NA	protein_coding
ENSG00000091972	CD200	2	2	up	1	0	1	0	376.326	0.438715	3.53633e-05	0.000101217	children	GSE109142	116.818	0.164226	0.095824	0.187671	NA	NA	7.80366	0.781276	3.08614e-06	1.58634e-05	adults	GSE59071	NA	NA	NA	NA	NA	NA	protein_coding
ENSG00000091986	CCDC80	2	2	up	1	0	1	0	1234	0.528685	0.000359723	0.000901211	children	GSE109142	362.893	0.0871523	0.495608	0.638793	NA	NA	7.17992	0.81156	0.00369223	0.00962055	adults	GSE59071	NA	NA	NA	NA	NA	NA	protein_coding
ENSG00000092010	PSME1	2	2	up	0	1	1	0	5956.68	0.0307143	0.642735	0.743314	NA	NA	2461.96	0.363604	0.00064469	0.00289163	children	GSE117993	9.7059	0.3766	7.14015e-07	4.21626e-06	adults	GSE59071	NA	NA	NA	NA	NA	NA	protein_coding
ENSG00000092067	CEBPE	2	2	up	1	1	0	0	26.05	2.15045	2.16786e-14	1.44851e-13	children	GSE109142	10.4733	1.10502	7.95549e-06	6.00581e-05	children	GSE117993	6.11476	-0.0647188	0.351649	0.458956	NA	NA	8.89156	0.426444	0.2765	0.524224	NA	NA	protein_coding
ENSG00000092096	SLC22A17	2	2	up	1	0	1	0	295.17	0.591049	6.99365e-09	2.94702e-08	children	GSE109142	109.279	-0.107613	0.361902	0.512473	NA	NA	7.84401	0.331062	0.000264425	0.000903048	adults	GSE59071	NA	NA	NA	NA	NA	NA	protein_coding
ENSG00000092098	RNF31	2	2	up	1	0	1	0	1258.49	0.563732	5.36865e-22	6.54132e-21	children	GSE109142	494.841	-0.179552	0.141361	0.254215	NA	NA	7.71302	0.242787	1.33785e-06	7.43359e-06	adults	GSE59071	10.4272	-0.00644444	0.946366	0.976852	NA	NA	protein_coding
ENSG00000092108	SCFD1	3	3	up	1	1	1	0	1859.83	0.138471	0.00568151	0.0117931	children	GSE109142	599.709	0.163778	0.00238225	0.0088864	children	GSE117993	8.5085	0.264123	0.00165484	0.00468464	adults	GSE59071	11.6856	0.0364444	0.698506	0.85296	NA	NA	protein_coding
ENSG00000092203	TOX4	-2	2	down	-1	0	-1	0	2106.53	-0.331105	4.36598e-13	2.63111e-12	children	GSE109142	750.144	0.139843	0.0317406	0.0780056	NA	NA	9.48351	-0.323259	4.46176e-07	2.76686e-06	adults	GSE59071	NA	NA	NA	NA	NA	NA	protein_coding
ENSG00000092330	TINF2	2	2	up	1	0	1	0	1341.29	0.154652	0.00362277	0.00777629	children	GSE109142	485.476	0.120094	0.0300345	0.074504	NA	NA	8.33498	0.288597	2.02655e-06	1.0839e-05	adults	GSE59071	NA	NA	NA	NA	NA	NA	protein_coding
ENSG00000092421	SEMA6A	-3	3	down	-1	-1	-1	0	1724.3	-1.10011	6.86543e-18	6.06116e-17	children	GSE109142	776.851	-0.427806	0.00591883	0.0192494	children	GSE117993	8.90574	-1.50592	1.70784e-12	3.73244e-11	adults	GSE59071	NA	NA	NA	NA	NA	NA	protein_coding
ENSG00000092439	TRPM7	-2	2	down	-1	0	-1	0	1836.98	-0.179969	0.0038282	0.00817952	children	GSE109142	607.645	0.084926	0.593939	0.722325	NA	NA	8.39212	-0.504093	5.51096e-10	6.6285e-09	adults	GSE59071	8.09625	-0.157556	0.0576507	0.193666	NA	NA	protein_coding
ENSG00000092445	TYRO3	3	3	up	1	1	1	0	213.279	0.49182	8.91087e-06	2.74665e-05	children	GSE109142	74.8732	0.35474	0.0127954	0.0367852	children	GSE117993	6.6693	0.448013	4.55414e-09	4.43467e-08	adults	GSE59071	NA	NA	NA	NA	NA	NA	protein_coding
ENSG00000092531	SNAP23	-2	2	down	-1	0	-1	0	3053.98	-0.120329	0.00146731	0.00336711	children	GSE109142	964.274	0.359297	0.034691	0.083804	NA	NA	9.51899	-0.287415	4.56292e-06	2.26728e-05	adults	GSE59071	8.10281	0.162444	0.0598016	0.198851	NA	NA	protein_coding
ENSG00000092621	PHGDH	3	3	up	1	1	1	0	429.666	1.12493	1.08365e-09	4.90768e-09	children	GSE109142	127.549	1.13758	4.07748e-14	1.72425e-12	children	GSE117993	7.38853	0.811954	1.70976e-05	7.55456e-05	adults	GSE59071	NA	NA	NA	NA	NA	NA	protein_coding
ENSG00000092847	AGO1	-2	2	down	-1	0	-1	0	1263.12	-0.541468	1.24774e-11	6.62891e-11	children	GSE109142	427.371	0.01746	0.821254	0.88836	NA	NA	8.56441	-0.383705	2.60232e-05	0.000110388	adults	GSE59071	NA	NA	NA	NA	NA	NA	protein_coding
ENSG00000092850	TEKT2	-2	2	down	0	-1	-1	0	3.58035	-0.306429	0.183099	0.266496	NA	NA	2.31942	-0.689928	0.00937393	0.0283567	children	GSE117993	6.01344	-0.178384	0.0168277	0.0364003	adults	GSE59071	6.385	-0.104	0.152404	0.367202	NA	NA	protein_coding
ENSG00000092853	CLSPN	3	3	up	1	1	1	0	336.136	0.65712	1.47105e-07	5.47492e-07	children	GSE109142	105.485	0.632039	1.4473e-05	0.000102426	children	GSE117993	5.92554	0.756173	7.0312e-07	4.16073e-06	adults	GSE59071	7.41531	0.349111	0.0202564	0.0910753	NA	NA	protein_coding
ENSG00000092929	UNC13D	4	4	up	1	1	1	1	2427.76	1.81968	1.95706e-54	3.46028e-52	children	GSE109142	618.244	1.25173	1.26808e-21	1.90035e-19	children	GSE117993	8.30746	1.1914	1.0306e-18	1.03586e-16	adults	GSE59071	8.84281	1.10289	1.05632e-06	8.05679e-05	adults	GSE67106	protein_coding
ENSG00000092964	DPYSL2	3	3	up	1	0	1	1	1539.96	0.292241	9.9147e-05	0.000269002	children	GSE109142	536.252	0.14254	0.0716383	0.14928	NA	NA	8.81118	0.539649	0.00175803	0.00494162	adults	GSE59071	8.86375	0.386889	0.000962484	0.0089311	adults	GSE67106	protein_coding
ENSG00000092969	TGFB2	3	3	up	1	1	1	0	109.107	1.59552	5.51768e-14	3.57255e-13	children	GSE109142	21.8899	1.36907	4.60338e-07	4.69237e-06	children	GSE117993	6.18871	0.975396	2.84343e-06	1.4783e-05	adults	GSE59071	NA	NA	NA	NA	NA	NA	protein_coding
ENSG00000093000	NUP50	4	4	up	1	1	1	1	2502.19	0.124308	0.00866194	0.0173661	children	GSE109142	777.862	0.349481	0.000511388	0.00237052	children	GSE117993	7.33047	0.19791	0.000471886	0.00151258	adults	GSE59071	8.43875	0.392	0.00104369	0.00950267	adults	GSE67106	protein_coding
ENSG00000093009	CDC45	2	2	up	1	0	1	0	346.219	0.78116	6.76869e-12	3.68263e-11	children	GSE109142	116.583	0.291955	0.0856796	0.172024	NA	NA	6.99955	0.538127	3.16091e-05	0.000131535	adults	GSE59071	NA	NA	NA	NA	NA	NA	protein_coding
ENSG00000093072	ADA2	4	4	up	1	1	1	1	3794.18	1.01868	2.5396e-20	2.70027e-19	children	GSE109142	1272.25	1.05471	2.59024e-09	4.29419e-08	children	GSE117993	7.83925	1.16123	8.98225e-07	5.17206e-06	adults	GSE59071	11.4653	0.936444	4.68287e-05	0.000918529	adults	GSE67106	protein_coding
ENSG00000093100	AC016026.1	-3	3	down	-1	-1	0	-1	505.416	-0.355483	0.0203646	0.0377667	children	GSE109142	360.109	-0.985891	8.11319e-15	3.90989e-13	children	GSE117993	NA	NA	NA	NA	NA	NA	8.50625	-0.716444	3.53085e-06	0.000165268	adults	GSE67106	lncRNA
ENSG00000093134	VNN3	3	3	up	1	1	1	0	45.2542	4.76241	7.52469e-36	2.75565e-34	children	GSE109142	10.5211	2.77821	6.79589e-20	7.49038e-18	children	GSE117993	4.96262	0.706197	4.93701e-05	0.000197354	adults	GSE59071	6.12031	0.155111	0.0256169	0.108193	NA	NA	protein_coding
ENSG00000093167	LRRFIP2	-2	2	down	-1	0	-1	0	2102.43	-0.676526	8.08811e-27	1.41091e-25	children	GSE109142	845.235	-0.0804335	0.345533	0.495017	NA	NA	8.61089	-0.632108	4.34118e-15	1.77342e-13	adults	GSE59071	10.8484	-0.167111	0.0348181	0.135413	NA	NA	protein_coding
ENSG00000093183	SEC22C	4	4	up	1	1	1	1	872.085	0.620077	6.91593e-24	9.81263e-23	children	GSE109142	249.993	0.467526	1.62531e-13	6.23271e-12	children	GSE117993	7.56007	0.973681	7.60635e-15	2.93597e-13	adults	GSE59071	8.42156	0.673333	9.70499e-06	0.000303043	adults	GSE67106	protein_coding
ENSG00000093217	XYLB	-4	4	down	-1	-1	-1	-1	264.747	-0.86998	7.90674e-17	6.39925e-16	children	GSE109142	94.8597	-0.435797	0.000757218	0.00332553	children	GSE117993	7.71123	-0.80316	2.63788e-10	3.40909e-09	adults	GSE59071	7.05781	-0.440222	3.8893e-05	0.00079645	adults	GSE67106	protein_coding
ENSG00000094755	GABRP	4	4	up	1	1	1	1	212.352	1.43896	2.90369e-19	2.84294e-18	children	GSE109142	54.0234	1.55734	9.33464e-09	1.38012e-07	children	GSE117993	7.27548	1.52182	1.3867e-12	3.10411e-11	adults	GSE59071	7.66844	1.02222	2.06365e-06	0.000116239	adults	GSE67106	protein_coding
ENSG00000094804	CDC6	3	3	up	1	1	1	0	577	0.485396	3.9172e-06	1.25824e-05	children	GSE109142	172.92	0.721014	2.42475e-06	2.07641e-05	children	GSE117993	7.33095	0.866252	1.48393e-06	8.1626e-06	adults	GSE59071	NA	NA	NA	NA	NA	NA	protein_coding
ENSG00000094841	UPRT	-2	2	down	-1	0	-1	0	343.335	-0.451684	1.49591e-22	1.904e-21	children	GSE109142	115.405	0.0859173	0.147575	0.26302	NA	NA	6.65832	-0.269837	0.000344555	0.00114511	adults	GSE59071	10.1353	-0.104444	0.136131	0.341567	NA	NA	protein_coding
ENSG00000094963	FMO2	2	2	up	1	1	0	0	23.3648	2.07582	3.26094e-11	1.67351e-10	children	GSE109142	5.35729	1.72772	7.38213e-06	5.61515e-05	children	GSE117993	4.81657	0.0540592	0.51674	0.618267	NA	NA	6.28156	0.205778	0.085308	0.253063	NA	NA	protein_coding
ENSG00000094975	SUCO	2	2	up	0	1	1	0	1511.4	0.0886263	0.124457	0.19057	NA	NA	424.69	0.179068	0.00918778	0.02787	children	GSE117993	7.92147	0.305307	0.000148878	0.000537937	adults	GSE59071	NA	NA	NA	NA	NA	NA	protein_coding
ENSG00000095015	MAP3K1	2	2	up	1	0	1	0	1141.37	0.368388	1.91314e-05	5.66761e-05	children	GSE109142	297.642	0.204423	0.0200104	0.0531743	NA	NA	8.65069	0.347857	0.00520263	0.0129909	adults	GSE59071	11.4181	0.415556	0.0173713	0.081147	NA	NA	protein_coding
ENSG00000095066	HOOK2	-4	4	down	-1	-1	-1	-1	1296.6	-0.188458	0.0123618	0.023965	children	GSE109142	628.725	-0.318832	0.00616131	0.0199035	children	GSE117993	7.89998	-0.623482	4.43351e-09	4.31927e-08	adults	GSE59071	10.8166	-0.712667	0.000748361	0.00729025	adults	GSE67106	protein_coding
ENSG00000095110	NXPE1	-3	3	down	-1	-1	-1	0	3944.94	-0.700689	0.000183365	0.000479777	children	GSE109142	1306.47	-0.42372	0.00676173	0.0215096	children	GSE117993	10.4258	-1.27529	0.000505098	0.00161065	adults	GSE59071	12.2694	-0.522222	0.0358815	0.138335	NA	NA	protein_coding
ENSG00000095203	EPB41L4B	-3	3	down	-1	-1	-1	0	4060.03	-1.76077	4.50347e-33	1.31323e-31	children	GSE109142	1799.88	-0.920994	2.14052e-14	9.46147e-13	children	GSE117993	8.00749	-1.158	1.33162e-13	3.82404e-12	adults	GSE59071	5.95906	0.0162222	0.635286	0.815329	NA	NA	protein_coding
ENSG00000095209	TMEM38B	-4	4	down	-1	-1	-1	-1	377.607	-1.62993	1.61723e-75	1.19233e-72	children	GSE109142	146.556	-0.626425	1.38055e-06	1.25487e-05	children	GSE117993	6.94008	-1.23726	1.4693e-15	6.64394e-14	adults	GSE59071	8.92375	-1.00889	3.31337e-05	0.000704677	adults	GSE67106	protein_coding
ENSG00000095303	PTGS1	2	2	up	1	0	1	0	1444.85	0.414711	0.000299828	0.000760074	children	GSE109142	471.025	0.1541	0.132888	0.242006	NA	NA	8.07567	0.757431	0.00132379	0.00383355	adults	GSE59071	NA	NA	NA	NA	NA	NA	protein_coding
ENSG00000095319	NUP188	3	3	up	1	1	1	0	1752.32	0.628179	6.38773e-20	6.5997e-19	children	GSE109142	494.858	0.308381	0.0149217	0.0417922	children	GSE117993	8.49083	0.658276	1.23205e-12	2.79489e-11	adults	GSE59071	7.82094	0.153778	0.152921	0.367976	NA	NA	protein_coding
ENSG00000095321	CRAT	-4	4	down	-1	-1	-1	-1	1467.18	-0.910915	1.1167e-27	2.09986e-26	children	GSE109142	635.788	-0.298966	0.0111081	0.0326376	children	GSE117993	8.84444	-0.866193	1.29754e-11	2.32105e-10	adults	GSE59071	12.825	-0.937556	3.60999e-05	0.000752501	adults	GSE67106	protein_coding
ENSG00000095370	SH2D3C	4	4	up	1	1	1	1	527.479	1.29344	1.28366e-25	2.06161e-24	children	GSE109142	155.788	0.7179	1.4126e-08	2.01443e-07	children	GSE117993	7.84002	0.515016	2.07706e-07	1.39406e-06	adults	GSE59071	10.3728	1.19711	1.78094e-06	0.000107777	adults	GSE67106	protein_coding
ENSG00000095380	NANS	-2	2	down	-1	-1	0	0	5044.68	-0.854377	1.40169e-13	8.79995e-13	children	GSE109142	2507.23	-0.455899	0.00136223	0.00552592	children	GSE117993	9.42005	-0.228508	0.0788874	0.136241	NA	NA	15.1284	-0.228222	0.10035	0.281547	NA	NA	protein_coding
ENSG00000095539	SEMA4G	-3	3	down	-1	-1	-1	0	3430.71	-1.14086	9.25456e-18	8.09179e-17	children	GSE109142	1422.58	-0.810284	5.1736e-12	1.45133e-10	children	GSE117993	9.39307	-0.824974	1.74623e-05	7.70231e-05	adults	GSE59071	6.31219	-0.09	0.259863	0.504649	NA	NA	protein_coding
ENSG00000095564	BTAF1	2	2	up	1	0	1	0	2188.39	0.99328	1.3634e-28	2.74754e-27	children	GSE109142	551.585	0.144811	0.30295	0.449773	NA	NA	8.30352	0.2439	0.0126238	0.0283175	adults	GSE59071	NA	NA	NA	NA	NA	NA	protein_coding
ENSG00000095585	BLNK	3	3	up	1	0	1	1	859.171	0.482196	5.4118e-09	2.30405e-08	children	GSE109142	277.341	0.131988	0.0681523	0.14345	NA	NA	8.18816	0.270549	0.0216355	0.045285	adults	GSE59071	10.3609	0.348222	0.000107278	0.00169526	adults	GSE67106	protein_coding
ENSG00000095637	SORBS1	-3	3	down	-1	-1	-1	0	1235.6	-0.936936	3.81847e-12	2.12001e-11	children	GSE109142	386.572	-0.458919	0.00120165	0.00495871	children	GSE117993	7.25147	-0.620695	0.0010611	0.00314308	adults	GSE59071	8.6875	-0.206	0.185381	0.415157	NA	NA	protein_coding
ENSG00000095739	BAMBI	-2	2	down	-1	-1	0	0	247.378	-1.79546	6.87371e-31	1.67974e-29	children	GSE109142	115.25	-1.24329	2.48104e-15	1.32457e-13	children	GSE117993	7.20395	-0.417772	0.0424917	0.0810056	NA	NA	10.9544	-0.526222	0.0647447	0.209982	NA	NA	protein_coding
ENSG00000095752	IL11	3	3	up	1	1	1	0	204.139	4.53099	4.64451e-27	8.26056e-26	children	GSE109142	47.3213	2.49967	7.52854e-11	1.68458e-09	children	GSE117993	7.37184	0.751376	0.000999496	0.00297941	adults	GSE59071	NA	NA	NA	NA	NA	NA	protein_coding
ENSG00000095787	WAC	-2	2	down	-1	0	-1	0	4420.39	-0.286483	9.94763e-11	4.89921e-10	children	GSE109142	1483.18	0.167319	0.107089	0.204517	NA	NA	9.57508	-0.186338	8.97268e-05	0.000339304	adults	GSE59071	NA	NA	NA	NA	NA	NA	protein_coding
ENSG00000095794	CREM	2	2	up	1	1	0	0	473.332	0.561824	3.72267e-08	1.46903e-07	children	GSE109142	156.81	0.62733	2.04823e-08	2.83294e-07	children	GSE117993	NA	NA	NA	NA	NA	NA	NA	NA	NA	NA	NA	NA	protein_coding
ENSG00000096060	FKBP5	3	3	up	1	1	1	0	2899.49	0.344182	0.00263283	0.00579266	children	GSE109142	834.06	0.630275	2.24099e-07	2.43544e-06	children	GSE117993	8.47402	0.60187	4.26746e-05	0.000172973	adults	GSE59071	8.94906	0.323333	0.110134	0.298707	NA	NA	protein_coding
ENSG00000096070	BRPF3	-3	3	down	-1	0	-1	-1	2477.18	-0.681008	9.14777e-17	7.3716e-16	children	GSE109142	790.39	-0.193032	0.0896893	0.178159	NA	NA	8.49933	-0.617421	3.98928e-10	4.93716e-09	adults	GSE59071	8.19625	-0.447333	0.00464261	0.0298417	adults	GSE67106	protein_coding
ENSG00000096080	MRPS18A	-2	2	down	-1	-1	0	0	1066.52	-0.796634	2.81613e-22	3.51118e-21	children	GSE109142	507.617	-0.492217	2.83101e-05	0.000185094	children	GSE117993	9.77006	-0.0815409	0.315213	0.420678	NA	NA	NA	NA	NA	NA	NA	NA	protein_coding
ENSG00000096088	PGC	2	2	up	1	0	1	0	6.14896	1.7359	0.000972967	0.00229679	children	GSE109142	1.92004	1.43643	0.00624471	0.0201406	NA	NA	6.20681	0.393623	0.00090695	0.00272999	adults	GSE59071	6.51531	-0.0151111	0.941466	0.974929	NA	NA	protein_coding
ENSG00000096401	CDC5L	-2	2	down	-1	0	-1	0	1475.4	-0.394411	4.49493e-24	6.47638e-23	children	GSE109142	462.931	-0.00811262	0.830111	0.894796	NA	NA	8.68751	-0.19613	0.00521263	0.0130111	adults	GSE59071	10.8475	0.00688889	0.940751	0.974429	NA	NA	protein_coding
ENSG00000096696	DSP	-3	3	down	-1	-1	-1	0	8005.25	-0.717214	3.27848e-09	1.42499e-08	children	GSE109142	2482.53	-0.510732	4.98135e-08	6.31316e-07	children	GSE117993	9.92598	-0.688794	0.00106417	0.00314953	adults	GSE59071	NA	NA	NA	NA	NA	NA	protein_coding
ENSG00000096746	HNRNPH3	-3	3	down	-1	-1	-1	0	3552.42	-0.464958	8.43778e-32	2.21726e-30	children	GSE109142	1411.42	-0.181212	0.000465756	0.00218119	children	GSE117993	8.18535	-0.300967	0.000165315	0.000591436	adults	GSE59071	NA	NA	NA	NA	NA	NA	protein_coding
ENSG00000096872	IFT74	-3	3	down	-1	-1	-1	0	474.239	-0.553839	1.09606e-17	9.53439e-17	children	GSE109142	180.453	-0.255864	0.00115686	0.00479821	children	GSE117993	6.66489	-1.07252	1.21673e-14	4.50791e-13	adults	GSE59071	6.57594	-0.142667	0.112888	0.303667	NA	NA	protein_coding
ENSG00000096968	JAK2	4	4	up	1	1	1	1	1313.23	0.827524	1.25321e-18	1.16649e-17	children	GSE109142	333.055	0.883481	7.48566e-09	1.12823e-07	children	GSE117993	8.29293	1.05641	9.64912e-18	7.39268e-16	adults	GSE59071	8.99906	1.06644	1.55065e-06	0.000100762	adults	GSE67106	protein_coding
ENSG00000096996	IL12RB1	4	4	up	1	1	1	1	388.468	1.63467	5.63194e-45	4.56573e-43	children	GSE109142	130.106	0.873087	5.9184e-13	2.03236e-11	children	GSE117993	7.11219	0.519416	1.25679e-08	1.10509e-07	adults	GSE59071	7.555	0.344444	0.00421083	0.0277027	adults	GSE67106	protein_coding
ENSG00000097007	ABL1	-2	2	down	-1	0	-1	0	2960.33	-0.642052	1.05967e-28	2.15998e-27	children	GSE109142	960.34	-0.133457	0.101767	0.196473	NA	NA	8.80739	-0.358034	2.4564e-06	1.29673e-05	adults	GSE59071	9.93031	-0.327111	0.0215946	0.095361	NA	NA	protein_coding
ENSG00000097021	ACOT7	-2	2	down	-1	-1	0	0	1254.39	-0.398686	1.2712e-06	4.31146e-06	children	GSE109142	531.901	-0.307047	0.00507659	0.0169115	children	GSE117993	8.49572	-0.073708	0.214757	0.310257	NA	NA	10.9897	-0.296889	0.139478	0.346987	NA	NA	protein_coding
ENSG00000097046	CDC7	3	3	up	1	1	1	0	304.626	0.870717	2.51541e-22	3.14729e-21	children	GSE109142	85.653	0.450439	0.000541432	0.00248953	children	GSE117993	5.61237	0.337759	0.00266056	0.00716601	adults	GSE59071	NA	NA	NA	NA	NA	NA	protein_coding
ENSG00000097096	SYDE2	-4	4	down	-1	-1	-1	-1	122.469	-0.556972	1.10944e-08	4.59621e-08	children	GSE109142	36.6251	-0.428295	1.67463e-05	0.000116654	children	GSE117993	5.69732	-0.601021	2.25821e-09	2.3404e-08	adults	GSE59071	6.58938	-0.169111	0.00679083	0.0396823	adults	GSE67106	protein_coding
ENSG00000099139	PCSK5	-4	4	down	-1	-1	-1	-1	783.741	-0.974435	1.37312e-16	1.09143e-15	children	GSE109142	301.187	-0.548669	2.20217e-05	0.000148409	children	GSE117993	8.42544	-1.4114	2.19613e-13	5.98497e-12	adults	GSE59071	7.51375	-1.084	1.61097e-06	0.000101287	adults	GSE67106	protein_coding
ENSG00000099194	SCD	3	3	up	1	1	1	0	7781.82	0.696333	1.90139e-05	5.63452e-05	children	GSE109142	1944.8	0.783284	1.32014e-06	1.2038e-05	children	GSE117993	9.74154	1.3324	4.83224e-09	4.67408e-08	adults	GSE59071	NA	NA	NA	NA	NA	NA	protein_coding
ENSG00000099219	ERMP1	-4	4	down	-1	-1	-1	-1	2089.06	-1.09614	8.01008e-32	2.10629e-30	children	GSE109142	724.496	-0.487023	1.37912e-10	2.93229e-09	children	GSE117993	8.65897	-0.610614	4.15002e-07	2.58778e-06	adults	GSE59071	9.18281	-0.342667	0.0084608	0.0469858	adults	GSE67106	protein_coding
ENSG00000099250	NRP1	4	4	up	1	1	1	1	1591.58	0.929717	1.1892e-12	6.89844e-12	children	GSE109142	403.065	0.577476	4.85139e-05	0.000298575	children	GSE117993	7.61916	0.869862	1.85573e-06	1.00202e-05	adults	GSE59071	8.2025	0.552	0.00427795	0.028057	adults	GSE67106	protein_coding
ENSG00000099260	PALMD	3	3	up	1	1	1	0	151.359	1.25428	4.63424e-23	6.17188e-22	children	GSE109142	39.8923	0.750957	3.26254e-08	4.32072e-07	children	GSE117993	6.40772	1.1595	9.96396e-10	1.11891e-08	adults	GSE59071	NA	NA	NA	NA	NA	NA	protein_coding
ENSG00000099282	TSPAN15	-3	3	down	-1	-1	-1	0	2732.17	-0.837184	2.64607e-25	4.16078e-24	children	GSE109142	1142.15	-0.356257	2.09335e-06	1.81999e-05	children	GSE117993	10.4971	-0.460204	1.44715e-06	7.98193e-06	adults	GSE59071	9.91344	-0.383778	0.207533	0.44467	NA	NA	protein_coding
ENSG00000099290	WASHC2A	-2	2	down	-1	0	-1	0	2395.3	-0.204153	0.00321559	0.00696812	children	GSE109142	1009.28	0.317819	0.0752017	0.155191	NA	NA	9.22218	-0.343456	3.28271e-05	0.00013624	adults	GSE59071	NA	NA	NA	NA	NA	NA	protein_coding
ENSG00000099330	OCEL1	-3	3	down	-1	-1	-1	0	532.04	-0.706053	3.0778e-14	2.03288e-13	children	GSE109142	268.504	-0.659036	9.51267e-06	7.03221e-05	children	GSE117993	7.37397	-0.358358	9.83691e-06	4.56813e-05	adults	GSE59071	NA	NA	NA	NA	NA	NA	protein_coding
ENSG00000099331	MYO9B	3	3	up	1	1	1	0	3984.81	0.817237	8.15392e-41	4.58438e-39	children	GSE109142	1269.74	0.275911	0.00779631	0.0243132	children	GSE117993	8.77978	0.262022	0.000657579	0.00204391	adults	GSE59071	NA	NA	NA	NA	NA	NA	protein_coding
ENSG00000099338	CATSPERG	-3	3	down	-1	-1	-1	0	64.693	-0.702484	6.1941e-06	1.94468e-05	children	GSE109142	32.8591	-0.859941	8.37035e-09	1.24999e-07	children	GSE117993	6.26518	-0.248695	0.000228516	0.000791329	adults	GSE59071	NA	NA	NA	NA	NA	NA	protein_coding
ENSG00000099364	FBXL19	2	2	up	0	1	1	0	871.069	-0.0467675	0.367323	0.479541	NA	NA	309.5	0.41444	1.01633e-05	7.45034e-05	children	GSE117993	7.47858	0.129966	0.0052592	0.0131144	adults	GSE59071	NA	NA	NA	NA	NA	NA	protein_coding
ENSG00000099377	HSD3B7	3	3	up	0	1	1	1	725.335	0.125036	0.0929909	0.147552	NA	NA	253.739	0.435812	4.32514e-06	3.48623e-05	children	GSE117993	8.21339	0.327681	1.62139e-07	1.11213e-06	adults	GSE59071	10.5337	0.503111	0.00148468	0.0124283	adults	GSE67106	protein_coding
ENSG00000099385	BCL7C	-2	2	down	-1	-1	0	0	809.02	-0.349739	3.472e-05	9.94727e-05	children	GSE109142	392.146	-0.59584	0.00010856	0.000607482	children	GSE117993	7.8791	-0.05332	0.180447	0.26976	NA	NA	6.60813	-0.00755556	0.919049	0.963503	NA	NA	protein_coding
ENSG00000099624	ATP5F1D	-3	3	down	-1	-1	-1	0	2573.33	-0.75168	2.10811e-12	1.19852e-11	children	GSE109142	1610.18	-0.894749	1.71219e-05	0.000119052	children	GSE117993	9.29922	-0.205163	0.0023187	0.00632581	adults	GSE59071	NA	NA	NA	NA	NA	NA	protein_coding
ENSG00000099625	CBARP	2	2	up	1	1	0	0	22.1762	2.10785	1.23295e-18	1.14873e-17	children	GSE109142	6.50016	0.619108	0.0145679	0.0409946	children	GSE117993	7.85979	-0.141075	0.0542701	0.0995948	NA	NA	6.65125	0.0664444	0.477089	0.704045	NA	NA	protein_coding
ENSG00000099795	NDUFB7	-3	3	down	-1	-1	-1	0	1455.66	-0.898775	2.99747e-19	2.93035e-18	children	GSE109142	782.801	-0.788959	8.94896e-06	6.65437e-05	children	GSE117993	8.49604	-0.334454	7.04978e-06	3.37687e-05	adults	GSE59071	NA	NA	NA	NA	NA	NA	protein_coding
ENSG00000099800	TIMM13	-3	3	down	-1	-1	-1	0	1234.84	-0.539892	4.41758e-08	1.73293e-07	children	GSE109142	681.053	-0.423124	0.00844499	0.0259836	children	GSE117993	7.16812	-0.156758	0.011195	0.0255241	adults	GSE59071	NA	NA	NA	NA	NA	NA	protein_coding
ENSG00000099812	MISP	-2	2	down	-1	-1	0	0	10217.4	-0.786942	4.06644e-14	2.66068e-13	children	GSE109142	4520.26	-0.398158	0.00108079	0.00451228	children	GSE117993	9.66903	-0.316708	0.128498	0.204139	NA	NA	NA	NA	NA	NA	NA	NA	protein_coding
ENSG00000099814	CEP170B	-2	2	down	-1	-1	0	0	4482.5	-0.307278	0.00110007	0.00257473	children	GSE109142	1603.73	-0.437684	2.97128e-08	3.99067e-07	children	GSE117993	9.11961	-0.221087	0.0386787	0.0747116	NA	NA	NA	NA	NA	NA	NA	NA	protein_coding
ENSG00000099821	POLRMT	-2	2	down	0	-1	-1	0	1256.42	-0.108264	0.285185	0.388536	NA	NA	654.206	-0.786242	1.43761e-05	0.000101867	children	GSE117993	8.4242	-0.191399	0.000139271	0.00050629	adults	GSE59071	NA	NA	NA	NA	NA	NA	protein_coding
ENSG00000099822	HCN2	2	2	up	1	1	0	0	20.1294	1.14173	6.62547e-10	3.05619e-09	children	GSE109142	5.78463	0.463776	0.016515	0.0454371	children	GSE117993	7.03297	-0.0818239	0.239016	0.337887	NA	NA	15.7016	0.228667	0.0534174	0.183227	NA	NA	protein_coding
ENSG00000099834	CDHR5	-3	3	down	-1	0	-1	-1	1353.9	-1.08611	0.00118351	0.00275782	children	GSE109142	964.409	-0.327536	0.171593	0.295083	NA	NA	9.67475	-1.05529	7.73781e-06	3.67144e-05	adults	GSE59071	12.1897	-1.482	0.00120615	0.0106001	adults	GSE67106	protein_coding
ENSG00000099840	IZUMO4	2	2	up	1	0	0	1	90.6798	1.65636	3.00535e-30	6.94876e-29	children	GSE109142	35.1445	0.328642	0.0602444	0.129927	NA	NA	6.72326	-0.0736622	0.157643	0.241556	NA	NA	6.84156	0.438889	5.20415e-06	0.000203128	adults	GSE67106	protein_coding
ENSG00000099860	GADD45B	2	2	up	1	1	0	0	587.773	0.720425	1.06749e-08	4.43088e-08	children	GSE109142	238.664	0.429905	0.00609991	0.0197519	children	GSE117993	7.89144	0.113945	0.346291	0.453671	NA	NA	NA	NA	NA	NA	NA	NA	protein_coding
ENSG00000099866	MADCAM1	3	3	up	1	1	1	0	418.443	1.57117	1.97967e-16	1.55332e-15	children	GSE109142	115.858	0.924004	6.77817e-07	6.62295e-06	children	GSE117993	8.52296	0.449216	2.94393e-06	1.52243e-05	adults	GSE59071	NA	NA	NA	NA	NA	NA	protein_coding
ENSG00000099875	MKNK2	-3	3	down	-1	-1	-1	0	5686.72	-0.906417	4.09753e-59	1.01981e-56	children	GSE109142	2327.37	-0.466188	9.79228e-09	1.44155e-07	children	GSE117993	9.69386	-0.420754	2.1536e-07	1.43878e-06	adults	GSE59071	NA	NA	NA	NA	NA	NA	protein_coding
ENSG00000099904	ZDHHC8	2	2	up	1	0	1	0	986.83	0.733541	1.51582e-33	4.57027e-32	children	GSE109142	334.232	0.195209	0.0438307	0.101012	NA	NA	7.62627	0.150808	0.002597	0.00701529	adults	GSE59071	6.8325	-0.192	0.0436595	0.158497	NA	NA	protein_coding
ENSG00000099910	KLHL22	3	3	up	1	1	0	1	441.083	0.384939	4.62663e-13	2.78474e-12	children	GSE109142	158.137	0.18407	0.00274922	0.010054	children	GSE117993	11.5992	0.159297	0.349464	0.456634	NA	NA	7.74469	0.263556	0.00268237	0.0195302	adults	GSE67106	protein_coding
ENSG00000099917	MED15	2	2	up	1	1	0	0	2825.97	0.247647	1.09291e-07	4.12494e-07	children	GSE109142	980.724	0.190332	0.0024106	0.0089752	children	GSE117993	9.84406	0.0697796	0.29923	0.403849	NA	NA	NA	NA	NA	NA	NA	NA	protein_coding
ENSG00000099940	SNAP29	-2	2	down	-1	0	-1	0	1391.24	-0.411964	8.54959e-19	8.09095e-18	children	GSE109142	498.588	0.0307958	0.637761	0.7575	NA	NA	8.93415	-0.517367	8.75767e-07	5.05708e-06	adults	GSE59071	NA	NA	NA	NA	NA	NA	protein_coding
ENSG00000099942	CRKL	-2	2	down	-1	-1	0	0	2406.31	-0.574878	3.48288e-44	2.60716e-42	children	GSE109142	791.111	-0.139232	9.30509e-05	0.000530071	children	GSE117993	8.95617	-0.0676225	0.0570143	0.103798	NA	NA	NA	NA	NA	NA	NA	NA	protein_coding
ENSG00000099949	LZTR1	2	2	up	1	1	0	0	1587.23	0.741603	1.16251e-45	9.93984e-44	children	GSE109142	577.692	0.240989	0.0147076	0.0413366	children	GSE117993	8.01833	0.0161855	0.806517	0.861028	NA	NA	8.91062	-0.160444	0.185554	0.415271	NA	NA	protein_coding
ENSG00000099956	SMARCB1	2	2	up	1	0	1	0	1473.76	2.21989	2.50315e-67	1.02958e-64	children	GSE109142	690.353	0.0679735	0.239539	0.379074	NA	NA	8.70537	0.137889	0.0067751	0.0164186	adults	GSE59071	NA	NA	NA	NA	NA	NA	protein_coding
ENSG00000099957	P2RX6	-2	2	down	0	-1	-1	0	14.6027	-0.137147	0.537828	0.650035	NA	NA	15.9191	-0.88687	0.00843451	0.0259561	children	GSE117993	5.95352	-0.166261	0.00827899	0.0196182	adults	GSE59071	NA	NA	NA	NA	NA	NA	protein_coding
ENSG00000099958	DERL3	4	4	up	1	1	1	1	3298.96	2.63067	4.44513e-56	8.86191e-54	children	GSE109142	938.973	1.84048	3.18206e-20	3.71074e-18	children	GSE117993	8.06087	1.25872	8.86819e-13	2.08392e-11	adults	GSE59071	12.98	0.409333	0.00179194	0.0143201	adults	GSE67106	protein_coding
ENSG00000099960	SLC7A4	-2	2	down	-1	-1	0	0	85.7833	-0.920668	6.13292e-09	2.5958e-08	children	GSE109142	36.3838	-0.617065	1.45617e-05	0.000103011	children	GSE117993	6.59992	-0.12394	0.104057	0.17179	NA	NA	NA	NA	NA	NA	NA	NA	protein_coding
ENSG00000099968	BCL2L13	-3	3	down	-1	0	-1	-1	1467.37	-0.604234	1.89714e-54	3.36958e-52	children	GSE109142	506.202	-0.0123416	0.843906	0.904104	NA	NA	7.5576	-0.466741	1.69105e-10	2.30425e-09	adults	GSE59071	8.72188	-0.412222	6.5007e-06	0.000231941	adults	GSE67106	protein_coding
ENSG00000099984	GSTT2	2	2	up	0	0	1	1	4.45349	0.299221	0.614942	0.719707	NA	NA	2.22153	1.24877	0.197412	0.328184	NA	NA	6.61577	0.281056	0.00549604	0.013633	adults	GSE59071	7.92063	0.749111	0.0029681	0.021167	adults	GSE67106	polymorphic_pseudogene
ENSG00000099985	OSM	3	3	up	1	1	1	0	263.52	5.21837	1.21612e-40	6.71182e-39	children	GSE109142	120.012	3.46419	1.33728e-17	9.9331e-16	children	GSE117993	6.98756	1.43176	5.68547e-05	0.000224707	adults	GSE59071	6.95031	0.228667	0.278158	0.526155	NA	NA	protein_coding
ENSG00000099992	TBC1D10A	-3	3	down	-1	-1	-1	0	728.593	-0.443662	3.37466e-15	2.40629e-14	children	GSE109142	312.827	-0.424063	9.59504e-10	1.7337e-08	children	GSE117993	8.31445	-0.279327	5.06546e-07	3.10332e-06	adults	GSE59071	NA	NA	NA	NA	NA	NA	protein_coding
ENSG00000099998	GGT5	3	3	up	1	1	1	0	911.682	1.71182	1.58023e-35	5.6185e-34	children	GSE109142	316.641	0.487893	0.0022811	0.00856396	children	GSE117993	7.69664	0.754639	6.90636e-07	4.0964e-06	adults	GSE59071	NA	NA	NA	NA	NA	NA	protein_coding
ENSG00000099999	RNF215	3	3	up	1	1	0	1	267.344	1.16128	5.63814e-47	5.43976e-45	children	GSE109142	94.612	0.310757	0.000910359	0.00389789	children	GSE117993	7.48383	0.0634306	0.276162	0.378974	NA	NA	6.74094	0.335111	1.49872e-05	0.000412112	adults	GSE67106	protein_coding
ENSG00000100003	SEC14L2	3	3	up	1	1	1	0	170.884	1.37896	4.26558e-16	3.25988e-15	children	GSE109142	48.9194	1.23954	1.57762e-08	2.23113e-07	children	GSE117993	6.22624	0.493456	7.97425e-10	9.20939e-09	adults	GSE59071	NA	NA	NA	NA	NA	NA	protein_coding
ENSG00000100014	SPECC1L	-3	3	down	-1	0	-1	-1	2175.93	-0.944429	7.33212e-40	3.80481e-38	children	GSE109142	799.114	-0.22306	0.0222022	0.0580328	NA	NA	8.71078	-0.703207	1.34289e-13	3.85096e-12	adults	GSE59071	7.41031	-0.348222	0.00171501	0.013848	adults	GSE67106	protein_coding
ENSG00000100023	PPIL2	-2	2	down	-1	-1	0	0	1812.42	-0.0907087	0.0181295	0.0339782	children	GSE109142	664.473	-0.190576	0.00326977	0.0116376	children	GSE117993	8.4989	-0.0252161	0.614347	0.705167	NA	NA	6.9375	-0.0831111	0.356327	0.604877	NA	NA	protein_coding
ENSG00000100030	MAPK1	-2	2	down	-1	0	-1	0	4491.09	-0.417006	4.82542e-07	1.70745e-06	children	GSE109142	1496.97	0.286527	0.0533196	0.117979	NA	NA	10.0332	-0.287985	4.2437e-07	2.6397e-06	adults	GSE59071	NA	NA	NA	NA	NA	NA	protein_coding
ENSG00000100031	GGT1	-2	2	down	-1	-1	0	0	502.392	-0.991362	3.25407e-10	1.53548e-09	children	GSE109142	268.288	-0.587974	0.00524899	0.0174005	children	GSE117993	8.41189	-0.316782	0.0361211	0.0705295	NA	NA	9.91656	0.00644444	0.970702	0.986908	NA	NA	protein_coding
ENSG00000100033	PRODH	-3	3	down	0	-1	-1	-1	56.8077	-0.363233	0.121697	0.186871	NA	NA	37.313	-0.79667	0.000714006	0.00315808	children	GSE117993	5.94952	-0.266788	0.000355471	0.00117581	adults	GSE59071	7.94781	-0.718889	0.000100586	0.00162382	adults	GSE67106	protein_coding
ENSG00000100034	PPM1F	4	4	up	1	1	1	1	1119.99	0.802886	1.81934e-27	3.35809e-26	children	GSE109142	375.566	0.525441	3.71735e-05	0.000236174	children	GSE117993	6.8825	0.301547	0.000145153	0.000525227	adults	GSE59071	11.51	0.396667	0.000883647	0.00834551	adults	GSE67106	protein_coding
ENSG00000100036	SLC35E4	-2	2	down	-1	0	0	-1	230.324	-0.458433	2.44053e-07	8.89419e-07	children	GSE109142	78.0595	-0.258024	0.0190798	0.051143	NA	NA	6.75315	0.0524955	0.491369	0.594568	NA	NA	17.2381	-0.420444	0.0025526	0.0187897	adults	GSE67106	protein_coding
ENSG00000100053	CRYBB3	-3	3	down	-1	-1	-1	0	8.24701	-0.616447	0.0025694	0.00566427	children	GSE109142	5.96774	-1.21404	4.52931e-07	4.62515e-06	children	GSE117993	7.31064	-0.39031	2.31272e-08	1.91185e-07	adults	GSE59071	NA	NA	NA	NA	NA	NA	protein_coding
ENSG00000100055	CYTH4	4	4	up	1	1	1	1	1287.1	1.85623	3.47102e-50	4.43235e-48	children	GSE109142	423.899	1.16031	7.15097e-13	2.42395e-11	children	GSE117993	7.96794	1.43715	5.22299e-11	7.93731e-10	adults	GSE59071	6.92938	0.455111	0.00142935	0.0120912	adults	GSE67106	protein_coding
ENSG00000100060	MFNG	3	3	up	1	1	1	0	672.902	1.05249	3.17134e-25	4.96674e-24	children	GSE109142	241.607	0.474904	4.98467e-05	0.000305829	children	GSE117993	7.22716	0.892365	2.76839e-11	4.51458e-10	adults	GSE59071	NA	NA	NA	NA	NA	NA	protein_coding
ENSG00000100077	GRK3	3	3	up	1	1	1	0	757.796	0.996534	1.34395e-18	1.24619e-17	children	GSE109142	221.378	0.951492	2.6793e-12	8.04449e-11	children	GSE117993	6.71589	1.00828	9.65049e-10	1.08852e-08	adults	GSE59071	NA	NA	NA	NA	NA	NA	protein_coding
ENSG00000100078	PLA2G3	2	2	up	1	1	0	0	60.7933	4.62087	2.41915e-35	8.47787e-34	children	GSE109142	14.0887	2.91638	1.38491e-14	6.35161e-13	children	GSE117993	6.68643	0.115477	0.0906291	0.152993	NA	NA	NA	NA	NA	NA	NA	NA	protein_coding
ENSG00000100079	LGALS2	-3	3	down	-1	-1	-1	0	810.628	-1.66286	2.61295e-15	1.88135e-14	children	GSE109142	561.001	-1.02046	2.13482e-06	1.85322e-05	children	GSE117993	7.60051	-1.19786	4.84026e-07	2.97703e-06	adults	GSE59071	NA	NA	NA	NA	NA	NA	protein_coding
ENSG00000100092	SH3BP1	-2	2	down	-1	0	-1	0	1653.06	-0.231511	0.00503393	0.0105402	children	GSE109142	721.08	-0.102019	0.209642	0.343716	NA	NA	7.85847	-0.479887	2.02463e-09	2.11827e-08	adults	GSE59071	NA	NA	NA	NA	NA	NA	protein_coding
ENSG00000100097	LGALS1	4	4	up	1	1	1	1	2851.52	0.753091	2.96684e-08	1.18199e-07	children	GSE109142	1072.59	0.398311	0.00509412	0.0169645	children	GSE117993	10.1552	1.04173	8.18959e-09	7.52708e-08	adults	GSE59071	13.8622	1.11067	9.12486e-06	0.000290783	adults	GSE67106	protein_coding
ENSG00000100104	SRRD	2	2	up	0	1	0	1	477.744	0.0717754	0.225203	0.318253	NA	NA	163.002	0.230421	0.00423634	0.0145052	children	GSE117993	7.39268	0.168924	0.0248506	0.0510566	NA	NA	8.20281	0.474667	2.18664e-05	0.000531535	adults	GSE67106	protein_coding
ENSG00000100105	PATZ1	-2	2	down	-1	-1	0	0	712.891	-0.319905	4.93865e-08	1.92843e-07	children	GSE109142	265.155	-0.214797	0.00157556	0.00625585	children	GSE117993	7.18942	-0.0780539	0.366783	0.474802	NA	NA	NA	NA	NA	NA	NA	NA	protein_coding
ENSG00000100106	TRIOBP	-2	2	down	-1	0	-1	0	2753.16	-0.329994	2.94092e-09	1.2837e-08	children	GSE109142	992.026	0.0531112	0.455642	0.602342	NA	NA	7.8621	-0.175337	0.00167203	0.00472804	adults	GSE59071	7.07219	-0.104222	0.0950114	0.271263	NA	NA	protein_coding
ENSG00000100124	ANKRD54	-2	2	down	-1	-1	0	0	603.239	-0.309345	1.68408e-08	6.86258e-08	children	GSE109142	252.52	-0.183878	0.00238326	0.00888891	children	GSE117993	7.72527	-0.0650274	0.243868	0.343623	NA	NA	7.49844	0.0151111	0.814358	0.914851	NA	NA	protein_coding
ENSG00000100129	EIF3L	-3	3	down	-1	-1	-1	0	8328.21	-0.593741	1.83594e-16	1.4449e-15	children	GSE109142	3629.32	-0.525361	0.000104106	0.000585242	children	GSE117993	10.4322	-0.29856	0.00206509	0.00571842	adults	GSE59071	NA	NA	NA	NA	NA	NA	protein_coding
ENSG00000100139	MICALL1	2	2	up	0	1	1	0	1044.33	0.125749	0.0400402	0.0696046	NA	NA	347.561	0.509607	1.80388e-14	8.10987e-13	children	GSE117993	7.73404	0.225628	5.59249e-06	2.73667e-05	adults	GSE59071	7.50188	0.172889	0.0848335	0.252073	NA	NA	protein_coding
ENSG00000100142	POLR2F	-3	3	down	-1	-1	-1	0	594.671	-0.435728	3.45348e-08	1.36708e-07	children	GSE109142	280.201	-0.284376	0.0103921	0.0309006	children	GSE117993	8.46844	-0.280136	1.69436e-07	1.15749e-06	adults	GSE59071	13.2925	-0.144	0.0278119	0.115081	NA	NA	protein_coding
ENSG00000100147	CCDC134	3	3	up	0	1	1	1	141.663	0.152357	0.0497824	0.0846569	NA	NA	42.997	0.536427	2.39922e-06	2.05713e-05	children	GSE117993	7.90658	0.355689	2.88927e-08	2.33988e-07	adults	GSE59071	6.97469	0.227556	0.00298863	0.0212808	adults	GSE67106	protein_coding
ENSG00000100150	DEPDC5	-3	3	down	-1	0	-1	-1	635.956	-0.154594	0.0181935	0.0340886	children	GSE109142	261.799	-0.222788	0.0985038	0.191667	NA	NA	7.91664	-0.507635	3.17743e-13	8.32404e-12	adults	GSE59071	8.1875	-0.411333	0.00103409	0.0094449	adults	GSE67106	protein_coding
ENSG00000100151	PICK1	-2	2	down	-1	-1	0	0	736.902	-0.14783	0.00691605	0.0141245	children	GSE109142	317.051	-0.169152	0.0066506	0.02121	children	GSE117993	8.15245	-0.00906237	0.900014	0.928836	NA	NA	NA	NA	NA	NA	NA	NA	protein_coding
ENSG00000100154	TTC28	2	2	up	1	0	1	0	628.159	0.38412	0.00205281	0.0046002	children	GSE109142	177.68	0.0636944	0.721772	0.819902	NA	NA	6.71716	0.642193	6.16188e-06	2.98793e-05	adults	GSE59071	9.40281	0.0615556	0.728696	0.871078	NA	NA	protein_coding
ENSG00000100170	SLC5A1	3	3	up	1	1	1	0	2443.42	0.699213	1.02043e-06	3.49366e-06	children	GSE109142	683.942	1.43345	3.30573e-22	5.61941e-20	children	GSE117993	9.59028	1.10929	5.12713e-05	0.00020423	adults	GSE59071	NA	NA	NA	NA	NA	NA	protein_coding
ENSG00000100181	TPTEP1	2	2	up	1	1	0	0	103.174	0.573355	0.000179636	0.000470619	children	GSE109142	53.5636	1.0594	0.00257737	0.00950907	children	GSE117993	NA	NA	NA	NA	NA	NA	8.63406	0.331111	0.116928	0.310976	NA	NA	transcribed_unprocessed_pseudogene
ENSG00000100196	KDELR3	4	4	up	1	1	1	1	1492.22	0.661045	7.16932e-11	3.57186e-10	children	GSE109142	385.671	0.838537	1.3427e-15	7.48408e-14	children	GSE117993	9.52932	1.51649	4.29443e-17	2.85868e-15	adults	GSE59071	9.96656	1.31444	2.25791e-06	0.0001233	adults	GSE67106	protein_coding
ENSG00000100197	CYP2D6	-2	2	down	0	0	-1	-1	17.9894	-0.0795454	0.875998	0.919484	NA	NA	7.77472	-1.14409	0.0296448	0.0737515	NA	NA	7.17686	-0.245191	0.0124801	0.028054	adults	GSE59071	7.43187	-0.616444	0.000335602	0.00397309	adults	GSE67106	protein_coding
ENSG00000100209	HSCB	2	2	up	0	0	1	1	268.122	0.038334	0.572929	0.682661	NA	NA	114.387	0.0478585	0.568389	0.701286	NA	NA	6.06811	0.1003	0.0180201	0.0386449	adults	GSE59071	9.62281	0.331778	0.00713919	0.0412209	adults	GSE67106	protein_coding
ENSG00000100211	CBY1	-2	2	down	-1	-1	0	0	496.796	-0.469568	1.27338e-14	8.66548e-14	children	GSE109142	212.777	-0.246842	0.00336954	0.0119455	children	GSE117993	7.25984	-0.0916994	0.162174	0.247305	NA	NA	8.15781	-0.180889	0.0565022	0.190882	NA	NA	protein_coding
ENSG00000100216	TOMM22	-2	2	down	-1	-1	0	0	1477.12	-0.583295	7.91394e-16	5.93346e-15	children	GSE109142	662.119	-0.210641	0.0148158	0.0415588	children	GSE117993	10.4391	-0.232968	0.0350201	0.0686307	NA	NA	11.0834	-0.198889	0.0159448	0.0759934	NA	NA	protein_coding
ENSG00000100219	XBP1	3	3	up	1	1	1	0	19265.8	1.16614	3.40858e-27	6.1265e-26	children	GSE109142	4844.98	1.26742	8.38956e-34	6.09903e-31	children	GSE117993	11.3789	1.40132	5.21825e-21	9.13328e-19	adults	GSE59071	NA	NA	NA	NA	NA	NA	protein_coding
ENSG00000100226	GTPBP1	2	2	up	1	1	0	0	2675.02	0.573504	1.16819e-12	6.78059e-12	children	GSE109142	866.972	0.343691	0.000151295	0.000813831	children	GSE117993	9.16724	0.130573	0.051094	0.094667	NA	NA	9.85313	0.146667	0.207845	0.444781	NA	NA	protein_coding
ENSG00000100227	POLDIP3	-3	3	down	-1	-1	0	-1	2255.78	-0.406856	3.90766e-37	1.60559e-35	children	GSE109142	853.318	-0.115957	0.0156083	0.0433897	children	GSE117993	8.47462	-0.0352094	0.459434	0.564643	NA	NA	8.9075	-0.404222	2.68603e-05	0.000613802	adults	GSE67106	protein_coding
ENSG00000100228	RAB36	3	3	up	1	0	1	1	112.677	0.652944	1.31331e-12	7.59246e-12	children	GSE109142	37.1674	0.165098	0.140109	0.252372	NA	NA	6.85494	0.378836	9.20724e-08	6.66909e-07	adults	GSE59071	7.73937	0.653111	3.79628e-06	0.000171274	adults	GSE67106	protein_coding
ENSG00000100234	TIMP3	4	4	up	1	1	1	1	3244.38	0.888119	2.31727e-09	1.01945e-08	children	GSE109142	852.798	0.543091	3.59834e-06	2.95194e-05	children	GSE117993	9.0663	1.06659	2.72551e-06	1.42142e-05	adults	GSE59071	10.0113	1.20378	1.40054e-06	9.44373e-05	adults	GSE67106	protein_coding
ENSG00000100241	SBF1	2	2	up	1	0	1	0	4205.9	0.449171	2.75118e-22	3.43238e-21	children	GSE109142	1272.09	0.0535265	0.502485	0.644358	NA	NA	8.57389	0.265912	5.72014e-08	4.34803e-07	adults	GSE59071	12.9616	0.232444	0.0229551	0.0997391	NA	NA	protein_coding
ENSG00000100243	CYB5R3	2	2	up	0	1	1	0	5313.2	0.0564383	0.311102	0.417857	NA	NA	1739.89	0.183599	0.00456629	0.0154476	children	GSE117993	10.3658	0.432707	1.58845e-11	2.77781e-10	adults	GSE59071	15.6109	0.181778	0.135902	0.341487	NA	NA	protein_coding
ENSG00000100246	DNAL4	-2	2	down	-1	0	-1	0	418.102	-0.597354	1.03533e-22	1.33428e-21	children	GSE109142	175.536	-0.165192	0.0583508	0.126658	NA	NA	6.70716	-0.192485	0.0115198	0.0261472	adults	GSE59071	8.13469	-0.0788889	0.500593	0.72218	NA	NA	protein_coding
ENSG00000100258	LMF2	4	4	up	1	1	1	1	2428.37	0.770787	6.79354e-49	7.67218e-47	children	GSE109142	823.743	0.259489	0.000281392	0.00139971	children	GSE117993	8.712	0.515282	6.38549e-12	1.20712e-10	adults	GSE59071	13.3156	0.369556	0.00302922	0.0215106	adults	GSE67106	protein_coding
ENSG00000100266	PACSIN2	-4	4	down	-1	-1	-1	-1	4284	-0.868494	1.3581e-35	4.87756e-34	children	GSE109142	1672	-0.235715	6.63881e-05	0.000393947	children	GSE117993	9.47751	-0.624586	1.69168e-11	2.94311e-10	adults	GSE59071	9.715	-0.587333	1.53319e-05	0.000415211	adults	GSE67106	protein_coding
ENSG00000100271	TTLL1	-2	2	down	-1	0	-1	0	88.7747	-0.2958	0.00020401	0.000529751	children	GSE109142	37.0602	-0.165704	0.11622	0.218224	NA	NA	6.55537	-0.374879	4.20428e-07	2.61678e-06	adults	GSE59071	NA	NA	NA	NA	NA	NA	protein_coding
ENSG00000100281	HMGXB4	2	2	up	0	1	1	0	734.787	-0.0807305	0.17773	0.259715	NA	NA	210.957	0.213597	0.00769968	0.0240676	children	GSE117993	8.18024	0.149043	0.0141286	0.0313023	adults	GSE59071	9.30344	0.135556	0.0865364	0.25521	NA	NA	protein_coding
ENSG00000100285	NEFH	2	2	up	1	1	0	0	47.9325	0.491587	9.59795e-05	0.000260752	children	GSE109142	15.7823	0.388647	0.00115147	0.00477699	children	GSE117993	5.76192	-0.0292241	0.4851	0.588566	NA	NA	7.67563	0.481556	0.0226858	0.0989202	NA	NA	protein_coding
ENSG00000100290	BIK	2	2	up	1	0	1	0	412.975	0.365894	0.000105965	0.000286427	children	GSE109142	152.016	0.269505	0.0199633	0.0530698	NA	NA	7.16552	0.363273	0.00010729	0.000399874	adults	GSE59071	NA	NA	NA	NA	NA	NA	protein_coding
ENSG00000100292	HMOX1	-2	2	down	-1	0	-1	0	1927.86	-0.36957	0.000654598	0.00158233	children	GSE109142	709.53	0.00408121	0.972565	0.983789	NA	NA	8.06384	-0.713505	1.74835e-07	1.19076e-06	adults	GSE59071	NA	NA	NA	NA	NA	NA	protein_coding
ENSG00000100294	MCAT	-2	2	down	-1	-1	0	0	389.96	-0.409001	8.00862e-10	3.66851e-09	children	GSE109142	170.06	-0.30572	0.0148189	0.041564	children	GSE117993	7.97066	-0.000884036	0.98821	0.992247	NA	NA	9.7625	-0.034	0.74248	0.877933	NA	NA	protein_coding
ENSG00000100297	MCM5	2	2	up	0	1	1	0	1775.42	0.11183	0.133822	0.202954	NA	NA	587.992	0.275471	0.00226062	0.00849361	children	GSE117993	8.16838	0.296572	0.0116368	0.0263684	adults	GSE59071	10.91	0.270889	0.0619127	0.203785	NA	NA	protein_coding
ENSG00000100298	APOBEC3H	4	4	up	1	1	1	1	20.7696	2.40552	5.33018e-25	8.19664e-24	children	GSE109142	6.19506	1.2567	3.6983e-08	4.83042e-07	children	GSE117993	5.32418	0.17358	0.0148612	0.0326863	adults	GSE59071	6.51	0.269556	0.00039701	0.00452284	adults	GSE67106	protein_coding
ENSG00000100299	ARSA	2	2	up	1	0	1	0	2367.05	0.280787	0.00289801	0.00632519	children	GSE109142	941.472	0.0988564	0.42892	0.577573	NA	NA	8.54592	0.323432	0.00345881	0.00906821	adults	GSE59071	NA	NA	NA	NA	NA	NA	protein_coding
ENSG00000100300	TSPO	-3	3	down	-1	0	-1	-1	3853.24	-0.532055	1.89718e-08	7.69248e-08	children	GSE109142	1834.38	-0.340181	0.0200453	0.0532546	NA	NA	9.66949	-0.288401	0.00484243	0.0122041	adults	GSE59071	15.97	-0.327111	0.00538167	0.0333672	adults	GSE67106	protein_coding
ENSG00000100302	RASD2	2	2	up	1	1	0	0	743.966	0.37118	0.00798687	0.0161194	children	GSE109142	215.452	0.429591	0.000523717	0.00241914	children	GSE117993	7.72501	-0.168611	0.29451	0.398469	NA	NA	NA	NA	NA	NA	NA	NA	protein_coding
ENSG00000100304	TTLL12	-2	2	down	-1	-1	0	0	2721.14	-0.801344	2.5148e-23	3.42628e-22	children	GSE109142	1007.38	-0.317546	3.50845e-05	0.000224152	children	GSE117993	8.92399	0.0318558	0.690864	0.76896	NA	NA	NA	NA	NA	NA	NA	NA	protein_coding
ENSG00000100307	CBX7	-2	2	down	-1	-1	0	0	1220.33	-0.214511	0.0126296	0.0244464	children	GSE109142	496.744	-0.220514	0.00445665	0.0151427	children	GSE117993	7.58292	-0.16903	0.102338	0.169461	NA	NA	10.9244	-0.0233333	0.855348	0.934816	NA	NA	protein_coding
ENSG00000100311	PDGFB	3	3	up	1	1	1	0	366.136	1.14992	5.58191e-16	4.23438e-15	children	GSE109142	105.699	0.53946	6.36135e-05	0.000379791	children	GSE117993	6.8599	0.251302	0.00796402	0.0189581	adults	GSE59071	NA	NA	NA	NA	NA	NA	protein_coding
ENSG00000100316	RPL3	-2	2	down	-1	-1	0	0	44924.8	-0.609387	7.3911e-18	6.50613e-17	children	GSE109142	16537.1	-0.291798	0.00211957	0.0080531	children	GSE117993	10.3808	-0.117161	0.0616355	0.110874	NA	NA	16.8238	-0.120222	0.134714	0.339346	NA	NA	protein_coding
ENSG00000100319	ZMAT5	-2	2	down	-1	0	-1	0	235.224	-0.264102	0.000117068	0.000314763	children	GSE109142	100.092	-0.267065	0.0217994	0.0571461	NA	NA	6.97885	-0.119349	0.0229685	0.0476089	adults	GSE59071	8.07375	0.0435556	0.63435	0.815027	NA	NA	protein_coding
ENSG00000100320	RBFOX2	2	2	up	0	0	1	1	2027.92	-0.0402512	0.625329	0.72859	NA	NA	561.083	0.1513	0.190004	0.319067	NA	NA	8.73452	0.302562	2.23356e-08	1.84867e-07	adults	GSE59071	7.51031	0.31	0.00088985	0.00838554	adults	GSE67106	protein_coding
ENSG00000100321	SYNGR1	2	2	up	1	0	1	0	186.031	0.857211	4.18698e-09	1.80123e-08	children	GSE109142	73.1978	0.146776	0.309657	0.457183	NA	NA	6.65963	0.152237	0.0228516	0.0473859	adults	GSE59071	7.06344	0.165778	0.0733945	0.228736	NA	NA	protein_coding
ENSG00000100324	TAB1	-2	2	down	-1	0	-1	0	739.988	-0.243581	4.5352e-10	2.1185e-09	children	GSE109142	328.436	0.278247	0.0979037	0.190739	NA	NA	6.37752	-0.144119	0.000797416	0.00243604	adults	GSE59071	5.95125	-0.0615556	0.143965	0.354399	NA	NA	protein_coding
ENSG00000100325	ASCC2	-3	3	down	-1	-1	-1	0	1817.79	-0.188217	9.3047e-08	3.53609e-07	children	GSE109142	708.662	-0.215022	8.87931e-05	0.000508955	children	GSE117993	9.31836	-0.417896	1.30103e-10	1.82423e-09	adults	GSE59071	NA	NA	NA	NA	NA	NA	protein_coding
ENSG00000100330	MTMR3	-2	2	down	-1	0	-1	0	1764.57	-0.348159	1.11534e-09	5.0442e-09	children	GSE109142	619.091	-0.156969	0.0902599	0.179042	NA	NA	8.7126	-0.30016	5.8535e-07	3.53281e-06	adults	GSE59071	NA	NA	NA	NA	NA	NA	protein_coding
ENSG00000100335	MIEF1	-2	2	down	-1	0	-1	0	1511.22	-0.568383	1.59711e-39	8.05253e-38	children	GSE109142	501.764	-0.0981093	0.0221979	0.058026	NA	NA	7.57558	-0.337609	4.1345e-05	0.000168054	adults	GSE59071	NA	NA	NA	NA	NA	NA	protein_coding
ENSG00000100336	APOL4	3	3	up	1	1	1	0	448.819	1.33046	6.33216e-24	9.02039e-23	children	GSE109142	159.936	0.539679	0.000411376	0.00195601	children	GSE117993	6.15487	0.666604	3.08158e-07	1.99316e-06	adults	GSE59071	6.84875	0.401333	0.0153612	0.0742316	NA	NA	protein_coding
ENSG00000100342	APOL1	3	3	up	1	1	1	0	4916.21	2.07475	1.39027e-32	3.88311e-31	children	GSE109142	1495.17	1.75926	3.90088e-22	6.48621e-20	children	GSE117993	8.75247	2.37854	4.95859e-20	6.89549e-18	adults	GSE59071	NA	NA	NA	NA	NA	NA	protein_coding
ENSG00000100344	PNPLA3	2	2	up	1	1	0	0	28.6862	2.60358	1.0956e-19	1.11196e-18	children	GSE109142	7.95676	1.50968	1.30521e-12	4.19535e-11	children	GSE117993	5.86548	0.194403	0.0847421	0.144715	NA	NA	7.28344	0.493556	0.0347006	0.135128	NA	NA	protein_coding
ENSG00000100347	SAMM50	-2	2	down	-1	0	-1	0	1309.81	-0.581834	1.05539e-30	2.53781e-29	children	GSE109142	679.513	-0.205763	0.330522	0.479219	NA	NA	9.76938	-0.288376	0.00538481	0.0133849	adults	GSE59071	NA	NA	NA	NA	NA	NA	protein_coding
ENSG00000100348	TXN2	-3	3	down	-1	-1	-1	0	1935.89	-0.760698	3.75257e-25	5.8419e-24	children	GSE109142	901.989	-0.340797	0.000278573	0.00138892	children	GSE117993	8.70091	-0.403454	1.77215e-05	7.80647e-05	adults	GSE59071	11.7784	-0.241556	0.0259958	0.109455	NA	NA	protein_coding
ENSG00000100351	GRAP2	3	3	up	1	1	1	0	246.264	0.645174	1.31059e-06	4.43771e-06	children	GSE109142	90.4586	0.589794	0.000444742	0.00209599	children	GSE117993	6.52113	0.293471	0.000334947	0.00111611	adults	GSE59071	NA	NA	NA	NA	NA	NA	protein_coding
ENSG00000100353	EIF3D	-2	2	down	-1	-1	0	0	4430.47	-0.438755	9.7828e-21	1.07832e-19	children	GSE109142	2039.24	-0.33519	0.00754421	0.0236422	children	GSE117993	10.0723	-0.118261	0.167652	0.254055	NA	NA	NA	NA	NA	NA	NA	NA	protein_coding
ENSG00000100364	KIAA0930	3	3	up	1	1	1	0	2354.14	0.67346	4.63966e-23	6.177e-22	children	GSE109142	754.458	0.589984	7.31433e-14	2.97519e-12	children	GSE117993	8.56176	0.420686	2.07995e-06	1.11013e-05	adults	GSE59071	NA	NA	NA	NA	NA	NA	protein_coding
ENSG00000100365	NCF4	2	2	up	1	0	1	0	827.691	1.25038	1.06801e-27	2.01217e-26	children	GSE109142	310.933	0.2403	0.0857649	0.172175	NA	NA	8.04934	1.20122	1.9618e-08	1.64317e-07	adults	GSE59071	9.75969	0.517556	0.00939229	0.0508833	NA	NA	protein_coding
ENSG00000100368	CSF2RB	4	4	up	1	1	1	1	2616.58	1.87739	1.34789e-41	7.92015e-40	children	GSE109142	650.761	1.27893	2.63774e-15	1.39388e-13	children	GSE117993	8.28781	1.55431	4.52748e-11	6.99023e-10	adults	GSE59071	7.62656	0.612	2.32411e-05	0.000552819	adults	GSE67106	protein_coding
ENSG00000100372	SLC25A17	2	2	up	0	1	1	0	452.162	-0.0281834	0.537496	0.649735	NA	NA	155.572	0.220082	8.03977e-05	0.000465835	children	GSE117993	7.56829	0.17718	0.00302635	0.00804345	adults	GSE59071	9.65563	0.242444	0.0137785	0.0682266	NA	NA	protein_coding
ENSG00000100380	ST13	-3	3	down	-1	0	-1	-1	5435.55	-0.523541	4.91348e-37	1.99994e-35	children	GSE109142	1916	-0.0462616	0.370924	0.521403	NA	NA	9.51315	-0.237874	0.000150345	0.000542287	adults	GSE59071	12.2759	-0.331111	0.00217135	0.0166542	adults	GSE67106	protein_coding
ENSG00000100385	IL2RB	3	3	up	1	1	1	0	1098.06	1.20934	6.33921e-23	8.33742e-22	children	GSE109142	306.549	1.02448	1.45429e-12	4.62235e-11	children	GSE117993	8.01418	0.710773	2.0534e-05	8.92343e-05	adults	GSE59071	NA	NA	NA	NA	NA	NA	protein_coding
ENSG00000100387	RBX1	-2	2	down	-1	0	-1	0	967.336	-0.213077	0.011747	0.0228763	children	GSE109142	445.314	-0.0186907	0.856644	0.912315	NA	NA	9.01744	-0.290739	0.00178902	0.00502316	adults	GSE59071	NA	NA	NA	NA	NA	NA	protein_coding
ENSG00000100399	CHADL	-3	3	down	-1	-1	0	-1	26.9505	-0.600194	0.000523844	0.00128358	children	GSE109142	15.7611	-0.891982	0.000131682	0.000720353	children	GSE117993	7.44951	0.00807726	0.902365	0.930458	NA	NA	8.165	-0.490222	0.0080046	0.0450874	adults	GSE67106	protein_coding
ENSG00000100401	RANGAP1	2	2	up	1	0	1	0	2162.42	0.301653	1.54472e-06	5.18333e-06	children	GSE109142	809.688	0.123189	0.187374	0.315752	NA	NA	7.89451	0.292467	4.82049e-06	2.3836e-05	adults	GSE59071	NA	NA	NA	NA	NA	NA	protein_coding
ENSG00000100403	ZC3H7B	2	2	up	0	1	1	0	3492.82	-0.0866798	0.104778	0.16382	NA	NA	1057.34	0.127632	0.0174525	0.0475645	children	GSE117993	8.58599	0.228087	1.35864e-05	6.13535e-05	adults	GSE59071	NA	NA	NA	NA	NA	NA	protein_coding
ENSG00000100412	ACO2	-3	3	down	-1	-1	-1	0	6109.51	-0.919376	1.86424e-36	7.20525e-35	children	GSE109142	2522.44	-0.390256	7.10239e-07	6.91183e-06	children	GSE117993	10.2032	-0.768132	1.47607e-12	3.27526e-11	adults	GSE59071	NA	NA	NA	NA	NA	NA	protein_coding
ENSG00000100417	PMM1	-3	3	down	-1	-1	-1	0	735.185	-1.06426	6.93795e-25	1.05569e-23	children	GSE109142	433.48	-0.841788	6.86696e-09	1.04141e-07	children	GSE117993	7.36095	-0.935473	7.67173e-20	1.03152e-17	adults	GSE59071	NA	NA	NA	NA	NA	NA	protein_coding
ENSG00000100418	DESI1	4	4	up	1	1	1	1	1382.05	0.644386	3.19045e-19	3.11122e-18	children	GSE109142	467.589	0.396382	1.42382e-05	0.000100952	children	GSE117993	9.53757	0.334902	3.90241e-05	0.000159482	adults	GSE59071	9.4875	0.409778	0.00123566	0.0107943	adults	GSE67106	protein_coding
ENSG00000100422	CERK	-4	4	down	-1	-1	-1	-1	2291.26	-0.59436	7.4518e-30	1.67056e-28	children	GSE109142	823.536	-0.286933	3.41896e-06	2.82513e-05	children	GSE117993	9.08816	-0.454177	8.38961e-09	7.68668e-08	adults	GSE59071	9.98125	-0.473111	5.51668e-05	0.00104337	adults	GSE67106	protein_coding
ENSG00000100425	BRD1	-2	2	down	-1	0	-1	0	1244.49	-0.16287	5.13382e-05	0.000144216	children	GSE109142	418.795	-0.0975067	0.079647	0.162457	NA	NA	7.63173	-0.200754	5.65302e-06	2.76296e-05	adults	GSE59071	NA	NA	NA	NA	NA	NA	protein_coding
ENSG00000100427	MLC1	2	2	up	1	1	0	0	71.2434	2.66759	1.48447e-29	3.24598e-28	children	GSE109142	39.1781	1.94012	1.64267e-06	1.46354e-05	children	GSE117993	6.50803	0.116332	0.0413839	0.0792061	NA	NA	NA	NA	NA	NA	NA	NA	protein_coding
ENSG00000100433	KCNK10	-4	4	down	-1	-1	-1	-1	58.3181	-1.67265	6.25703e-13	3.72703e-12	children	GSE109142	27.2573	-1.06923	2.43709e-08	3.32948e-07	children	GSE117993	5.84513	-0.512952	1.0943e-08	9.75309e-08	adults	GSE59071	7.79844	-1.32667	5.02139e-08	1.9143e-05	adults	GSE67106	protein_coding
ENSG00000100441	KHNYN	-2	2	down	-1	0	-1	0	4075.75	-0.171402	0.00122044	0.00283676	children	GSE109142	1270.74	0.125693	0.134253	0.244011	NA	NA	8.07355	-0.191413	0.000566768	0.00178904	adults	GSE59071	NA	NA	NA	NA	NA	NA	protein_coding
ENSG00000100448	CTSG	3	3	up	1	1	0	1	236.555	0.731717	0.00731015	0.014868	children	GSE109142	106.665	0.813262	0.00113759	0.00472805	children	GSE117993	6.11291	0.110637	0.435446	0.541819	NA	NA	11.22	1.87911	0.00179287	0.0143227	adults	GSE67106	protein_coding
ENSG00000100450	GZMH	3	3	up	1	1	0	1	42.2498	1.35701	1.98579e-06	6.5898e-06	children	GSE109142	17.0677	1.06369	6.26665e-06	4.8553e-05	children	GSE117993	6.2212	0.166873	0.0296241	0.0594267	NA	NA	8.76688	1.30644	6.39239e-06	0.000230195	adults	GSE67106	protein_coding
ENSG00000100453	GZMB	3	3	up	1	1	1	0	219.347	3.02425	8.1269e-35	2.72817e-33	children	GSE109142	55.5516	2.00426	5.6389e-14	2.32975e-12	children	GSE117993	6.99457	0.905686	6.19116e-10	7.38447e-09	adults	GSE59071	NA	NA	NA	NA	NA	NA	protein_coding
ENSG00000100461	RBM23	-2	2	down	-1	0	-1	0	2144.59	-0.272373	2.13829e-19	2.11367e-18	children	GSE109142	831.589	0.13539	0.247955	0.389075	NA	NA	9.23372	-0.169173	0.0142142	0.0314506	adults	GSE59071	9.86625	-0.0866667	0.442139	0.677434	NA	NA	protein_coding
ENSG00000100485	SOS2	-2	2	down	-1	0	-1	0	1815.84	-0.614727	4.98139e-21	5.60783e-20	children	GSE109142	528.384	-0.119657	0.181946	0.309074	NA	NA	9.49382	-0.765751	1.73217e-18	1.63574e-16	adults	GSE59071	NA	NA	NA	NA	NA	NA	protein_coding
ENSG00000100490	CDKL1	-4	4	down	-1	-1	-1	-1	168.915	-1.28483	2.09966e-19	2.07865e-18	children	GSE109142	67.5379	-0.739714	0.000213003	0.00109888	children	GSE117993	6.15462	-0.889562	2.51114e-18	2.25592e-16	adults	GSE59071	9.07594	-0.843778	9.83561e-07	7.7937e-05	adults	GSE67106	protein_coding
ENSG00000100522	GNPNAT1	2	2	up	0	1	0	1	2148.43	0.0196553	0.819261	0.881284	NA	NA	541.779	0.466276	0.00540676	0.0178319	children	GSE117993	9.02825	0.268333	0.0499688	0.0928794	NA	NA	10.7972	0.637556	0.000213002	0.00284773	adults	GSE67106	protein_coding
ENSG00000100523	DDHD1	2	2	up	1	0	1	0	827.668	1.00746	2.71109e-38	1.22611e-36	children	GSE109142	224.745	0.118311	0.261844	0.404791	NA	NA	7.81059	0.542515	6.74881e-06	3.24387e-05	adults	GSE59071	NA	NA	NA	NA	NA	NA	protein_coding
ENSG00000100526	CDKN3	3	3	up	1	1	1	0	312.402	0.366209	0.00157613	0.00359843	children	GSE109142	127.09	0.750291	0.000579454	0.00263387	children	GSE117993	6.97915	0.551288	0.0046601	0.0117928	adults	GSE59071	8.78656	0.375111	0.0583589	0.19517	NA	NA	protein_coding
ENSG00000100532	CGRRF1	-3	3	down	-1	-1	-1	0	285.654	-0.734466	1.25427e-18	1.1672e-17	children	GSE109142	115.234	-0.374242	1.81363e-07	2.02048e-06	children	GSE117993	5.96228	-0.471771	4.17216e-09	4.09412e-08	adults	GSE59071	NA	NA	NA	NA	NA	NA	protein_coding
ENSG00000100554	ATP6V1D	-2	2	down	-1	0	-1	0	1908.5	-0.482982	7.46447e-14	4.77059e-13	children	GSE109142	720.361	-0.0196107	0.737624	0.830936	NA	NA	8.16852	-0.402454	0.00051255	0.00163236	adults	GSE59071	11.0691	-0.163778	0.067099	0.2153	NA	NA	protein_coding
ENSG00000100558	PLEK2	2	2	up	1	1	0	0	1247.65	0.356293	0.00767269	0.0155352	children	GSE109142	403.645	0.331299	0.0096608	0.0290982	children	GSE117993	10.1953	0.236273	0.197851	0.290338	NA	NA	NA	NA	NA	NA	NA	NA	protein_coding
ENSG00000100564	PIGH	-3	3	down	-1	-1	-1	0	390.07	-0.153035	0.00119951	0.00279192	children	GSE109142	153.312	-0.210672	7.05657e-05	0.000416064	children	GSE117993	6.76695	-0.252561	0.000314218	0.00105465	adults	GSE59071	NA	NA	NA	NA	NA	NA	protein_coding
ENSG00000100567	PSMA3	2	2	up	1	1	0	0	2381.34	0.268341	4.66125e-05	0.000131555	children	GSE109142	859.112	0.334945	0.00278343	0.0101618	children	GSE117993	8.98827	0.128031	0.26116	0.362552	NA	NA	NA	NA	NA	NA	NA	NA	protein_coding
ENSG00000100568	VTI1B	-4	4	down	-1	-1	-1	-1	2430.54	-0.568263	3.56235e-16	2.73636e-15	children	GSE109142	970.528	-0.327869	0.00134734	0.0054746	children	GSE117993	8.27526	-0.65515	1.5411e-14	5.60734e-13	adults	GSE59071	13.3628	-0.241778	0.00147932	0.0124147	adults	GSE67106	protein_coding
ENSG00000100577	GSTZ1	-2	2	down	-1	0	-1	0	528.048	-0.767834	4.33943e-13	2.61631e-12	children	GSE109142	255.064	-0.335627	0.0237338	0.0613254	NA	NA	6.85724	-0.417991	6.54466e-07	3.89895e-06	adults	GSE59071	9.9975	-0.284667	0.165783	0.387092	NA	NA	protein_coding
ENSG00000100583	SAMD15	2	2	up	1	1	0	0	19.9471	0.571346	0.00023076	0.000594942	children	GSE109142	6.94333	0.699344	0.00104648	0.00439212	children	GSE117993	5.25294	0.072826	0.182621	0.272449	NA	NA	NA	NA	NA	NA	NA	NA	protein_coding
ENSG00000100591	AHSA1	-2	2	down	-1	-1	0	0	2333.86	-0.401168	8.24362e-10	3.77101e-09	children	GSE109142	924.785	-0.31513	2.00227e-05	0.000136581	children	GSE117993	8.3195	-0.070213	0.354701	0.461931	NA	NA	NA	NA	NA	NA	NA	NA	protein_coding
ENSG00000100592	DAAM1	-2	2	down	-1	0	-1	0	954.411	-0.588709	4.35329e-13	2.62426e-12	children	GSE109142	356.464	0.0119339	0.942645	0.966345	NA	NA	7.5743	-0.378997	9.80082e-08	7.03628e-07	adults	GSE59071	NA	NA	NA	NA	NA	NA	protein_coding
ENSG00000100600	LGMN	-2	2	down	-1	-1	0	0	4064.87	-0.532829	8.02403e-10	3.67443e-09	children	GSE109142	1989	-0.507493	1.32935e-05	9.48843e-05	children	GSE117993	10.4863	-0.158465	0.0964366	0.161321	NA	NA	NA	NA	NA	NA	NA	NA	protein_coding
ENSG00000100601	ALKBH1	-2	2	down	-1	0	-1	0	256.626	-0.157414	0.000199294	0.000518089	children	GSE109142	90.641	0.00775323	0.907115	0.944344	NA	NA	6.93302	-0.315868	1.02805e-05	4.75346e-05	adults	GSE59071	NA	NA	NA	NA	NA	NA	protein_coding
ENSG00000100604	CHGA	-2	2	down	-1	-1	0	0	8477.69	-1.71765	2.52809e-17	2.13589e-16	children	GSE109142	4872.22	-1.25224	1.74286e-12	5.45329e-11	children	GSE117993	8.34816	-0.0902392	0.715642	0.788865	NA	NA	15.8959	-0.728	0.0635432	0.207361	NA	NA	protein_coding
ENSG00000100605	ITPK1	-3	3	down	-1	-1	-1	0	3223.61	-0.791759	2.67395e-41	1.54107e-39	children	GSE109142	1245.57	-0.24978	0.00014423	0.000779877	children	GSE117993	9.0435	-0.253591	0.00143929	0.00413499	adults	GSE59071	6.64219	0.00622222	0.930721	0.969218	NA	NA	protein_coding
ENSG00000100614	PPM1A	-4	4	down	-1	-1	-1	-1	2340.92	-0.823037	5.58885e-44	4.10497e-42	children	GSE109142	825.197	-0.186553	0.0144053	0.0406264	children	GSE117993	7.92684	-0.772433	6.30691e-17	3.98907e-15	adults	GSE59071	9.3125	-0.356	0.00069139	0.00687342	adults	GSE67106	protein_coding
ENSG00000100625	SIX4	3	3	up	1	1	0	1	47.3765	1.62899	4.34134e-23	5.79562e-22	children	GSE109142	10.0225	0.520252	0.00401248	0.0138553	children	GSE117993	6.72552	0.0127783	0.844421	0.889686	NA	NA	6.22687	0.403111	0.000112876	0.00176113	adults	GSE67106	protein_coding
ENSG00000100629	CEP128	4	4	up	1	1	1	1	304.197	1.89831	3.24967e-34	1.03827e-32	children	GSE109142	73.6006	1.51842	1.6827e-15	9.27333e-14	children	GSE117993	6.86846	1.09467	6.20255e-10	7.39027e-09	adults	GSE59071	7.525	0.767333	0.000598872	0.00616441	adults	GSE67106	protein_coding
ENSG00000100644	HIF1A	3	3	up	1	1	1	0	9086.02	1.41939	1.34675e-29	2.95974e-28	children	GSE109142	1880.73	1.46472	4.82738e-20	5.44362e-18	children	GSE117993	11.0144	1.43787	9.14936e-22	2.01912e-19	adults	GSE59071	NA	NA	NA	NA	NA	NA	protein_coding
ENSG00000100652	SLC10A1	-2	2	down	-1	0	-1	0	4.20935	-0.871114	3.88342e-05	0.000110674	children	GSE109142	1.66478	-0.673462	0.0139018	0.0394332	NA	NA	5.34378	-0.206735	0.000152094	0.000548388	adults	GSE59071	NA	NA	NA	NA	NA	NA	protein_coding
ENSG00000100711	ZFYVE21	-3	3	down	-1	-1	-1	0	1123.81	-0.559555	1.35266e-25	2.16708e-24	children	GSE109142	437.603	-0.192939	0.00116243	0.00481721	children	GSE117993	8.04422	-0.20994	0.000627743	0.00195927	adults	GSE59071	12.7206	-0.268667	0.0112955	0.0584967	NA	NA	protein_coding
ENSG00000100714	MTHFD1	2	2	up	1	0	1	0	2101.26	0.140155	0.0203965	0.0378242	children	GSE109142	643.931	0.0772622	0.314891	0.462781	NA	NA	8.07552	0.249537	0.0191384	0.040675	adults	GSE59071	NA	NA	NA	NA	NA	NA	protein_coding
ENSG00000100722	ZC3H14	-3	3	down	-1	-1	-1	0	1823.87	-0.523564	6.63322e-34	2.062e-32	children	GSE109142	642.874	-0.177025	0.0106965	0.0316202	children	GSE117993	8.10178	-0.412749	2.77782e-10	3.57628e-09	adults	GSE59071	NA	NA	NA	NA	NA	NA	protein_coding
ENSG00000100731	PCNX1	3	3	up	1	1	1	0	2038.53	0.831779	4.49397e-15	3.17716e-14	children	GSE109142	493.812	0.755296	2.65927e-10	5.31666e-09	children	GSE117993	8.54119	0.703543	3.89411e-06	1.96428e-05	adults	GSE59071	NA	NA	NA	NA	NA	NA	protein_coding
ENSG00000100739	BDKRB1	-3	3	down	-1	-1	-1	0	99.4915	-0.496503	0.000118524	0.000318435	children	GSE109142	45.0469	-0.471021	0.000213574	0.00110133	children	GSE117993	7.7404	-0.732758	3.37955e-06	1.72399e-05	adults	GSE59071	NA	NA	NA	NA	NA	NA	protein_coding
ENSG00000100767	PAPLN	3	3	up	1	1	1	0	1576.54	1.86688	5.97966e-48	6.24746e-46	children	GSE109142	412.661	0.543198	6.17221e-06	4.793e-05	children	GSE117993	7.30941	0.741874	3.25252e-11	5.22023e-10	adults	GSE59071	NA	NA	NA	NA	NA	NA	protein_coding
ENSG00000100784	RPS6KA5	-2	2	down	-1	0	-1	0	732.231	-0.409988	3.48127e-05	9.97145e-05	children	GSE109142	275.272	0.172543	0.356483	0.506574	NA	NA	6.92261	-0.441182	0.000126566	0.000464343	adults	GSE59071	10.6675	0.00888889	0.942814	0.975479	NA	NA	protein_coding
ENSG00000100796	PPP4R3A	-2	2	down	-1	0	-1	0	2554.75	-0.178522	2.91733e-10	1.3836e-09	children	GSE109142	832.365	-0.0595455	0.381765	0.531893	NA	NA	8.44819	-0.249489	2.62769e-06	1.37642e-05	adults	GSE59071	NA	NA	NA	NA	NA	NA	protein_coding
ENSG00000100802	C14orf93	-3	3	down	-1	-1	-1	0	248.402	-0.430507	6.56951e-12	3.57775e-11	children	GSE109142	109.315	-0.282223	0.000360532	0.0017414	children	GSE117993	6.23996	-0.323882	7.37706e-07	4.34135e-06	adults	GSE59071	NA	NA	NA	NA	NA	NA	protein_coding
ENSG00000100814	CCNB1IP1	-3	3	down	-1	-1	-1	0	530.332	-0.55043	6.73813e-18	5.9528e-17	children	GSE109142	223.725	-0.364184	6.54764e-07	6.41398e-06	children	GSE117993	6.46905	-0.336809	2.58068e-05	0.000109591	adults	GSE59071	10.6819	-0.384	0.0112891	0.0584967	NA	NA	protein_coding
ENSG00000100836	PABPN1	-2	2	down	0	0	-1	-1	3960.39	0.063126	0.133681	0.202773	NA	NA	1700.08	-0.134552	0.061903	0.132741	NA	NA	9.80521	-0.229762	4.79094e-07	2.95206e-06	adults	GSE59071	13.1003	-0.203333	0.00475511	0.0304016	adults	GSE67106	protein_coding
ENSG00000100852	ARHGAP5	-2	2	down	-1	0	-1	0	2394.55	-0.538933	1.27469e-07	4.77459e-07	children	GSE109142	568.754	-0.048273	0.770106	0.854068	NA	NA	8.75694	-0.290926	0.000311733	0.00104717	adults	GSE59071	8.60906	-0.151111	0.191231	0.423073	NA	NA	protein_coding
ENSG00000100865	CINP	-2	2	down	-1	0	-1	0	624.715	-0.218388	0.000133436	0.000355929	children	GSE109142	250.315	-0.0659124	0.459777	0.606002	NA	NA	7.20154	-0.159371	0.0133739	0.0297895	adults	GSE59071	8.56375	0.170667	0.0988803	0.278717	NA	NA	protein_coding
ENSG00000100883	SRP54	4	4	up	1	1	1	1	1946.09	0.170168	2.11679e-05	6.23688e-05	children	GSE109142	702.997	0.673283	8.12124e-05	0.000469838	children	GSE117993	8.83246	0.320071	8.12866e-05	0.00031016	adults	GSE59071	9.59375	0.316667	0.00789877	0.0445993	adults	GSE67106	protein_coding
ENSG00000100889	PCK2	-3	3	down	-1	-1	-1	0	2242.41	-1.1061	7.27039e-28	1.38784e-26	children	GSE109142	1127.09	-0.624549	4.14626e-10	8.00844e-09	children	GSE117993	8.65786	-0.958004	1.39628e-12	3.12067e-11	adults	GSE59071	NA	NA	NA	NA	NA	NA	protein_coding
ENSG00000100890	KIAA0391	-2	2	down	-1	0	-1	0	1016.83	-0.454163	4.47953e-21	5.07061e-20	children	GSE109142	337.089	-0.060002	0.284477	0.429652	NA	NA	7.81511	-0.236663	0.00287081	0.00768438	adults	GSE59071	9.40031	0.0428889	0.645438	0.82111	NA	NA	protein_coding
ENSG00000100897	DCAF11	-2	2	down	-1	0	-1	0	2999.73	-0.673139	4.61595e-35	1.57665e-33	children	GSE109142	1225.66	0.0804888	0.332229	0.480856	NA	NA	8.51387	-0.571557	1.0416e-08	9.32022e-08	adults	GSE59071	NA	NA	NA	NA	NA	NA	protein_coding
ENSG00000100902	PSMA6	2	2	up	0	1	0	1	3606.19	-0.118757	0.0969642	0.153036	NA	NA	1320.97	0.236249	0.00637672	0.0204871	children	GSE117993	9.91392	0.214195	0.026057	0.0531586	NA	NA	14.4812	0.325333	0.00631422	0.0375768	adults	GSE67106	protein_coding
ENSG00000100906	NFKBIA	2	2	up	0	1	1	0	4558.42	0.0835149	0.434831	0.550121	NA	NA	1645.78	0.713139	1.76981e-07	1.97652e-06	children	GSE117993	10.498	0.840951	2.40865e-07	1.59605e-06	adults	GSE59071	NA	NA	NA	NA	NA	NA	protein_coding
ENSG00000100911	PSME2	3	3	up	1	1	1	0	5716.72	0.451556	5.4736e-07	1.92668e-06	children	GSE109142	2234.12	0.616488	1.14144e-07	1.32876e-06	children	GSE117993	9.67425	0.92683	6.59957e-19	6.9787e-17	adults	GSE59071	NA	NA	NA	NA	NA	NA	protein_coding
ENSG00000100918	REC8	4	4	up	1	1	1	1	369.343	2.10678	2.54573e-78	2.31336e-75	children	GSE109142	126.685	0.393935	0.00279702	0.0102038	children	GSE117993	7.21587	0.491686	2.44233e-08	2.00674e-07	adults	GSE59071	10.36	0.569111	0.00548343	0.0338004	adults	GSE67106	protein_coding
ENSG00000100934	SEC23A	-2	2	down	-1	0	-1	0	2465.05	-0.1976	0.000453135	0.00111937	children	GSE109142	853.427	0.273281	0.145897	0.260613	NA	NA	10.0542	-0.330572	8.16694e-05	0.000311445	adults	GSE59071	11.2322	-0.0535556	0.657642	0.827795	NA	NA	protein_coding
ENSG00000100938	GMPR2	-2	2	down	-1	0	-1	0	1636.42	-0.172275	5.11993e-06	1.62308e-05	children	GSE109142	629.845	0.0819463	0.2273	0.364876	NA	NA	8.37507	-0.177664	0.00128101	0.00372566	adults	GSE59071	9.47656	-0.0424444	0.691788	0.849012	NA	NA	protein_coding
ENSG00000100979	PLTP	2	2	up	1	0	1	0	1268.49	0.620102	4.38576e-07	1.55822e-06	children	GSE109142	510.795	-0.222845	0.0500045	0.112125	NA	NA	8.40118	0.843521	0.000377193	0.00123958	adults	GSE59071	NA	NA	NA	NA	NA	NA	protein_coding
ENSG00000100983	GSS	-4	4	down	-1	-1	-1	-1	1843.27	-0.602824	5.97614e-19	5.70529e-18	children	GSE109142	823.973	-0.393409	8.28137e-07	7.93043e-06	children	GSE117993	9.10749	-0.393271	1.47056e-05	6.5926e-05	adults	GSE59071	12.6422	-0.578667	0.000153152	0.00222118	adults	GSE67106	protein_coding
ENSG00000100985	MMP9	3	3	up	1	1	1	0	3288.9	2.54679	1.54962e-32	4.29746e-31	children	GSE109142	984.816	1.69188	2.06261e-12	6.34912e-11	children	GSE117993	8.6176	2.31679	3.22344e-12	6.5315e-11	adults	GSE59071	NA	NA	NA	NA	NA	NA	protein_coding
ENSG00000100994	PYGB	-4	4	down	-1	-1	-1	-1	9111.96	-1.01068	6.44066e-25	9.82313e-24	children	GSE109142	3776.82	-0.551276	6.63881e-11	1.50421e-09	children	GSE117993	10.6632	-0.496826	0.000105016	0.000392226	adults	GSE59071	13.5966	-0.792889	0.000108183	0.00170505	adults	GSE67106	protein_coding
ENSG00000100997	ABHD12	-3	3	down	-1	-1	-1	0	1856.42	-0.314038	3.51527e-09	1.52232e-08	children	GSE109142	756.32	-0.296403	0.00377546	0.0131458	children	GSE117993	8.82693	-0.345778	3.91938e-07	2.46439e-06	adults	GSE59071	9.02187	-0.300222	0.0455939	0.163605	NA	NA	protein_coding
ENSG00000101000	PROCR	2	2	up	1	0	1	0	674.7	0.669896	5.2169e-10	2.42333e-09	children	GSE109142	239.893	-0.0457724	0.665562	0.778745	NA	NA	7.64213	0.610085	1.31863e-06	7.33886e-06	adults	GSE59071	NA	NA	NA	NA	NA	NA	protein_coding
ENSG00000101017	CD40	4	4	up	1	1	1	1	903.167	1.70345	9.97398e-42	5.98669e-40	children	GSE109142	306.653	1.02045	4.78447e-13	1.66982e-11	children	GSE117993	6.56461	1.02805	2.67784e-13	7.12558e-12	adults	GSE59071	8.19	1.17778	2.52959e-05	0.000588459	adults	GSE67106	protein_coding
ENSG00000101019	UQCC1	-3	3	down	-1	0	-1	-1	1021.52	-0.33604	4.06203e-12	2.25108e-11	children	GSE109142	403.233	-0.118386	0.122598	0.227511	NA	NA	7.21547	-0.313129	5.70155e-07	3.45136e-06	adults	GSE59071	7.87125	-0.291111	0.00520271	0.0325526	adults	GSE67106	protein_coding
ENSG00000101049	SGK2	-4	4	down	-1	-1	-1	-1	921.235	-1.91587	2.09161e-24	3.07717e-23	children	GSE109142	506.361	-1.3341	2.48847e-17	1.77138e-15	children	GSE117993	8.21779	-1.97973	5.33118e-18	4.39996e-16	adults	GSE59071	10.3141	-2.20667	1.22829e-07	2.57684e-05	adults	GSE67106	protein_coding
ENSG00000101052	IFT52	-2	2	down	-1	0	-1	0	534.553	-0.420294	6.20715e-14	3.99974e-13	children	GSE109142	210.529	0.11274	0.267281	0.410762	NA	NA	7.11501	-0.286345	5.14012e-05	0.000204627	adults	GSE59071	10.1706	0.0333333	0.651977	0.825239	NA	NA	protein_coding
ENSG00000101057	MYBL2	3	3	up	1	1	1	0	1291.84	0.574397	2.67426e-07	9.71069e-07	children	GSE109142	387.521	0.603735	3.22651e-06	2.68232e-05	children	GSE117993	8.19049	0.912555	7.05397e-10	8.27365e-09	adults	GSE59071	NA	NA	NA	NA	NA	NA	protein_coding
ENSG00000101076	HNF4A	-3	3	down	-1	-1	-1	0	5835.41	-1.24135	2.74712e-27	4.96961e-26	children	GSE109142	2288.23	-0.570734	7.91318e-09	1.18847e-07	children	GSE117993	9.74893	-1.01655	5.38235e-08	4.11283e-07	adults	GSE59071	NA	NA	NA	NA	NA	NA	protein_coding
ENSG00000101079	NDRG3	-2	2	down	-1	0	-1	0	1155.46	-0.307174	3.3104e-16	2.54985e-15	children	GSE109142	401.617	-0.0850406	0.0491077	0.110411	NA	NA	8.90365	-0.364343	0.00039027	0.00127842	adults	GSE59071	8.15125	-0.0142222	0.892416	0.952217	NA	NA	protein_coding
ENSG00000101082	SLA2	3	3	up	1	1	1	0	161.937	0.716491	1.35895e-10	6.62439e-10	children	GSE109142	53.7846	0.404198	0.0001276	0.000700261	children	GSE117993	6.48866	0.323868	0.00138513	0.0039935	adults	GSE59071	6.63719	0.0126667	0.793466	0.904247	NA	NA	protein_coding
ENSG00000101084	RAB5IF	2	2	up	0	1	1	0	3299.55	0.0247428	0.776911	0.8507	NA	NA	1203.25	0.30529	0.000873465	0.00376303	children	GSE117993	10.0705	0.216236	0.0057851	0.0142664	adults	GSE59071	NA	NA	NA	NA	NA	NA	protein_coding
ENSG00000101096	NFATC2	2	2	up	0	0	1	1	832.112	0.201166	0.0568735	0.0953422	NA	NA	237.697	0.149326	0.071822	0.149562	NA	NA	7.87217	0.70169	7.13105e-06	3.41064e-05	adults	GSE59071	6.58	0.220222	0.00563796	0.0344919	adults	GSE67106	protein_coding
ENSG00000101098	RIMS4	-4	4	down	-1	-1	-1	-1	35.5029	-5.50068	1.71969e-42	1.10252e-40	children	GSE109142	21.4254	-3.9952	8.31003e-28	3.12019e-25	children	GSE117993	6.17382	-0.169819	0.0123634	0.0278223	adults	GSE59071	6.6925	-0.804667	9.92633e-06	0.000308299	adults	GSE67106	protein_coding
ENSG00000101109	STK4	3	3	up	1	1	1	0	2160.57	0.258599	0.000405966	0.0010102	children	GSE109142	620.025	0.320249	0.000109515	0.000612424	children	GSE117993	9.13649	0.338799	0.00143011	0.00411267	adults	GSE59071	10.9719	0.226667	0.0130909	0.0655191	NA	NA	protein_coding
ENSG00000101126	ADNP	-2	2	down	-1	-1	0	0	2356.2	-0.267696	4.64272e-14	3.02761e-13	children	GSE109142	742.829	-0.259861	7.65901e-10	1.41074e-08	children	GSE117993	8.67908	-0.0543625	0.32468	0.430482	NA	NA	10.4206	0.03	0.69713	0.85184	NA	NA	protein_coding
ENSG00000101134	DOK5	4	4	up	1	1	1	1	20.1947	0.740348	8.87509e-05	0.000242037	children	GSE109142	6.70425	0.670358	0.00116433	0.00482334	children	GSE117993	5.38963	0.361081	0.000741355	0.00228195	adults	GSE59071	6.52562	0.354667	9.84132e-05	0.00159762	adults	GSE67106	protein_coding
ENSG00000101144	BMP7	4	4	up	1	1	1	1	479.914	1.01454	1.75537e-10	8.46178e-10	children	GSE109142	179.127	0.922589	6.08672e-05	0.000365374	children	GSE117993	6.59161	0.574106	4.75888e-06	2.35485e-05	adults	GSE59071	7.42188	0.552889	0.00574408	0.0349619	adults	GSE67106	protein_coding
ENSG00000101150	TPD52L2	3	3	up	1	1	1	0	2936.18	0.177827	0.000330178	0.000831725	children	GSE109142	1007.98	0.185144	0.00332885	0.0118221	children	GSE117993	9.03041	0.336429	1.21934e-07	8.587e-07	adults	GSE59071	NA	NA	NA	NA	NA	NA	protein_coding
ENSG00000101158	NELFCD	-2	2	down	-1	-1	0	0	1566.83	-0.125339	0.00105693	0.00248059	children	GSE109142	585.476	-0.239768	1.3611e-05	9.69481e-05	children	GSE117993	8.96882	-0.0920872	0.230128	0.327926	NA	NA	NA	NA	NA	NA	NA	NA	protein_coding
ENSG00000101160	CTSZ	-2	2	down	-1	0	-1	0	9239.35	-0.447263	1.80986e-10	8.7169e-10	children	GSE109142	4198.09	-0.197241	0.0424732	0.098495	NA	NA	10.2787	-0.239443	0.000960083	0.00287443	adults	GSE59071	12.0953	0.462222	0.129439	0.331586	NA	NA	protein_coding
ENSG00000101161	PRPF6	-2	2	down	-1	-1	0	0	2169.12	-0.418013	1.75504e-21	2.04589e-20	children	GSE109142	912.381	-0.257732	0.00546861	0.0180133	children	GSE117993	8.38065	0.0500757	0.328615	0.43482	NA	NA	11.4753	-0.0808889	0.367684	0.615013	NA	NA	protein_coding
ENSG00000101162	TUBB1	2	2	up	1	0	1	0	9.1214	0.901441	1.47622e-05	4.43513e-05	children	GSE109142	2.59636	-0.668927	0.0220298	0.0576659	NA	NA	5.66133	0.180241	0.00435932	0.011126	adults	GSE59071	NA	NA	NA	NA	NA	NA	protein_coding
ENSG00000101166	PRELID3B	-3	3	down	-1	0	-1	-1	3196.32	-0.716256	1.032e-29	2.29383e-28	children	GSE109142	1172.95	-0.180253	0.0185558	0.0500249	NA	NA	9.40977	-0.462668	0.000103779	0.000387747	adults	GSE59071	10.6578	-0.519778	0.00130025	0.0112347	adults	GSE67106	protein_coding
ENSG00000101187	SLCO4A1	3	3	up	1	1	1	0	672.9	1.49095	1.54393e-27	2.86584e-26	children	GSE109142	159.745	1.01169	3.83299e-12	1.11271e-10	children	GSE117993	7.91146	1.36436	1.69936e-14	6.08767e-13	adults	GSE59071	NA	NA	NA	NA	NA	NA	protein_coding
ENSG00000101190	TCFL5	-2	2	down	-1	0	-1	0	229.551	-0.17293	0.00180973	0.00409019	children	GSE109142	75.0134	0.00900109	0.861494	0.915512	NA	NA	7.80706	-0.151579	0.00109423	0.00323143	adults	GSE59071	8.20531	0.0211111	0.858926	0.936209	NA	NA	protein_coding
ENSG00000101191	DIDO1	-3	3	down	-1	-1	0	-1	2396.98	-0.139139	0.00203547	0.00456343	children	GSE109142	727.751	-0.150202	0.00208935	0.00795982	children	GSE117993	8.36728	-0.0852129	0.0475169	0.0890963	NA	NA	9.4125	-0.218667	0.00623762	0.037253	adults	GSE67106	protein_coding
ENSG00000101194	SLC17A9	3	3	up	1	1	1	0	2026.61	1.92388	3.1957e-72	1.75876e-69	children	GSE109142	573.193	0.5985	1.90504e-06	1.67244e-05	children	GSE117993	8.41091	0.991908	4.35802e-17	2.89153e-15	adults	GSE59071	NA	NA	NA	NA	NA	NA	protein_coding
ENSG00000101198	NKAIN4	2	2	up	1	0	0	1	4.6886	1.66338	7.18722e-06	2.24045e-05	children	GSE109142	1.59155	0.352167	0.2865	0.431992	NA	NA	6.07321	-0.120169	0.0756365	0.131489	NA	NA	7.87531	0.520444	1.73168e-05	0.000456219	adults	GSE67106	protein_coding
ENSG00000101199	ARFGAP1	2	2	up	1	0	1	0	2708.49	0.811148	1.52534e-47	1.52827e-45	children	GSE109142	998.5	0.0641038	0.320931	0.469115	NA	NA	8.72303	0.312554	6.2887e-09	5.91108e-08	adults	GSE59071	11.3328	0.259778	0.0140591	0.0692625	NA	NA	protein_coding
ENSG00000101213	PTK6	-4	4	down	-1	-1	-1	-1	2255.4	-0.867233	6.81771e-18	6.02038e-17	children	GSE109142	951.626	-0.411431	7.71116e-05	0.00044908	children	GSE117993	8.98721	-0.717497	3.92288e-07	2.46583e-06	adults	GSE59071	11.0234	-0.947556	0.000511753	0.00547856	adults	GSE67106	protein_coding
ENSG00000101224	CDC25B	3	3	up	1	1	1	0	2130.18	1.66682	1.34739e-54	2.44881e-52	children	GSE109142	610.681	0.984696	2.29783e-14	1.00915e-12	children	GSE117993	8.13058	1.50761	7.23405e-24	2.67042e-21	adults	GSE59071	NA	NA	NA	NA	NA	NA	protein_coding
ENSG00000101236	RNF24	3	3	up	1	1	1	0	1033.68	1.12568	2.2372e-21	2.58941e-20	children	GSE109142	264.158	0.802035	1.51721e-12	4.80446e-11	children	GSE117993	7.80558	0.823055	3.2767e-10	4.1424e-09	adults	GSE59071	NA	NA	NA	NA	NA	NA	protein_coding
ENSG00000101247	NDUFAF5	-3	3	down	-1	-1	-1	0	292.121	-0.350248	1.77278e-06	5.90701e-06	children	GSE109142	126.314	-0.294856	0.000806552	0.0035124	children	GSE117993	5.83681	-0.385895	1.80521e-07	1.22538e-06	adults	GSE59071	10.235	-0.195778	0.016458	0.0779283	NA	NA	protein_coding
ENSG00000101255	TRIB3	3	3	up	1	1	0	1	250.894	0.865429	5.42654e-08	2.1105e-07	children	GSE109142	73.3612	0.91629	5.11265e-12	1.43659e-10	children	GSE117993	6.64868	0.115921	0.150142	0.232094	NA	NA	10.3997	0.976889	3.25517e-07	4.22801e-05	adults	GSE67106	protein_coding
ENSG00000101265	RASSF2	4	4	up	1	1	1	1	1739.65	0.970898	1.536e-11	8.09539e-11	children	GSE109142	489.548	0.629583	5.50343e-06	4.32279e-05	children	GSE117993	7.7241	1.34036	3.32911e-06	1.70083e-05	adults	GSE59071	11.2406	1.18756	0.000108525	0.00170814	adults	GSE67106	protein_coding
ENSG00000101266	CSNK2A1	-2	2	down	-1	0	-1	0	3224.63	-0.45598	1.58158e-24	2.34092e-23	children	GSE109142	1092.38	0.0938798	0.281917	0.426993	NA	NA	9.99046	-0.141729	0.00132857	0.00384572	adults	GSE59071	NA	NA	NA	NA	NA	NA	protein_coding
ENSG00000101276	SLC52A3	-4	4	down	-1	-1	-1	-1	583.858	-1.10052	1.24476e-24	1.86214e-23	children	GSE109142	215.625	-0.462865	0.00027568	0.00137631	children	GSE117993	8.04416	-0.714743	1.09629e-06	6.17248e-06	adults	GSE59071	8.22563	-0.840444	0.000105071	0.00166958	adults	GSE67106	protein_coding
ENSG00000101294	HM13	4	4	up	1	1	1	1	4871.18	0.736524	2.21725e-19	2.18896e-18	children	GSE109142	1603.33	0.536132	5.47288e-05	0.000332203	children	GSE117993	9.31067	0.821799	7.60422e-19	7.91736e-17	adults	GSE59071	12.0175	0.795111	2.77515e-05	0.000627389	adults	GSE67106	protein_coding
ENSG00000101298	SNPH	3	3	up	1	1	0	1	695.983	1.9295	9.64622e-24	1.3539e-22	children	GSE109142	135.395	1.93585	6.6383e-28	2.57747e-25	children	GSE117993	5.95243	0.0899597	0.063602	0.113702	NA	NA	8.19844	1.43733	8.91938e-06	0.000287384	adults	GSE67106	protein_coding
ENSG00000101307	SIRPB1	3	3	up	1	1	1	0	206.934	2.68739	2.14309e-30	4.99948e-29	children	GSE109142	60.5913	1.8275	7.65898e-11	1.71152e-09	children	GSE117993	6.44032	0.755018	0.00013407	0.000489134	adults	GSE59071	8.38188	0.0195556	0.90489	0.957361	NA	NA	protein_coding
ENSG00000101331	CCM2L	3	3	up	1	1	1	0	107.551	0.829244	5.04676e-15	3.54808e-14	children	GSE109142	34.5721	0.422726	6.74505e-05	0.000399489	children	GSE117993	7.03694	0.254656	0.000280287	0.000951776	adults	GSE59071	NA	NA	NA	NA	NA	NA	protein_coding
ENSG00000101333	PLCB4	-2	2	down	-1	0	-1	0	1212.84	-0.629921	8.81299e-07	3.03648e-06	children	GSE109142	388.895	-0.217117	0.038308	0.0907639	NA	NA	8.04857	-0.909704	1.12988e-05	5.1748e-05	adults	GSE59071	8.37469	-0.338667	0.0856909	0.253649	NA	NA	protein_coding
ENSG00000101336	HCK	3	3	up	1	1	1	0	1367.88	1.22266	2.354e-25	3.71497e-24	children	GSE109142	453.98	0.828283	7.49803e-10	1.38258e-08	children	GSE117993	8.21311	0.854097	0.000107576	0.000400533	adults	GSE59071	NA	NA	NA	NA	NA	NA	protein_coding
ENSG00000101342	TLDC2	-4	4	down	-1	-1	-1	-1	356.357	-1.11909	5.98724e-26	9.85888e-25	children	GSE109142	181.042	-0.872646	2.90512e-21	4.10174e-19	children	GSE117993	8.18456	-0.655471	3.20423e-09	3.22057e-08	adults	GSE59071	9.25062	-1.016	1.9268e-06	0.000113764	adults	GSE67106	protein_coding
ENSG00000101343	CRNKL1	-2	2	down	-1	0	-1	0	1024.42	-0.295874	1.02123e-09	4.63628e-09	children	GSE109142	355.655	-0.179131	0.0388356	0.0917658	NA	NA	7.51351	-0.209909	2.58449e-06	1.35624e-05	adults	GSE59071	8.10375	0.172	0.0293854	0.119781	NA	NA	protein_coding
ENSG00000101346	POFUT1	-4	4	down	-1	-1	-1	-1	1910.36	-0.986141	5.62934e-47	5.43976e-45	children	GSE109142	675.946	-0.268075	0.00316481	0.0113109	children	GSE117993	7.45144	-0.617872	5.98969e-16	2.94452e-14	adults	GSE59071	8.16062	-0.384667	0.00196883	0.0154207	adults	GSE67106	protein_coding
ENSG00000101347	SAMHD1	4	4	up	1	1	1	1	3955.7	1.03389	2.95542e-34	9.46581e-33	children	GSE109142	1199.91	0.597153	3.76008e-09	6.04453e-08	children	GSE117993	8.93816	0.840812	1.66021e-05	7.35806e-05	adults	GSE59071	7.69813	0.622444	0.000454402	0.00501028	adults	GSE67106	protein_coding
ENSG00000101350	KIF3B	-2	2	down	-1	0	-1	0	2628.02	-0.542156	1.34837e-17	1.16539e-16	children	GSE109142	869.304	-0.0218702	0.659034	0.773602	NA	NA	8.1789	-0.284351	1.99298e-05	8.68872e-05	adults	GSE59071	11.0469	-0.173333	0.0997051	0.280192	NA	NA	protein_coding
ENSG00000101365	IDH3B	-3	3	down	-1	-1	-1	0	1843.95	-0.464285	4.33147e-14	2.82889e-13	children	GSE109142	862.074	-0.501489	4.2649e-08	5.48243e-07	children	GSE117993	8.64549	-0.445251	9.42221e-10	1.06514e-08	adults	GSE59071	NA	NA	NA	NA	NA	NA	protein_coding
ENSG00000101413	RPRD1B	-2	2	down	-1	0	-1	0	1141.85	-0.298075	5.70091e-14	3.6863e-13	children	GSE109142	399.959	0.165472	0.128772	0.236457	NA	NA	8.55098	-0.0923176	0.022007	0.0458972	adults	GSE59071	10.2734	-0.139333	0.178434	0.40568	NA	NA	protein_coding
ENSG00000101417	PXMP4	-3	3	down	-1	-1	-1	0	514.352	-0.877262	8.22243e-34	2.53384e-32	children	GSE109142	218.146	-0.299751	0.000135152	0.000737444	children	GSE117993	7.24689	-0.688764	5.24498e-12	1.01612e-10	adults	GSE59071	9.69	-0.174667	0.126865	0.326829	NA	NA	protein_coding
ENSG00000101421	CHMP4B	-3	3	down	-1	-1	-1	0	5389.31	-0.880211	4.79362e-42	2.95442e-40	children	GSE109142	2492.49	-0.426285	5.4752e-05	0.000332285	children	GSE117993	9.44951	-0.45793	1.46238e-13	4.15837e-12	adults	GSE59071	NA	NA	NA	NA	NA	NA	protein_coding
ENSG00000101439	CST3	-3	3	down	-1	-1	-1	0	12115.1	-0.99905	4.62705e-26	7.70025e-25	children	GSE109142	6773.83	-0.805959	2.07005e-07	2.27426e-06	children	GSE117993	11.6349	-0.245878	0.000388902	0.00127435	adults	GSE59071	14.0506	-0.274889	0.0576779	0.1937	NA	NA	protein_coding
ENSG00000101445	PPP1R16B	4	4	up	1	1	1	1	1570.37	1.14267	2.52169e-16	1.96559e-15	children	GSE109142	524.696	1.30945	7.67429e-08	9.27866e-07	children	GSE117993	7.75535	0.75574	3.03058e-06	1.56207e-05	adults	GSE59071	11.0556	0.520667	0.00446785	0.0290242	adults	GSE67106	protein_coding
ENSG00000101447	FAM83D	4	4	up	1	1	1	1	452.997	0.556149	1.52056e-07	5.65057e-07	children	GSE109142	115	0.75787	5.58218e-09	8.6226e-08	children	GSE117993	7.70822	0.33055	0.0019639	0.00546654	adults	GSE59071	8.92375	0.598222	0.00636386	0.0377948	adults	GSE67106	protein_coding
ENSG00000101460	MAP1LC3A	-3	3	down	-1	-1	-1	0	549.918	-0.332005	0.000648257	0.00156807	children	GSE109142	310.599	-0.733238	4.02854e-07	4.15225e-06	children	GSE117993	7.50799	-0.49992	1.10986e-10	1.57466e-09	adults	GSE59071	NA	NA	NA	NA	NA	NA	protein_coding
ENSG00000101463	SYNDIG1	2	2	up	1	0	0	1	78.8699	0.803075	6.43897e-10	2.97227e-09	children	GSE109142	26.4933	0.137529	0.259348	0.401896	NA	NA	6.53514	0.0892008	0.219334	0.3154	NA	NA	8.03719	0.670444	9.44779e-05	0.00154674	adults	GSE67106	protein_coding
ENSG00000101464	PIGU	-3	3	down	-1	-1	-1	0	652.189	-0.681065	8.66064e-33	2.46658e-31	children	GSE109142	290.304	-0.303853	0.00105217	0.00441221	children	GSE117993	8.39213	-0.502135	2.60492e-05	0.000110436	adults	GSE59071	7.95125	-0.0864444	0.435416	0.672327	NA	NA	protein_coding
ENSG00000101470	TNNC2	-4	4	down	-1	-1	-1	-1	20.9497	-2.64133	6.06986e-36	2.2439e-34	children	GSE109142	24.1689	-2.62226	3.44726e-20	4.00633e-18	children	GSE117993	6.35468	-0.337212	1.97834e-07	1.33177e-06	adults	GSE59071	9.38687	-2.23422	1.22414e-08	9.81972e-06	adults	GSE67106	protein_coding
ENSG00000101473	ACOT8	-4	4	down	-1	-1	-1	-1	660.863	-1.00969	1.51675e-28	3.04871e-27	children	GSE109142	365.31	-0.822305	9.71912e-10	1.7552e-08	children	GSE117993	8.2334	-0.883199	8.06446e-17	4.94661e-15	adults	GSE59071	10.3537	-0.709333	9.12153e-06	0.000290783	adults	GSE67106	protein_coding
ENSG00000101557	USP14	3	3	up	1	1	1	0	1986.02	0.209962	0.000104851	0.000283554	children	GSE109142	583.71	0.486573	6.64823e-08	8.14182e-07	children	GSE117993	8.8033	0.371826	8.38256e-05	0.00031871	adults	GSE59071	7.38563	0.180444	0.0599734	0.199166	NA	NA	protein_coding
ENSG00000101558	VAPA	-2	2	down	-1	0	-1	0	4791.13	-0.571736	1.46428e-25	2.33919e-24	children	GSE109142	1742.92	0.0471559	0.483344	0.627848	NA	NA	9.28799	-0.190048	0.00784937	0.0187137	adults	GSE59071	11.4213	-0.155111	0.0667038	0.214416	NA	NA	protein_coding
ENSG00000101574	METTL4	2	2	up	1	1	0	0	414.164	0.285441	3.62783e-06	1.17e-05	children	GSE109142	121.932	0.284305	0.00537758	0.0177596	children	GSE117993	7.58316	0.0294797	0.657457	0.740999	NA	NA	7.85969	0.133556	0.120018	0.315907	NA	NA	protein_coding
ENSG00000101577	LPIN2	-2	2	down	-1	0	-1	0	2395.75	-0.455694	3.64374e-08	1.43904e-07	children	GSE109142	758.277	0.148262	0.128659	0.236295	NA	NA	8.29997	-0.289853	0.00170916	0.00481958	adults	GSE59071	9.76062	-0.0866667	0.416575	0.656478	NA	NA	protein_coding
ENSG00000101605	MYOM1	-2	2	down	-1	0	-1	0	87.9343	-0.757609	0.000265041	0.000677156	children	GSE109142	39.8619	-0.354238	0.0844102	0.170105	NA	NA	5.5985	-0.496784	5.82938e-11	8.7089e-10	adults	GSE59071	8.03125	-0.295556	0.391975	0.635702	NA	NA	protein_coding
ENSG00000101608	MYL12A	-2	2	down	-1	0	-1	0	9440.76	-0.542693	1.05274e-15	7.80862e-15	children	GSE109142	3995.74	-0.161036	0.0655412	0.139016	NA	NA	8.51009	-0.28769	2.69658e-05	0.000113752	adults	GSE59071	15.1925	-0.145111	0.0490322	0.17238	NA	NA	protein_coding
ENSG00000101638	ST8SIA5	-2	2	down	0	-1	-1	0	18.9547	-0.246793	0.296434	0.401538	NA	NA	11.8845	-1.53086	5.84947e-06	4.56416e-05	children	GSE117993	5.50361	-0.171672	0.00234367	0.00638705	adults	GSE59071	6.33719	0.0142222	0.783213	0.898649	NA	NA	protein_coding
ENSG00000101665	SMAD7	-3	3	down	-1	-1	-1	0	1032.09	-0.894026	1.69463e-27	3.13828e-26	children	GSE109142	409.708	-0.449007	1.01986e-05	7.47139e-05	children	GSE117993	7.20301	-0.515995	2.72909e-08	2.22079e-07	adults	GSE59071	NA	NA	NA	NA	NA	NA	protein_coding
ENSG00000101670	LIPG	4	4	up	1	1	1	1	1707.09	1.94546	9.59953e-38	4.14477e-36	children	GSE109142	364.969	1.58915	9.93436e-21	1.2713e-18	children	GSE117993	8.54272	1.34518	1.21804e-16	7.04553e-15	adults	GSE59071	7.58	1.10889	1.50545e-07	2.76675e-05	adults	GSE67106	protein_coding
ENSG00000101680	LAMA1	-2	2	down	-1	-1	0	0	283.068	-2.15947	1.15883e-17	1.00647e-16	children	GSE109142	170.234	-1.51847	5.38224e-11	1.23999e-09	children	GSE117993	5.84901	0.162876	0.0256907	0.0524959	NA	NA	6.01063	0.038	0.586125	0.78326	NA	NA	protein_coding
ENSG00000101695	RNF125	-4	4	down	-1	-1	-1	-1	695.844	-1.06645	2.3746e-26	4.01678e-25	children	GSE109142	264.688	-0.571994	8.99669e-07	8.53649e-06	children	GSE117993	7.86713	-1.00658	1.74746e-13	4.89361e-12	adults	GSE59071	10.2741	-0.503556	0.00073085	0.00715563	adults	GSE67106	protein_coding
ENSG00000101746	NOL4	-2	2	down	-1	-1	0	0	22.7533	-2.04763	4.76093e-21	5.37358e-20	children	GSE109142	12.2189	-1.38458	3.57948e-07	3.71857e-06	children	GSE117993	5.24176	-0.124697	0.0476357	0.0892615	NA	NA	6.56562	-0.266	0.0914249	0.264648	NA	NA	protein_coding
ENSG00000101773	RBBP8	3	3	up	1	1	0	1	862.4	0.207548	0.00224288	0.00499319	children	GSE109142	236.701	0.415172	5.14169e-07	5.19235e-06	children	GSE117993	8.27654	0.229846	0.0280963	0.0567657	NA	NA	9.85375	0.345333	0.00482817	0.0307973	adults	GSE67106	protein_coding
ENSG00000101782	RIOK3	-3	3	down	-1	0	-1	-1	4725.32	-0.640958	9.75524e-18	8.52383e-17	children	GSE109142	1739.57	-0.191723	0.0306302	0.0756961	NA	NA	9.43215	-0.618085	9.96451e-06	4.62316e-05	adults	GSE59071	13.1553	-0.484444	0.00115293	0.0102576	adults	GSE67106	protein_coding
ENSG00000101811	CSTF2	-2	2	down	-1	0	-1	0	581.82	-0.446022	2.77452e-20	2.94444e-19	children	GSE109142	195.171	-0.040701	0.465279	0.611002	NA	NA	7.56231	-0.401348	2.64898e-06	1.38614e-05	adults	GSE59071	10.4753	-0.0722222	0.485168	0.710111	NA	NA	protein_coding
ENSG00000101825	MXRA5	3	3	up	1	1	1	0	3273.23	1.71766	1.05311e-20	1.15655e-19	children	GSE109142	621.292	0.829187	1.73435e-08	2.43265e-07	children	GSE117993	9.03232	2.53033	1.77021e-19	2.15213e-17	adults	GSE59071	6.18938	0.0908889	0.118375	0.312963	NA	NA	protein_coding
ENSG00000101842	VSIG1	3	3	up	1	1	1	0	323.652	4.04886	1.83625e-40	1.00352e-38	children	GSE109142	62.5217	2.95173	7.35489e-19	6.68356e-17	children	GSE117993	7.39182	3.80544	1.20622e-16	6.99712e-15	adults	GSE59071	NA	NA	NA	NA	NA	NA	protein_coding
ENSG00000101846	STS	3	3	up	1	1	1	0	3315.36	1.17459	1.16112e-10	5.69056e-10	children	GSE109142	618.092	1.77687	9.61185e-31	4.56136e-28	children	GSE117993	9.01073	1.25778	1.10202e-05	5.0609e-05	adults	GSE59071	NA	NA	NA	NA	NA	NA	protein_coding
ENSG00000101849	TBL1X	-2	2	down	-1	0	-1	0	774.79	-0.262891	4.24141e-05	0.000120367	children	GSE109142	268.93	-0.153364	0.0944859	0.185625	NA	NA	7.46223	-0.303803	0.00934802	0.0217902	adults	GSE59071	NA	NA	NA	NA	NA	NA	protein_coding
ENSG00000101850	GPR143	-4	4	down	-1	-1	-1	-1	23.4409	-1.26823	3.53013e-19	3.43133e-18	children	GSE109142	11.2371	-0.705489	4.67337e-05	0.00028917	children	GSE117993	6.14845	-0.163871	0.0190879	0.0406059	adults	GSE59071	7.06875	-0.526222	0.000695004	0.0069005	adults	GSE67106	protein_coding
ENSG00000101856	PGRMC1	-4	4	down	-1	-1	-1	-1	3242.65	-0.954531	1.93751e-56	3.98464e-54	children	GSE109142	1307.95	-0.410029	1.71375e-09	2.94841e-08	children	GSE117993	10.4562	-0.655349	1.38831e-11	2.46821e-10	adults	GSE59071	13.4812	-0.56	2.98301e-05	0.000654657	adults	GSE67106	protein_coding
ENSG00000101882	NKAP	-2	2	down	-1	0	-1	0	568.314	-0.127117	0.00324365	0.00702256	children	GSE109142	223.059	-0.0968474	0.14898	0.264957	NA	NA	6.99329	-0.179567	0.00193993	0.00541023	adults	GSE59071	6.44875	0.0248889	0.657664	0.827795	NA	NA	protein_coding
ENSG00000101916	TLR8	4	4	up	1	1	1	1	373.935	1.99449	6.46015e-38	2.83949e-36	children	GSE109142	101.505	1.34253	1.14357e-12	3.7142e-11	children	GSE117993	6.15641	0.798727	0.000262586	0.000897519	adults	GSE59071	7.24	0.787778	0.000603275	0.00619602	adults	GSE67106	protein_coding
ENSG00000101928	MOSPD1	-3	3	down	-1	-1	-1	0	264.946	-0.695731	5.30248e-31	1.30557e-29	children	GSE109142	91.0223	-0.312935	0.000102754	0.000578253	children	GSE117993	5.84654	-0.506211	7.43367e-06	3.54369e-05	adults	GSE59071	7.44656	0.0508889	0.558999	0.763459	NA	NA	protein_coding
ENSG00000101935	AMMECR1	2	2	up	1	1	0	0	697.461	0.128951	0.0261912	0.0474575	children	GSE109142	184.611	0.219742	0.000339602	0.00165175	children	GSE117993	8.26023	0.0924173	0.0570399	0.103827	NA	NA	NA	NA	NA	NA	NA	NA	protein_coding
ENSG00000101945	SUV39H1	2	2	up	0	1	1	0	279.421	0.0229691	0.730223	0.815496	NA	NA	100.066	0.216113	0.0154046	0.0429249	children	GSE117993	6.47663	0.230803	0.00691305	0.016717	adults	GSE59071	7.86281	0.248889	0.0377263	0.143146	NA	NA	protein_coding
ENSG00000101958	GLRA2	-3	3	down	-1	-1	-1	0	60.338	-3.37968	1.26565e-20	1.3822e-19	children	GSE109142	38.6038	-2.19109	1.76019e-12	5.49745e-11	children	GSE117993	5.67642	-1.73055	4.42359e-15	1.7988e-13	adults	GSE59071	6.44656	-0.540889	0.0245077	0.104898	NA	NA	protein_coding
ENSG00000101972	STAG2	-2	2	down	-1	0	-1	0	3150.58	-0.492253	3.81144e-13	2.30652e-12	children	GSE109142	980.287	0.171219	0.195633	0.326019	NA	NA	8.77291	-0.200421	0.00346769	0.00908796	adults	GSE59071	7.19844	-0.0782222	0.689008	0.847391	NA	NA	protein_coding
ENSG00000101974	ATP11C	4	4	up	1	1	1	1	838.599	0.364644	1.63161e-09	7.28383e-09	children	GSE109142	226.235	0.323201	0.00287178	0.0104342	children	GSE117993	7.59584	0.338394	8.43997e-05	0.000320773	adults	GSE59071	8.07875	0.455111	0.000640782	0.0064811	adults	GSE67106	protein_coding
ENSG00000102003	SYP	-3	3	down	-1	-1	-1	0	201.126	-0.794399	9.2681e-09	3.86624e-08	children	GSE109142	95.078	-0.661145	1.59507e-07	1.80525e-06	children	GSE117993	6.10948	-0.177621	0.010516	0.0241497	adults	GSE59071	6.49594	-0.123556	0.175417	0.401434	NA	NA	protein_coding
ENSG00000102010	BMX	-2	2	down	-1	0	-1	0	140.515	-0.678475	0.000943433	0.00223071	children	GSE109142	57.2835	-0.416886	0.0358353	0.0859967	NA	NA	5.40329	-0.592135	3.96723e-07	2.48831e-06	adults	GSE59071	NA	NA	NA	NA	NA	NA	protein_coding
ENSG00000102024	PLS3	3	3	up	1	1	1	0	1718.42	0.429925	4.89612e-08	1.9122e-07	children	GSE109142	551.412	0.547571	0.00245623	0.00912422	children	GSE117993	7.95022	1.2056	1.89523e-14	6.71534e-13	adults	GSE59071	NA	NA	NA	NA	NA	NA	protein_coding
ENSG00000102032	RENBP	2	2	up	1	0	1	0	252.091	1.02551	8.91928e-29	1.82759e-27	children	GSE109142	120.295	0.138658	0.322073	0.470259	NA	NA	6.22807	0.126809	0.0156256	0.0341309	adults	GSE59071	7.51219	-0.127556	0.214197	0.452593	NA	NA	protein_coding
ENSG00000102034	ELF4	-2	2	down	-1	0	-1	0	2070.64	-0.810878	2.72107e-35	9.4596e-34	children	GSE109142	711.574	-0.208916	0.0401896	0.0943389	NA	NA	8.69649	-0.596703	1.72563e-11	2.99192e-10	adults	GSE59071	NA	NA	NA	NA	NA	NA	protein_coding
ENSG00000102038	SMARCA1	3	3	up	1	1	1	0	466.174	0.63365	1.28177e-10	6.26066e-10	children	GSE109142	131.914	0.436269	7.85178e-07	7.56997e-06	children	GSE117993	6.55417	0.830998	5.07927e-08	3.90032e-07	adults	GSE59071	NA	NA	NA	NA	NA	NA	protein_coding
ENSG00000102043	MTMR8	-2	2	down	-1	0	-1	0	52.7503	-1.08143	1.52992e-18	1.41194e-17	children	GSE109142	18.7338	-0.253886	0.124656	0.230528	NA	NA	6.49118	-0.984227	3.1575e-17	2.17311e-15	adults	GSE59071	NA	NA	NA	NA	NA	NA	protein_coding
ENSG00000102053	ZC3H12B	-4	4	down	-1	-1	-1	-1	106.137	-0.729326	4.6433e-15	3.27799e-14	children	GSE109142	38.5155	-0.569159	1.14488e-07	1.33108e-06	children	GSE117993	5.62168	-0.550628	2.16808e-12	4.61894e-11	adults	GSE59071	7.07188	-0.280222	0.0052818	0.0329235	adults	GSE67106	protein_coding
ENSG00000102057	KCND1	2	2	up	1	0	1	0	119.816	1.20676	5.06502e-21	5.69869e-20	children	GSE109142	42.9259	0.258694	0.171008	0.294344	NA	NA	6.10397	0.413776	7.46487e-07	4.38539e-06	adults	GSE59071	6.1825	0.0684444	0.371912	0.618122	NA	NA	protein_coding
ENSG00000102078	SLC25A14	2	2	up	1	0	0	1	163.283	0.541571	1.3094e-17	1.13247e-16	children	GSE109142	62.4353	-0.120859	0.095853	0.187701	NA	NA	5.83969	-0.0504606	0.345369	0.45274	NA	NA	10.1237	0.216444	0.00674828	0.0394733	adults	GSE67106	protein_coding
ENSG00000102096	PIM2	4	4	up	1	1	1	1	5996.64	3.15274	6.04007e-99	2.1456e-95	children	GSE109142	1375.66	1.8985	7.32372e-35	5.6872e-32	children	GSE117993	9.20627	2.55251	1.75636e-15	7.78588e-14	adults	GSE59071	11.4484	2.12044	8.50425e-08	2.29817e-05	adults	GSE67106	protein_coding
ENSG00000102098	SCML2	-2	2	down	0	-1	-1	0	61.3489	-0.233318	0.0344641	0.0608397	NA	NA	22.7704	-0.71799	3.66648e-05	0.000233246	children	GSE117993	4.99231	-0.363742	1.57581e-06	8.63063e-06	adults	GSE59071	NA	NA	NA	NA	NA	NA	protein_coding
ENSG00000102109	PCSK1N	-2	2	down	-1	-1	0	0	337.113	-2.44831	7.13214e-30	1.60442e-28	children	GSE109142	286.048	-1.86206	3.25668e-15	1.69904e-13	children	GSE117993	8.61558	-0.0522358	0.478174	0.582385	NA	NA	12.2219	-0.00933333	0.962156	0.983349	NA	NA	protein_coding
ENSG00000102119	EMD	2	2	up	1	0	1	0	1115.08	0.168508	0.00269551	0.00591691	children	GSE109142	395.623	0.136152	0.0308177	0.0760657	NA	NA	8.18619	0.350994	1.14542e-05	5.24021e-05	adults	GSE59071	NA	NA	NA	NA	NA	NA	protein_coding
ENSG00000102144	PGK1	2	2	up	0	1	1	0	13714.3	0.0888636	0.275815	0.378104	NA	NA	4387.62	0.554763	5.3701e-12	1.50275e-10	children	GSE117993	11.0829	0.338324	0.000187623	0.000662719	adults	GSE59071	NA	NA	NA	NA	NA	NA	protein_coding
ENSG00000102174	PHEX	2	2	up	1	1	0	0	23.1235	1.27531	1.1494e-06	3.91566e-06	children	GSE109142	5.75905	0.662964	0.00884859	0.0269993	children	GSE117993	5.09786	-0.00696819	0.937819	0.95585	NA	NA	NA	NA	NA	NA	NA	NA	protein_coding
ENSG00000102178	UBL4A	-2	2	down	-1	-1	0	0	1093.15	-0.377315	1.54604e-16	1.22315e-15	children	GSE109142	458.867	-0.400834	0.00194188	0.00748783	children	GSE117993	7.30719	-0.0695015	0.198311	0.290898	NA	NA	7.15719	0.00488889	0.950402	0.979074	NA	NA	protein_coding
ENSG00000102181	CD99L2	3	3	up	1	1	1	0	826.964	0.343806	1.89698e-07	6.98168e-07	children	GSE109142	290.903	0.324809	8.41783e-07	8.04307e-06	children	GSE117993	7.16468	0.277775	0.00101646	0.00302555	adults	GSE59071	NA	NA	NA	NA	NA	NA	protein_coding
ENSG00000102189	EEA1	-2	2	down	-1	0	-1	0	1333.21	-0.253996	0.00363046	0.00779151	children	GSE109142	354.227	0.281618	0.0260687	0.0662192	NA	NA	8.16171	-0.451152	1.02801e-06	5.83499e-06	adults	GSE59071	10.065	-0.116667	0.263053	0.508341	NA	NA	protein_coding
ENSG00000102225	CDK16	-3	3	down	-1	-1	-1	0	2445.87	-0.256586	5.60515e-08	2.1778e-07	children	GSE109142	921.574	-0.12117	0.00414539	0.014248	children	GSE117993	8.91885	-0.29421	2.22443e-05	9.58257e-05	adults	GSE59071	13.5009	-0.236444	0.0270537	0.112787	NA	NA	protein_coding
ENSG00000102226	USP11	4	4	up	1	1	1	1	1145.96	0.39375	1.14117e-07	4.29877e-07	children	GSE109142	372.712	0.214453	0.00778788	0.0242921	children	GSE117993	8.34838	0.402909	0.000128603	0.000471304	adults	GSE59071	10.5747	0.338222	0.00142703	0.0120761	adults	GSE67106	protein_coding
ENSG00000102241	HTATSF1	-3	3	down	-1	-1	-1	0	1671.17	-0.610481	1.13438e-41	6.74672e-40	children	GSE109142	634.36	-0.186924	0.00015006	0.000808585	children	GSE117993	7.37803	-0.228714	0.00550448	0.0136523	adults	GSE59071	12.3909	-0.0802222	0.397521	0.640146	NA	NA	protein_coding
ENSG00000102245	CD40LG	3	3	up	1	1	0	1	100.473	0.613386	6.59126e-05	0.000182636	children	GSE109142	35.3241	0.493797	0.000954076	0.00406166	children	GSE117993	4.8885	0.224721	0.0688233	0.121506	NA	NA	8.49281	0.898889	0.000296303	0.00362022	adults	GSE67106	protein_coding
ENSG00000102265	TIMP1	4	4	up	1	1	1	1	7076.68	2.38214	9.31818e-40	4.80667e-38	children	GSE109142	1878.33	1.5512	8.27693e-15	3.972e-13	children	GSE117993	11.1122	2.95596	2.33322e-31	1.57905e-27	adults	GSE59071	11.6675	2.63622	6.81671e-09	8.10763e-06	adults	GSE67106	protein_coding
ENSG00000102287	GABRE	2	2	up	1	0	1	0	1029.24	2.48163	4.49875e-63	1.51542e-60	children	GSE109142	305.242	0.280025	0.212225	0.346853	NA	NA	7.63051	0.483034	0.0111067	0.0253455	adults	GSE59071	10.8116	0.420444	0.10034	0.281547	NA	NA	protein_coding
ENSG00000102302	FGD1	2	2	up	1	1	0	0	147.441	0.468622	2.64606e-06	8.66608e-06	children	GSE109142	36.8032	0.450736	0.0002019	0.00104872	children	GSE117993	6.71144	0.0730012	0.291761	0.395717	NA	NA	NA	NA	NA	NA	NA	NA	protein_coding
ENSG00000102309	PIN4	-2	2	down	-1	0	-1	0	366.231	-0.223185	0.0268034	0.0484791	children	GSE109142	167.982	-0.141582	0.22539	0.36273	NA	NA	5.89679	-0.392193	4.49773e-07	2.78747e-06	adults	GSE59071	NA	NA	NA	NA	NA	NA	protein_coding
ENSG00000102312	PORCN	2	2	up	1	1	0	0	166.344	0.67709	5.97559e-22	7.2582e-21	children	GSE109142	55.7136	0.485377	4.2539e-08	5.47267e-07	children	GSE117993	7.55598	0.169247	0.106576	0.175153	NA	NA	NA	NA	NA	NA	NA	NA	protein_coding
ENSG00000102316	MAGED2	4	4	up	1	1	1	1	2848.77	0.145888	0.00108275	0.00253663	children	GSE109142	959.709	0.23985	2.50034e-06	2.13419e-05	children	GSE117993	8.55776	0.653853	9.90549e-12	1.81672e-10	adults	GSE59071	10.7788	0.544889	0.00017805	0.00248767	adults	GSE67106	protein_coding
ENSG00000102349	KLF8	-2	2	down	0	-1	-1	0	242.149	0.0257581	0.811954	0.875782	NA	NA	86.126	-0.598489	4.24721e-06	3.43232e-05	children	GSE117993	5.36485	-0.238826	0.0119983	0.0270848	adults	GSE59071	7.91937	-0.211111	0.165632	0.386858	NA	NA	protein_coding
ENSG00000102359	SRPX2	4	4	up	1	1	1	1	349.879	2.07734	1.14903e-33	3.49949e-32	children	GSE109142	88.0978	1.23423	3.44251e-10	6.75999e-09	children	GSE117993	7.326	1.32383	4.39954e-11	6.81861e-10	adults	GSE59071	8.43844	1.11822	3.3916e-06	0.000161738	adults	GSE67106	protein_coding
ENSG00000102362	SYTL4	-3	3	down	-1	0	-1	-1	634.45	-0.79387	1.34289e-12	7.75546e-12	children	GSE109142	301.631	-0.234393	0.182214	0.309269	NA	NA	7.24587	-0.707764	3.92472e-08	3.0754e-07	adults	GSE59071	9.32687	-0.587333	0.00301062	0.0213981	adults	GSE67106	protein_coding
ENSG00000102384	CENPI	3	3	up	1	1	1	0	157.121	0.574546	1.91679e-06	6.37002e-06	children	GSE109142	40.6501	0.502128	0.00340345	0.0120532	children	GSE117993	6.27574	0.452357	0.00535856	0.0133278	adults	GSE59071	6.68313	0.0911111	0.373816	0.619687	NA	NA	protein_coding
ENSG00000102385	DRP2	2	2	up	1	1	0	0	30.4987	0.684396	8.548e-05	0.000233625	children	GSE109142	8.11005	0.564382	0.000531784	0.00245077	children	GSE117993	5.4689	0.0161967	0.801014	0.856998	NA	NA	NA	NA	NA	NA	NA	NA	protein_coding
ENSG00000102390	PBDC1	-2	2	down	-1	-1	0	0	600.313	-0.456238	9.36247e-13	5.48401e-12	children	GSE109142	263.546	-0.315947	0.0023123	0.00866112	children	GSE117993	7.69994	-0.11896	0.106463	0.175036	NA	NA	NA	NA	NA	NA	NA	NA	protein_coding
ENSG00000102393	GLA	2	2	up	1	0	1	0	580.357	0.54636	4.62628e-10	2.15924e-09	children	GSE109142	209.78	0.20321	0.079993	0.162991	NA	NA	7.37076	0.36565	0.00094478	0.0028342	adults	GSE59071	NA	NA	NA	NA	NA	NA	protein_coding
ENSG00000102401	ARMCX3	4	4	up	1	1	1	1	1846.73	0.492072	8.18875e-23	1.06375e-21	children	GSE109142	550.331	0.541641	4.06998e-14	1.72321e-12	children	GSE117993	7.15145	0.642937	3.76221e-12	7.51072e-11	adults	GSE59071	8.95	0.731778	1.30524e-08	1.01213e-05	adults	GSE67106	protein_coding
ENSG00000102409	BEX4	-2	2	down	-1	-1	0	0	549.811	-0.414127	7.34717e-09	3.09027e-08	children	GSE109142	226.301	-0.253795	0.00054404	0.00249983	children	GSE117993	7.83467	-0.18901	0.0791277	0.136575	NA	NA	NA	NA	NA	NA	NA	NA	protein_coding
ENSG00000102445	RUBCNL	3	3	up	1	1	1	0	1287.09	0.278584	0.00054686	0.00133704	children	GSE109142	408.055	0.25943	0.00266168	0.00978105	children	GSE117993	7.78126	0.583485	2.71251e-05	0.000114329	adults	GSE59071	NA	NA	NA	NA	NA	NA	protein_coding
ENSG00000102471	NDFIP2	-2	2	down	-1	0	-1	0	2835.29	-0.825095	4.36387e-22	5.36558e-21	children	GSE109142	936.079	0.0892817	0.397877	0.547378	NA	NA	8.68312	-0.629947	1.41323e-05	6.35924e-05	adults	GSE59071	NA	NA	NA	NA	NA	NA	protein_coding
ENSG00000102524	TNFSF13B	4	4	up	1	1	1	1	594.9	1.42766	5.47716e-27	9.70173e-26	children	GSE109142	199.75	0.752363	2.06802e-05	0.000140506	children	GSE117993	7.16318	1.02564	2.34867e-07	1.55783e-06	adults	GSE59071	9.79688	1.28289	4.12086e-05	0.000835776	adults	GSE67106	protein_coding
ENSG00000102531	FNDC3A	3	3	up	1	1	1	0	3603.31	0.305404	2.16116e-05	6.35995e-05	children	GSE109142	916.29	0.421329	0.00032789	0.00160116	children	GSE117993	9.37566	0.49178	4.89e-08	3.76352e-07	adults	GSE59071	NA	NA	NA	NA	NA	NA	protein_coding
ENSG00000102547	CAB39L	-2	2	down	-1	0	-1	0	291.909	-0.772007	1.30353e-33	3.94849e-32	children	GSE109142	111.362	-0.19578	0.0284488	0.0712692	NA	NA	5.80302	-0.328053	0.00286803	0.00767797	adults	GSE59071	8.53063	-0.106889	0.326154	0.576409	NA	NA	protein_coding
ENSG00000102554	KLF5	-2	2	down	-1	0	-1	0	9959.02	-1.22367	1.27836e-24	1.91094e-23	children	GSE109142	4427.82	-0.211463	0.232962	0.371452	NA	NA	10.7083	-0.693287	3.29762e-05	0.000136804	adults	GSE59071	NA	NA	NA	NA	NA	NA	protein_coding
ENSG00000102575	ACP5	3	3	up	1	1	1	0	3447.61	1.11796	1.51637e-18	1.40043e-17	children	GSE109142	1277.52	0.54222	0.000284955	0.00141537	children	GSE117993	8.04187	0.74076	2.11663e-06	1.12822e-05	adults	GSE59071	14.5966	0.527778	0.0802108	0.24312	NA	NA	protein_coding
ENSG00000102580	DNAJC3	2	2	up	0	1	1	0	4826.85	0.120032	0.106507	0.166138	NA	NA	1314.28	0.468096	1.04528e-12	3.44037e-11	children	GSE117993	9.33213	0.495738	1.72058e-07	1.17382e-06	adults	GSE59071	NA	NA	NA	NA	NA	NA	protein_coding
ENSG00000102595	UGGT2	3	3	up	1	0	1	1	537.938	0.33366	1.26161e-07	4.72833e-07	children	GSE109142	153.412	0.0984283	0.288958	0.434499	NA	NA	6.85845	0.252761	0.00691866	0.0167285	adults	GSE59071	10.1166	0.400667	0.0022407	0.0170568	adults	GSE67106	protein_coding
ENSG00000102678	FGF9	-3	3	down	-1	-1	-1	0	47.1462	-0.86048	2.55541e-05	7.45702e-05	children	GSE109142	32.626	-1.45704	2.50774e-10	5.03434e-09	children	GSE117993	5.13335	-0.685171	6.85518e-10	8.09661e-09	adults	GSE59071	NA	NA	NA	NA	NA	NA	protein_coding
ENSG00000102699	PARP4	-2	2	down	-1	0	-1	0	5830.43	-0.208134	0.0173576	0.0326631	children	GSE109142	1455.98	0.0900769	0.33856	0.487542	NA	NA	10.5021	-0.415006	2.02982e-05	8.83608e-05	adults	GSE59071	7.87094	-0.308444	0.121935	0.319004	NA	NA	protein_coding
ENSG00000102755	FLT1	3	3	up	1	1	1	0	1100.65	1.12131	1.6673e-14	1.12424e-13	children	GSE109142	254.474	0.701514	4.13618e-07	4.2491e-06	children	GSE117993	7.25947	1.58355	1.66165e-12	3.63539e-11	adults	GSE59071	NA	NA	NA	NA	NA	NA	protein_coding
ENSG00000102760	RGCC	3	3	up	1	1	1	0	459.736	1.709	1.07037e-41	6.41484e-40	children	GSE109142	137.032	0.909791	2.32836e-13	8.60057e-12	children	GSE117993	8.24527	1.29082	5.6624e-13	1.3851e-11	adults	GSE59071	NA	NA	NA	NA	NA	NA	protein_coding
ENSG00000102763	VWA8	-3	3	down	-1	-1	-1	0	848.173	-0.541743	8.52994e-12	4.60051e-11	children	GSE109142	255.204	-0.332385	0.00225665	0.0084815	children	GSE117993	8.09041	-0.506324	1.63875e-09	1.75576e-08	adults	GSE59071	8.20125	-0.140444	0.297654	0.547421	NA	NA	protein_coding
ENSG00000102781	KATNAL1	3	3	up	1	1	1	0	226.58	0.599123	9.01335e-08	3.43037e-07	children	GSE109142	67.3109	0.457536	0.00437274	0.014908	children	GSE117993	5.63092	0.561629	2.75862e-06	1.43648e-05	adults	GSE59071	NA	NA	NA	NA	NA	NA	protein_coding
ENSG00000102786	INTS6	2	2	up	1	1	0	0	1196.83	0.232429	0.000197701	0.000514326	children	GSE109142	378.15	0.481287	8.95916e-06	6.65905e-05	children	GSE117993	7.24524	-0.0376056	0.484284	0.587852	NA	NA	8.94562	0.242444	0.0461626	0.164984	NA	NA	protein_coding
ENSG00000102794	ACOD1	3	3	up	1	1	1	0	18.6797	6.12172	2.77982e-19	2.72508e-18	children	GSE109142	5.64319	3.70149	4.38521e-11	1.02767e-09	children	GSE117993	5.2318	0.873726	0.0151682	0.0332751	adults	GSE59071	NA	NA	NA	NA	NA	NA	protein_coding
ENSG00000102796	DHRS12	-3	3	down	-1	-1	-1	0	196.823	-0.677234	2.87442e-23	3.89182e-22	children	GSE109142	91.6804	-0.442876	1.23953e-05	8.92003e-05	children	GSE117993	6.82274	-0.22773	0.000105813	0.000394913	adults	GSE59071	NA	NA	NA	NA	NA	NA	protein_coding
ENSG00000102802	MEDAG	3	3	up	1	1	1	0	101.903	2.61367	2.50489e-14	1.6663e-13	children	GSE109142	22.9084	1.84942	5.26555e-06	4.15696e-05	children	GSE117993	6.72417	1.34467	3.63125e-07	2.30391e-06	adults	GSE59071	NA	NA	NA	NA	NA	NA	protein_coding
ENSG00000102804	TSC22D1	-3	3	down	-1	-1	-1	0	8312.4	-0.794147	7.60517e-19	7.22695e-18	children	GSE109142	3314.1	-0.22453	0.0163843	0.0451466	children	GSE117993	8.94624	-0.405716	1.77789e-07	1.20764e-06	adults	GSE59071	NA	NA	NA	NA	NA	NA	protein_coding
ENSG00000102805	CLN5	-3	3	down	-1	-1	-1	0	1105.19	-0.570039	7.90744e-43	5.237e-41	children	GSE109142	400.412	-0.179782	0.00222887	0.00839369	children	GSE117993	7.93639	-0.702802	5.33282e-11	8.08605e-10	adults	GSE59071	9.01	-0.014	0.892087	0.952086	NA	NA	protein_coding
ENSG00000102837	OLFM4	4	4	up	1	1	1	1	73667.9	3.28515	1.64533e-35	5.83936e-34	children	GSE109142	16289.8	3.21915	9.09819e-30	4.03723e-27	children	GSE117993	12.5958	2.23348	2.37036e-09	2.45038e-08	adults	GSE59071	15.9703	3.51667	2.33591e-06	0.000125986	adults	GSE67106	protein_coding
ENSG00000102870	ZNF629	-3	3	down	-1	-1	-1	0	714.462	-0.604603	5.02113e-23	6.65088e-22	children	GSE109142	272.061	-0.381474	4.18459e-09	6.63784e-08	children	GSE117993	6.7267	-0.276778	1.84515e-05	8.10692e-05	adults	GSE59071	NA	NA	NA	NA	NA	NA	protein_coding
ENSG00000102871	TRADD	2	2	up	1	0	1	0	827.894	0.338582	4.48299e-08	1.75718e-07	children	GSE109142	329.335	0.0866651	0.305522	0.452613	NA	NA	8.36876	0.122645	0.0131925	0.0294274	adults	GSE59071	12.7969	0.177333	0.0279398	0.115447	NA	NA	protein_coding
ENSG00000102879	CORO1A	3	3	up	1	1	1	0	4900.63	1.26276	3.00701e-13	1.84081e-12	children	GSE109142	1572.52	0.540425	0.000959281	0.00408077	children	GSE117993	9.04995	1.26197	2.50968e-07	1.65596e-06	adults	GSE59071	NA	NA	NA	NA	NA	NA	protein_coding
ENSG00000102882	MAPK3	-3	3	down	-1	-1	-1	0	4430.22	-0.732326	9.32458e-22	1.1122e-20	children	GSE109142	1806.51	-0.268431	0.00155368	0.00617856	children	GSE117993	10.618	-0.445571	1.37645e-05	6.20886e-05	adults	GSE59071	NA	NA	NA	NA	NA	NA	protein_coding
ENSG00000102890	ELMO3	-4	4	down	-1	-1	-1	-1	1212.83	-0.790709	9.37246e-16	6.99444e-15	children	GSE109142	621.936	-0.761911	9.08421e-10	1.65013e-08	children	GSE117993	7.44198	-0.391388	2.1308e-05	9.22225e-05	adults	GSE59071	9.98906	-0.735111	0.000555015	0.00582022	adults	GSE67106	protein_coding
ENSG00000102893	PHKB	-3	3	down	-1	-1	-1	0	2835.1	-0.355669	2.9689e-17	2.48895e-16	children	GSE109142	945.602	-0.162774	0.00175991	0.00687667	children	GSE117993	9.35526	-0.322802	6.06423e-06	2.9448e-05	adults	GSE59071	12.3247	-0.174667	0.0821981	0.247051	NA	NA	protein_coding
ENSG00000102904	TSNAXIP1	2	2	up	1	0	0	1	22.0369	1.76322	6.7514e-22	8.15237e-21	children	GSE109142	9.04699	-0.0450186	0.811636	0.88141	NA	NA	5.34469	-0.0425626	0.388413	0.496971	NA	NA	6.39813	0.149333	0.00408735	0.0270895	adults	GSE67106	protein_coding
ENSG00000102924	CBLN1	-2	2	down	-1	0	-1	0	19.6681	-0.600941	0.00102643	0.00241468	children	GSE109142	8.33933	-0.268146	0.196624	0.327211	NA	NA	6.19653	-0.193891	0.00195575	0.00544836	adults	GSE59071	NA	NA	NA	NA	NA	NA	protein_coding
ENSG00000102934	PLLP	-2	2	down	-1	-1	0	0	598.901	-1.65845	8.0645e-17	6.52288e-16	children	GSE109142	310.472	-0.220438	0.00734367	0.0230942	children	GSE117993	9.07839	0.0813601	0.691763	0.769608	NA	NA	6.18562	-0.0344444	0.457213	0.689092	NA	NA	protein_coding
ENSG00000102935	ZNF423	-2	2	down	-1	0	-1	0	206.857	-0.334851	2.84611e-05	8.25504e-05	children	GSE109142	71.5438	-0.0431486	0.688374	0.79552	NA	NA	6.32092	-0.237162	0.00263131	0.00709568	adults	GSE59071	NA	NA	NA	NA	NA	NA	protein_coding
ENSG00000102962	CCL22	3	3	up	1	1	1	0	417.021	1.81227	6.32314e-18	5.59631e-17	children	GSE109142	123.197	0.982717	4.55652e-07	4.64599e-06	children	GSE117993	7.18219	0.847772	3.63086e-07	2.30391e-06	adults	GSE59071	6.14156	0.246222	0.016463	0.0779363	NA	NA	protein_coding
ENSG00000102970	CCL17	2	2	up	1	1	0	0	32.5541	2.29819	2.89066e-12	1.62405e-11	children	GSE109142	11.5006	1.31561	2.80708e-05	0.000183705	children	GSE117993	6.83263	-0.0366027	0.487064	0.590591	NA	NA	NA	NA	NA	NA	NA	NA	protein_coding
ENSG00000102977	ACD	3	3	up	1	0	1	1	367.792	0.483436	6.25908e-11	3.13315e-10	children	GSE109142	149.334	0.0722608	0.59055	0.71955	NA	NA	6.9137	0.241029	4.64383e-05	0.000186552	adults	GSE59071	11.0872	0.401556	1.01975e-05	0.000314203	adults	GSE67106	protein_coding
ENSG00000102984	ZNF821	-4	4	down	-1	-1	-1	-1	180.113	-0.803942	6.07497e-16	4.59237e-15	children	GSE109142	88.2975	-0.534055	5.93156e-07	5.8813e-06	children	GSE117993	6.21693	-0.353659	1.20695e-08	1.0645e-07	adults	GSE59071	8.2275	-0.495111	0.000877199	0.00829341	adults	GSE67106	protein_coding
ENSG00000102996	MMP15	-2	2	down	-1	-1	0	0	4408.67	-0.901211	1.54887e-17	1.33162e-16	children	GSE109142	1782.91	-0.327905	0.000296297	0.00146511	children	GSE117993	8.68896	-0.310218	0.034053	0.0670459	NA	NA	NA	NA	NA	NA	NA	NA	protein_coding
ENSG00000103018	CYB5B	-4	4	down	-1	-1	-1	-1	3178.9	-0.764371	1.16662e-33	3.55029e-32	children	GSE109142	1197.23	-0.165159	0.00540524	0.0178303	children	GSE117993	9.7644	-0.535055	4.32575e-10	5.30349e-09	adults	GSE59071	8.09625	-0.365556	0.00134512	0.0115255	adults	GSE67106	protein_coding
ENSG00000103042	SLC38A7	2	2	up	1	0	1	0	546.158	0.420767	3.35871e-12	1.87515e-11	children	GSE109142	177.484	0.106215	0.143095	0.256642	NA	NA	7.14444	0.15716	0.00510283	0.0127794	adults	GSE59071	NA	NA	NA	NA	NA	NA	protein_coding
ENSG00000103047	TANGO6	2	2	up	1	1	0	0	283.993	0.273152	0.000698053	0.00168041	children	GSE109142	107.706	0.544328	2.39578e-06	2.05585e-05	children	GSE117993	6.85503	0.132243	0.0826135	0.141808	NA	NA	NA	NA	NA	NA	NA	NA	protein_coding
ENSG00000103051	COG4	-2	2	down	0	0	-1	-1	1761.16	-0.0202599	0.626273	0.729473	NA	NA	693.695	-0.213061	0.0208238	0.0549639	NA	NA	8.60115	-0.169284	0.0235525	0.0486655	adults	GSE59071	9.68812	-0.394	0.000374478	0.00431262	adults	GSE67106	protein_coding
ENSG00000103056	SMPD3	-4	4	down	-1	-1	-1	-1	2263.95	-0.729823	1.32649e-08	5.45203e-08	children	GSE109142	936.177	-0.486143	2.84725e-05	0.000186085	children	GSE117993	8.62284	-0.714064	0.000320708	0.00107448	adults	GSE59071	12.8053	-1.11778	0.000726094	0.00712571	adults	GSE67106	protein_coding
ENSG00000103064	SLC7A6	3	3	up	1	1	1	0	1564.74	0.859329	4.50205e-30	1.02696e-28	children	GSE109142	431.365	0.484804	0.00182076	0.00707434	children	GSE117993	8.2769	0.320667	0.000396249	0.00129675	adults	GSE59071	6.72938	0.0831111	0.237873	0.47985	NA	NA	protein_coding
ENSG00000103066	PLA2G15	-3	3	down	-1	-1	-1	0	476.834	-0.202366	0.000205183	0.000532442	children	GSE109142	195.031	-0.205558	0.00668371	0.0212991	children	GSE117993	7.4381	-0.207269	0.00345957	0.00906903	adults	GSE59071	11.9262	-0.104889	0.343452	0.592464	NA	NA	protein_coding
ENSG00000103067	ESRP2	-3	3	down	-1	-1	-1	0	2167.05	-0.444278	9.23798e-05	0.000251515	children	GSE109142	855.291	-0.483199	2.54132e-05	0.000167924	children	GSE117993	8.86817	-0.67739	2.82528e-05	0.000118737	adults	GSE59071	NA	NA	NA	NA	NA	NA	protein_coding
ENSG00000103126	AXIN1	-2	2	down	-1	0	-1	0	1380.33	-0.481866	1.51278e-27	2.81083e-26	children	GSE109142	543.581	-0.158391	0.051798	0.115359	NA	NA	7.96569	-0.411686	2.18695e-09	2.27468e-08	adults	GSE59071	NA	NA	NA	NA	NA	NA	protein_coding
ENSG00000103150	MLYCD	-3	3	down	-1	-1	-1	0	592.213	-0.520916	1.27673e-18	1.18612e-17	children	GSE109142	238.344	-0.394332	1.10363e-05	8.02831e-05	children	GSE117993	7.1015	-0.422661	5.97786e-09	5.6582e-08	adults	GSE59071	8.23438	-0.235111	0.0923238	0.266282	NA	NA	protein_coding
ENSG00000103174	NAGPA	-3	3	down	-1	-1	-1	0	561.187	-0.456182	4.95485e-17	4.07602e-16	children	GSE109142	242.119	-0.299042	0.000193403	0.00100965	children	GSE117993	7.50064	-0.283792	0.000271509	0.000924597	adults	GSE59071	NA	NA	NA	NA	NA	NA	protein_coding
ENSG00000103184	SEC14L5	-2	2	down	-1	-1	0	0	47.2645	-2.03086	2.72114e-19	2.67023e-18	children	GSE109142	25.1934	-1.41375	9.87369e-11	2.16398e-09	children	GSE117993	6.3699	-0.0644112	0.244078	0.343846	NA	NA	NA	NA	NA	NA	NA	NA	protein_coding
ENSG00000103187	COTL1	3	3	up	1	1	1	0	6020.98	0.453893	9.49875e-08	3.60563e-07	children	GSE109142	2033.35	0.47405	4.57009e-06	3.6595e-05	children	GSE117993	9.26181	0.738058	7.67936e-14	2.32361e-12	adults	GSE59071	NA	NA	NA	NA	NA	NA	protein_coding
ENSG00000103196	CRISPLD2	2	2	up	1	0	1	0	1668.49	1.10264	1.21048e-12	7.0168e-12	children	GSE109142	490.499	0.261561	0.0770416	0.158214	NA	NA	7.52993	1.25362	1.0758e-07	7.65847e-07	adults	GSE59071	NA	NA	NA	NA	NA	NA	protein_coding
ENSG00000103222	ABCC1	3	3	up	1	1	1	0	728.273	1.39361	4.84908e-17	3.99489e-16	children	GSE109142	165.091	1.12823	4.78755e-08	6.08334e-07	children	GSE117993	8.74764	0.939796	2.86666e-18	2.53052e-16	adults	GSE59071	NA	NA	NA	NA	NA	NA	protein_coding
ENSG00000103241	FOXF1	2	2	up	1	0	1	0	1147.37	1.06406	4.3447e-25	6.72619e-24	children	GSE109142	348.553	0.0932655	0.263272	0.406328	NA	NA	7.48654	0.443145	3.5768e-06	1.81595e-05	adults	GSE59071	NA	NA	NA	NA	NA	NA	protein_coding
ENSG00000103245	CIAO3	-3	3	down	-1	-1	-1	0	782.364	-0.267073	1.29155e-07	4.83356e-07	children	GSE109142	368.584	-0.328438	8.47215e-06	6.33567e-05	children	GSE117993	6.99773	-0.216027	4.96224e-05	0.000198129	adults	GSE59071	NA	NA	NA	NA	NA	NA	protein_coding
ENSG00000103257	SLC7A5	4	4	up	1	1	1	1	1578.28	2.55817	3.52577e-51	4.86818e-49	children	GSE109142	333.907	1.97769	3.56981e-31	1.87651e-28	children	GSE117993	8.30456	1.83315	6.97982e-16	3.36606e-14	adults	GSE59071	7.93281	1.50644	5.60045e-07	5.79036e-05	adults	GSE67106	protein_coding
ENSG00000103260	METRN	-2	2	down	-1	-1	0	0	329.833	-0.610988	4.33049e-06	1.38473e-05	children	GSE109142	152.709	-0.54103	0.00159122	0.00630802	children	GSE117993	7.68306	-0.0601728	0.313451	0.418794	NA	NA	NA	NA	NA	NA	NA	NA	protein_coding
ENSG00000103264	FBXO31	-4	4	down	-1	-1	-1	-1	1094.05	-0.684444	5.47046e-29	1.13822e-27	children	GSE109142	467.414	-0.214627	0.0108194	0.0319304	children	GSE117993	8.03038	-0.304002	1.21945e-06	6.82991e-06	adults	GSE59071	9.18688	-0.488667	9.16255e-05	0.00151062	adults	GSE67106	protein_coding
ENSG00000103266	STUB1	-2	2	down	-1	0	-1	0	1574.17	-0.365057	3.17855e-06	1.03195e-05	children	GSE109142	917.432	-0.328965	0.0199998	0.0531585	NA	NA	7.95807	-0.124645	0.0110615	0.0252595	adults	GSE59071	13.5884	-0.204889	0.0315768	0.126172	NA	NA	protein_coding
ENSG00000103269	RHBDL1	-3	3	down	-1	-1	-1	0	50.9605	-0.328177	0.0191949	0.0357877	children	GSE109142	30.4624	-0.830452	4.03451e-08	5.21768e-07	children	GSE117993	6.91099	-0.210418	0.000468228	0.00150204	adults	GSE59071	12.8541	0.181111	0.290645	0.540038	NA	NA	protein_coding
ENSG00000103275	UBE2I	3	3	up	1	1	1	0	2517.4	0.206771	4.26099e-05	0.000120878	children	GSE109142	892.141	0.337421	2.17863e-08	2.99796e-07	children	GSE117993	7.6107	0.10735	0.00824451	0.0195456	adults	GSE59071	8.04344	-0.269778	0.0183903	0.0847677	NA	NA	protein_coding
ENSG00000103313	MEFV	3	3	up	1	1	1	0	200.313	2.29925	3.27869e-33	9.66175e-32	children	GSE109142	54.2196	1.35237	2.16737e-10	4.38974e-09	children	GSE117993	6.60577	0.767812	5.42549e-05	0.000215228	adults	GSE59071	8.86219	-0.233333	0.300833	0.550915	NA	NA	protein_coding
ENSG00000103319	EEF2K	-2	2	down	0	0	-1	-1	58.6719	-0.219646	0.24583	0.342807	NA	NA	43.2465	-0.04163	0.912306	0.947727	NA	NA	7.8827	-0.555032	7.50334e-13	1.79013e-11	adults	GSE59071	10.0994	-0.397556	0.000226122	0.00296856	adults	GSE67106	protein_coding
ENSG00000103326	CAPN15	-3	3	down	-1	-1	0	-1	3287.81	-0.215918	0.000358781	0.000899024	children	GSE109142	1159.31	-0.181147	0.0134466	0.0383284	children	GSE117993	8.24012	-0.135746	0.0272669	0.0553046	NA	NA	11.8628	-0.555333	0.000592557	0.00611565	adults	GSE67106	protein_coding
ENSG00000103335	PIEZO1	2	2	up	1	0	1	0	4474.78	1.10072	2.6674e-31	6.74184e-30	children	GSE109142	1258.31	0.245142	0.028279	0.0709268	NA	NA	8.86171	0.537117	4.03183e-11	6.32598e-10	adults	GSE59071	NA	NA	NA	NA	NA	NA	protein_coding
ENSG00000103343	ZNF174	-2	2	down	-1	0	-1	0	200.746	-0.188896	4.28898e-05	0.000121611	children	GSE109142	74.1222	-0.0676196	0.292697	0.438828	NA	NA	6.43403	-0.378529	4.89008e-12	9.51902e-11	adults	GSE59071	7.05	-0.0464444	0.501068	0.722515	NA	NA	protein_coding
ENSG00000103353	UBFD1	3	3	up	1	1	1	0	1519.6	0.258944	3.9098e-07	1.39802e-06	children	GSE109142	461.855	0.365717	1.9616e-06	1.71768e-05	children	GSE117993	7.60926	0.255271	1.57637e-07	1.08455e-06	adults	GSE59071	NA	NA	NA	NA	NA	NA	protein_coding
ENSG00000103355	PRSS33	2	2	up	1	1	0	0	16.7169	2.12791	1.24723e-10	6.09575e-10	children	GSE109142	5.16612	1.03255	0.00060775	0.00274532	children	GSE117993	7.03873	-0.0798447	0.265653	0.367508	NA	NA	6.02969	0.0117778	0.79608	0.905629	NA	NA	protein_coding
ENSG00000103363	ELOB	-3	3	down	-1	-1	-1	0	2712.43	-0.476461	1.13385e-05	3.45031e-05	children	GSE109142	1459.09	-0.519151	0.0032835	0.0116817	children	GSE117993	9.18035	-0.232493	0.00169564	0.00478612	adults	GSE59071	NA	NA	NA	NA	NA	NA	protein_coding
ENSG00000103365	GGA2	2	2	up	1	1	0	0	2824.2	0.583759	1.1329e-08	4.68744e-08	children	GSE109142	960.178	0.237293	0.010422	0.0309706	children	GSE117993	8.33734	0.232714	0.0655174	0.116613	NA	NA	NA	NA	NA	NA	NA	NA	protein_coding
ENSG00000103375	AQP8	-3	3	down	-1	-1	-1	0	3568.53	-4.36996	8.99412e-11	4.44586e-10	children	GSE109142	4083.05	-3.18846	1.72212e-14	7.7627e-13	children	GSE117993	7.79062	-5.51509	1.91854e-27	2.59681e-24	adults	GSE59071	NA	NA	NA	NA	NA	NA	protein_coding
ENSG00000103415	HMOX2	-2	2	down	-1	-1	0	0	621.993	-0.418148	4.4418e-09	1.90603e-08	children	GSE109142	172.781	-0.451426	0.00114092	0.004739	children	GSE117993	8.76331	0.0691938	0.324924	0.43075	NA	NA	NA	NA	NA	NA	NA	NA	protein_coding
ENSG00000103423	DNAJA3	-2	2	down	-1	0	-1	0	419.982	-0.649414	3.26325e-10	1.53962e-09	children	GSE109142	261.313	-0.173061	0.431478	0.579972	NA	NA	8.00701	-0.310556	6.28116e-06	3.04214e-05	adults	GSE59071	NA	NA	NA	NA	NA	NA	protein_coding
ENSG00000103449	SALL1	2	2	up	1	0	1	0	457.253	0.925861	2.01975e-13	1.25153e-12	children	GSE109142	132.817	-0.158757	0.258413	0.400955	NA	NA	7.90447	0.313419	7.04119e-05	0.000272886	adults	GSE59071	6.8625	0.235111	0.0315433	0.12606	NA	NA	protein_coding
ENSG00000103460	TOX3	-3	3	down	-1	0	-1	-1	1272.82	-0.685661	6.91005e-10	3.18071e-09	children	GSE109142	408.905	-0.0744933	0.512434	0.653364	NA	NA	8.75085	-0.570729	0.00212406	0.00585538	adults	GSE59071	9.40188	-0.678222	0.00423825	0.0278594	adults	GSE67106	protein_coding
ENSG00000103472	RRN3P2	-2	2	down	0	-1	-1	0	35.9492	0.233689	0.0602424	0.100395	NA	NA	10.4588	-0.541709	0.00169673	0.00666673	children	GSE117993	8.93148	-0.280563	0.0103153	0.023753	adults	GSE59071	NA	NA	NA	NA	NA	NA	lncRNA
ENSG00000103485	QPRT	-3	3	down	-1	-1	-1	0	1191.49	-0.923378	5.113e-17	4.20169e-16	children	GSE109142	593.205	-0.574782	3.99694e-05	0.000251923	children	GSE117993	8.45672	-0.313016	0.00109709	0.00323766	adults	GSE59071	11.53	-0.0595556	0.750781	0.881927	NA	NA	protein_coding
ENSG00000103489	XYLT1	-3	3	down	-1	-1	-1	0	1250.02	-0.843027	3.89164e-21	4.42437e-20	children	GSE109142	381.874	-0.354483	8.82847e-05	0.000506296	children	GSE117993	8.65831	-0.33303	1.42516e-07	9.89907e-07	adults	GSE59071	NA	NA	NA	NA	NA	NA	protein_coding
ENSG00000103490	PYCARD	-3	3	down	-1	-1	0	-1	967.596	-0.443992	1.75318e-06	5.84667e-06	children	GSE109142	515.524	-0.438982	0.00361513	0.0126845	children	GSE117993	8.85195	-0.159112	0.0421771	0.0805191	NA	NA	13.3109	-0.366889	0.00470797	0.0301796	adults	GSE67106	protein_coding
ENSG00000103494	RPGRIP1L	2	2	up	1	0	1	0	202.566	0.314776	5.73241e-06	1.80713e-05	children	GSE109142	60.0736	0.248155	0.0252602	0.0645543	NA	NA	5.65313	0.281358	0.0107126	0.0245427	adults	GSE59071	6.36313	0.128	0.0357345	0.137836	NA	NA	protein_coding
ENSG00000103495	MAZ	-3	3	down	-1	-1	-1	0	5839.28	-0.854068	2.61879e-45	2.1726e-43	children	GSE109142	2420.87	-0.42569	1.28399e-08	1.84488e-07	children	GSE117993	8.78504	-0.209664	0.00638545	0.0155765	adults	GSE59071	NA	NA	NA	NA	NA	NA	protein_coding
ENSG00000103502	CDIPT	-3	3	down	-1	-1	-1	0	1700.33	-0.728782	3.90841e-38	1.74938e-36	children	GSE109142	781.935	-0.380033	0.000280307	0.00139553	children	GSE117993	9.01242	-0.392053	2.75519e-06	1.43506e-05	adults	GSE59071	NA	NA	NA	NA	NA	NA	protein_coding
ENSG00000103507	BCKDK	2	2	up	1	0	1	0	1233.07	0.208003	0.000174498	0.000457802	children	GSE109142	449.89	0.130905	0.311205	0.458844	NA	NA	7.65891	0.306936	2.38936e-06	1.26397e-05	adults	GSE59071	11.2719	0.138889	0.215277	0.454034	NA	NA	protein_coding
ENSG00000103510	KAT8	-3	3	down	-1	-1	-1	0	946.571	-0.314701	1.5689e-19	1.5703e-18	children	GSE109142	376.267	-0.382174	3.38088e-08	4.45672e-07	children	GSE117993	7.49167	-0.25607	3.64962e-07	2.31412e-06	adults	GSE59071	11.7012	-0.168	0.0651903	0.211073	NA	NA	protein_coding
ENSG00000103522	IL21R	3	3	up	1	1	1	0	638.046	2.07506	8.88865e-25	1.34309e-23	children	GSE109142	175.013	1.52647	1.98624e-12	6.15286e-11	children	GSE117993	6.77575	0.851311	2.41591e-10	3.16213e-09	adults	GSE59071	NA	NA	NA	NA	NA	NA	protein_coding
ENSG00000103528	SYT17	-3	3	down	-1	-1	-1	0	118.861	-1.3555	4.7643e-30	1.08488e-28	children	GSE109142	62.8427	-0.483352	0.00240885	0.00896974	children	GSE117993	7.22124	-0.620367	3.64406e-11	5.78914e-10	adults	GSE59071	NA	NA	NA	NA	NA	NA	protein_coding
ENSG00000103534	TMC5	4	4	up	1	1	1	1	4852.51	0.6569	3.68446e-07	1.32058e-06	children	GSE109142	1262.63	1.32649	1.11664e-21	1.71092e-19	children	GSE117993	9.50635	0.853448	0.000651017	0.00202569	adults	GSE59071	11.5938	1.08378	1.2841e-07	2.62035e-05	adults	GSE67106	protein_coding
ENSG00000103540	CCP110	2	2	up	1	0	1	0	748.152	0.787221	1.28321e-22	1.64075e-21	children	GSE109142	211.78	0.299493	0.0387091	0.0915494	NA	NA	6.99177	0.570864	1.43439e-06	7.92663e-06	adults	GSE59071	NA	NA	NA	NA	NA	NA	protein_coding
ENSG00000103549	RNF40	-2	2	down	-1	0	-1	0	2543.99	-0.188138	7.20604e-05	0.000198713	children	GSE109142	908.221	-0.0762634	0.185605	0.31342	NA	NA	7.97648	-0.147671	0.0218837	0.0456727	adults	GSE59071	NA	NA	NA	NA	NA	NA	protein_coding
ENSG00000103550	KNOP1	-2	2	down	-1	0	-1	0	657.395	-0.464461	6.7601e-14	4.34245e-13	children	GSE109142	237.423	-0.0855567	0.179557	0.305838	NA	NA	6.75735	-0.187232	0.00876728	0.0205926	adults	GSE59071	10.3012	-0.231111	0.0129664	0.0650674	NA	NA	protein_coding
[truncated: 9,804 more rows]

## Sheet: Blood
id	symbol.x	sum.dir	no_datasets	direction	DE.D1	DE.D2	DE.D3	avg.expr.D1	logFC.D1	pvalue.D1	padj.D1	age.D1	accession.D1	avg.expr.D2	logFC.D2	pvalue.D2	padj.D2	age.D2	accession.D2	avg.expr.D3	logFC.D3	pvalue.D3	padj.D3	age.D3	accession.D3	biotype
[truncated: 1,953 more rows]
